# Supplementary material for: When individual life history matters: conditions for juvenile-adult stage structure effects on population dynamics
Source: Theor Ecol. 2018 May 4;11(4):397–416. doi: 10.1007/s12080-018-0374-3 (PMC6405019; doi:10.1007/s12080-018-0374-3)
Supplement: Supplementary file 1 — (MW 596 KB) [file 12080_2018_374_MOESM1_ESM.mw]

<?xml version="1.0" encoding="UTF-8"?>
<Worksheet>
<Version major="18" minor="2"/>
<Label-Scheme value="2" prefix=""/>
<View-Properties presentation="true" autoexpanding_sections="true"><Zoom percentage="200"/>
</View-Properties>
<MapleNet-Properties elisiondigitsbefore="100" labelling="true" indentamount="4" elisiontermsthreshold="10000" ansi="false" errorbreak="1" useclientjvm="true" echo="1" imaginaryunit="I" labelwidth="20" unitattributes="&quot;fontweight&quot; = &quot;bold&quot;" contextmenusize="automatic" plotdriver="opengl" elisiondigitsafter="100" plotoutput="terminal" helpbrowser="standard" rtablesize="10" elisiontermsbefore="100" elisiondigitsthreshold="10000" typesetting="standard" plotdevice="inline" verboseproc="1" showassumed="1" quiet="false" errorcursor="false" longdelim="true" plotoptions="" elisiontermsafter="100" screenwidth="79" preplot="" prettyprint="3" displayprecision="-1" screenpixelheight="1440" warnlevel="3" screenheight="25" latexwidth="8.0" postplot="" prompt="&gt; " ShowLabels="true"/>
<Styles>
<Font name="Ordered List 1" background="[255,255,255]" bold="false" executable="false" family="Times New Roman" foreground="[0,0,0]" italic="false" opaque="false" readonly="false" size="12" subscript="false" superscript="false" underline="false" placeholder="false"/>
<Font name="Annotation Text" background="[255,255,255]" bold="false" executable="false" family="Times New Roman" foreground="[0,0,0]" italic="false" opaque="false" readonly="false" size="12" subscript="false" superscript="false" underline="false" placeholder="false"/>
<Font name="Ordered List 2" background="[255,255,255]" bold="false" executable="false" family="Times New Roman" foreground="[0,0,0]" italic="false" opaque="false" readonly="false" size="12" subscript="false" superscript="false" underline="false" placeholder="false"/>
<Font name="Ordered List 3" background="[255,255,255]" bold="false" executable="false" family="Times New Roman" foreground="[0,0,0]" italic="false" opaque="false" readonly="false" size="12" subscript="false" superscript="false" underline="false" placeholder="false"/>
<Font name="Ordered List 4" background="[255,255,255]" bold="false" executable="false" family="Times New Roman" foreground="[0,0,0]" italic="false" opaque="false" readonly="false" size="12" subscript="false" superscript="false" underline="false" placeholder="false"/>
<Font name="Ordered List 5" background="[255,255,255]" bold="false" executable="false" family="Times New Roman" foreground="[0,0,0]" italic="false" opaque="false" readonly="false" size="12" subscript="false" superscript="false" underline="false" placeholder="false"/>
<Font name="Author" background="[255,255,255]" bold="false" executable="false" family="Times New Roman" foreground="[0,0,0]" italic="false" opaque="false" readonly="false" size="12" subscript="false" superscript="false" underline="false" placeholder="false"/>
<Font name="Annotation Title" background="[255,255,255]" bold="true" executable="false" family="Times New Roman" foreground="[0,0,0]" italic="false" opaque="false" readonly="false" size="18" subscript="false" superscript="false" underline="false" placeholder="false"/>
<Font name="Warning" background="[255,255,255]" bold="false" executable="false" family="Courier New" foreground="[0,0,255]" italic="false" opaque="false" readonly="true" size="12" subscript="false" superscript="false" underline="false" placeholder="false"/>
<Font name="Caption Reference" background="[255,255,255]" bold="true" executable="false" family="Times New Roman" foreground="[0,0,0]" italic="false" opaque="false" readonly="false" size="12" subscript="false" superscript="false" underline="false" placeholder="false"/>
<Font name="Maple Input Placeholder" background="[255,255,255]" bold="true" executable="true" family="Courier New" foreground="[200,0,200]" italic="false" opaque="false" readonly="false" size="12" subscript="false" superscript="false" underline="false" placeholder="true"/>
<Font name="Maple Plot" background="[255,255,255]" bold="false" executable="false" family="Times New Roman" foreground="[0,0,0]" italic="false" opaque="false" readonly="false" size="12" subscript="false" superscript="false" underline="false" placeholder="false"/>
<Font name="Code" background="[255,255,255]" bold="false" executable="false" family="Courier New" foreground="[255,0,0]" italic="false" opaque="false" readonly="false" size="12" subscript="false" superscript="false" underline="false" placeholder="false"/>
<Font name="Line Printed Output" background="[255,255,255]" bold="false" executable="false" family="Courier New" foreground="[0,0,255]" italic="false" opaque="false" readonly="true" size="12" subscript="false" superscript="false" underline="false" placeholder="false"/>
<Font name="Text Output" background="[255,255,255]" bold="false" executable="false" family="Courier New" foreground="[0,0,255]" italic="false" opaque="false" readonly="true" size="12" subscript="false" superscript="false" underline="false" placeholder="false"/>
<Font name="Diagnostic" background="[255,255,255]" bold="false" executable="false" family="Courier New" foreground="[40,120,40]" italic="false" opaque="false" readonly="true" size="12" subscript="false" superscript="false" underline="false" placeholder="false"/>
<Font name="2D Inert Output" background="[255,255,255]" bold="false" executable="true" family="Times New Roman" foreground="[0,0,0]" italic="false" opaque="false" readonly="false" size="10" subscript="false" superscript="false" underline="false" placeholder="false"/>
<Font name="Normal" background="[255,255,255]" bold="false" executable="false" family="Times New Roman" foreground="[0,0,0]" italic="false" opaque="false" readonly="false" size="12" subscript="false" superscript="false" underline="false" placeholder="false"/>
<Font name="Hyperlink" background="[255,255,255]" bold="false" executable="false" family="Times New Roman" foreground="[0,128,128]" italic="false" opaque="false" readonly="false" size="12" subscript="false" superscript="false" underline="true" placeholder="false"/>
<Font name="Maple Output" background="[255,255,255]" bold="false" executable="false" family="Times New Roman" foreground="[0,0,0]" italic="false" opaque="false" readonly="false" size="12" subscript="false" superscript="false" underline="false" placeholder="false"/>
<Font name="Dash Item" background="[255,255,255]" bold="false" executable="false" family="Times New Roman" foreground="[0,0,0]" italic="false" opaque="false" readonly="false" size="12" subscript="false" superscript="false" underline="false" placeholder="false"/>
<Font name="2D Math" background="[255,255,255]" bold="false" executable="false" family="Times New Roman" foreground="[0,0,0]" italic="false" opaque="false" readonly="false" size="10" subscript="false" superscript="false" underline="false" placeholder="false"/>
<Font name="Maple Input" background="[255,255,255]" bold="true" executable="true" family="Courier New" foreground="[120,0,14]" italic="false" opaque="false" readonly="false" size="12" subscript="false" superscript="false" underline="false" placeholder="false"/>
<Font name="2D Output" background="[255,255,255]" bold="false" executable="false" family="Times New Roman" foreground="[51,102,255]" italic="false" opaque="false" readonly="true" size="10" subscript="false" superscript="false" underline="false" placeholder="false"/>
<Font name="2D Input" background="[255,255,255]" bold="false" executable="true" family="Times New Roman" foreground="[128,0,0]" italic="false" opaque="false" readonly="false" size="10" subscript="false" superscript="false" underline="false" placeholder="false"/>
<Font name="HyperlinkError" background="[255,255,255]" bold="false" executable="false" family="Courier New" foreground="[255,0,255]" italic="false" opaque="false" readonly="true" size="12" subscript="false" superscript="false" underline="true" placeholder="false"/>
<Font name="Header and Footer" background="[255,255,255]" bold="false" executable="false" family="Times New Roman" foreground="[0,0,0]" italic="false" opaque="false" readonly="false" size="10" subscript="false" superscript="false" underline="false" placeholder="false"/>
<Font name="Error" background="[255,255,255]" bold="false" executable="false" family="Courier New" foreground="[255,0,255]" italic="false" opaque="false" readonly="true" size="12" subscript="false" superscript="false" underline="false" placeholder="false"/>
<Font name="Title" background="[255,255,255]" bold="true" executable="false" family="Times New Roman" foreground="[0,0,0]" italic="false" opaque="false" readonly="false" size="18" subscript="false" superscript="false" underline="false" placeholder="false"/>
<Font name="Heading 1" background="[255,255,255]" bold="true" executable="false" family="Microsoft Sans Serif" foreground="[0,0,0]" italic="false" opaque="false" readonly="false" size="14" subscript="false" superscript="false" underline="false" placeholder="false"/>
<Font name="Text" background="[255,255,255]" bold="false" executable="false" family="Times New Roman" foreground="[0,0,0]" italic="false" opaque="false" readonly="false" size="10" subscript="false" superscript="false" underline="false" placeholder="false"/>
<Font name="Bullet Item" background="[255,255,255]" bold="false" executable="false" family="Times New Roman" foreground="[0,0,0]" italic="false" opaque="false" readonly="false" size="12" subscript="false" superscript="false" underline="false" placeholder="false"/>
<Font name="Heading 4" background="[255,255,255]" bold="false" executable="false" family="Times New Roman" foreground="[0,0,0]" italic="true" opaque="false" readonly="false" size="12" subscript="false" superscript="false" underline="false" placeholder="false"/>
<Font name="Equation Label" background="[255,255,255]" bold="true" executable="false" family="Microsoft Sans Serif" foreground="[0,0,0]" italic="false" opaque="false" readonly="false" size="10" subscript="false" superscript="false" underline="false" placeholder="false"/>
<Font name="Heading 3" background="[255,255,255]" bold="true" executable="false" family="Times New Roman" foreground="[0,0,0]" italic="true" opaque="false" readonly="false" size="14" subscript="false" superscript="false" underline="false" placeholder="false"/>
<Font name="Heading 2" background="[255,255,255]" bold="true" executable="false" family="Times New Roman" foreground="[0,0,0]" italic="false" opaque="false" readonly="false" size="16" subscript="false" superscript="false" underline="false" placeholder="false"/>
<Font name="HyperlinkWarning" background="[255,255,255]" bold="false" executable="false" family="Courier New" foreground="[0,0,255]" italic="false" opaque="false" readonly="true" size="12" subscript="false" superscript="false" underline="true" placeholder="false"/>
<Font name="Dictionary Hyperlink" background="[255,255,255]" bold="false" executable="false" family="Times New Roman" foreground="[147,0,15]" italic="false" opaque="false" readonly="false" size="12" subscript="false" superscript="false" underline="true" placeholder="false"/>
<Font name="Atomic Variable" background="[255,255,255]" bold="false" executable="false" family="Times New Roman" foreground="[175,0,175]" italic="true" opaque="false" readonly="false" size="12" subscript="false" superscript="false" underline="false" placeholder="false"/>
<Font name="Caption Text" background="[255,255,255]" bold="true" executable="false" family="Times New Roman" foreground="[0,0,0]" italic="false" opaque="false" readonly="false" size="12" subscript="false" superscript="false" underline="false" placeholder="false"/>
<Font name="List Item" background="[255,255,255]" bold="false" executable="false" family="Times New Roman" foreground="[0,0,0]" italic="false" opaque="false" readonly="false" size="12" subscript="false" superscript="false" underline="false" placeholder="false"/>
<Layout name="Ordered List 1" alignment="left" bullet="numeric" firstindent="0" leftmargin="0" rightmargin="0" linespacing="0.0" spaceabove="3" spacebelow="3" linebreak="space" pagebreak-before="false" initial="-1" bulletsuffix=""/>
<Layout name="Ordered List 2" alignment="left" bullet="alphabetic" firstindent="0" leftmargin="36" rightmargin="0" linespacing="0.0" spaceabove="3" spacebelow="3" linebreak="space" pagebreak-before="false" initial="-1" bulletsuffix=""/>
<Layout name="Ordered List 3" alignment="left" bullet="roman" firstindent="0" leftmargin="72" rightmargin="0" linespacing="0.0" spaceabove="3" spacebelow="3" linebreak="space" pagebreak-before="false" initial="-1" bulletsuffix=""/>
<Layout name="Ordered List 4" alignment="left" bullet="ALPHABETIC" firstindent="0" leftmargin="108" rightmargin="0" linespacing="0.0" spaceabove="3" spacebelow="3" linebreak="space" pagebreak-before="false" initial="-1" bulletsuffix=""/>
<Layout name="Ordered List 5" alignment="left" bullet="ROMAN" firstindent="0" leftmargin="144" rightmargin="0" linespacing="0.0" spaceabove="3" spacebelow="3" linebreak="space" pagebreak-before="false" initial="-1" bulletsuffix=""/>
<Layout name="Author" alignment="centred" bullet="none" firstindent="0" leftmargin="0" rightmargin="0" linespacing="0.0" spaceabove="8" spacebelow="8" linebreak="space" pagebreak-before="false" initial="0" bulletsuffix=""/>
<Layout name="Warning" alignment="left" bullet="none" firstindent="0" leftmargin="0" rightmargin="0" linespacing="0.0" spaceabove="0" spacebelow="0" linebreak="space" pagebreak-before="false" initial="0" bulletsuffix=""/>
<Layout name="Annotation Title" alignment="centred" bullet="none" firstindent="0" leftmargin="0" rightmargin="0" linespacing="0.0" spaceabove="12" spacebelow="12" linebreak="space" pagebreak-before="false" initial="0" bulletsuffix=""/>
<Layout name="Maple Plot" alignment="centred" bullet="none" firstindent="0" leftmargin="0" rightmargin="0" linespacing="0.0" spaceabove="0" spacebelow="0" linebreak="space" pagebreak-before="false" initial="0" bulletsuffix=""/>
<Layout name="Line Printed Output" alignment="left" bullet="none" firstindent="0" leftmargin="0" rightmargin="0" linespacing="0.0" spaceabove="0" spacebelow="0" linebreak="any" pagebreak-before="false" initial="0" bulletsuffix=""/>
<Layout name="Text Output" alignment="left" bullet="none" firstindent="0" leftmargin="0" rightmargin="0" linespacing="0.0" spaceabove="0" spacebelow="0" linebreak="newline" pagebreak-before="false" initial="0" bulletsuffix=""/>
<Layout name="Diagnostic" alignment="left" bullet="none" firstindent="0" leftmargin="0" rightmargin="0" linespacing="0.0" spaceabove="0" spacebelow="0" linebreak="any" pagebreak-before="false" initial="0" bulletsuffix=""/>
<Layout name="Normal" alignment="left" bullet="none" firstindent="0" leftmargin="0" rightmargin="0" linespacing="0.0" spaceabove="0" spacebelow="0" linebreak="space" pagebreak-before="false" initial="0" bulletsuffix=""/>
<Layout name="Maple Output" alignment="centred" bullet="none" firstindent="0" leftmargin="0" rightmargin="0" linespacing="0.3" spaceabove="0" spacebelow="0" linebreak="space" pagebreak-before="false" initial="0" bulletsuffix=""/>
<Layout name="Dash Item" alignment="left" bullet="dash" firstindent="0" leftmargin="0" rightmargin="0" linespacing="0.0" spaceabove="3" spacebelow="3" linebreak="space" pagebreak-before="false" initial="0" bulletsuffix=""/>
<Layout name="HyperlinkError" alignment="left" bullet="none" firstindent="0" leftmargin="0" rightmargin="0" linespacing="0.0" spaceabove="0" spacebelow="0" linebreak="space" pagebreak-before="false" initial="0" bulletsuffix=""/>
<Layout name="Error" alignment="left" bullet="none" firstindent="0" leftmargin="0" rightmargin="0" linespacing="0.0" spaceabove="0" spacebelow="0" linebreak="space" pagebreak-before="false" initial="0" bulletsuffix=""/>
<Layout name="Title" alignment="centred" bullet="none" firstindent="0" leftmargin="0" rightmargin="0" linespacing="0.0" spaceabove="12" spacebelow="12" linebreak="space" pagebreak-before="false" initial="0" bulletsuffix=""/>
<Layout name="Heading 1" alignment="left" bullet="none" firstindent="0" leftmargin="0" rightmargin="0" linespacing="0.0" spaceabove="8" spacebelow="4" linebreak="space" pagebreak-before="false" initial="0" bulletsuffix=""/>
<Layout name="Bullet Item" alignment="left" bullet="dot" firstindent="0" leftmargin="0" rightmargin="0" linespacing="0.0" spaceabove="3" spacebelow="3" linebreak="space" pagebreak-before="false" initial="0" bulletsuffix=""/>
<Layout name="Heading 4" alignment="left" bullet="none" firstindent="0" leftmargin="0" rightmargin="0" linespacing="0.0" spaceabove="0" spacebelow="0" linebreak="space" pagebreak-before="false" initial="0" bulletsuffix=""/>
<Layout name="Heading 3" alignment="left" bullet="none" firstindent="0" leftmargin="0" rightmargin="0" linespacing="0.0" spaceabove="0" spacebelow="0" linebreak="space" pagebreak-before="false" initial="0" bulletsuffix=""/>
<Layout name="Heading 2" alignment="left" bullet="none" firstindent="0" leftmargin="0" rightmargin="0" linespacing="0.0" spaceabove="8" spacebelow="2" linebreak="space" pagebreak-before="false" initial="0" bulletsuffix=""/>
<Layout name="HyperlinkWarning" alignment="left" bullet="none" firstindent="0" leftmargin="0" rightmargin="0" linespacing="0.0" spaceabove="0" spacebelow="0" linebreak="space" pagebreak-before="false" initial="0" bulletsuffix=""/>
<Layout name="List Item" alignment="left" bullet="indent" firstindent="0" leftmargin="0" rightmargin="0" linespacing="0.0" spaceabove="3" spacebelow="3" linebreak="space" pagebreak-before="false" initial="0" bulletsuffix=""/>
<Pencil-style name="Pencil 5" pen-color="[255,0,0]" pen-height="5.0" pen-width="5.0" pen-opacity="1.0"/>
<Pencil-style name="Pencil 4" pen-color="[0,0,255]" pen-height="3.0" pen-width="3.0" pen-opacity="1.0"/>
<Pencil-style name="Pencil 3" pen-color="[0,0,0]" pen-height="3.0" pen-width="3.0" pen-opacity="1.0"/>
<Pencil-style name="Pencil 2" pen-color="[0,0,255]" pen-height="1.0" pen-width="1.0" pen-opacity="1.0"/>
<Pencil-style name="Pencil 1" pen-color="[0,0,0]" pen-height="1.0" pen-width="1.0" pen-opacity="1.0"/>
<Highlighter-style name="Highlighter 2" pen-color="[255,204,0]" pen-height="14.0" pen-width="14.0" pen-opacity="0.8"/>
<Highlighter-style name="Highlighter 1" pen-color="[255,153,255]" pen-height="12.0" pen-width="8.0" pen-opacity="0.8"/>
<Highlighter-style name="Highlighter 4" pen-color="[0,255,255]" pen-height="32.0" pen-width="32.0" pen-opacity="0.8"/>
<Highlighter-style name="Highlighter 3" pen-color="[51,255,0]" pen-height="24.0" pen-width="24.0" pen-opacity="0.8"/>
<Highlighter-style name="Highlighter 5" pen-color="[255,255,0]" pen-height="48.0" pen-width="48.0" pen-opacity="0.8"/>
</Styles>
<Startup-Code startupcode=""/>
<Metadata-table>
    <Metadata-category name="&lt;default&gt;"/>
    <Metadata-tag id="0" category="&lt;default&gt;" name="Document Properties">
        <Metadata-attribute name="Subject" value="&lt;default&gt;"/>
        <Metadata-attribute name="Author" value="&lt;default&gt;"/>
        <Metadata-attribute name="Item List" value="true"/>
        <Metadata-attribute name="Keywords" value="&lt;default&gt;"/>
        <Metadata-attribute name="Title" value="&lt;default&gt;"/>
    </Metadata-tag>
</Metadata-table>
<Task-table>
    <Task-category name="&lt;default&gt;"/>
</Task-table>
<Task/><Presentation-Block>
<Group view="presentation" hide-input="false" hide-output="true" inline-output="false" labelreference="L2093" drawlabel="true">
<Input>
<Text-field style="Title" family="Microsoft Sans Serif" layout="Title" alignment="left"><Font family="Microsoft Sans Serif" size="16">Online Resource 1: Different juvenile and adult foraging, maturation and reproduction rates
</Font></Text-field>
</Input>
</Group></Presentation-Block><Presentation-Block>
<Group view="presentation" hide-input="false" hide-output="true" inline-output="false" labelreference="L617" drawlabel="true">
<Input>
<Text-field style="Text" layout="Normal">The following set of equations describes the general stage-structured model with separate functions  <Equation executable="false" style="2D Math" input-equation="" display="LUklbXJvd0c2Iy9JK21vZHVsZW5hbWVHNiJJLFR5cGVzZXR0aW5nR0koX3N5c2xpYkdGJzYlLUkjbWlHRiQ2I1EnYGZfX0pgRicvJSVzaXplR1EjMTJGJy8lLG1hdGh2YXJpYW50R1Enbm9ybWFsRic=">LUklbXJvd0c2Iy9JK21vZHVsZW5hbWVHNiJJLFR5cGVzZXR0aW5nR0koX3N5c2xpYkdGJzYlLUkjbWlHRiQ2I1EnYGZfX0pgRicvJSVzaXplR1EjMTJGJy8lLG1hdGh2YXJpYW50R1Enbm9ybWFsRic=</Equation>(R) and <Equation executable="false" style="2D Math" input-equation="" display="LUklbXJvd0c2Iy9JK21vZHVsZW5hbWVHNiJJLFR5cGVzZXR0aW5nR0koX3N5c2xpYkdGJzYmLUkjbWlHRiQ2I1EnYGZfX0FgRictSShtZmVuY2VkR0YkNiQtRiM2JS1GLDYlUSJSRicvJSdpdGFsaWNHUSV0cnVlRicvJSxtYXRodmFyaWFudEdRJ2l0YWxpY0YnLyUlc2l6ZUdRIzEyRicvRjtRJ25vcm1hbEYnRkBGPUZA">LUklbXJvd0c2Iy9JK21vZHVsZW5hbWVHNiJJLFR5cGVzZXR0aW5nR0koX3N5c2xpYkdGJzYmLUkjbWlHRiQ2I1EnYGZfX0FgRictSShtZmVuY2VkR0YkNiQtRiM2JS1GLDYlUSJSRicvJSdpdGFsaWNHUSV0cnVlRicvJSxtYXRodmFyaWFudEdRJ2l0YWxpY0YnLyUlc2l6ZUdRIzEyRicvRjtRJ25vcm1hbEYnRkBGPUZA</Equation> for juvenile and adult foraging, respectively, and separate functions <Equation executable="false" style="2D Math" input-equation="" display="LUklbXJvd0c2Iy9JK21vZHVsZW5hbWVHNiJJLFR5cGVzZXR0aW5nR0koX3N5c2xpYkdGJzYmLUkjbWlHRiQ2I1EnYGdfX0pgRictSShtZmVuY2VkR0YkNiQtRiM2JS1GLDYlUSJSRicvJSdpdGFsaWNHUSV0cnVlRicvJSxtYXRodmFyaWFudEdRJ2l0YWxpY0YnLyUlc2l6ZUdRIzEyRicvRjtRJ25vcm1hbEYnRkBGPUZA">LUklbXJvd0c2Iy9JK21vZHVsZW5hbWVHNiJJLFR5cGVzZXR0aW5nR0koX3N5c2xpYkdGJzYmLUkjbWlHRiQ2I1EnYGdfX0pgRictSShtZmVuY2VkR0YkNiQtRiM2JS1GLDYlUSJSRicvJSdpdGFsaWNHUSV0cnVlRicvJSxtYXRodmFyaWFudEdRJ2l0YWxpY0YnLyUlc2l6ZUdRIzEyRicvRjtRJ25vcm1hbEYnRkBGPUZA</Equation> and <Equation executable="false" style="2D Math" input-equation="" display="LUklbXJvd0c2Iy9JK21vZHVsZW5hbWVHNiJJLFR5cGVzZXR0aW5nR0koX3N5c2xpYkdGJzYmLUkjbWlHRiQ2I1EnYGdfX0FgRictSShtZmVuY2VkR0YkNiQtRiM2JS1GLDYlUSJSRicvJSdpdGFsaWNHUSV0cnVlRicvJSxtYXRodmFyaWFudEdRJ2l0YWxpY0YnLyUlc2l6ZUdRIzEyRicvRjtRJ25vcm1hbEYnRkBGPUZA">LUklbXJvd0c2Iy9JK21vZHVsZW5hbWVHNiJJLFR5cGVzZXR0aW5nR0koX3N5c2xpYkdGJzYmLUkjbWlHRiQ2I1EnYGdfX0FgRictSShtZmVuY2VkR0YkNiQtRiM2JS1GLDYlUSJSRicvJSdpdGFsaWNHUSV0cnVlRicvJSxtYXRodmFyaWFudEdRJ2l0YWxpY0YnLyUlc2l6ZUdRIzEyRicvRjtRJ25vcm1hbEYnRkBGPUZA</Equation> for juvenile maturation rate and adult reproduction rate, respectively. These functions are not further specified, it is only assumed that <Equation executable="false" style="2D Math" input-equation="" display="LUkobWZlbmNlZEc2Iy9JK21vZHVsZW5hbWVHNiJJLFR5cGVzZXR0aW5nR0koX3N5c2xpYkdGJzYkLUklbXJvd0dGJDYqLUkmbWZyYWNHRiQ2KC1GLDYoLUkjbW9HRiQ2LVEwJkRpZmZlcmVudGlhbEQ7RicvJSxtYXRodmFyaWFudEdRJ25vcm1hbEYnLyUmZmVuY2VHUSZmYWxzZUYnLyUqc2VwYXJhdG9yR0Y8LyUpc3RyZXRjaHlHRjwvJSpzeW1tZXRyaWNHRjwvJShsYXJnZW9wR0Y8LyUubW92YWJsZWxpbWl0c0dGPC8lJ2FjY2VudEdGPC8lJ2xzcGFjZUdRJjAuMGVtRicvJSdyc3BhY2VHRksvJSVzaXplR1EjMTJGJy8lK2ZvcmVncm91bmRHUSpbMCwwLDI1NV1GJy8lKXJlYWRvbmx5R1EldHJ1ZUYnLyUwZm9udF9zdHlsZV9uYW1lR1EqMkR+T3V0cHV0RidGNy1GLDYoLUYsNilGMy1JI21pR0YkNiVRIlJGJy8lJ2l0YWxpY0dGVi9GOFEnaXRhbGljRidGTkZRRlRGV0Y3Rk5GUUZURldGNy8lLmxpbmV0aGlja25lc3NHUSIxRicvJStkZW5vbWFsaWduR1EnY2VudGVyRicvJSludW1hbGlnbkdGZW8vJSliZXZlbGxlZEdGPC1GNDYtUTEmSW52aXNpYmxlVGltZXM7RidGN0Y6Rj1GP0ZBRkNGRUZHRklGTC1GLDYqLUZpbjYjUSdgZl9fSmBGJy1GNDYtUTAmQXBwbHlGdW5jdGlvbjtGJ0Y3RjpGPUY/RkFGQ0ZFRkdGSUZMLUYjNiQtRiw2KEZobkZORlFGVEZXRjdGN0ZORlFGVEZXRjdGTkZRRlRGV0Y3Rjc=">LUkobWZlbmNlZEc2Iy9JK21vZHVsZW5hbWVHNiJJLFR5cGVzZXR0aW5nR0koX3N5c2xpYkdGJzYkLUklbXJvd0dGJDYqLUkmbWZyYWNHRiQ2KC1GLDYoLUkjbW9HRiQ2LVEwJkRpZmZlcmVudGlhbEQ7RicvJSxtYXRodmFyaWFudEdRJ25vcm1hbEYnLyUmZmVuY2VHUSZmYWxzZUYnLyUqc2VwYXJhdG9yR0Y8LyUpc3RyZXRjaHlHRjwvJSpzeW1tZXRyaWNHRjwvJShsYXJnZW9wR0Y8LyUubW92YWJsZWxpbWl0c0dGPC8lJ2FjY2VudEdGPC8lJ2xzcGFjZUdRJjAuMGVtRicvJSdyc3BhY2VHRksvJSVzaXplR1EjMTJGJy8lK2ZvcmVncm91bmRHUSpbMCwwLDI1NV1GJy8lKXJlYWRvbmx5R1EldHJ1ZUYnLyUwZm9udF9zdHlsZV9uYW1lR1EqMkR+T3V0cHV0RidGNy1GLDYoLUYsNilGMy1JI21pR0YkNiVRIlJGJy8lJ2l0YWxpY0dGVi9GOFEnaXRhbGljRidGTkZRRlRGV0Y3Rk5GUUZURldGNy8lLmxpbmV0aGlja25lc3NHUSIxRicvJStkZW5vbWFsaWduR1EnY2VudGVyRicvJSludW1hbGlnbkdGZW8vJSliZXZlbGxlZEdGPC1GNDYtUTEmSW52aXNpYmxlVGltZXM7RidGN0Y6Rj1GP0ZBRkNGRUZHRklGTC1GLDYqLUZpbjYjUSdgZl9fSmBGJy1GNDYtUTAmQXBwbHlGdW5jdGlvbjtGJ0Y3RjpGPUY/RkFGQ0ZFRkdGSUZMLUYjNiQtRiw2KEZobkZORlFGVEZXRjdGN0ZORlFGVEZXRjdGTkZRRlRGV0Y3Rjc=</Equation>,  <Equation executable="false" style="2D Math" input-equation="" display="LUkobWZlbmNlZEc2Iy9JK21vZHVsZW5hbWVHNiJJLFR5cGVzZXR0aW5nR0koX3N5c2xpYkdGJzYkLUklbXJvd0dGJDYqLUkmbWZyYWNHRiQ2KC1GLDYoLUkjbW9HRiQ2LVEwJkRpZmZlcmVudGlhbEQ7RicvJSxtYXRodmFyaWFudEdRJ25vcm1hbEYnLyUmZmVuY2VHUSZmYWxzZUYnLyUqc2VwYXJhdG9yR0Y8LyUpc3RyZXRjaHlHRjwvJSpzeW1tZXRyaWNHRjwvJShsYXJnZW9wR0Y8LyUubW92YWJsZWxpbWl0c0dGPC8lJ2FjY2VudEdGPC8lJ2xzcGFjZUdRJjAuMGVtRicvJSdyc3BhY2VHRksvJSVzaXplR1EjMTJGJy8lK2ZvcmVncm91bmRHUSpbMCwwLDI1NV1GJy8lKXJlYWRvbmx5R1EldHJ1ZUYnLyUwZm9udF9zdHlsZV9uYW1lR1EqMkR+T3V0cHV0RidGNy1GLDYoLUYsNilGMy1JI21pR0YkNiVRIlJGJy8lJ2l0YWxpY0dGVi9GOFEnaXRhbGljRidGTkZRRlRGV0Y3Rk5GUUZURldGNy8lLmxpbmV0aGlja25lc3NHUSIxRicvJStkZW5vbWFsaWduR1EnY2VudGVyRicvJSludW1hbGlnbkdGZW8vJSliZXZlbGxlZEdGPC1GNDYtUTEmSW52aXNpYmxlVGltZXM7RidGN0Y6Rj1GP0ZBRkNGRUZHRklGTC1GLDYqLUZpbjYjUSdgZl9fQWBGJy1GNDYtUTAmQXBwbHlGdW5jdGlvbjtGJ0Y3RjpGPUY/RkFGQ0ZFRkdGSUZMLUYjNiQtRiw2KEZobkZORlFGVEZXRjdGN0ZORlFGVEZXRjdGTkZRRlRGV0Y3Rjc=">LUkobWZlbmNlZEc2Iy9JK21vZHVsZW5hbWVHNiJJLFR5cGVzZXR0aW5nR0koX3N5c2xpYkdGJzYkLUklbXJvd0dGJDYqLUkmbWZyYWNHRiQ2KC1GLDYoLUkjbW9HRiQ2LVEwJkRpZmZlcmVudGlhbEQ7RicvJSxtYXRodmFyaWFudEdRJ25vcm1hbEYnLyUmZmVuY2VHUSZmYWxzZUYnLyUqc2VwYXJhdG9yR0Y8LyUpc3RyZXRjaHlHRjwvJSpzeW1tZXRyaWNHRjwvJShsYXJnZW9wR0Y8LyUubW92YWJsZWxpbWl0c0dGPC8lJ2FjY2VudEdGPC8lJ2xzcGFjZUdRJjAuMGVtRicvJSdyc3BhY2VHRksvJSVzaXplR1EjMTJGJy8lK2ZvcmVncm91bmRHUSpbMCwwLDI1NV1GJy8lKXJlYWRvbmx5R1EldHJ1ZUYnLyUwZm9udF9zdHlsZV9uYW1lR1EqMkR+T3V0cHV0RidGNy1GLDYoLUYsNilGMy1JI21pR0YkNiVRIlJGJy8lJ2l0YWxpY0dGVi9GOFEnaXRhbGljRidGTkZRRlRGV0Y3Rk5GUUZURldGNy8lLmxpbmV0aGlja25lc3NHUSIxRicvJStkZW5vbWFsaWduR1EnY2VudGVyRicvJSludW1hbGlnbkdGZW8vJSliZXZlbGxlZEdGPC1GNDYtUTEmSW52aXNpYmxlVGltZXM7RidGN0Y6Rj1GP0ZBRkNGRUZHRklGTC1GLDYqLUZpbjYjUSdgZl9fQWBGJy1GNDYtUTAmQXBwbHlGdW5jdGlvbjtGJ0Y3RjpGPUY/RkFGQ0ZFRkdGSUZMLUYjNiQtRiw2KEZobkZORlFGVEZXRjdGN0ZORlFGVEZXRjdGTkZRRlRGV0Y3Rjc=</Equation>, <Equation executable="false" style="2D Math" input-equation="" display="LUkobWZlbmNlZEc2Iy9JK21vZHVsZW5hbWVHNiJJLFR5cGVzZXR0aW5nR0koX3N5c2xpYkdGJzYkLUklbXJvd0dGJDYnLUkmbWZyYWNHRiQ2KC1GLDYkLUkjbW9HRiQ2LVEwJkRpZmZlcmVudGlhbEQ7RicvJSxtYXRodmFyaWFudEdRJ25vcm1hbEYnLyUmZmVuY2VHUSZmYWxzZUYnLyUqc2VwYXJhdG9yR0Y8LyUpc3RyZXRjaHlHRjwvJSpzeW1tZXRyaWNHRjwvJShsYXJnZW9wR0Y8LyUubW92YWJsZWxpbWl0c0dGPC8lJ2FjY2VudEdGPC8lJ2xzcGFjZUdRJjAuMGVtRicvJSdyc3BhY2VHRktGNy1GLDYmLUkjbWlHRiQ2I1EhRictRiw2JUYzLUZRNiVRIlJGJy8lJ2l0YWxpY0dRJXRydWVGJy9GOFEnaXRhbGljRidGN0ZQRjcvJS5saW5ldGhpY2tuZXNzR1EiMUYnLyUrZGVub21hbGlnbkdRJ2NlbnRlckYnLyUpbnVtYWxpZ25HRl1vLyUpYmV2ZWxsZWRHRjwtRjQ2LVExJkludmlzaWJsZVRpbWVzO0YnRjdGOkY9Rj9GQUZDRkVGR0ZJRkwtRlE2I1EnYGdfX0pgRictRiM2JC1GLDYkRlZGN0Y3RjdGNw==">LUkobWZlbmNlZEc2Iy9JK21vZHVsZW5hbWVHNiJJLFR5cGVzZXR0aW5nR0koX3N5c2xpYkdGJzYkLUklbXJvd0dGJDYnLUkmbWZyYWNHRiQ2KC1GLDYkLUkjbW9HRiQ2LVEwJkRpZmZlcmVudGlhbEQ7RicvJSxtYXRodmFyaWFudEdRJ25vcm1hbEYnLyUmZmVuY2VHUSZmYWxzZUYnLyUqc2VwYXJhdG9yR0Y8LyUpc3RyZXRjaHlHRjwvJSpzeW1tZXRyaWNHRjwvJShsYXJnZW9wR0Y8LyUubW92YWJsZWxpbWl0c0dGPC8lJ2FjY2VudEdGPC8lJ2xzcGFjZUdRJjAuMGVtRicvJSdyc3BhY2VHRktGNy1GLDYmLUkjbWlHRiQ2I1EhRictRiw2JUYzLUZRNiVRIlJGJy8lJ2l0YWxpY0dRJXRydWVGJy9GOFEnaXRhbGljRidGN0ZQRjcvJS5saW5ldGhpY2tuZXNzR1EiMUYnLyUrZGVub21hbGlnbkdRJ2NlbnRlckYnLyUpbnVtYWxpZ25HRl1vLyUpYmV2ZWxsZWRHRjwtRjQ2LVExJkludmlzaWJsZVRpbWVzO0YnRjdGOkY9Rj9GQUZDRkVGR0ZJRkwtRlE2I1EnYGdfX0pgRictRiM2JC1GLDYkRlZGN0Y3RjdGNw==</Equation> and <Equation executable="false" style="2D Math" input-equation="" display="LUkobWZlbmNlZEc2Iy9JK21vZHVsZW5hbWVHNiJJLFR5cGVzZXR0aW5nR0koX3N5c2xpYkdGJzYkLUklbXJvd0dGJDYnLUkmbWZyYWNHRiQ2KC1GLDYkLUkjbW9HRiQ2LVEwJkRpZmZlcmVudGlhbEQ7RicvJSxtYXRodmFyaWFudEdRJ25vcm1hbEYnLyUmZmVuY2VHUSZmYWxzZUYnLyUqc2VwYXJhdG9yR0Y8LyUpc3RyZXRjaHlHRjwvJSpzeW1tZXRyaWNHRjwvJShsYXJnZW9wR0Y8LyUubW92YWJsZWxpbWl0c0dGPC8lJ2FjY2VudEdGPC8lJ2xzcGFjZUdRJjAuMGVtRicvJSdyc3BhY2VHRktGNy1GLDYmLUkjbWlHRiQ2I1EhRictRiw2JUYzLUZRNiVRIlJGJy8lJ2l0YWxpY0dRJXRydWVGJy9GOFEnaXRhbGljRidGN0ZQRjcvJS5saW5ldGhpY2tuZXNzR1EiMUYnLyUrZGVub21hbGlnbkdRJ2NlbnRlckYnLyUpbnVtYWxpZ25HRl1vLyUpYmV2ZWxsZWRHRjwtRjQ2LVExJkludmlzaWJsZVRpbWVzO0YnRjdGOkY9Rj9GQUZDRkVGR0ZJRkwtRlE2I1EnYGdfX0FgRictRiM2JC1GLDYkRlZGN0Y3RjdGNw==">LUkobWZlbmNlZEc2Iy9JK21vZHVsZW5hbWVHNiJJLFR5cGVzZXR0aW5nR0koX3N5c2xpYkdGJzYkLUklbXJvd0dGJDYnLUkmbWZyYWNHRiQ2KC1GLDYkLUkjbW9HRiQ2LVEwJkRpZmZlcmVudGlhbEQ7RicvJSxtYXRodmFyaWFudEdRJ25vcm1hbEYnLyUmZmVuY2VHUSZmYWxzZUYnLyUqc2VwYXJhdG9yR0Y8LyUpc3RyZXRjaHlHRjwvJSpzeW1tZXRyaWNHRjwvJShsYXJnZW9wR0Y8LyUubW92YWJsZWxpbWl0c0dGPC8lJ2FjY2VudEdGPC8lJ2xzcGFjZUdRJjAuMGVtRicvJSdyc3BhY2VHRktGNy1GLDYmLUkjbWlHRiQ2I1EhRictRiw2JUYzLUZRNiVRIlJGJy8lJ2l0YWxpY0dRJXRydWVGJy9GOFEnaXRhbGljRidGN0ZQRjcvJS5saW5ldGhpY2tuZXNzR1EiMUYnLyUrZGVub21hbGlnbkdRJ2NlbnRlckYnLyUpbnVtYWxpZ25HRl1vLyUpYmV2ZWxsZWRHRjwtRjQ2LVExJkludmlzaWJsZVRpbWVzO0YnRjdGOkY9Rj9GQUZDRkVGR0ZJRkwtRlE2I1EnYGdfX0FgRictRiM2JC1GLDYkRlZGN0Y3RjdGNw==</Equation> are all non-negative, indicating that foraging, maturation and reproduction never decrease with resource density.
</Text-field>
</Input>
</Group></Presentation-Block><Presentation-Block>
<Group view="presentation" hide-input="false" hide-output="true" inline-output="false" labelreference="L1245" drawlabel="true" redirect-target="L1246">
<Input>
<Text-field prompt="&gt; " style="Maple Input" layout="Normal"><Equation executable="true" style="2D Input" input-equation="" display="LUklbXJvd0c2Iy9JK21vZHVsZW5hbWVHNiJJLFR5cGVzZXR0aW5nR0koX3N5c2xpYkdGJzY2LUkjbWlHRiQ2JVEocmVzdGFydEYnLyUnaXRhbGljR1EldHJ1ZUYnLyUsbWF0aHZhcmlhbnRHUSdpdGFsaWNGJy1JI21vR0YkNi1RIjpGJy9GM1Enbm9ybWFsRicvJSZmZW5jZUdRJmZhbHNlRicvJSpzZXBhcmF0b3JHRj0vJSlzdHJldGNoeUdGPS8lKnN5bW1ldHJpY0dGPS8lKGxhcmdlb3BHRj0vJS5tb3ZhYmxlbGltaXRzR0Y9LyUnYWNjZW50R0Y9LyUnbHNwYWNlR1EsMC4yNzc3Nzc4ZW1GJy8lJ3JzcGFjZUdGTC1JJ21zcGFjZUdGJDYmLyUnaGVpZ2h0R1EmMC4wZXhGJy8lJndpZHRoR1EmMC4wZW1GJy8lJmRlcHRoR0ZULyUqbGluZWJyZWFrR1EobmV3bGluZUYnLUZQNiZGUkZVRlgvRmVuUSVhdXRvRictRiw2JVElZHhkdEYnRi9GMi1GNjYtUSJ+RidGOUY7Rj5GQEZCRkRGRkZIL0ZLRlcvRk5GVy1GNjYtUSomY29sb25lcTtGJ0Y5RjtGPkZARkJGREZGRkhGSkZNRl5vLUkobWZlbmNlZEdGJDYmLUYjNkgtRiw2JVEicEYnRi9GMi1GZ282JC1GIzYmLUYsNiVRIlJGJ0YvRjIvJSVzaXplR1EjMTJGJy8lK2ZvcmVncm91bmRHUShbMCwwLDBdRidGOUY5LUY2Ni1RKCZtaW51cztGJ0Y5RjtGPkZARkJGREZGRkgvRktRLDAuMjIyMjIyMmVtRicvRk5GX3EtRiw2I1EnYGZfX0pgRidGXnAtRjY2LVEnJnNkb3Q7RidGOUY7Rj5GQEZCRkRGRkZIRmFvRmJvLUYsNiNRJ2BDX19KYEYnRltxLUYsNiNRJ2BmX19BYEYnRl5wRmRxLUYsNiNRJ2BDX19BYEYnLUY2Ni1RIixGJ0Y5RjsvRj9GMUZARkJGREZGRkhGYW8vRk5RLDAuMzMzMzMzM2VtRictRiw2I1EnYGdfX0FgRidGXnBGZHFGXXJGW3EtRiw2I1EnYGdfX0pgRidGXnBGZHFGZ3FGW3EtRiw2I1EqYCZtdTtfX0pgRidGZHFGZ3FGYHJGaXJGXnBGZHFGZ3FGW3EtRiw2I1EqYCZtdTtfX0FgRidGZHFGXXJGZXBGaHBGOUY5LyUlb3BlbkdRIltGJy8lJmNsb3NlR1EiXUYnRjVGXm8tRmdvNiYtRiM2Ji1GZ282Ji1GIzYqLUkmbWZyYWNHRiQ2KC1GLDYlUSNkUkYnRi9GMi1GIzYmLUYsNiVRI2R0RidGL0YyRmVwRmhwRjkvJS5saW5ldGhpY2tuZXNzR1EiMUYnLyUrZGVub21hbGlnbkdRJ2NlbnRlckYnLyUpbnVtYWxpZ25HRmB1LyUpYmV2ZWxsZWRHRj1GYHItRmF0NigtRiM2KS1GLDYjUShgZENfX0pgRidGZXBGL0ZocC8lK2V4ZWN1dGFibGVHRj0vJTBmb250X3N0eWxlX25hbWVHUSgyRH5NYXRoRidGMkZmdEZbdUZedUZhdUZjdUZgci1GYXQ2KC1GIzYnLUYsNiNRKGBkQ19fQWBGJ0ZlcEZocEZcdkY5RmZ0Rlt1Rl51RmF1RmN1RmVwRmhwRjlGOS9GY3NRJyZsYW5nO0YnL0Zmc1EnJnJhbmc7RidGZXBGaHBGOUY5Rmh2Rmp2Rl5vLUY2Ni1RIj1GJ0Y5RjtGPkZARkJGREZGRkhGSkZNLUZnbzYmLUYjNiYtRmdvNiYtRiM2JkZbb0ZlcEZocEY5RjlGaHZGanZGZXBGaHBGOUY5Rmh2Rmp2LUY2Ni1RIjtGJ0Y5RjtGY3JGQEZCRkRGRkZIRmFvRk1GZXBGaHBGXHZGOQ==">LUklbXJvd0c2Iy9JK21vZHVsZW5hbWVHNiJJLFR5cGVzZXR0aW5nR0koX3N5c2xpYkdGJzY2LUkjbWlHRiQ2JVEocmVzdGFydEYnLyUnaXRhbGljR1EldHJ1ZUYnLyUsbWF0aHZhcmlhbnRHUSdpdGFsaWNGJy1JI21vR0YkNi1RIjpGJy9GM1Enbm9ybWFsRicvJSZmZW5jZUdRJmZhbHNlRicvJSpzZXBhcmF0b3JHRj0vJSlzdHJldGNoeUdGPS8lKnN5bW1ldHJpY0dGPS8lKGxhcmdlb3BHRj0vJS5tb3ZhYmxlbGltaXRzR0Y9LyUnYWNjZW50R0Y9LyUnbHNwYWNlR1EsMC4yNzc3Nzc4ZW1GJy8lJ3JzcGFjZUdGTC1JJ21zcGFjZUdGJDYmLyUnaGVpZ2h0R1EmMC4wZXhGJy8lJndpZHRoR1EmMC4wZW1GJy8lJmRlcHRoR0ZULyUqbGluZWJyZWFrR1EobmV3bGluZUYnLUZQNiZGUkZVRlgvRmVuUSVhdXRvRictRiw2JVElZHhkdEYnRi9GMi1GNjYtUSJ+RidGOUY7Rj5GQEZCRkRGRkZIL0ZLRlcvRk5GVy1GNjYtUSomY29sb25lcTtGJ0Y5RjtGPkZARkJGREZGRkhGSkZNRl5vLUkobWZlbmNlZEdGJDYmLUYjNkgtRiw2JVEicEYnRi9GMi1GZ282JC1GIzYmLUYsNiVRIlJGJ0YvRjIvJSVzaXplR1EjMTJGJy8lK2ZvcmVncm91bmRHUShbMCwwLDBdRidGOUY5LUY2Ni1RKCZtaW51cztGJ0Y5RjtGPkZARkJGREZGRkgvRktRLDAuMjIyMjIyMmVtRicvRk5GX3EtRiw2I1EnYGZfX0pgRidGXnAtRjY2LVEnJnNkb3Q7RidGOUY7Rj5GQEZCRkRGRkZIRmFvRmJvLUYsNiNRJ2BDX19KYEYnRltxLUYsNiNRJ2BmX19BYEYnRl5wRmRxLUYsNiNRJ2BDX19BYEYnLUY2Ni1RIixGJ0Y5RjsvRj9GMUZARkJGREZGRkhGYW8vRk5RLDAuMzMzMzMzM2VtRictRiw2I1EnYGdfX0FgRidGXnBGZHFGXXJGW3EtRiw2I1EnYGdfX0pgRidGXnBGZHFGZ3FGW3EtRiw2I1EqYCZtdTtfX0pgRidGZHFGZ3FGYHJGaXJGXnBGZHFGZ3FGW3EtRiw2I1EqYCZtdTtfX0FgRidGZHFGXXJGZXBGaHBGOUY5LyUlb3BlbkdRIltGJy8lJmNsb3NlR1EiXUYnRjVGXm8tRmdvNiYtRiM2Ji1GZ282Ji1GIzYqLUkmbWZyYWNHRiQ2KC1GLDYlUSNkUkYnRi9GMi1GIzYmLUYsNiVRI2R0RidGL0YyRmVwRmhwRjkvJS5saW5ldGhpY2tuZXNzR1EiMUYnLyUrZGVub21hbGlnbkdRJ2NlbnRlckYnLyUpbnVtYWxpZ25HRmB1LyUpYmV2ZWxsZWRHRj1GYHItRmF0NigtRiM2KS1GLDYjUShgZENfX0pgRidGZXBGL0ZocC8lK2V4ZWN1dGFibGVHRj0vJTBmb250X3N0eWxlX25hbWVHUSgyRH5NYXRoRidGMkZmdEZbdUZedUZhdUZjdUZgci1GYXQ2KC1GIzYnLUYsNiNRKGBkQ19fQWBGJ0ZlcEZocEZcdkY5RmZ0Rlt1Rl51RmF1RmN1RmVwRmhwRjlGOS9GY3NRJyZsYW5nO0YnL0Zmc1EnJnJhbmc7RidGZXBGaHBGOUY5Rmh2Rmp2Rl5vLUY2Ni1RIj1GJ0Y5RjtGPkZARkJGREZGRkhGSkZNLUZnbzYmLUYjNiYtRmdvNiYtRiM2JkZbb0ZlcEZocEY5RjlGaHZGanZGZXBGaHBGOUY5Rmh2Rmp2LUY2Ni1RIjtGJ0Y5RjtGY3JGQEZCRkRGRkZIRmFvRk1GZXBGaHBGXHZGOQ==</Equation></Text-field>
</Input>
<Output>
<Text-field superscript="false" placeholder="false" executable="false" selection-placeholder="false" italic="false" size="12" bold="false" subscript="false" family="Times New Roman" opaque="false" underline="false" background="[255,255,255]" readonly="false" foreground="[0,0,0]" alignment="centred" firstindent="0" spacebelow="0" leftmargin="0" linespacing="0.0" initial="0" linebreak="space" rightmargin="0" bulletsuffix="" spaceabove="0" bullet="none" pagebreak-before="false"><Equation executable="false" style="2D Output" display="LUkjbWlHNiMvSSttb2R1bGVuYW1lRzYiSSxUeXBlc2V0dGluZ0dJKF9zeXNsaWJHRic2JVE1b3V0cHV0fnJlZGlyZWN0ZWQuLi5GJy8lJ2l0YWxpY0dRJXRydWVGJy8lLG1hdGh2YXJpYW50R1EnaXRhbGljRic=">LUkjbWlHNiMvSSttb2R1bGVuYW1lRzYiSSxUeXBlc2V0dGluZ0dJKF9zeXNsaWJHRic2JVE1b3V0cHV0fnJlZGlyZWN0ZWQuLi5GJy8lJ2l0YWxpY0dRJXRydWVGJy8lLG1hdGh2YXJpYW50R1EnaXRhbGljRic=</Equation></Text-field>
</Output>
</Group>
<Group view="presentation" hide-input="true" hide-output="false" inline-output="false" labelreference="L1246" drawlabel="true" redirect-source="L1245">
<Input>
<Text-field prompt="&gt; " style="Maple Input" layout="Normal">print(<Label label="L1245" view="label" executable="true"></Label>); # input placeholder</Text-field>
</Input>
<Output>
<Text-field style="2D Output" layout="Maple Output"><Equation executable="false" style="2D Output" display="LUklbXJvd0c2Iy9JK21vZHVsZW5hbWVHNiJJLFR5cGVzZXR0aW5nR0koX3N5c2xpYkdGJzYpLUkobWFjdGlvbkdGJDYlLUkobWZlbmNlZEdGJDYoLUYjNictSSdtdGFibGVHRiQ2Ny1JJG10ckdGJDYmLUkkbXRkR0YkNigtSSZtZnJhY0dGJDYoLUYjNictSSNtaUdGJDYlUSNkUkYnLyUnaXRhbGljR1EldHJ1ZUYnLyUsbWF0aHZhcmlhbnRHUSdpdGFsaWNGJy8lJXNpemVHUSMxMkYnLyUrZm9yZWdyb3VuZEdRKFswLDAsMF1GJy8lKXJlYWRvbmx5R1EmZmFsc2VGJy9GSVEnbm9ybWFsRictRiM2Jy1GQjYlUSNkdEYnRkVGSEZLRk5GUUZULyUubGluZXRoaWNrbmVzc0dRIjFGJy8lK2Rlbm9tYWxpZ25HUSdjZW50ZXJGJy8lKW51bWFsaWduR0Zqbi8lKWJldmVsbGVkR0ZTLyUpcm93YWxpZ25HUSFGJy8lLGNvbHVtbmFsaWduR0Zhby8lK2dyb3VwYWxpZ25HRmFvLyUocm93c3BhbkdGZ24vJStjb2x1bW5zcGFuR0ZnbkZfb0Zib0Zkby1GNzYmLUY6NigtRj02KC1GIzYnLUkqbWNvbXBsZXRlR0YkNiUtRkI2I1EoYGRDX19KYEYnRmVwLUYjNidGZXBGS0ZORlFGVEZLRk5GUUZURlZGZW5GaG5GW29GXW9GX29GYm9GZG9GZm9GaG9GX29GYm9GZG8tRjc2Ji1GOjYoLUY9NigtRiM2Jy1GY3A2JS1GQjYjUShgZENfX0FgRidGZHEtRiM2J0ZkcUZLRk5GUUZURktGTkZRRlRGVkZlbkZobkZbb0Zdb0Zfb0Zib0Zkb0Zmb0Zob0Zfb0Zib0Zkby8lJmFsaWduR1ElYXhpc0YnL0Zgb1EpYmFzZWxpbmVGJy9GY29Gam4vRmVvUSd8ZnJsZWZ0fGhyRicvJS9hbGlnbm1lbnRzY29wZUdGRy8lLGNvbHVtbndpZHRoR1ElYXV0b0YnLyUmd2lkdGhHRmVyLyUrcm93c3BhY2luZ0dRJjEuMGV4RicvJS5jb2x1bW5zcGFjaW5nR1EmMC44ZW1GJy8lKXJvd2xpbmVzR1Elbm9uZUYnLyUsY29sdW1ubGluZXNHRmBzLyUmZnJhbWVHRmBzLyUtZnJhbWVzcGFjaW5nR1EsMC40ZW1+MC41ZXhGJy8lKmVxdWFscm93c0dGUy8lLWVxdWFsY29sdW1uc0dGUy8lLWRpc3BsYXlzdHlsZUdGUy8lJXNpZGVHUSZyaWdodEYnLyUwbWlubGFiZWxzcGFjaW5nR0Zdc0ZLRk5GUUZURlQvSSttc2VtYW50aWNzR0YkUSdNYXRyaXhGJy8lJW9wZW5HUSJbRicvJSZjbG9zZUdRIl1GJ0ZjdC8lK2FjdGlvbnR5cGVHUS5ydGFibGVhZGRyZXNzRicvJSlydGFibGVpZEdRNTE4NDQ2NzQ0MDc4MjEyODkwNzQyRictSSNtb0dGJDYtUSI9RidGVC8lJmZlbmNlR0ZTLyUqc2VwYXJhdG9yR0ZTLyUpc3RyZXRjaHlHRlMvJSpzeW1tZXRyaWNHRlMvJShsYXJnZW9wR0ZTLyUubW92YWJsZWxpbWl0c0dGUy8lJ2FjY2VudEdGUy8lJ2xzcGFjZUdRLDAuMjc3Nzc3OGVtRicvJSdyc3BhY2VHRmZ2LUYsNiUtRi82KC1GIzYnLUY0NjctRjc2Ji1GOjYoLUYjNigtRiM2KS1GQjYlUSJwRidGRUZILUZjdTYtUTAmQXBwbHlGdW5jdGlvbjtGJ0ZURmZ1Rmh1Rmp1Rlx2Rl52RmB2RmJ2L0ZldlEmMC4wZW1GJy9GaHZGYHgtRi82JC1GIzYnLUZCNiVRIlJGJ0ZFRkhGS0ZORlFGVEZURktGTkZRRlQtRmN1Ni1RKCZtaW51cztGJ0ZURmZ1Rmh1Rmp1Rlx2Rl52RmB2RmJ2L0ZldlEsMC4yMjIyMjIyZW1GJy9GaHZGXXktRiM2Ji1GIzYpLUZjcDYlLUZCNiNRJ2BmX19KYEYnRmV5LUYjNidGZXlGS0ZORlFGVEZceEZieEZLRk5GUUZULUZjdTYtUTEmSW52aXNpYmxlVGltZXM7RidGVEZmdUZodUZqdUZcdkZedkZgdkZidkZfeEZheC1GY3A2JS1GQjYjUSdgQ19fSmBGJ0Zfei1GIzYnRl96RktGTkZRRlRGVEZpeC1GIzYmLUYjNiktRmNwNiUtRkI2I1EnYGZfX0FgRidGanotRiM2J0ZqekZLRk5GUUZURlx4RmJ4RktGTkZRRlRGanktRmNwNiUtRkI2I1EnYENfX0FgRidGYVtsLUYjNidGYVtsRktGTkZRRlRGVEZURl9vRmJvRmRvRmZvRmhvRl9vRmJvRmRvLUY3NiYtRjo2KC1GIzYoLUYjNiYtRiM2KS1GY3A2JS1GQjYjUSdgZ19fQWBGJ0ZiXGwtRiM2J0ZiXGxGS0ZORlFGVEZceEZieEZLRk5GUUZURmp5Rl9bbEZURml4LUYjNiYtRiM2KS1GY3A2JS1GQjYjUSdgZ19fSmBGJ0ZdXWwtRiM2J0ZdXWxGS0ZORlFGVEZceEZieEZLRk5GUUZURmp5Rl16RlRGaXgtRiM2Ji1GY3A2JS1GQjYjUSpgJm11O19fSmBGJ0ZmXWwtRiM2J0ZmXWxGS0ZORlFGVEZqeUZdekZURlRGX29GYm9GZG9GZm9GaG9GX29GYm9GZG8tRjc2Ji1GOjYoLUYjNiZGZ1xsRml4LUYjNiYtRmNwNiUtRkI2I1EqYCZtdTtfX0FgRidGZV5sLUYjNidGZV5sRktGTkZRRlRGanlGX1tsRlRGVEZfb0Zib0Zkb0Zmb0Zob0Zfb0Zib0Zkb0ZpcUZcckZeckZfckZhckZjckZmckZockZbc0Zec0Zhc0Zjc0Zlc0Zoc0Zqc0ZcdEZedEZhdEZLRk5GUUZURlRGY3RGZnRGaXRGY3RGXHUvRmB1UTUxODQ0Njc0NDA3ODIxMjg5MDk4MkYnRktGTkZRRlQ=">LUklbXJvd0c2Iy9JK21vZHVsZW5hbWVHNiJJLFR5cGVzZXR0aW5nR0koX3N5c2xpYkdGJzYpLUkobWFjdGlvbkdGJDYlLUkobWZlbmNlZEdGJDYoLUYjNictSSdtdGFibGVHRiQ2Ny1JJG10ckdGJDYmLUkkbXRkR0YkNigtSSZtZnJhY0dGJDYoLUYjNictSSNtaUdGJDYlUSNkUkYnLyUnaXRhbGljR1EldHJ1ZUYnLyUsbWF0aHZhcmlhbnRHUSdpdGFsaWNGJy8lJXNpemVHUSMxMkYnLyUrZm9yZWdyb3VuZEdRKFswLDAsMF1GJy8lKXJlYWRvbmx5R1EmZmFsc2VGJy9GSVEnbm9ybWFsRictRiM2Jy1GQjYlUSNkdEYnRkVGSEZLRk5GUUZULyUubGluZXRoaWNrbmVzc0dRIjFGJy8lK2Rlbm9tYWxpZ25HUSdjZW50ZXJGJy8lKW51bWFsaWduR0Zqbi8lKWJldmVsbGVkR0ZTLyUpcm93YWxpZ25HUSFGJy8lLGNvbHVtbmFsaWduR0Zhby8lK2dyb3VwYWxpZ25HRmFvLyUocm93c3BhbkdGZ24vJStjb2x1bW5zcGFuR0ZnbkZfb0Zib0Zkby1GNzYmLUY6NigtRj02KC1GIzYnLUkqbWNvbXBsZXRlR0YkNiUtRkI2I1EoYGRDX19KYEYnRmVwLUYjNidGZXBGS0ZORlFGVEZLRk5GUUZURlZGZW5GaG5GW29GXW9GX29GYm9GZG9GZm9GaG9GX29GYm9GZG8tRjc2Ji1GOjYoLUY9NigtRiM2Jy1GY3A2JS1GQjYjUShgZENfX0FgRidGZHEtRiM2J0ZkcUZLRk5GUUZURktGTkZRRlRGVkZlbkZobkZbb0Zdb0Zfb0Zib0Zkb0Zmb0Zob0Zfb0Zib0Zkby8lJmFsaWduR1ElYXhpc0YnL0Zgb1EpYmFzZWxpbmVGJy9GY29Gam4vRmVvUSd8ZnJsZWZ0fGhyRicvJS9hbGlnbm1lbnRzY29wZUdGRy8lLGNvbHVtbndpZHRoR1ElYXV0b0YnLyUmd2lkdGhHRmVyLyUrcm93c3BhY2luZ0dRJjEuMGV4RicvJS5jb2x1bW5zcGFjaW5nR1EmMC44ZW1GJy8lKXJvd2xpbmVzR1Elbm9uZUYnLyUsY29sdW1ubGluZXNHRmBzLyUmZnJhbWVHRmBzLyUtZnJhbWVzcGFjaW5nR1EsMC40ZW1+MC41ZXhGJy8lKmVxdWFscm93c0dGUy8lLWVxdWFsY29sdW1uc0dGUy8lLWRpc3BsYXlzdHlsZUdGUy8lJXNpZGVHUSZyaWdodEYnLyUwbWlubGFiZWxzcGFjaW5nR0Zdc0ZLRk5GUUZURlQvSSttc2VtYW50aWNzR0YkUSdNYXRyaXhGJy8lJW9wZW5HUSJbRicvJSZjbG9zZUdRIl1GJ0ZjdC8lK2FjdGlvbnR5cGVHUS5ydGFibGVhZGRyZXNzRicvJSlydGFibGVpZEdRNTE4NDQ2NzQ0MDc4MjEyODkwNzQyRictSSNtb0dGJDYtUSI9RidGVC8lJmZlbmNlR0ZTLyUqc2VwYXJhdG9yR0ZTLyUpc3RyZXRjaHlHRlMvJSpzeW1tZXRyaWNHRlMvJShsYXJnZW9wR0ZTLyUubW92YWJsZWxpbWl0c0dGUy8lJ2FjY2VudEdGUy8lJ2xzcGFjZUdRLDAuMjc3Nzc3OGVtRicvJSdyc3BhY2VHRmZ2LUYsNiUtRi82KC1GIzYnLUY0NjctRjc2Ji1GOjYoLUYjNigtRiM2KS1GQjYlUSJwRidGRUZILUZjdTYtUTAmQXBwbHlGdW5jdGlvbjtGJ0ZURmZ1Rmh1Rmp1Rlx2Rl52RmB2RmJ2L0ZldlEmMC4wZW1GJy9GaHZGYHgtRi82JC1GIzYnLUZCNiVRIlJGJ0ZFRkhGS0ZORlFGVEZURktGTkZRRlQtRmN1Ni1RKCZtaW51cztGJ0ZURmZ1Rmh1Rmp1Rlx2Rl52RmB2RmJ2L0ZldlEsMC4yMjIyMjIyZW1GJy9GaHZGXXktRiM2Ji1GIzYpLUZjcDYlLUZCNiNRJ2BmX19KYEYnRmV5LUYjNidGZXlGS0ZORlFGVEZceEZieEZLRk5GUUZULUZjdTYtUTEmSW52aXNpYmxlVGltZXM7RidGVEZmdUZodUZqdUZcdkZedkZgdkZidkZfeEZheC1GY3A2JS1GQjYjUSdgQ19fSmBGJ0Zfei1GIzYnRl96RktGTkZRRlRGVEZpeC1GIzYmLUYjNiktRmNwNiUtRkI2I1EnYGZfX0FgRidGanotRiM2J0ZqekZLRk5GUUZURlx4RmJ4RktGTkZRRlRGanktRmNwNiUtRkI2I1EnYENfX0FgRidGYVtsLUYjNidGYVtsRktGTkZRRlRGVEZURl9vRmJvRmRvRmZvRmhvRl9vRmJvRmRvLUY3NiYtRjo2KC1GIzYoLUYjNiYtRiM2KS1GY3A2JS1GQjYjUSdgZ19fQWBGJ0ZiXGwtRiM2J0ZiXGxGS0ZORlFGVEZceEZieEZLRk5GUUZURmp5Rl9bbEZURml4LUYjNiYtRiM2KS1GY3A2JS1GQjYjUSdgZ19fSmBGJ0ZdXWwtRiM2J0ZdXWxGS0ZORlFGVEZceEZieEZLRk5GUUZURmp5Rl16RlRGaXgtRiM2Ji1GY3A2JS1GQjYjUSpgJm11O19fSmBGJ0ZmXWwtRiM2J0ZmXWxGS0ZORlFGVEZqeUZdekZURlRGX29GYm9GZG9GZm9GaG9GX29GYm9GZG8tRjc2Ji1GOjYoLUYjNiZGZ1xsRml4LUYjNiYtRmNwNiUtRkI2I1EqYCZtdTtfX0FgRidGZV5sLUYjNidGZV5sRktGTkZRRlRGanlGX1tsRlRGVEZfb0Zib0Zkb0Zmb0Zob0Zfb0Zib0Zkb0ZpcUZcckZeckZfckZhckZjckZmckZockZbc0Zec0Zhc0Zjc0Zlc0Zoc0Zqc0ZcdEZedEZhdEZLRk5GUUZURlRGY3RGZnRGaXRGY3RGXHUvRmB1UTUxODQ0Njc0NDA3ODIxMjg5MDk4MkYnRktGTkZRRlQ=</Equation></Text-field>
</Output>
</Group></Presentation-Block><Presentation-Block>
<Group view="presentation" hide-input="false" hide-output="true" inline-output="false" labelreference="L2285" drawlabel="true">
<Input>
<Text-field style="Text" layout="Normal">For the function <Equation executable="false" style="2D Math" input-equation="" display="LUklbXJvd0c2Iy9JK21vZHVsZW5hbWVHNiJJLFR5cGVzZXR0aW5nR0koX3N5c2xpYkdGJzYmLUkjbWlHRiQ2JVEicEYnLyUnaXRhbGljR1EldHJ1ZUYnLyUsbWF0aHZhcmlhbnRHUSdpdGFsaWNGJy1JKG1mZW5jZWRHRiQ2JC1GIzYlLUYsNiVRIlJGJ0YvRjIvJSVzaXplR1EjMTJGJy9GM1Enbm9ybWFsRidGQEY9RkA=">LUklbXJvd0c2Iy9JK21vZHVsZW5hbWVHNiJJLFR5cGVzZXR0aW5nR0koX3N5c2xpYkdGJzYmLUkjbWlHRiQ2JVEicEYnLyUnaXRhbGljR1EldHJ1ZUYnLyUsbWF0aHZhcmlhbnRHUSdpdGFsaWNGJy1JKG1mZW5jZWRHRiQ2JC1GIzYlLUYsNiVRIlJGJ0YvRjIvJSVzaXplR1EjMTJGJy9GM1Enbm9ybWFsRidGQEY9RkA=</Equation> it will be assumed that its derivative is 0 or negative, <Equation executable="false" style="2D Math" input-equation="" display="LUklbXJvd0c2Iy9JK21vZHVsZW5hbWVHNiJJLFR5cGVzZXR0aW5nR0koX3N5c2xpYkdGJzYnLUkobWZlbmNlZEdGJDYkLUYjNistSSZtZnJhY0dGJDYoLUYjNigtSSNtb0dGJDYtUTAmRGlmZmVyZW50aWFsRDtGJy8lLG1hdGh2YXJpYW50R1Enbm9ybWFsRicvJSZmZW5jZUdRJmZhbHNlRicvJSpzZXBhcmF0b3JHRj4vJSlzdHJldGNoeUdGPi8lKnN5bW1ldHJpY0dGPi8lKGxhcmdlb3BHRj4vJS5tb3ZhYmxlbGltaXRzR0Y+LyUnYWNjZW50R0Y+LyUnbHNwYWNlR1EmMC4wZW1GJy8lJ3JzcGFjZUdGTS8lJXNpemVHUSMxMkYnLyUrZm9yZWdyb3VuZEdRKlswLDAsMjU1XUYnLyUpcmVhZG9ubHlHUSV0cnVlRicvJTBmb250X3N0eWxlX25hbWVHUSoyRH5PdXRwdXRGJ0Y5LUYjNigtRiM2KUY1LUkjbWlHRiQ2JVEiUkYnLyUnaXRhbGljR0ZYL0Y6USdpdGFsaWNGJ0ZQRlNGVkZZRjlGUEZTRlZGWUY5LyUubGluZXRoaWNrbmVzc0dRIjFGJy8lK2Rlbm9tYWxpZ25HUSdjZW50ZXJGJy8lKW51bWFsaWduR0Znby8lKWJldmVsbGVkR0Y+LUY2Ni1RMSZJbnZpc2libGVUaW1lcztGJ0Y5RjxGP0ZBRkNGRUZHRklGS0ZOLUZbbzYlUSJwRidGXm9GYG8tRiw2JC1GIzYoRmpuRlBGU0ZWRllGOUY5RlBGU0ZWRllGOUY5LUY2Ni1RJiZsZXE7RidGOUY8Rj9GQUZDRkVGR0ZJL0ZMUSwwLjI3Nzc3NzhlbUYnL0ZPRmpwLUkjbW5HRiQ2JFEiMEYnRjlGUEY5">LUklbXJvd0c2Iy9JK21vZHVsZW5hbWVHNiJJLFR5cGVzZXR0aW5nR0koX3N5c2xpYkdGJzYnLUkobWZlbmNlZEdGJDYkLUYjNistSSZtZnJhY0dGJDYoLUYjNigtSSNtb0dGJDYtUTAmRGlmZmVyZW50aWFsRDtGJy8lLG1hdGh2YXJpYW50R1Enbm9ybWFsRicvJSZmZW5jZUdRJmZhbHNlRicvJSpzZXBhcmF0b3JHRj4vJSlzdHJldGNoeUdGPi8lKnN5bW1ldHJpY0dGPi8lKGxhcmdlb3BHRj4vJS5tb3ZhYmxlbGltaXRzR0Y+LyUnYWNjZW50R0Y+LyUnbHNwYWNlR1EmMC4wZW1GJy8lJ3JzcGFjZUdGTS8lJXNpemVHUSMxMkYnLyUrZm9yZWdyb3VuZEdRKlswLDAsMjU1XUYnLyUpcmVhZG9ubHlHUSV0cnVlRicvJTBmb250X3N0eWxlX25hbWVHUSoyRH5PdXRwdXRGJ0Y5LUYjNigtRiM2KUY1LUkjbWlHRiQ2JVEiUkYnLyUnaXRhbGljR0ZYL0Y6USdpdGFsaWNGJ0ZQRlNGVkZZRjlGUEZTRlZGWUY5LyUubGluZXRoaWNrbmVzc0dRIjFGJy8lK2Rlbm9tYWxpZ25HUSdjZW50ZXJGJy8lKW51bWFsaWduR0Znby8lKWJldmVsbGVkR0Y+LUY2Ni1RMSZJbnZpc2libGVUaW1lcztGJ0Y5RjxGP0ZBRkNGRUZHRklGS0ZOLUZbbzYlUSJwRidGXm9GYG8tRiw2JC1GIzYoRmpuRlBGU0ZWRllGOUY5RlBGU0ZWRllGOUY5LUY2Ni1RJiZsZXE7RidGOUY8Rj9GQUZDRkVGR0ZJL0ZMUSwwLjI3Nzc3NzhlbUYnL0ZPRmpwLUkjbW5HRiQ2JFEiMEYnRjlGUEY5</Equation>, to ensure that classical predator-prey cycles such as occurring in the Rosenzweig-MacArthur model and the Hydra effect, which are both resulting from an increase in resource productivity with resource density, do not occur.</Text-field>
</Input>
</Group></Presentation-Block><Presentation-Block>
<Group view="presentation" hide-input="false" hide-output="true" inline-output="false" labelreference="L1247" drawlabel="true">
<Input>
<Text-field style="Text" layout="Normal">
I exclude, however, the trivial case, in which the derivatives <Equation executable="false" style="2D Math" input-equation="" display="LUkobWZlbmNlZEc2Iy9JK21vZHVsZW5hbWVHNiJJLFR5cGVzZXR0aW5nR0koX3N5c2xpYkdGJzYkLUklbXJvd0dGJDYqLUkmbWZyYWNHRiQ2KC1GLDYoLUkjbW9HRiQ2LVEwJkRpZmZlcmVudGlhbEQ7RicvJSxtYXRodmFyaWFudEdRJ25vcm1hbEYnLyUmZmVuY2VHUSZmYWxzZUYnLyUqc2VwYXJhdG9yR0Y8LyUpc3RyZXRjaHlHRjwvJSpzeW1tZXRyaWNHRjwvJShsYXJnZW9wR0Y8LyUubW92YWJsZWxpbWl0c0dGPC8lJ2FjY2VudEdGPC8lJ2xzcGFjZUdRJjAuMGVtRicvJSdyc3BhY2VHRksvJSVzaXplR1EjMTJGJy8lK2ZvcmVncm91bmRHUSpbMCwwLDI1NV1GJy8lKXJlYWRvbmx5R1EldHJ1ZUYnLyUwZm9udF9zdHlsZV9uYW1lR1EqMkR+T3V0cHV0RidGNy1GLDYoLUYsNilGMy1JI21pR0YkNiVRIlJGJy8lJ2l0YWxpY0dGVi9GOFEnaXRhbGljRidGTkZRRlRGV0Y3Rk5GUUZURldGNy8lLmxpbmV0aGlja25lc3NHUSIxRicvJStkZW5vbWFsaWduR1EnY2VudGVyRicvJSludW1hbGlnbkdGZW8vJSliZXZlbGxlZEdGPC1GNDYtUTEmSW52aXNpYmxlVGltZXM7RidGN0Y6Rj1GP0ZBRkNGRUZHRklGTC1GLDYqLUZpbjYjUSdgZl9fSmBGJy1GNDYtUTAmQXBwbHlGdW5jdGlvbjtGJ0Y3RjpGPUY/RkFGQ0ZFRkdGSUZMLUYjNiQtRiw2KEZobkZORlFGVEZXRjdGN0ZORlFGVEZXRjdGTkZRRlRGV0Y3Rjc=">LUkobWZlbmNlZEc2Iy9JK21vZHVsZW5hbWVHNiJJLFR5cGVzZXR0aW5nR0koX3N5c2xpYkdGJzYkLUklbXJvd0dGJDYqLUkmbWZyYWNHRiQ2KC1GLDYoLUkjbW9HRiQ2LVEwJkRpZmZlcmVudGlhbEQ7RicvJSxtYXRodmFyaWFudEdRJ25vcm1hbEYnLyUmZmVuY2VHUSZmYWxzZUYnLyUqc2VwYXJhdG9yR0Y8LyUpc3RyZXRjaHlHRjwvJSpzeW1tZXRyaWNHRjwvJShsYXJnZW9wR0Y8LyUubW92YWJsZWxpbWl0c0dGPC8lJ2FjY2VudEdGPC8lJ2xzcGFjZUdRJjAuMGVtRicvJSdyc3BhY2VHRksvJSVzaXplR1EjMTJGJy8lK2ZvcmVncm91bmRHUSpbMCwwLDI1NV1GJy8lKXJlYWRvbmx5R1EldHJ1ZUYnLyUwZm9udF9zdHlsZV9uYW1lR1EqMkR+T3V0cHV0RidGNy1GLDYoLUYsNilGMy1JI21pR0YkNiVRIlJGJy8lJ2l0YWxpY0dGVi9GOFEnaXRhbGljRidGTkZRRlRGV0Y3Rk5GUUZURldGNy8lLmxpbmV0aGlja25lc3NHUSIxRicvJStkZW5vbWFsaWduR1EnY2VudGVyRicvJSludW1hbGlnbkdGZW8vJSliZXZlbGxlZEdGPC1GNDYtUTEmSW52aXNpYmxlVGltZXM7RidGN0Y6Rj1GP0ZBRkNGRUZHRklGTC1GLDYqLUZpbjYjUSdgZl9fSmBGJy1GNDYtUTAmQXBwbHlGdW5jdGlvbjtGJ0Y3RjpGPUY/RkFGQ0ZFRkdGSUZMLUYjNiQtRiw2KEZobkZORlFGVEZXRjdGN0ZORlFGVEZXRjdGTkZRRlRGV0Y3Rjc=</Equation>,  <Equation executable="false" style="2D Math" input-equation="" display="LUkobWZlbmNlZEc2Iy9JK21vZHVsZW5hbWVHNiJJLFR5cGVzZXR0aW5nR0koX3N5c2xpYkdGJzYkLUklbXJvd0dGJDYqLUkmbWZyYWNHRiQ2KC1GLDYoLUkjbW9HRiQ2LVEwJkRpZmZlcmVudGlhbEQ7RicvJSxtYXRodmFyaWFudEdRJ25vcm1hbEYnLyUmZmVuY2VHUSZmYWxzZUYnLyUqc2VwYXJhdG9yR0Y8LyUpc3RyZXRjaHlHRjwvJSpzeW1tZXRyaWNHRjwvJShsYXJnZW9wR0Y8LyUubW92YWJsZWxpbWl0c0dGPC8lJ2FjY2VudEdGPC8lJ2xzcGFjZUdRJjAuMGVtRicvJSdyc3BhY2VHRksvJSVzaXplR1EjMTJGJy8lK2ZvcmVncm91bmRHUSpbMCwwLDI1NV1GJy8lKXJlYWRvbmx5R1EldHJ1ZUYnLyUwZm9udF9zdHlsZV9uYW1lR1EqMkR+T3V0cHV0RidGNy1GLDYoLUYsNilGMy1JI21pR0YkNiVRIlJGJy8lJ2l0YWxpY0dGVi9GOFEnaXRhbGljRidGTkZRRlRGV0Y3Rk5GUUZURldGNy8lLmxpbmV0aGlja25lc3NHUSIxRicvJStkZW5vbWFsaWduR1EnY2VudGVyRicvJSludW1hbGlnbkdGZW8vJSliZXZlbGxlZEdGPC1GNDYtUTEmSW52aXNpYmxlVGltZXM7RidGN0Y6Rj1GP0ZBRkNGRUZHRklGTC1GLDYqLUZpbjYjUSdgZl9fQWBGJy1GNDYtUTAmQXBwbHlGdW5jdGlvbjtGJ0Y3RjpGPUY/RkFGQ0ZFRkdGSUZMLUYjNiQtRiw2KEZobkZORlFGVEZXRjdGN0ZORlFGVEZXRjdGTkZRRlRGV0Y3Rjc=">LUkobWZlbmNlZEc2Iy9JK21vZHVsZW5hbWVHNiJJLFR5cGVzZXR0aW5nR0koX3N5c2xpYkdGJzYkLUklbXJvd0dGJDYqLUkmbWZyYWNHRiQ2KC1GLDYoLUkjbW9HRiQ2LVEwJkRpZmZlcmVudGlhbEQ7RicvJSxtYXRodmFyaWFudEdRJ25vcm1hbEYnLyUmZmVuY2VHUSZmYWxzZUYnLyUqc2VwYXJhdG9yR0Y8LyUpc3RyZXRjaHlHRjwvJSpzeW1tZXRyaWNHRjwvJShsYXJnZW9wR0Y8LyUubW92YWJsZWxpbWl0c0dGPC8lJ2FjY2VudEdGPC8lJ2xzcGFjZUdRJjAuMGVtRicvJSdyc3BhY2VHRksvJSVzaXplR1EjMTJGJy8lK2ZvcmVncm91bmRHUSpbMCwwLDI1NV1GJy8lKXJlYWRvbmx5R1EldHJ1ZUYnLyUwZm9udF9zdHlsZV9uYW1lR1EqMkR+T3V0cHV0RidGNy1GLDYoLUYsNilGMy1JI21pR0YkNiVRIlJGJy8lJ2l0YWxpY0dGVi9GOFEnaXRhbGljRidGTkZRRlRGV0Y3Rk5GUUZURldGNy8lLmxpbmV0aGlja25lc3NHUSIxRicvJStkZW5vbWFsaWduR1EnY2VudGVyRicvJSludW1hbGlnbkdGZW8vJSliZXZlbGxlZEdGPC1GNDYtUTEmSW52aXNpYmxlVGltZXM7RidGN0Y6Rj1GP0ZBRkNGRUZHRklGTC1GLDYqLUZpbjYjUSdgZl9fQWBGJy1GNDYtUTAmQXBwbHlGdW5jdGlvbjtGJ0Y3RjpGPUY/RkFGQ0ZFRkdGSUZMLUYjNiQtRiw2KEZobkZORlFGVEZXRjdGN0ZORlFGVEZXRjdGTkZRRlRGV0Y3Rjc=</Equation>  and <Equation executable="false" style="2D Math" input-equation="" display="LUkobWZlbmNlZEc2Iy9JK21vZHVsZW5hbWVHNiJJLFR5cGVzZXR0aW5nR0koX3N5c2xpYkdGJzYkLUklbXJvd0dGJDYnLUkmbWZyYWNHRiQ2KC1GLDYkLUkjbW9HRiQ2LVEwJkRpZmZlcmVudGlhbEQ7RicvJSxtYXRodmFyaWFudEdRJ25vcm1hbEYnLyUmZmVuY2VHUSZmYWxzZUYnLyUqc2VwYXJhdG9yR0Y8LyUpc3RyZXRjaHlHRjwvJSpzeW1tZXRyaWNHRjwvJShsYXJnZW9wR0Y8LyUubW92YWJsZWxpbWl0c0dGPC8lJ2FjY2VudEdGPC8lJ2xzcGFjZUdRJjAuMGVtRicvJSdyc3BhY2VHRktGNy1GLDYmLUkjbWlHRiQ2I1EhRictRiw2JUYzLUZRNiVRIlJGJy8lJ2l0YWxpY0dRJXRydWVGJy9GOFEnaXRhbGljRidGN0ZQRjcvJS5saW5ldGhpY2tuZXNzR1EiMUYnLyUrZGVub21hbGlnbkdRJ2NlbnRlckYnLyUpbnVtYWxpZ25HRl1vLyUpYmV2ZWxsZWRHRjwtRjQ2LVExJkludmlzaWJsZVRpbWVzO0YnRjdGOkY9Rj9GQUZDRkVGR0ZJRkwtRlE2JVEicEYnRllGZm4tRiM2JC1GLDYkRlZGN0Y3RjdGNw==">LUkobWZlbmNlZEc2Iy9JK21vZHVsZW5hbWVHNiJJLFR5cGVzZXR0aW5nR0koX3N5c2xpYkdGJzYkLUklbXJvd0dGJDYnLUkmbWZyYWNHRiQ2KC1GLDYkLUkjbW9HRiQ2LVEwJkRpZmZlcmVudGlhbEQ7RicvJSxtYXRodmFyaWFudEdRJ25vcm1hbEYnLyUmZmVuY2VHUSZmYWxzZUYnLyUqc2VwYXJhdG9yR0Y8LyUpc3RyZXRjaHlHRjwvJSpzeW1tZXRyaWNHRjwvJShsYXJnZW9wR0Y8LyUubW92YWJsZWxpbWl0c0dGPC8lJ2FjY2VudEdGPC8lJ2xzcGFjZUdRJjAuMGVtRicvJSdyc3BhY2VHRktGNy1GLDYmLUkjbWlHRiQ2I1EhRictRiw2JUYzLUZRNiVRIlJGJy8lJ2l0YWxpY0dRJXRydWVGJy9GOFEnaXRhbGljRidGN0ZQRjcvJS5saW5ldGhpY2tuZXNzR1EiMUYnLyUrZGVub21hbGlnbkdRJ2NlbnRlckYnLyUpbnVtYWxpZ25HRl1vLyUpYmV2ZWxsZWRHRjwtRjQ2LVExJkludmlzaWJsZVRpbWVzO0YnRjdGOkY9Rj9GQUZDRkVGR0ZJRkwtRlE2JVEicEYnRllGZm4tRiM2JC1GLDYkRlZGN0Y3RjdGNw==</Equation> are all equal to 0 as this would make the dynamics of the resource completely independent of resource density itself.

I furthermore exclude the case, in which both functions <Equation executable="false" style="2D Math" input-equation="" display="LUklbXJvd0c2Iy9JK21vZHVsZW5hbWVHNiJJLFR5cGVzZXR0aW5nR0koX3N5c2xpYkdGJzYmLUkjbWlHRiQ2I1EnYGdfX0pgRictSShtZmVuY2VkR0YkNiQtRiM2JS1GLDYlUSJSRicvJSdpdGFsaWNHUSV0cnVlRicvJSxtYXRodmFyaWFudEdRJ2l0YWxpY0YnLyUlc2l6ZUdRIzEyRicvRjtRJ25vcm1hbEYnRkBGPUZA">LUklbXJvd0c2Iy9JK21vZHVsZW5hbWVHNiJJLFR5cGVzZXR0aW5nR0koX3N5c2xpYkdGJzYmLUkjbWlHRiQ2I1EnYGdfX0pgRictSShtZmVuY2VkR0YkNiQtRiM2JS1GLDYlUSJSRicvJSdpdGFsaWNHUSV0cnVlRicvJSxtYXRodmFyaWFudEdRJ2l0YWxpY0YnLyUlc2l6ZUdRIzEyRicvRjtRJ25vcm1hbEYnRkBGPUZA</Equation> and <Equation executable="false" style="2D Math" input-equation="" display="LUklbXJvd0c2Iy9JK21vZHVsZW5hbWVHNiJJLFR5cGVzZXR0aW5nR0koX3N5c2xpYkdGJzYmLUkjbWlHRiQ2I1EnYGdfX0FgRictSShtZmVuY2VkR0YkNiQtRiM2JS1GLDYlUSJSRicvJSdpdGFsaWNHUSV0cnVlRicvJSxtYXRodmFyaWFudEdRJ2l0YWxpY0YnLyUlc2l6ZUdRIzEyRicvRjtRJ25vcm1hbEYnRkBGPUZA">LUklbXJvd0c2Iy9JK21vZHVsZW5hbWVHNiJJLFR5cGVzZXR0aW5nR0koX3N5c2xpYkdGJzYmLUkjbWlHRiQ2I1EnYGdfX0FgRictSShtZmVuY2VkR0YkNiQtRiM2JS1GLDYlUSJSRicvJSdpdGFsaWNHUSV0cnVlRicvJSxtYXRodmFyaWFudEdRJ2l0YWxpY0YnLyUlc2l6ZUdRIzEyRicvRjtRJ25vcm1hbEYnRkBGPUZA</Equation> are independent of resource density <Equation executable="false" style="2D Math" input-equation="" display="LUklbXJvd0c2Iy9JK21vZHVsZW5hbWVHNiJJLFR5cGVzZXR0aW5nR0koX3N5c2xpYkdGJzYlLUkjbWlHRiQ2JVEiUkYnLyUnaXRhbGljR1EldHJ1ZUYnLyUsbWF0aHZhcmlhbnRHUSdpdGFsaWNGJy8lJXNpemVHUSMxMkYnL0YzUSdub3JtYWxGJw==">LUklbXJvd0c2Iy9JK21vZHVsZW5hbWVHNiJJLFR5cGVzZXR0aW5nR0koX3N5c2xpYkdGJzYlLUkjbWlHRiQ2JVEiUkYnLyUnaXRhbGljR1EldHJ1ZUYnLyUsbWF0aHZhcmlhbnRHUSdpdGFsaWNGJy8lJXNpemVHUSMxMkYnL0YzUSdub3JtYWxGJw==</Equation> as this would lead to exponential growth of the consumer population.
</Text-field>
</Input>
</Group></Presentation-Block>
<Section collapsed="false" MultipleChoiceAnswerIndex="-1" MultipleChoiceRandomizeChoices="false" TrueFalseAnswerIndex="-1" EssayAnswerRows="5" EssayAnswerColumns="60"><Title>
<Text-field style="Heading 1" layout="Heading 1">I.1: Equilibrium</Text-field></Title><Presentation-Block>
<Group view="presentation" hide-input="false" hide-output="true" inline-output="false" labelreference="L2133" drawlabel="true">
<Input>
<Text-field style="Text" layout="Normal">The equilibrium condition for the consumer, corresponding to the condition R0 = 1 looks like:
</Text-field>
</Input>
</Group></Presentation-Block><Presentation-Block>
<Group view="presentation" hide-input="false" hide-output="true" inline-output="false" labelreference="L2135" drawlabel="true" redirect-target="L2137">
<Input>
<Text-field prompt="&gt; " style="Maple Input" layout="Normal"><Equation executable="true" style="2D Input" input-equation="" display="LUklbXJvd0c2Iy9JK21vZHVsZW5hbWVHNiJJLFR5cGVzZXR0aW5nR0koX3N5c2xpYkdGJzYrLUkmbWZyYWNHRiQ2KC1GIzYqLUkjbWlHRiQ2I1EnYGdfX0FgRictSShtZmVuY2VkR0YkNiQtRjE2JVEiUkYnLyUnaXRhbGljR1EldHJ1ZUYnLyUsbWF0aHZhcmlhbnRHUSdpdGFsaWNGJy9GPlEnbm9ybWFsRictSSNtb0dGJDYtUScmc2RvdDtGJ0ZALyUmZmVuY2VHUSZmYWxzZUYnLyUqc2VwYXJhdG9yR0ZILyUpc3RyZXRjaHlHRkgvJSpzeW1tZXRyaWNHRkgvJShsYXJnZW9wR0ZILyUubW92YWJsZWxpbWl0c0dGSC8lJ2FjY2VudEdGSC8lJ2xzcGFjZUdRJjAuMGVtRicvJSdyc3BhY2VHRlctRjE2I1EnYGdfX0pgRidGNC8lJXNpemVHUSMxMkYnLyUrZm9yZWdyb3VuZEdRKFswLDAsMF1GJ0ZALUYjNiYtRjE2I1EqYCZtdTtfX0FgRidGZ25Gam5GQC8lLmxpbmV0aGlja25lc3NHUSIxRicvJStkZW5vbWFsaWduR1EnY2VudGVyRicvJSludW1hbGlnbkdGZ28vJSliZXZlbGxlZEdGSC1GQzYtUSgmbWludXM7RidGQEZGRklGS0ZNRk9GUUZTL0ZWUSwwLjIyMjIyMjJlbUYnL0ZZRmBwLUY1NiQtRiM2KkZaLUY1NiQtRiM2J0Y3RmduRmpuLyUrZXhlY3V0YWJsZUdGSEZARkAtRkM2LVEiK0YnRkBGRkZJRktGTUZPRlFGU0ZfcEZhcC1GMTYjUSpgJm11O19fSmBGJ0ZnbkZqbkZqcEZARkAtRkM2LVEiPUYnRkBGRkZJRktGTUZPRlFGUy9GVlEsMC4yNzc3Nzc4ZW1GJy9GWUZmcS1JI21uR0YkNiRRIjBGJ0ZARmduRmpuRmpwRkA=">LUklbXJvd0c2Iy9JK21vZHVsZW5hbWVHNiJJLFR5cGVzZXR0aW5nR0koX3N5c2xpYkdGJzYnLUkmbWZyYWNHRiQ2KC1GIzYnLUkjbWlHRiQ2I1EnYGdfX0FgRictSShtZmVuY2VkR0YkNiQtRjE2JVEiUkYnLyUnaXRhbGljR1EldHJ1ZUYnLyUsbWF0aHZhcmlhbnRHUSdpdGFsaWNGJy9GPlEnbm9ybWFsRictSSNtb0dGJDYtUScmc2RvdDtGJ0ZALyUmZmVuY2VHUSZmYWxzZUYnLyUqc2VwYXJhdG9yR0ZILyUpc3RyZXRjaHlHRkgvJSpzeW1tZXRyaWNHRkgvJShsYXJnZW9wR0ZILyUubW92YWJsZWxpbWl0c0dGSC8lJ2FjY2VudEdGSC8lJ2xzcGFjZUdRJjAuMGVtRicvJSdyc3BhY2VHRlctRjE2I1EnYGdfX0pgRidGNC1GIzYjLUYxNiNRKmAmbXU7X19BYEYnLyUubGluZXRoaWNrbmVzc0dRIjFGJy8lK2Rlbm9tYWxpZ25HUSdjZW50ZXJGJy8lKW51bWFsaWduR0Zhby8lKWJldmVsbGVkR0ZILUZDNi1RKCZtaW51cztGJ0ZARkZGSUZLRk1GT0ZRRlMvRlZRLDAuMjIyMjIyMmVtRicvRllGam8tRjU2JC1GIzYmRlotRjU2JC1GIzYjRjdGQC1GQzYtUSIrRidGQEZGRklGS0ZNRk9GUUZTRmlvRltwLUYxNiNRKmAmbXU7X19KYEYnRkAtRkM2LVEiPUYnRkBGRkZJRktGTUZPRlFGUy9GVlEsMC4yNzc3Nzc4ZW1GJy9GWUZecS1JI21uR0YkNiRRIjBGJ0ZA</Equation></Text-field>
</Input>
<Output>
<Text-field superscript="false" placeholder="false" executable="false" selection-placeholder="false" italic="false" size="12" bold="false" subscript="false" family="Times New Roman" opaque="false" underline="false" background="[255,255,255]" readonly="false" foreground="[0,0,0]" alignment="centred" firstindent="0" spacebelow="0" leftmargin="0" linespacing="0.0" initial="0" linebreak="space" rightmargin="0" bulletsuffix="" spaceabove="0" bullet="none" pagebreak-before="false"><Equation executable="false" style="2D Output" display="LUkjbWlHNiMvSSttb2R1bGVuYW1lRzYiSSxUeXBlc2V0dGluZ0dJKF9zeXNsaWJHRic2JVE1b3V0cHV0fnJlZGlyZWN0ZWQuLi5GJy8lJ2l0YWxpY0dRJXRydWVGJy8lLG1hdGh2YXJpYW50R1EnaXRhbGljRic=">LUkjbWlHNiMvSSttb2R1bGVuYW1lRzYiSSxUeXBlc2V0dGluZ0dJKF9zeXNsaWJHRic2JVE1b3V0cHV0fnJlZGlyZWN0ZWQuLi5GJy8lJ2l0YWxpY0dRJXRydWVGJy8lLG1hdGh2YXJpYW50R1EnaXRhbGljRic=</Equation></Text-field>
</Output>
</Group>
<Group view="presentation" hide-input="true" hide-output="false" inline-output="false" labelreference="L2137" drawlabel="true" redirect-source="L2135">
<Input>
<Text-field prompt="&gt; " style="Maple Input" layout="Normal">print(<Label label="L2135" view="label" executable="true"></Label>); # input placeholder</Text-field>
</Input>
<Output>
<Text-field style="2D Output" layout="Maple Output"><Equation executable="false" style="2D Output" display="LUklbXJvd0c2Iy9JK21vZHVsZW5hbWVHNiJJLFR5cGVzZXR0aW5nR0koX3N5c2xpYkdGJzYpLUYjNigtSSZtZnJhY0dGJDYoLUYjNiktRiM2KS1JKm1jb21wbGV0ZUdGJDYlLUkjbWlHRiQ2I1EnYGdfX0FgRidGNy1GIzYnRjcvJSVzaXplR1EjMTJGJy8lK2ZvcmVncm91bmRHUShbMCwwLDBdRicvJSlyZWFkb25seUdRJmZhbHNlRicvJSxtYXRodmFyaWFudEdRJ25vcm1hbEYnLUkjbW9HRiQ2LVEwJkFwcGx5RnVuY3Rpb247RidGRi8lJmZlbmNlR0ZFLyUqc2VwYXJhdG9yR0ZFLyUpc3RyZXRjaHlHRkUvJSpzeW1tZXRyaWNHRkUvJShsYXJnZW9wR0ZFLyUubW92YWJsZWxpbWl0c0dGRS8lJ2FjY2VudEdGRS8lJ2xzcGFjZUdRJjAuMGVtRicvJSdyc3BhY2VHRmduLUkobWZlbmNlZEdGJDYkLUYjNictRjg2JVEiUkYnLyUnaXRhbGljR1EldHJ1ZUYnL0ZHUSdpdGFsaWNGJ0Y9RkBGQ0ZGRkZGPUZARkNGRi1GSjYtUTEmSW52aXNpYmxlVGltZXM7RidGRkZNRk9GUUZTRlVGV0ZZRmVuRmhuLUYjNiktRjU2JS1GODYjUSdgZ19fSmBGJ0ZecC1GIzYnRl5wRj1GQEZDRkZGSUZqbkY9RkBGQ0ZGRj1GQEZDRkYtRiM2Jy1GNTYlLUY4NiNRKmAmbXU7X19BYEYnRmdwLUYjNidGZ3BGPUZARkNGRkY9RkBGQ0ZGLyUubGluZXRoaWNrbmVzc0dRIjFGJy8lK2Rlbm9tYWxpZ25HUSdjZW50ZXJGJy8lKW51bWFsaWduR0ZhcS8lKWJldmVsbGVkR0ZFLUZKNi1RKCZtaW51cztGJ0ZGRk1GT0ZRRlNGVUZXRlkvRmZuUSwwLjIyMjIyMjJlbUYnL0ZpbkZqcUZqb0ZmcS1GNTYlLUY4NiNRKmAmbXU7X19KYEYnRl5yLUYjNidGXnJGPUZARkNGRkZGLUZKNi1RIj1GJ0ZGRk1GT0ZRRlNGVUZXRlkvRmZuUSwwLjI3Nzc3NzhlbUYnL0ZpbkZnci1JI21uR0YkNiRRIjBGJ0ZGRj1GQEZDRkY=">LywoKigtSSVnX19BRzYiNiNJIlJHRiciIiItSSVnX19KR0YnRihGKkkoJm11O19fQUdGJyEiIkYqRitGLkkoJm11O19fSkdGJ0YuIiIh</Equation></Text-field>
</Output>
</Group></Presentation-Block><Presentation-Block>
<Group view="presentation" hide-input="false" hide-output="true" inline-output="false" labelreference="L2146" drawlabel="true" redirect-target="L2145">
<Input>
<Text-field prompt="&gt; " style="Maple Input" layout="Normal"><Equation executable="true" style="2D Input" input-equation="" display="LUklbXJvd0c2Iy9JK21vZHVsZW5hbWVHNiJJLFR5cGVzZXR0aW5nR0koX3N5c2xpYkdGJzYyLUkjbWlHRiQ2JVEpRXF1aUNvbmRGJy8lJ2l0YWxpY0dRJXRydWVGJy8lLG1hdGh2YXJpYW50R1EnaXRhbGljRictSSNtb0dGJDYtUSJ+RicvRjNRJ25vcm1hbEYnLyUmZmVuY2VHUSZmYWxzZUYnLyUqc2VwYXJhdG9yR0Y9LyUpc3RyZXRjaHlHRj0vJSpzeW1tZXRyaWNHRj0vJShsYXJnZW9wR0Y9LyUubW92YWJsZWxpbWl0c0dGPS8lJ2FjY2VudEdGPS8lJ2xzcGFjZUdRJjAuMGVtRicvJSdyc3BhY2VHRkwtRjY2LVEqJmNvbG9uZXE7RidGOUY7Rj5GQEZCRkRGRkZIL0ZLUSwwLjI3Nzc3NzhlbUYnL0ZORlNGNS1JKG1mZW5jZWRHRiQ2JC1GIzYpLUYsNiNRJ2BnX19BYEYnLUZWNiQtRiw2JVEiUkYnRi9GMkY5LUY2Ni1RKCZtaW51cztGJ0Y5RjtGPkZARkJGREZGRkgvRktRLDAuMjIyMjIyMmVtRicvRk5GYG8tRiw2I1EqYCZtdTtfX0FgRicvJSVzaXplR1EjMTJGJy8lK2ZvcmVncm91bmRHUShbMCwwLDBdRidGOUY5LUY2Ni1RJyZzZG90O0YnRjlGO0Y+RkBGQkZERkZGSEZKRk0tRiw2I1EnYGdfX0pgRidGZ25GXG8tRiw2I1EqYCZtdTtfX0pgRidGW3BGYm9GZW9GaG8vJStleGVjdXRhYmxlR0Y9Rjk=">LUklbXJvd0c2Iy9JK21vZHVsZW5hbWVHNiJJLFR5cGVzZXR0aW5nR0koX3N5c2xpYkdGJzYuLUkjbWlHRiQ2JVEpRXF1aUNvbmRGJy8lJ2l0YWxpY0dRJXRydWVGJy8lLG1hdGh2YXJpYW50R1EnaXRhbGljRictSSNtb0dGJDYtUSJ+RicvRjNRJ25vcm1hbEYnLyUmZmVuY2VHUSZmYWxzZUYnLyUqc2VwYXJhdG9yR0Y9LyUpc3RyZXRjaHlHRj0vJSpzeW1tZXRyaWNHRj0vJShsYXJnZW9wR0Y9LyUubW92YWJsZWxpbWl0c0dGPS8lJ2FjY2VudEdGPS8lJ2xzcGFjZUdRJjAuMGVtRicvJSdyc3BhY2VHRkwtRjY2LVEqJmNvbG9uZXE7RidGOUY7Rj5GQEZCRkRGRkZIL0ZLUSwwLjI3Nzc3NzhlbUYnL0ZORlNGNS1JKG1mZW5jZWRHRiQ2JC1GIzYmLUYsNiNRJ2BnX19BYEYnLUZWNiQtRiw2JVEiUkYnRi9GMkY5LUY2Ni1RKCZtaW51cztGJ0Y5RjtGPkZARkJGREZGRkgvRktRLDAuMjIyMjIyMmVtRicvRk5GYG8tRiw2I1EqYCZtdTtfX0FgRidGOS1GNjYtUScmc2RvdDtGJ0Y5RjtGPkZARkJGREZGRkhGSkZNLUYsNiNRJ2BnX19KYEYnRmduRlxvLUYsNiNRKmAmbXU7X19KYEYnRmVvRmJv</Equation></Text-field>
</Input>
<Output>
<Text-field superscript="false" placeholder="false" executable="false" selection-placeholder="false" italic="false" size="12" bold="false" subscript="false" family="Times New Roman" opaque="false" underline="false" background="[255,255,255]" readonly="false" foreground="[0,0,0]" alignment="centred" firstindent="0" spacebelow="0" leftmargin="0" linespacing="0.0" initial="0" linebreak="space" rightmargin="0" bulletsuffix="" spaceabove="0" bullet="none" pagebreak-before="false"><Equation executable="false" style="2D Output" display="LUkjbWlHNiMvSSttb2R1bGVuYW1lRzYiSSxUeXBlc2V0dGluZ0dJKF9zeXNsaWJHRic2JVE1b3V0cHV0fnJlZGlyZWN0ZWQuLi5GJy8lJ2l0YWxpY0dRJXRydWVGJy8lLG1hdGh2YXJpYW50R1EnaXRhbGljRic=">LUkjbWlHNiMvSSttb2R1bGVuYW1lRzYiSSxUeXBlc2V0dGluZ0dJKF9zeXNsaWJHRic2JVE1b3V0cHV0fnJlZGlyZWN0ZWQuLi5GJy8lJ2l0YWxpY0dRJXRydWVGJy8lLG1hdGh2YXJpYW50R1EnaXRhbGljRic=</Equation></Text-field>
</Output>
</Group>
<Group view="presentation" hide-input="true" hide-output="false" inline-output="false" labelreference="L2145" drawlabel="true" redirect-source="L2146">
<Input>
<Text-field prompt="&gt; " style="Maple Input" layout="Normal">print(<Label label="L2146" view="label" executable="true"></Label>); # input placeholder</Text-field>
</Input>
<Output>
<Text-field style="2D Output" layout="Maple Output"><Equation executable="false" style="2D Output" display="LUklbXJvd0c2Iy9JK21vZHVsZW5hbWVHNiJJLFR5cGVzZXR0aW5nR0koX3N5c2xpYkdGJzYmLUYjNiYtSShtZmVuY2VkR0YkNiQtRiM2Ji1GIzYpLUkqbWNvbXBsZXRlR0YkNiUtSSNtaUdGJDYjUSdgZ19fQWBGJ0Y3LUYjNidGNy8lJXNpemVHUSMxMkYnLyUrZm9yZWdyb3VuZEdRKFswLDAsMF1GJy8lKXJlYWRvbmx5R1EmZmFsc2VGJy8lLG1hdGh2YXJpYW50R1Enbm9ybWFsRictSSNtb0dGJDYtUTAmQXBwbHlGdW5jdGlvbjtGJ0ZGLyUmZmVuY2VHRkUvJSpzZXBhcmF0b3JHRkUvJSlzdHJldGNoeUdGRS8lKnN5bW1ldHJpY0dGRS8lKGxhcmdlb3BHRkUvJS5tb3ZhYmxlbGltaXRzR0ZFLyUnYWNjZW50R0ZFLyUnbHNwYWNlR1EmMC4wZW1GJy8lJ3JzcGFjZUdGZ24tRi42JC1GIzYnLUY4NiVRIlJGJy8lJ2l0YWxpY0dRJXRydWVGJy9GR1EnaXRhbGljRidGPUZARkNGRkZGRj1GQEZDRkYtRko2LVEoJm1pbnVzO0YnRkZGTUZPRlFGU0ZVRldGWS9GZm5RLDAuMjIyMjIyMmVtRicvRmluRmpvLUY1NiUtRjg2I1EqYCZtdTtfX0FgRidGXnAtRiM2J0ZecEY9RkBGQ0ZGRkZGRi1GSjYtUTEmSW52aXNpYmxlVGltZXM7RidGRkZNRk9GUUZTRlVGV0ZZRmVuRmhuLUYjNiktRjU2JS1GODYjUSdgZ19fSmBGJ0ZqcC1GIzYnRmpwRj1GQEZDRkZGSUZqbkY9RkBGQ0ZGRkZGZm8tRiM2Ji1GNTYlLUY4NiNRKmAmbXU7X19KYEYnRmNxLUYjNidGY3FGPUZARkNGRkZjcEZccEZGRkY=">LCYqJiwmLUklZ19fQUc2IjYjSSJSR0YnIiIiSSgmbXU7X19BR0YnISIiRiotSSVnX19KR0YnRihGKkYqKiZJKCZtdTtfX0pHRidGKkYrRipGLA==</Equation></Text-field>
</Output>
</Group></Presentation-Block><Presentation-Block>
<Group view="presentation" hide-input="false" hide-output="true" inline-output="false" labelreference="L2143" drawlabel="true">
<Input>
<Text-field prompt="&gt; " style="Maple Input" layout="Normal"></Text-field>
</Input>
</Group>
<Group view="presentation" hide-input="false" hide-output="true" inline-output="false" labelreference="L2144" drawlabel="true">
<Input>
<Text-field prompt="&gt; " style="Maple Input" layout="Normal"><Font style="Text" executable="true">Notice that the equilibrium condition above implies that </Font><Equation executable="true" style="Text" input-equation="" display="LUklbXJvd0c2Iy9JK21vZHVsZW5hbWVHNiJJLFR5cGVzZXR0aW5nR0koX3N5c2xpYkdGJzYnLUkobWZlbmNlZEdGJDYlLUYjNiotSSNtaUdGJDYjUSdgZ19fQWBGJy1GLDYlLUYxNiZRIlJGJy8lJ2l0YWxpY0dRJXRydWVGJy8lK2V4ZWN1dGFibGVHRjsvJSxtYXRodmFyaWFudEdRJ2l0YWxpY0YnRjwvRj9RJ25vcm1hbEYnLUkjbW9HRiQ2LlEoJm1pbnVzO0YnRjxGQS8lJmZlbmNlR1EmZmFsc2VGJy8lKnNlcGFyYXRvckdGSS8lKXN0cmV0Y2h5R0ZJLyUqc3ltbWV0cmljR0ZJLyUobGFyZ2VvcEdGSS8lLm1vdmFibGVsaW1pdHNHRkkvJSdhY2NlbnRHRkkvJSdsc3BhY2VHUSwwLjIyMjIyMjJlbUYnLyUncnNwYWNlR0ZYLUYxNiNRKmAmbXU7X19BYEYnLyUlc2l6ZUdRIzEyRidGPC8lMGZvbnRfc3R5bGVfbmFtZUdRKDJEfk1hdGhGJ0ZBRjxGQUZobkY8RltvRkE=">LUklbXJvd0c2Iy9JK21vZHVsZW5hbWVHNiJJLFR5cGVzZXR0aW5nR0koX3N5c2xpYkdGJzYnLUkobWZlbmNlZEdGJDYlLUYjNiotSSNtaUdGJDYjUSdgZ19fQWBGJy1GLDYlLUYxNiZRIlJGJy8lJ2l0YWxpY0dRJXRydWVGJy8lK2V4ZWN1dGFibGVHRjsvJSxtYXRodmFyaWFudEdRJ2l0YWxpY0YnRjwvRj9RJ25vcm1hbEYnLUkjbW9HRiQ2LlEoJm1pbnVzO0YnRjxGQS8lJmZlbmNlR1EmZmFsc2VGJy8lKnNlcGFyYXRvckdGSS8lKXN0cmV0Y2h5R0ZJLyUqc3ltbWV0cmljR0ZJLyUobGFyZ2VvcEdGSS8lLm1vdmFibGVsaW1pdHNHRkkvJSdhY2NlbnRHRkkvJSdsc3BhY2VHUSwwLjIyMjIyMjJlbUYnLyUncnNwYWNlR0ZYLUYxNiNRKmAmbXU7X19BYEYnLyUlc2l6ZUdRIzEyRidGPC8lMGZvbnRfc3R5bGVfbmFtZUdRKDJEfk1hdGhGJ0ZBRjxGQUZobkY8RltvRkE=</Equation><Font style="Text" executable="true"> is positive as the product </Font><Equation executable="false" style="2D Math" input-equation="" display="LUklbXJvd0c2Iy9JK21vZHVsZW5hbWVHNiJJLFR5cGVzZXR0aW5nR0koX3N5c2xpYkdGJzYoLUkobWZlbmNlZEdGJDYlLUYjNiktSSNtaUdGJDYjUSdgZ19fQWBGJy1GLDYlLUYxNiZRIlJGJy8lJ2l0YWxpY0dRJXRydWVGJy8lK2V4ZWN1dGFibGVHRjsvJSxtYXRodmFyaWFudEdRJ2l0YWxpY0YnRjwvRj9RJ25vcm1hbEYnLUkjbW9HRiQ2LlEoJm1pbnVzO0YnRjxGQS8lJmZlbmNlR1EmZmFsc2VGJy8lKnNlcGFyYXRvckdGSS8lKXN0cmV0Y2h5R0ZJLyUqc3ltbWV0cmljR0ZJLyUobGFyZ2VvcEdGSS8lLm1vdmFibGVsaW1pdHNHRkkvJSdhY2NlbnRHRkkvJSdsc3BhY2VHUSwwLjIyMjIyMjJlbUYnLyUncnNwYWNlR0ZYLUYxNiNRKmAmbXU7X19BYEYnLyUlc2l6ZUdRIzEyRicvJTBmb250X3N0eWxlX25hbWVHUSVUZXh0RidGQUY8RkEtRkQ2LVEnJnNkb3Q7RidGQUZHRkpGTEZORlBGUkZUL0ZXUSYwLjBlbUYnL0ZaRmJvLUYxNiNRJ2BnX19KYEYnLUYsNiQtRiM2JS1GMTYlRjhGOUY+RmhuRkFGQUZobkZB">LUklbXJvd0c2Iy9JK21vZHVsZW5hbWVHNiJJLFR5cGVzZXR0aW5nR0koX3N5c2xpYkdGJzYoLUkobWZlbmNlZEdGJDYlLUYjNiktSSNtaUdGJDYjUSdgZ19fQWBGJy1GLDYlLUYxNiZRIlJGJy8lJ2l0YWxpY0dRJXRydWVGJy8lK2V4ZWN1dGFibGVHRjsvJSxtYXRodmFyaWFudEdRJ2l0YWxpY0YnRjwvRj9RJ25vcm1hbEYnLUkjbW9HRiQ2LlEoJm1pbnVzO0YnRjxGQS8lJmZlbmNlR1EmZmFsc2VGJy8lKnNlcGFyYXRvckdGSS8lKXN0cmV0Y2h5R0ZJLyUqc3ltbWV0cmljR0ZJLyUobGFyZ2VvcEdGSS8lLm1vdmFibGVsaW1pdHNHRkkvJSdhY2NlbnRHRkkvJSdsc3BhY2VHUSwwLjIyMjIyMjJlbUYnLyUncnNwYWNlR0ZYLUYxNiNRKmAmbXU7X19BYEYnLyUlc2l6ZUdRIzEyRicvJTBmb250X3N0eWxlX25hbWVHUSVUZXh0RidGQUY8RkEtRkQ2LVEnJnNkb3Q7RidGQUZHRkpGTEZORlBGUkZUL0ZXUSYwLjBlbUYnL0ZaRmJvLUYxNiNRJ2BnX19KYEYnLUYsNiQtRiM2JS1GMTYlRjhGOUY+RmhuRkFGQUZobkZB</Equation><Font style="Text" executable="true">  should equal the positive quantity </Font><Equation executable="false" style="2D Math" input-equation="" display="LUklbXJvd0c2Iy9JK21vZHVsZW5hbWVHNiJJLFR5cGVzZXR0aW5nR0koX3N5c2xpYkdGJzYnLUkjbWlHRiQ2I1EqYCZtdTtfX0pgRictSSNtb0dGJDYtUScmc2RvdDtGJy8lLG1hdGh2YXJpYW50R1Enbm9ybWFsRicvJSZmZW5jZUdRJmZhbHNlRicvJSpzZXBhcmF0b3JHRjgvJSlzdHJldGNoeUdGOC8lKnN5bW1ldHJpY0dGOC8lKGxhcmdlb3BHRjgvJS5tb3ZhYmxlbGltaXRzR0Y4LyUnYWNjZW50R0Y4LyUnbHNwYWNlR1EmMC4wZW1GJy8lJ3JzcGFjZUdGRy1GLDYjUSpgJm11O19fQWBGJy8lJXNpemVHUSMxMkYnRjM=">LUklbXJvd0c2Iy9JK21vZHVsZW5hbWVHNiJJLFR5cGVzZXR0aW5nR0koX3N5c2xpYkdGJzYnLUkjbWlHRiQ2I1EqYCZtdTtfX0pgRictSSNtb0dGJDYtUScmc2RvdDtGJy8lLG1hdGh2YXJpYW50R1Enbm9ybWFsRicvJSZmZW5jZUdRJmZhbHNlRicvJSpzZXBhcmF0b3JHRjgvJSlzdHJldGNoeUdGOC8lKnN5bW1ldHJpY0dGOC8lKGxhcmdlb3BHRjgvJS5tb3ZhYmxlbGltaXRzR0Y4LyUnYWNjZW50R0Y4LyUnbHNwYWNlR1EmMC4wZW1GJy8lJ3JzcGFjZUdGRy1GLDYjUSpgJm11O19fQWBGJy8lJXNpemVHUSMxMkYnRjM=</Equation><Font style="Text" executable="true">. 

The equilibrium condition can also be expressed as:
</Font></Text-field>
</Input>
</Group></Presentation-Block><Presentation-Block>
<Group view="presentation" hide-input="false" hide-output="true" inline-output="false" labelreference="L2272" drawlabel="true" applyint="true" applyrational="true" redirect-target="L2273">
<Input>
<Text-field prompt="&gt; " style="Maple Input" layout="Normal"><Equation executable="true" style="2D Input" input-equation="" display="LUklbXJvd0c2Iy9JK21vZHVsZW5hbWVHNiJJLFR5cGVzZXR0aW5nR0koX3N5c2xpYkdGJzYyLUkjbWlHRiQ2JVEqRXF1aUNvbmQyRicvJSdpdGFsaWNHUSV0cnVlRicvJSxtYXRodmFyaWFudEdRJ2l0YWxpY0YnLUkjbW9HRiQ2LVEifkYnL0YzUSdub3JtYWxGJy8lJmZlbmNlR1EmZmFsc2VGJy8lKnNlcGFyYXRvckdGPS8lKXN0cmV0Y2h5R0Y9LyUqc3ltbWV0cmljR0Y9LyUobGFyZ2VvcEdGPS8lLm1vdmFibGVsaW1pdHNHRj0vJSdhY2NlbnRHRj0vJSdsc3BhY2VHUSYwLjBlbUYnLyUncnNwYWNlR0ZMLUY2Ni1RKiZjb2xvbmVxO0YnRjlGO0Y+RkBGQkZERkZGSC9GS1EsMC4yNzc3Nzc4ZW1GJy9GTkZTRjUtRiw2I1EnYGdfX0pgRictSShtZmVuY2VkR0YkNiQtRiM2JC1GLDYlUSJSRidGL0YyRjlGOS1GNjYtUScmc2RvdDtGJ0Y5RjtGPkZARkJGREZGRkhGSkZNLUYsNiNRJ2BnX19BYEYnRlgtRjY2LVEiPUYnRjlGO0Y+RkBGQkZERkZGSEZSRlQtRlk2JC1GIzYnRlVGWC1GNjYtUSIrRidGOUY7Rj5GQEZCRkRGRkZIL0ZLUSwwLjIyMjIyMjJlbUYnL0ZORltwLUYsNiNRKmAmbXU7X19KYEYnRjlGOUZqbi1GLDYjUSpgJm11O19fQWBGJy8lJXNpemVHUSMxMkYnLyUrZXhlY3V0YWJsZUdGPUY5">LUklbXJvd0c2Iy9JK21vZHVsZW5hbWVHNiJJLFR5cGVzZXR0aW5nR0koX3N5c2xpYkdGJzYvLUkjbWlHRiQ2JVEqRXF1aUNvbmQyRicvJSdpdGFsaWNHUSV0cnVlRicvJSxtYXRodmFyaWFudEdRJ2l0YWxpY0YnLUkjbW9HRiQ2LVEifkYnL0YzUSdub3JtYWxGJy8lJmZlbmNlR1EmZmFsc2VGJy8lKnNlcGFyYXRvckdGPS8lKXN0cmV0Y2h5R0Y9LyUqc3ltbWV0cmljR0Y9LyUobGFyZ2VvcEdGPS8lLm1vdmFibGVsaW1pdHNHRj0vJSdhY2NlbnRHRj0vJSdsc3BhY2VHUSYwLjBlbUYnLyUncnNwYWNlR0ZMLUY2Ni1RKiZjb2xvbmVxO0YnRjlGO0Y+RkBGQkZERkZGSC9GS1EsMC4yNzc3Nzc4ZW1GJy9GTkZTRjUtRiw2I1EnYGdfX0pgRictSShtZmVuY2VkR0YkNiQtRiM2Iy1GLDYlUSJSRidGL0YyRjktRjY2LVEnJnNkb3Q7RidGOUY7Rj5GQEZCRkRGRkZIRkpGTS1GLDYjUSdgZ19fQWBGJ0ZYLUY2Ni1RIj1GJ0Y5RjtGPkZARkJGREZGRkhGUkZULUZZNiQtRiM2JkZVRlgtRjY2LVEiK0YnRjlGO0Y+RkBGQkZERkZGSC9GS1EsMC4yMjIyMjIyZW1GJy9GTkZbcC1GLDYjUSpgJm11O19fSmBGJ0Y5RmpuLUYsNiNRKmAmbXU7X19BYEYn</Equation></Text-field>
</Input>
<Output>
<Text-field superscript="false" placeholder="false" executable="false" selection-placeholder="false" italic="false" size="12" bold="false" subscript="false" family="Times New Roman" opaque="false" underline="false" background="[255,255,255]" readonly="false" foreground="[0,0,0]" alignment="centred" firstindent="0" spacebelow="0" leftmargin="0" linespacing="0.0" initial="0" linebreak="space" rightmargin="0" bulletsuffix="" spaceabove="0" bullet="none" pagebreak-before="false"><Equation executable="false" style="2D Output" display="LUkjbWlHNiMvSSttb2R1bGVuYW1lRzYiSSxUeXBlc2V0dGluZ0dJKF9zeXNsaWJHRic2JVE1b3V0cHV0fnJlZGlyZWN0ZWQuLi5GJy8lJ2l0YWxpY0dRJXRydWVGJy8lLG1hdGh2YXJpYW50R1EnaXRhbGljRic=">LUkjbWlHNiMvSSttb2R1bGVuYW1lRzYiSSxUeXBlc2V0dGluZ0dJKF9zeXNsaWJHRic2JVE1b3V0cHV0fnJlZGlyZWN0ZWQuLi5GJy8lJ2l0YWxpY0dRJXRydWVGJy8lLG1hdGh2YXJpYW50R1EnaXRhbGljRic=</Equation></Text-field>
</Output>
</Group>
<Group view="presentation" hide-input="true" hide-output="false" inline-output="false" labelreference="L2273" drawlabel="true" applyint="true" applyrational="true" redirect-source="L2272">
<Input>
<Text-field prompt="&gt; " style="Maple Input" layout="Normal">print(<Label label="L2272" view="label" executable="true"></Label>); # input placeholder</Text-field>
</Input>
<Output>
<Text-field style="2D Output" layout="Maple Output"><Equation executable="false" style="2D Output" display="LUklbXJvd0c2Iy9JK21vZHVsZW5hbWVHNiJJLFR5cGVzZXR0aW5nR0koX3N5c2xpYkdGJzYpLUYjNiYtRiM2KS1JKm1jb21wbGV0ZUdGJDYlLUkjbWlHRiQ2I1EnYGdfX0FgRidGMi1GIzYnRjIvJSVzaXplR1EjMTJGJy8lK2ZvcmVncm91bmRHUShbMCwwLDBdRicvJSlyZWFkb25seUdRJmZhbHNlRicvJSxtYXRodmFyaWFudEdRJ25vcm1hbEYnLUkjbW9HRiQ2LVEwJkFwcGx5RnVuY3Rpb247RidGQS8lJmZlbmNlR0ZALyUqc2VwYXJhdG9yR0ZALyUpc3RyZXRjaHlHRkAvJSpzeW1tZXRyaWNHRkAvJShsYXJnZW9wR0ZALyUubW92YWJsZWxpbWl0c0dGQC8lJ2FjY2VudEdGQC8lJ2xzcGFjZUdRJjAuMGVtRicvJSdyc3BhY2VHRlgtSShtZmVuY2VkR0YkNiQtRiM2Jy1GMzYlUSJSRicvJSdpdGFsaWNHUSV0cnVlRicvRkJRJ2l0YWxpY0YnRjhGO0Y+RkFGQUY4RjtGPkZBLUZFNi1RMSZJbnZpc2libGVUaW1lcztGJ0ZBRkhGSkZMRk5GUEZSRlRGVkZZLUYjNiktRjA2JS1GMzYjUSdgZ19fSmBGJ0Zpby1GIzYnRmlvRjhGO0Y+RkFGREZlbkY4RjtGPkZBRkEtRkU2LVEiPUYnRkFGSEZKRkxGTkZQRlJGVC9GV1EsMC4yNzc3Nzc4ZW1GJy9GWkZicC1GIzYmLUZmbjYkLUYjNiZGZW8tRkU2LVEiK0YnRkFGSEZKRkxGTkZQRlJGVC9GV1EsMC4yMjIyMjIyZW1GJy9GWkZecS1GMDYlLUYzNiNRKmAmbXU7X19KYEYnRmJxLUYjNidGYnFGOEY7Rj5GQUZBRkFGYm8tRjA2JS1GMzYjUSpgJm11O19fQWBGJ0ZpcS1GIzYnRmlxRjhGO0Y+RkFGQUY4RjtGPkZB">LyomLUklZ19fQUc2IjYjSSJSR0YmIiIiLUklZ19fSkdGJkYnRikqJiwmRipGKUkoJm11O19fSkdGJkYpRilJKCZtdTtfX0FHRiZGKQ==</Equation></Text-field>
</Output>
</Group></Presentation-Block><Presentation-Block>
<Group view="presentation" hide-input="false" hide-output="true" inline-output="false" labelreference="L2274" drawlabel="true" applyint="true" applyrational="true">
<Input>
<Text-field style="Text" layout="Normal">
<Font executable="true">Solve for the juvenile and adult density in equilibrium:</Font>
</Text-field>
</Input>
</Group></Presentation-Block><Presentation-Block>
<Group view="presentation" hide-input="false" hide-output="true" inline-output="false" labelreference="L2142" drawlabel="true" redirect-target="L2138">
<Input>
<Text-field prompt="&gt; " style="Maple Input" layout="Normal"><Equation executable="true" style="2D Input" input-equation="" display="LUklbXJvd0c2Iy9JK21vZHVsZW5hbWVHNiJJLFR5cGVzZXR0aW5nR0koX3N5c2xpYkdGJzYtLUkjbWlHRiQ2JVEkSmVxRicvJSdpdGFsaWNHUSV0cnVlRicvJSxtYXRodmFyaWFudEdRJ2l0YWxpY0YnLUkjbW9HRiQ2LVEifkYnL0YzUSdub3JtYWxGJy8lJmZlbmNlR1EmZmFsc2VGJy8lKnNlcGFyYXRvckdGPS8lKXN0cmV0Y2h5R0Y9LyUqc3ltbWV0cmljR0Y9LyUobGFyZ2VvcEdGPS8lLm1vdmFibGVsaW1pdHNHRj0vJSdhY2NlbnRHRj0vJSdsc3BhY2VHUSYwLjBlbUYnLyUncnNwYWNlR0ZMLUY2Ni1RKiZjb2xvbmVxO0YnRjlGO0Y+RkBGQkZERkZGSC9GS1EsMC4yNzc3Nzc4ZW1GJy9GTkZTRjUtRiw2JVEmc29sdmVGJ0YvRjItSShtZmVuY2VkR0YkNiQtRiM2Ki1GLDYlUSVzdWJzRidGL0YyLUZZNiQtRiM2Ly1GLDYjUSdgQ19fQWBGJ0Y1LUY2Ni1RIj1GJ0Y5RjtGPkZARkJGREZGRkhGUkZURjVGVS1GWTYkLUYjNiotRiw2JVElZHhkdEYnRi9GMi1GWTYmLUYjNiYtSSNtbkdGJDYkUSIzRidGOS8lJXNpemVHUSMxMkYnLyUrZm9yZWdyb3VuZEdRKFswLDAsMF1GJ0Y5RjkvJSVvcGVuR1EiW0YnLyUmY2xvc2VHUSJdRictRjY2LVEiLEYnRjlGOy9GP0YxRkBGQkZERkZGSEZKL0ZOUSwwLjMzMzMzMzNlbUYnRjVGXm9GY3BGZnBGOUY5Rl9xRjVGaG8tRlk2Ji1GIzYmLUZgcDYkUSIxRidGOUZjcEZmcEY5RjlGaXBGXHFGY3BGZnBGOUY5Rl9xRjUtRiw2I1EnYENfX0pgRidGY3BGZnBGOUY5LUY2Ni1RIjtGJ0Y5RjtGYnFGQEZCRkRGRkZIRkpGVEZjcEZmcC8lK2V4ZWN1dGFibGVHRj1GOQ==">LUklbXJvd0c2Iy9JK21vZHVsZW5hbWVHNiJJLFR5cGVzZXR0aW5nR0koX3N5c2xpYkdGJzYpLUkjbWlHRiQ2JVEkSmVxRicvJSdpdGFsaWNHUSV0cnVlRicvJSxtYXRodmFyaWFudEdRJ2l0YWxpY0YnLUkjbW9HRiQ2LVEifkYnL0YzUSdub3JtYWxGJy8lJmZlbmNlR1EmZmFsc2VGJy8lKnNlcGFyYXRvckdGPS8lKXN0cmV0Y2h5R0Y9LyUqc3ltbWV0cmljR0Y9LyUobGFyZ2VvcEdGPS8lLm1vdmFibGVsaW1pdHNHRj0vJSdhY2NlbnRHRj0vJSdsc3BhY2VHUSYwLjBlbUYnLyUncnNwYWNlR0ZMLUY2Ni1RKiZjb2xvbmVxO0YnRjlGO0Y+RkBGQkZERkZGSC9GS1EsMC4yNzc3Nzc4ZW1GJy9GTkZTRjUtRiw2JVEmc29sdmVGJ0YvRjItSShtZmVuY2VkR0YkNiQtRiM2Jy1GLDYlUSVzdWJzRidGL0YyLUZZNiQtRiM2LC1GLDYjUSdgQ19fQWBGJ0Y1LUY2Ni1RIj1GJ0Y5RjtGPkZARkJGREZGRkhGUkZURjVGVS1GWTYkLUYjNictRiw2JVElZHhkdEYnRi9GMi1GWTYmLUYjNiMtSSNtbkdGJDYkUSIzRidGOUY5LyUlb3BlbkdRIltGJy8lJmNsb3NlR1EiXUYnLUY2Ni1RIixGJ0Y5RjsvRj9GMUZARkJGREZGRkhGSi9GTlEsMC4zMzMzMzMzZW1GJ0Y1Rl5vRjlGaXBGNUZoby1GWTYmLUYjNiMtRmBwNiRRIjFGJ0Y5RjlGY3BGZnBGOUZpcEY1LUYsNiNRJ2BDX19KYEYnRjktRjY2LVEiO0YnRjlGO0ZccUZARkJGREZGRkhGSkZU</Equation></Text-field>
</Input>
<Output>
<Text-field superscript="false" placeholder="false" executable="false" selection-placeholder="false" italic="false" size="12" bold="false" subscript="false" family="Times New Roman" opaque="false" underline="false" background="[255,255,255]" readonly="false" foreground="[0,0,0]" alignment="centred" firstindent="0" spacebelow="0" leftmargin="0" linespacing="0.0" initial="0" linebreak="space" rightmargin="0" bulletsuffix="" spaceabove="0" bullet="none" pagebreak-before="false"><Equation executable="false" style="2D Output" display="LUkjbWlHNiMvSSttb2R1bGVuYW1lRzYiSSxUeXBlc2V0dGluZ0dJKF9zeXNsaWJHRic2JVE1b3V0cHV0fnJlZGlyZWN0ZWQuLi5GJy8lJ2l0YWxpY0dRJXRydWVGJy8lLG1hdGh2YXJpYW50R1EnaXRhbGljRic=">LUkjbWlHNiMvSSttb2R1bGVuYW1lRzYiSSxUeXBlc2V0dGluZ0dJKF9zeXNsaWJHRic2JVE1b3V0cHV0fnJlZGlyZWN0ZWQuLi5GJy8lJ2l0YWxpY0dRJXRydWVGJy8lLG1hdGh2YXJpYW50R1EnaXRhbGljRic=</Equation></Text-field>
</Output>
</Group>
<Group view="presentation" hide-input="true" hide-output="false" inline-output="false" labelreference="L2138" drawlabel="true" redirect-source="L2142">
<Input>
<Text-field prompt="&gt; " style="Maple Input" layout="Normal">print(<Label label="L2142" view="label" executable="true"></Label>); # input placeholder</Text-field>
</Input>
<Output>
<Text-field style="2D Output" layout="Maple Output"><Equation executable="false" style="2D Output" display="LUkmbWZyYWNHNiMvSSttb2R1bGVuYW1lRzYiSSxUeXBlc2V0dGluZ0dJKF9zeXNsaWJHRic2KC1JJW1yb3dHRiQ2KS1GLDYpLUkjbWlHRiQ2JVEicEYnLyUnaXRhbGljR1EldHJ1ZUYnLyUsbWF0aHZhcmlhbnRHUSdpdGFsaWNGJy1JI21vR0YkNi1RMCZBcHBseUZ1bmN0aW9uO0YnL0Y4USdub3JtYWxGJy8lJmZlbmNlR1EmZmFsc2VGJy8lKnNlcGFyYXRvckdGQi8lKXN0cmV0Y2h5R0ZCLyUqc3ltbWV0cmljR0ZCLyUobGFyZ2VvcEdGQi8lLm1vdmFibGVsaW1pdHNHRkIvJSdhY2NlbnRHRkIvJSdsc3BhY2VHUSYwLjBlbUYnLyUncnNwYWNlR0ZRLUkobWZlbmNlZEdGJDYkLUYsNictRjE2JVEiUkYnRjRGNy8lJXNpemVHUSMxMkYnLyUrZm9yZWdyb3VuZEdRKFswLDAsMF1GJy8lKXJlYWRvbmx5R0ZCRj5GPkZmbkZpbkZcb0Y+LUY7Ni1RMSZJbnZpc2libGVUaW1lcztGJ0Y+RkBGQ0ZFRkdGSUZLRk1GT0ZSLUkqbWNvbXBsZXRlR0YkNiUtRjE2I1EqYCZtdTtfX0FgRidGZG8tRiw2J0Zkb0ZmbkZpbkZcb0Y+RmZuRmluRlxvRj4tRiw2Jy1GLDYmLUYsNiYtRiw2KS1GYm82JS1GMTYjUSdgZl9fSmBGJ0ZjcC1GLDYnRmNwRmZuRmluRlxvRj5GOkZURmZuRmluRlxvRj5GXm9GYW9GPi1GOzYtUSIrRidGPkZARkNGRUZHRklGS0ZNL0ZQUSwwLjIyMjIyMjJlbUYnL0ZTRlxxLUYsNiYtRiw2KS1GYm82JS1GMTYjUSdgZl9fQWBGJ0ZkcS1GLDYnRmRxRmZuRmluRlxvRj5GOkZURmZuRmluRlxvRj5GXm8tRiw2KS1GYm82JS1GMTYjUSdgZ19fSmBGJ0Zdci1GLDYnRl1yRmZuRmluRlxvRj5GOkZURmZuRmluRlxvRj5GPkY+RmZuRmluRlxvRj4vJS5saW5ldGhpY2tuZXNzR1EiMUYnLyUrZGVub21hbGlnbkdRJ2NlbnRlckYnLyUpbnVtYWxpZ25HRmdyLyUpYmV2ZWxsZWRHRkI=">KigtSSJwRzYiNiNJIlJHRiUiIiJJKCZtdTtfX0FHRiVGKCwmKiYtSSVmX19KR0YlRiZGKEYpRihGKComLUklZl9fQUdGJUYmRigtSSVnX19KR0YlRiZGKEYoISIi</Equation></Text-field>
</Output>
</Group></Presentation-Block><Presentation-Block>
<Group view="presentation" hide-input="false" hide-output="true" inline-output="false" labelreference="L2140" drawlabel="true" redirect-target="L2141">
<Input>
<Text-field prompt="&gt; " style="Maple Input" layout="Normal"><Equation executable="true" style="2D Input" input-equation="" display="LUklbXJvd0c2Iy9JK21vZHVsZW5hbWVHNiJJLFR5cGVzZXR0aW5nR0koX3N5c2xpYkdGJzYsLUkjbWlHRiQ2JVEkQWVxRicvJSdpdGFsaWNHUSV0cnVlRicvJSxtYXRodmFyaWFudEdRJ2l0YWxpY0YnLUkjbW9HRiQ2LVEifkYnL0YzUSdub3JtYWxGJy8lJmZlbmNlR1EmZmFsc2VGJy8lKnNlcGFyYXRvckdGPS8lKXN0cmV0Y2h5R0Y9LyUqc3ltbWV0cmljR0Y9LyUobGFyZ2VvcEdGPS8lLm1vdmFibGVsaW1pdHNHRj0vJSdhY2NlbnRHRj0vJSdsc3BhY2VHUSYwLjBlbUYnLyUncnNwYWNlR0ZMLUY2Ni1RKiZjb2xvbmVxO0YnRjlGO0Y+RkBGQkZERkZGSC9GS1EsMC4yNzc3Nzc4ZW1GJy9GTkZTRjUtRiM2Jy1GLDYlUSVzdWJzRidGL0YyLUkobWZlbmNlZEdGJDYkLUYjNistRiw2I1EnYENfX0pgRictRjY2LVEiPUYnRjlGO0Y+RkBGQkZERkZGSEZSRlQtRiw2JVEkSmVxRidGL0YyLUY2Ni1RIixGJ0Y5RjsvRj9GMUZARkJGREZGRkhGSi9GTlEsMC4zMzMzMzMzZW1GJy1GLDYlUSZzb2x2ZUYnRi9GMi1GZW42JC1GIzYqLUYsNiVRJWR4ZHRGJ0YvRjItRmVuNiYtRiM2Ji1JI21uR0YkNiRRIjNGJ0Y5LyUlc2l6ZUdRIzEyRicvJStmb3JlZ3JvdW5kR1EoWzAsMCwwXUYnRjlGOS8lJW9wZW5HUSJbRicvJSZjbG9zZUdRIl1GJ0Zib0Y1LUYsNiNRJ2BDX19BYEYnRmpwRl1xRjlGOUZqcEZdcUY5RjlGanBGXXFGOS1GLDYjUSFGJ0ZqcEZdcS8lK2V4ZWN1dGFibGVHRj1GOQ==">LUklbXJvd0c2Iy9JK21vZHVsZW5hbWVHNiJJLFR5cGVzZXR0aW5nR0koX3N5c2xpYkdGJzYoLUkjbWlHRiQ2JVEkQWVxRicvJSdpdGFsaWNHUSV0cnVlRicvJSxtYXRodmFyaWFudEdRJ2l0YWxpY0YnLUkjbW9HRiQ2LVEifkYnL0YzUSdub3JtYWxGJy8lJmZlbmNlR1EmZmFsc2VGJy8lKnNlcGFyYXRvckdGPS8lKXN0cmV0Y2h5R0Y9LyUqc3ltbWV0cmljR0Y9LyUobGFyZ2VvcEdGPS8lLm1vdmFibGVsaW1pdHNHRj0vJSdhY2NlbnRHRj0vJSdsc3BhY2VHUSYwLjBlbUYnLyUncnNwYWNlR0ZMLUY2Ni1RKiZjb2xvbmVxO0YnRjlGO0Y+RkBGQkZERkZGSC9GS1EsMC4yNzc3Nzc4ZW1GJy9GTkZTRjUtRiM2JC1GLDYlUSVzdWJzRidGL0YyLUkobWZlbmNlZEdGJDYkLUYjNigtRiw2I1EnYENfX0pgRictRjY2LVEiPUYnRjlGO0Y+RkBGQkZERkZGSEZSRlQtRiw2JVEkSmVxRidGL0YyLUY2Ni1RIixGJ0Y5RjsvRj9GMUZARkJGREZGRkhGSi9GTlEsMC4zMzMzMzMzZW1GJy1GLDYlUSZzb2x2ZUYnRi9GMi1GZW42JC1GIzYnLUYsNiVRJWR4ZHRGJ0YvRjItRmVuNiYtRiM2Iy1JI21uR0YkNiRRIjNGJ0Y5RjkvJSVvcGVuR1EiW0YnLyUmY2xvc2VHUSJdRidGYm9GNS1GLDYjUSdgQ19fQWBGJ0Y5RjktRiw2I1EhRic=</Equation></Text-field>
</Input>
<Output>
<Text-field superscript="false" placeholder="false" executable="false" selection-placeholder="false" italic="false" size="12" bold="false" subscript="false" family="Times New Roman" opaque="false" underline="false" background="[255,255,255]" readonly="false" foreground="[0,0,0]" alignment="centred" firstindent="0" spacebelow="0" leftmargin="0" linespacing="0.0" initial="0" linebreak="space" rightmargin="0" bulletsuffix="" spaceabove="0" bullet="none" pagebreak-before="false"><Equation executable="false" style="2D Output" display="LUkjbWlHNiMvSSttb2R1bGVuYW1lRzYiSSxUeXBlc2V0dGluZ0dJKF9zeXNsaWJHRic2JVE1b3V0cHV0fnJlZGlyZWN0ZWQuLi5GJy8lJ2l0YWxpY0dRJXRydWVGJy8lLG1hdGh2YXJpYW50R1EnaXRhbGljRic=">LUkjbWlHNiMvSSttb2R1bGVuYW1lRzYiSSxUeXBlc2V0dGluZ0dJKF9zeXNsaWJHRic2JVE1b3V0cHV0fnJlZGlyZWN0ZWQuLi5GJy8lJ2l0YWxpY0dRJXRydWVGJy8lLG1hdGh2YXJpYW50R1EnaXRhbGljRic=</Equation></Text-field>
</Output>
</Group>
<Group view="presentation" hide-input="true" hide-output="false" inline-output="false" labelreference="L2141" drawlabel="true" redirect-source="L2140">
<Input>
<Text-field prompt="&gt; " style="Maple Input" layout="Normal">print(<Label label="L2140" view="label" executable="true"></Label>); # input placeholder</Text-field>
</Input>
<Output>
<Text-field style="2D Output" layout="Maple Output"><Equation executable="false" style="2D Output" display="LUkmbWZyYWNHNiMvSSttb2R1bGVuYW1lRzYiSSxUeXBlc2V0dGluZ0dJKF9zeXNsaWJHRic2KC1JJW1yb3dHRiQ2KS1GLDYpLUkqbWNvbXBsZXRlR0YkNiUtSSNtaUdGJDYjUSdgZ19fSmBGJ0YzLUYsNidGMy8lJXNpemVHUSMxMkYnLyUrZm9yZWdyb3VuZEdRKFswLDAsMF1GJy8lKXJlYWRvbmx5R1EmZmFsc2VGJy8lLG1hdGh2YXJpYW50R1Enbm9ybWFsRictSSNtb0dGJDYtUTAmQXBwbHlGdW5jdGlvbjtGJ0ZCLyUmZmVuY2VHRkEvJSpzZXBhcmF0b3JHRkEvJSlzdHJldGNoeUdGQS8lKnN5bW1ldHJpY0dGQS8lKGxhcmdlb3BHRkEvJS5tb3ZhYmxlbGltaXRzR0ZBLyUnYWNjZW50R0ZBLyUnbHNwYWNlR1EmMC4wZW1GJy8lJ3JzcGFjZUdGWS1JKG1mZW5jZWRHRiQ2JC1GLDYnLUY0NiVRIlJGJy8lJ2l0YWxpY0dRJXRydWVGJy9GQ1EnaXRhbGljRidGOUY8Rj9GQkZCRjlGPEY/RkItRkY2LVExJkludmlzaWJsZVRpbWVzO0YnRkJGSUZLRk1GT0ZRRlNGVUZXRlotRiw2KS1GNDYlUSJwRidGXm9GYW9GRUZmbkY5RjxGP0ZCRjlGPEY/RkItRiw2Jy1GLDYmLUYsNiYtRiw2KS1GMTYlLUY0NiNRJ2BmX19KYEYnRmVwLUYsNidGZXBGOUY8Rj9GQkZFRmZuRjlGPEY/RkJGY28tRjE2JS1GNDYjUSpgJm11O19fQWBGJ0ZccS1GLDYnRlxxRjlGPEY/RkJGQi1GRjYtUSIrRidGQkZJRktGTUZPRlFGU0ZVL0ZYUSwwLjIyMjIyMjJlbUYnL0ZlbkZlcS1GLDYmLUYsNiktRjE2JS1GNDYjUSdgZl9fQWBGJ0Zdci1GLDYnRl1yRjlGPEY/RkJGRUZmbkY5RjxGP0ZCRmNvRi5GQkZCRjlGPEY/RkIvJS5saW5ldGhpY2tuZXNzR1EiMUYnLyUrZGVub21hbGlnbkdRJ2NlbnRlckYnLyUpbnVtYWxpZ25HRmdyLyUpYmV2ZWxsZWRHRkE=">KigtSSVnX19KRzYiNiNJIlJHRiUiIiItSSJwR0YlRiZGKCwmKiYtSSVmX19KR0YlRiZGKEkoJm11O19fQUdGJUYoRigqJi1JJWZfX0FHRiVGJkYoRiNGKEYoISIi</Equation></Text-field>
</Output>
</Group></Presentation-Block><Presentation-Block>
<Group view="presentation" hide-input="false" hide-output="true" inline-output="false" labelreference="L2180" drawlabel="true">
<Input>
<Text-field style="Text" layout="Normal"><Equation executable="false" style="2D Output" input-equation="``" display="LUklbXJvd0c2Iy9JK21vZHVsZW5hbWVHNiJJLFR5cGVzZXR0aW5nR0koX3N5c2xpYkdGJzYnLUkjbWlHRiQ2I1EhRicvJSVzaXplR1EjMTJGJy8lK2ZvcmVncm91bmRHUShbMCwwLDBdRicvJSlyZWFkb25seUdRJmZhbHNlRicvJSxtYXRodmFyaWFudEdRJ25vcm1hbEYn">JSFH</Equation></Text-field>
</Input>
</Group></Presentation-Block>
</Section>
<Section collapsed="false" MultipleChoiceAnswerIndex="-1" MultipleChoiceRandomizeChoices="false" TrueFalseAnswerIndex="-1" EssayAnswerRows="5" EssayAnswerColumns="60"><Title>
<Text-field style="Heading 1" layout="Heading 1">I.2: Overcompensation</Text-field></Title><Presentation-Block>
<Group view="presentation" hide-input="false" hide-output="true" inline-output="false" labelreference="L2095" drawlabel="true">
<Input>
<Text-field style="Text" layout="Normal">To compute overcompensation the implicit function theorem is applied to the equilibrium conditions, as specified by the right-hand side of the 3 ODEs. Considering <Equation executable="false" style="2D Math" input-equation="" display="LUklbXJvd0c2Iy9JK21vZHVsZW5hbWVHNiJJLFR5cGVzZXR0aW5nR0koX3N5c2xpYkdGJzYlLUkjbWlHRiQ2JVEiUkYnLyUnaXRhbGljR1EldHJ1ZUYnLyUsbWF0aHZhcmlhbnRHUSdpdGFsaWNGJy8lJXNpemVHUSMxMkYnL0YzUSdub3JtYWxGJw==">LUklbXJvd0c2Iy9JK21vZHVsZW5hbWVHNiJJLFR5cGVzZXR0aW5nR0koX3N5c2xpYkdGJzYlLUkjbWlHRiQ2JVEiUkYnLyUnaXRhbGljR1EldHJ1ZUYnLyUsbWF0aHZhcmlhbnRHUSdpdGFsaWNGJy8lJXNpemVHUSMxMkYnL0YzUSdub3JtYWxGJw==</Equation>, <Equation executable="false" style="2D Math" input-equation="" display="LUklbXJvd0c2Iy9JK21vZHVsZW5hbWVHNiJJLFR5cGVzZXR0aW5nR0koX3N5c2xpYkdGJzYlLUkjbWlHRiQ2I1EnYENfX0pgRicvJSVzaXplR1EjMTJGJy8lLG1hdGh2YXJpYW50R1Enbm9ybWFsRic=">LUklbXJvd0c2Iy9JK21vZHVsZW5hbWVHNiJJLFR5cGVzZXR0aW5nR0koX3N5c2xpYkdGJzYlLUkjbWlHRiQ2I1EnYENfX0pgRicvJSVzaXplR1EjMTJGJy8lLG1hdGh2YXJpYW50R1Enbm9ybWFsRic=</Equation>, and <Equation executable="false" style="2D Math" input-equation="" display="LUklbXJvd0c2Iy9JK21vZHVsZW5hbWVHNiJJLFR5cGVzZXR0aW5nR0koX3N5c2xpYkdGJzYlLUkjbWlHRiQ2I1EnYENfX0FgRicvJSVzaXplR1EjMTJGJy8lLG1hdGh2YXJpYW50R1Enbm9ybWFsRic=">LUklbXJvd0c2Iy9JK21vZHVsZW5hbWVHNiJJLFR5cGVzZXR0aW5nR0koX3N5c2xpYkdGJzYlLUkjbWlHRiQ2I1EnYENfX0FgRicvJSVzaXplR1EjMTJGJy8lLG1hdGh2YXJpYW50R1Enbm9ybWFsRic=</Equation> as a function of juvenile mortality <Equation executable="false" style="2D Math" input-equation="" display="LUklbXJvd0c2Iy9JK21vZHVsZW5hbWVHNiJJLFR5cGVzZXR0aW5nR0koX3N5c2xpYkdGJzYlLUkjbWlHRiQ2I1EqYCZtdTtfX0pgRicvJSVzaXplR1EjMTJGJy8lLG1hdGh2YXJpYW50R1Enbm9ybWFsRic=">LUklbXJvd0c2Iy9JK21vZHVsZW5hbWVHNiJJLFR5cGVzZXR0aW5nR0koX3N5c2xpYkdGJzYlLUkjbWlHRiQ2I1EqYCZtdTtfX0pgRicvJSVzaXplR1EjMTJGJy8lLG1hdGh2YXJpYW50R1Enbm9ybWFsRic=</Equation>, the change in equilibrium values of <Equation executable="false" style="2D Math" input-equation="" display="LUklbXJvd0c2Iy9JK21vZHVsZW5hbWVHNiJJLFR5cGVzZXR0aW5nR0koX3N5c2xpYkdGJzYlLUkjbWlHRiQ2JVEiUkYnLyUnaXRhbGljR1EldHJ1ZUYnLyUsbWF0aHZhcmlhbnRHUSdpdGFsaWNGJy8lJXNpemVHUSMxMkYnL0YzUSdub3JtYWxGJw==">LUklbXJvd0c2Iy9JK21vZHVsZW5hbWVHNiJJLFR5cGVzZXR0aW5nR0koX3N5c2xpYkdGJzYlLUkjbWlHRiQ2JVEiUkYnLyUnaXRhbGljR1EldHJ1ZUYnLyUsbWF0aHZhcmlhbnRHUSdpdGFsaWNGJy8lJXNpemVHUSMxMkYnL0YzUSdub3JtYWxGJw==</Equation>, <Equation executable="false" style="2D Math" input-equation="" display="LUklbXJvd0c2Iy9JK21vZHVsZW5hbWVHNiJJLFR5cGVzZXR0aW5nR0koX3N5c2xpYkdGJzYlLUkjbWlHRiQ2I1EnYENfX0pgRicvJSVzaXplR1EjMTJGJy8lLG1hdGh2YXJpYW50R1Enbm9ybWFsRic=">LUklbXJvd0c2Iy9JK21vZHVsZW5hbWVHNiJJLFR5cGVzZXR0aW5nR0koX3N5c2xpYkdGJzYlLUkjbWlHRiQ2I1EnYENfX0pgRicvJSVzaXplR1EjMTJGJy8lLG1hdGh2YXJpYW50R1Enbm9ybWFsRic=</Equation>, and <Equation executable="false" style="2D Math" input-equation="" display="LUklbXJvd0c2Iy9JK21vZHVsZW5hbWVHNiJJLFR5cGVzZXR0aW5nR0koX3N5c2xpYkdGJzYlLUkjbWlHRiQ2I1EnYENfX0FgRicvJSVzaXplR1EjMTJGJy8lLG1hdGh2YXJpYW50R1Enbm9ybWFsRic=">LUklbXJvd0c2Iy9JK21vZHVsZW5hbWVHNiJJLFR5cGVzZXR0aW5nR0koX3N5c2xpYkdGJzYlLUkjbWlHRiQ2I1EnYENfX0FgRicvJSVzaXplR1EjMTJGJy8lLG1hdGh2YXJpYW50R1Enbm9ybWFsRic=</Equation> with increasing <Equation executable="false" style="2D Math" input-equation="" display="LUklbXJvd0c2Iy9JK21vZHVsZW5hbWVHNiJJLFR5cGVzZXR0aW5nR0koX3N5c2xpYkdGJzYlLUkjbWlHRiQ2I1EqYCZtdTtfX0pgRicvJSVzaXplR1EjMTJGJy8lLG1hdGh2YXJpYW50R1Enbm9ybWFsRic=">LUklbXJvd0c2Iy9JK21vZHVsZW5hbWVHNiJJLFR5cGVzZXR0aW5nR0koX3N5c2xpYkdGJzYlLUkjbWlHRiQ2I1EqYCZtdTtfX0pgRicvJSVzaXplR1EjMTJGJy8lLG1hdGh2YXJpYW50R1Enbm9ybWFsRic=</Equation> can be determined from the equation:

<Equation executable="false" style="2D Math" input-equation="" display="LUklbXJvd0c2Iy9JK21vZHVsZW5hbWVHNiJJLFR5cGVzZXR0aW5nR0koX3N5c2xpYkdGJzYrLUkjbWlHRiQ2JVEiSkYnLyUnaXRhbGljR1EldHJ1ZUYnLyUsbWF0aHZhcmlhbnRHUSdpdGFsaWNGJy1JI21vR0YkNi1RJyZzZG90O0YnL0YzUSdub3JtYWxGJy8lJmZlbmNlR1EmZmFsc2VGJy8lKnNlcGFyYXRvckdGPS8lKXN0cmV0Y2h5R0Y9LyUqc3ltbWV0cmljR0Y9LyUobGFyZ2VvcEdGPS8lLm1vdmFibGVsaW1pdHNHRj0vJSdhY2NlbnRHRj0vJSdsc3BhY2VHUSYwLjBlbUYnLyUncnNwYWNlR0ZMLUklbXN1cEdGJDYlLUkobWZlbmNlZEdGJDYmLUYjNiktSSZtZnJhY0dGJDYoLUYjNictRiw2JVEjZFJGJ0YvRjIvJSVzaXplR1EjMTJGJy8lK2V4ZWN1dGFibGVHRjEvJTBmb250X3N0eWxlX25hbWVHUSkyRH5JbnB1dEYnRjktRiM2Jy1GLDYjUStgZCZtdTtfX0pgRidGaW5GXG9GXm9GOS8lLmxpbmV0aGlja25lc3NHUSIxRicvJStkZW5vbWFsaWduR1EnY2VudGVyRicvJSludW1hbGlnbkdGW3AvJSliZXZlbGxlZEdGPS1GNjYtUSIsRidGOUY7L0Y/RjFGQEZCRkRGRkZIRkovRk5RLDAuMzMzMzMzM2VtRictRlg2KC1GIzYnLUYsNiNRKGBkQ19fSmBGJ0ZpbkZcb0Zeb0Y5RmFvRmZvRmlvRlxwRl5wRmBwLUZYNigtRiM2Jy1GLDYjUShgZENfX0FgRidGaW5GXG9GXm9GOUZhb0Zmb0Zpb0ZccEZecEZpbkY5RjkvJSVvcGVuR1EiW0YnLyUmY2xvc2VHUSJdRictRiM2Ji1GLDYlUSJURidGL0YyRmluRi9GMi8lMXN1cGVyc2NyaXB0c2hpZnRHUSIwRictRjY2LVEoJm1pbnVzO0YnRjlGO0Y+RkBGQkZERkZGSC9GS1EsMC4yMjIyMjIyZW1GJy9GTkZmci1GUDYlLUZTNiYtRiM2Ki1JI21uR0YkNiRGYXJGOUZgcC1GNjYtUSJ+RidGOUY7Rj5GQEZCRkRGRkZIRkpGTS1GLDYjUSdgQ19fSmBGJ0ZgcEZec0ZpbkY5RjlGZHFGZ3FGanFGX3ItRjY2LVEiPUYnRjlGO0Y+RkBGQkZERkZGSC9GS1EsMC4yNzc3Nzc4ZW1GJy9GTkZbdEZec0ZpbkY5">LUklbXJvd0c2Iy9JK21vZHVsZW5hbWVHNiJJLFR5cGVzZXR0aW5nR0koX3N5c2xpYkdGJzYrLUkjbWlHRiQ2JVEiSkYnLyUnaXRhbGljR1EldHJ1ZUYnLyUsbWF0aHZhcmlhbnRHUSdpdGFsaWNGJy1JI21vR0YkNi1RJyZzZG90O0YnL0YzUSdub3JtYWxGJy8lJmZlbmNlR1EmZmFsc2VGJy8lKnNlcGFyYXRvckdGPS8lKXN0cmV0Y2h5R0Y9LyUqc3ltbWV0cmljR0Y9LyUobGFyZ2VvcEdGPS8lLm1vdmFibGVsaW1pdHNHRj0vJSdhY2NlbnRHRj0vJSdsc3BhY2VHUSYwLjBlbUYnLyUncnNwYWNlR0ZMLUklbXN1cEdGJDYlLUkobWZlbmNlZEdGJDYmLUYjNiktSSZtZnJhY0dGJDYoLUYjNictRiw2JVEjZFJGJ0YvRjIvJSVzaXplR1EjMTJGJy8lK2V4ZWN1dGFibGVHRjEvJTBmb250X3N0eWxlX25hbWVHUSkyRH5JbnB1dEYnRjktRiM2Jy1GLDYjUStgZCZtdTtfX0pgRidGaW5GXG9GXm9GOS8lLmxpbmV0aGlja25lc3NHUSIxRicvJStkZW5vbWFsaWduR1EnY2VudGVyRicvJSludW1hbGlnbkdGW3AvJSliZXZlbGxlZEdGPS1GNjYtUSIsRidGOUY7L0Y/RjFGQEZCRkRGRkZIRkovRk5RLDAuMzMzMzMzM2VtRictRlg2KC1GIzYnLUYsNiNRKGBkQ19fSmBGJ0ZpbkZcb0Zeb0Y5RmFvRmZvRmlvRlxwRl5wRmBwLUZYNigtRiM2Jy1GLDYjUShgZENfX0FgRidGaW5GXG9GXm9GOUZhb0Zmb0Zpb0ZccEZecEZpbkY5RjkvJSVvcGVuR1EiW0YnLyUmY2xvc2VHUSJdRictRiM2Ji1GLDYlUSJURidGL0YyRmluRi9GMi8lMXN1cGVyc2NyaXB0c2hpZnRHUSIwRictRjY2LVEoJm1pbnVzO0YnRjlGO0Y+RkBGQkZERkZGSC9GS1EsMC4yMjIyMjIyZW1GJy9GTkZmci1GUDYlLUZTNiYtRiM2Ki1JI21uR0YkNiRGYXJGOUZgcC1GNjYtUSJ+RidGOUY7Rj5GQEZCRkRGRkZIRkpGTS1GLDYjUSdgQ19fSmBGJ0ZgcEZec0ZpbkY5RjlGZHFGZ3FGanFGX3ItRjY2LVEiPUYnRjlGO0Y+RkBGQkZERkZGSC9GS1EsMC4yNzc3Nzc4ZW1GJy9GTkZbdEZec0ZpbkY5</Equation>,

in which <Equation executable="false" style="2D Math" input-equation="" display="LUklbXJvd0c2Iy9JK21vZHVsZW5hbWVHNiJJLFR5cGVzZXR0aW5nR0koX3N5c2xpYkdGJzYlLUkjbWlHRiQ2JVEiSkYnLyUnaXRhbGljR1EldHJ1ZUYnLyUsbWF0aHZhcmlhbnRHUSdpdGFsaWNGJy8lJXNpemVHUSMxMkYnL0YzUSdub3JtYWxGJw==">LUklbXJvd0c2Iy9JK21vZHVsZW5hbWVHNiJJLFR5cGVzZXR0aW5nR0koX3N5c2xpYkdGJzYlLUkjbWlHRiQ2JVEiSkYnLyUnaXRhbGljR1EldHJ1ZUYnLyUsbWF0aHZhcmlhbnRHUSdpdGFsaWNGJy8lJXNpemVHUSMxMkYnL0YzUSdub3JtYWxGJw==</Equation> is the Jacobian matrix of the system of ODEs. 

Similarly, the change in equilibrium values of <Equation executable="false" style="2D Math" input-equation="" display="LUklbXJvd0c2Iy9JK21vZHVsZW5hbWVHNiJJLFR5cGVzZXR0aW5nR0koX3N5c2xpYkdGJzYlLUkjbWlHRiQ2JVEiUkYnLyUnaXRhbGljR1EldHJ1ZUYnLyUsbWF0aHZhcmlhbnRHUSdpdGFsaWNGJy8lJXNpemVHUSMxMkYnL0YzUSdub3JtYWxGJw==">LUklbXJvd0c2Iy9JK21vZHVsZW5hbWVHNiJJLFR5cGVzZXR0aW5nR0koX3N5c2xpYkdGJzYlLUkjbWlHRiQ2JVEiUkYnLyUnaXRhbGljR1EldHJ1ZUYnLyUsbWF0aHZhcmlhbnRHUSdpdGFsaWNGJy8lJXNpemVHUSMxMkYnL0YzUSdub3JtYWxGJw==</Equation>, <Equation executable="false" style="2D Math" input-equation="" display="LUklbXJvd0c2Iy9JK21vZHVsZW5hbWVHNiJJLFR5cGVzZXR0aW5nR0koX3N5c2xpYkdGJzYlLUkjbWlHRiQ2I1EnYENfX0pgRicvJSVzaXplR1EjMTJGJy8lLG1hdGh2YXJpYW50R1Enbm9ybWFsRic=">LUklbXJvd0c2Iy9JK21vZHVsZW5hbWVHNiJJLFR5cGVzZXR0aW5nR0koX3N5c2xpYkdGJzYlLUkjbWlHRiQ2I1EnYENfX0pgRicvJSVzaXplR1EjMTJGJy8lLG1hdGh2YXJpYW50R1Enbm9ybWFsRic=</Equation>, and <Equation executable="false" style="2D Math" input-equation="" display="LUklbXJvd0c2Iy9JK21vZHVsZW5hbWVHNiJJLFR5cGVzZXR0aW5nR0koX3N5c2xpYkdGJzYlLUkjbWlHRiQ2I1EnYENfX0FgRicvJSVzaXplR1EjMTJGJy8lLG1hdGh2YXJpYW50R1Enbm9ybWFsRic=">LUklbXJvd0c2Iy9JK21vZHVsZW5hbWVHNiJJLFR5cGVzZXR0aW5nR0koX3N5c2xpYkdGJzYlLUkjbWlHRiQ2I1EnYENfX0FgRicvJSVzaXplR1EjMTJGJy8lLG1hdGh2YXJpYW50R1Enbm9ybWFsRic=</Equation> with increasing <Equation executable="false" style="2D Math" input-equation="" display="LUklbXJvd0c2Iy9JK21vZHVsZW5hbWVHNiJJLFR5cGVzZXR0aW5nR0koX3N5c2xpYkdGJzYlLUkjbWlHRiQ2I1EqYCZtdTtfX0FgRicvJSVzaXplR1EjMTJGJy8lLG1hdGh2YXJpYW50R1Enbm9ybWFsRic=">LUklbXJvd0c2Iy9JK21vZHVsZW5hbWVHNiJJLFR5cGVzZXR0aW5nR0koX3N5c2xpYkdGJzYlLUkjbWlHRiQ2I1EqYCZtdTtfX0FgRicvJSVzaXplR1EjMTJGJy8lLG1hdGh2YXJpYW50R1Enbm9ybWFsRic=</Equation> can be determined from the equation:

<Equation executable="false" style="2D Math" input-equation="" display="LUklbXJvd0c2Iy9JK21vZHVsZW5hbWVHNiJJLFR5cGVzZXR0aW5nR0koX3N5c2xpYkdGJzYrLUkjbWlHRiQ2JVEiSkYnLyUnaXRhbGljR1EldHJ1ZUYnLyUsbWF0aHZhcmlhbnRHUSdpdGFsaWNGJy1JI21vR0YkNi1RJyZzZG90O0YnL0YzUSdub3JtYWxGJy8lJmZlbmNlR1EmZmFsc2VGJy8lKnNlcGFyYXRvckdGPS8lKXN0cmV0Y2h5R0Y9LyUqc3ltbWV0cmljR0Y9LyUobGFyZ2VvcEdGPS8lLm1vdmFibGVsaW1pdHNHRj0vJSdhY2NlbnRHRj0vJSdsc3BhY2VHUSYwLjBlbUYnLyUncnNwYWNlR0ZMLUklbXN1cEdGJDYlLUkobWZlbmNlZEdGJDYmLUYjNiktSSZtZnJhY0dGJDYoLUYjNictRiw2JVEjZFJGJ0YvRjIvJSVzaXplR1EjMTJGJy8lK2V4ZWN1dGFibGVHRjEvJTBmb250X3N0eWxlX25hbWVHUSkyRH5JbnB1dEYnRjktRiM2Jy1GLDYjUStgZCZtdTtfX0FgRidGaW5GXG9GXm9GOS8lLmxpbmV0aGlja25lc3NHUSIxRicvJStkZW5vbWFsaWduR1EnY2VudGVyRicvJSludW1hbGlnbkdGW3AvJSliZXZlbGxlZEdGPS1GNjYtUSIsRidGOUY7L0Y/RjFGQEZCRkRGRkZIRkovRk5RLDAuMzMzMzMzM2VtRictRlg2KC1GIzYnLUYsNiNRKGBkQ19fSmBGJ0ZpbkZcb0Zeb0Y5RmFvRmZvRmlvRlxwRl5wRmBwLUZYNigtRiM2Jy1GLDYjUShgZENfX0FgRidGaW5GXG9GXm9GOUZhb0Zmb0Zpb0ZccEZecEZpbkY5RjkvJSVvcGVuR1EiW0YnLyUmY2xvc2VHUSJdRictRiM2Ji1GLDYlUSJURidGL0YyRmluRi9GMi8lMXN1cGVyc2NyaXB0c2hpZnRHUSIwRictRjY2LVEoJm1pbnVzO0YnRjlGO0Y+RkBGQkZERkZGSC9GS1EsMC4yMjIyMjIyZW1GJy9GTkZmci1GUDYlLUZTNiYtRiM2Ki1JI21uR0YkNiRGYXJGOUZgcC1GNjYtUSJ+RidGOUY7Rj5GQEZCRkRGRkZIRkpGTUZec0ZgcC1GLDYjUSdgQ19fQWBGJ0ZpbkY5RjlGZHFGZ3FGanFGX3ItRjY2LVEiPUYnRjlGO0Y+RkBGQkZERkZGSC9GS1EsMC4yNzc3Nzc4ZW1GJy9GTkZbdEZec0ZpbkY5">LUklbXJvd0c2Iy9JK21vZHVsZW5hbWVHNiJJLFR5cGVzZXR0aW5nR0koX3N5c2xpYkdGJzYrLUkjbWlHRiQ2JVEiSkYnLyUnaXRhbGljR1EldHJ1ZUYnLyUsbWF0aHZhcmlhbnRHUSdpdGFsaWNGJy1JI21vR0YkNi1RJyZzZG90O0YnL0YzUSdub3JtYWxGJy8lJmZlbmNlR1EmZmFsc2VGJy8lKnNlcGFyYXRvckdGPS8lKXN0cmV0Y2h5R0Y9LyUqc3ltbWV0cmljR0Y9LyUobGFyZ2VvcEdGPS8lLm1vdmFibGVsaW1pdHNHRj0vJSdhY2NlbnRHRj0vJSdsc3BhY2VHUSYwLjBlbUYnLyUncnNwYWNlR0ZMLUklbXN1cEdGJDYlLUkobWZlbmNlZEdGJDYmLUYjNiktSSZtZnJhY0dGJDYoLUYjNictRiw2JVEjZFJGJ0YvRjIvJSVzaXplR1EjMTJGJy8lK2V4ZWN1dGFibGVHRjEvJTBmb250X3N0eWxlX25hbWVHUSkyRH5JbnB1dEYnRjktRiM2Jy1GLDYjUStgZCZtdTtfX0FgRidGaW5GXG9GXm9GOS8lLmxpbmV0aGlja25lc3NHUSIxRicvJStkZW5vbWFsaWduR1EnY2VudGVyRicvJSludW1hbGlnbkdGW3AvJSliZXZlbGxlZEdGPS1GNjYtUSIsRidGOUY7L0Y/RjFGQEZCRkRGRkZIRkovRk5RLDAuMzMzMzMzM2VtRictRlg2KC1GIzYnLUYsNiNRKGBkQ19fSmBGJ0ZpbkZcb0Zeb0Y5RmFvRmZvRmlvRlxwRl5wRmBwLUZYNigtRiM2Jy1GLDYjUShgZENfX0FgRidGaW5GXG9GXm9GOUZhb0Zmb0Zpb0ZccEZecEZpbkY5RjkvJSVvcGVuR1EiW0YnLyUmY2xvc2VHUSJdRictRiM2Ji1GLDYlUSJURidGL0YyRmluRi9GMi8lMXN1cGVyc2NyaXB0c2hpZnRHUSIwRictRjY2LVEoJm1pbnVzO0YnRjlGO0Y+RkBGQkZERkZGSC9GS1EsMC4yMjIyMjIyZW1GJy9GTkZmci1GUDYlLUZTNiYtRiM2Ki1JI21uR0YkNiRGYXJGOUZgcC1GNjYtUSJ+RidGOUY7Rj5GQEZCRkRGRkZIRkpGTUZec0ZgcC1GLDYjUSdgQ19fQWBGJ0ZpbkY5RjlGZHFGZ3FGanFGX3ItRjY2LVEiPUYnRjlGO0Y+RkBGQkZERkZGSC9GS1EsMC4yNzc3Nzc4ZW1GJy9GTkZbdEZec0ZpbkY5</Equation>

The following vectors are hence needed to use the implicit function theorem to determine an increase in mortality of either juvenile or adult density
</Text-field>
</Input>
</Group></Presentation-Block><Presentation-Block>
<Group view="presentation" hide-input="false" hide-output="true" inline-output="false" labelreference="L2098" drawlabel="true" redirect-target="L2099">
<Input>
<Text-field prompt="&gt; " style="Maple Input" layout="Normal"><Equation executable="true" style="2D Input" input-equation="" display="LUklbXJvd0c2Iy9JK21vZHVsZW5hbWVHNiJJLFR5cGVzZXR0aW5nR0koX3N5c2xpYkdGJzYyLUkjbWlHRiQ2JVEldmVjSkYnLyUnaXRhbGljR1EldHJ1ZUYnLyUsbWF0aHZhcmlhbnRHUSdpdGFsaWNGJy1JI21vR0YkNi1RIn5GJy9GM1Enbm9ybWFsRicvJSZmZW5jZUdRJmZhbHNlRicvJSpzZXBhcmF0b3JHRj0vJSlzdHJldGNoeUdGPS8lKnN5bW1ldHJpY0dGPS8lKGxhcmdlb3BHRj0vJS5tb3ZhYmxlbGltaXRzR0Y9LyUnYWNjZW50R0Y9LyUnbHNwYWNlR1EmMC4wZW1GJy8lJ3JzcGFjZUdGTC1GNjYtUSomY29sb25lcTtGJ0Y5RjtGPkZARkJGREZGRkgvRktRLDAuMjc3Nzc3OGVtRicvRk5GUy1JKG1mZW5jZWRHRiQ2Ji1GIzYsLUkjbW5HRiQ2JFEiMEYnRjktRjY2LVEiLEYnRjlGOy9GP0YxRkBGQkZERkZGSEZKL0ZOUSwwLjMzMzMzMzNlbUYnLUYsNiNRJ2BDX19KYEYnRmhuRlovJSVzaXplR1EjMTJGJy8lK2ZvcmVncm91bmRHUShbMCwwLDBdRicvJStleGVjdXRhYmxlR0Y9LyUwZm9udF9zdHlsZV9uYW1lR1EoMkR+TWF0aEYnRjlGOS8lJW9wZW5HUScmbGFuZztGJy8lJmNsb3NlR1EnJnJhbmc7RictRjY2LVEiO0YnRjlGO0Zbb0ZARkJGREZGRkhGSkZURjUtRiw2JVEldmVjQUYnRi9GMkY1Rk8tRlY2Ji1GIzYsRlpGaG5GWkZobi1GLDYjUSdgQ19fQWBGJ0Zhb0Zkb0Znb0Zpb0Y5RjlGXHBGX3BGYnBGNUZhb0Zkb0Znb0Y5">LUklbXJvd0c2Iy9JK21vZHVsZW5hbWVHNiJJLFR5cGVzZXR0aW5nR0koX3N5c2xpYkdGJzYuLUkjbWlHRiQ2JVEldmVjSkYnLyUnaXRhbGljR1EldHJ1ZUYnLyUsbWF0aHZhcmlhbnRHUSdpdGFsaWNGJy1JI21vR0YkNi1RIn5GJy9GM1Enbm9ybWFsRicvJSZmZW5jZUdRJmZhbHNlRicvJSpzZXBhcmF0b3JHRj0vJSlzdHJldGNoeUdGPS8lKnN5bW1ldHJpY0dGPS8lKGxhcmdlb3BHRj0vJS5tb3ZhYmxlbGltaXRzR0Y9LyUnYWNjZW50R0Y9LyUnbHNwYWNlR1EmMC4wZW1GJy8lJ3JzcGFjZUdGTC1GNjYtUSomY29sb25lcTtGJ0Y5RjtGPkZARkJGREZGRkgvRktRLDAuMjc3Nzc3OGVtRicvRk5GUy1JKG1mZW5jZWRHRiQ2Ji1GIzYnLUkjbW5HRiQ2JFEiMEYnRjktRjY2LVEiLEYnRjlGOy9GP0YxRkBGQkZERkZGSEZKL0ZOUSwwLjMzMzMzMzNlbUYnLUYsNiNRJ2BDX19KYEYnRmhuRlpGOS8lJW9wZW5HUScmbGFuZztGJy8lJmNsb3NlR1EnJnJhbmc7RictRjY2LVEiO0YnRjlGO0Zbb0ZARkJGREZGRkhGSkZURjUtRiw2JVEldmVjQUYnRi9GMkY1Rk8tRlY2Ji1GIzYnRlpGaG5GWkZobi1GLDYjUSdgQ19fQWBGJ0Y5RmFvRmRvRmdvRjU=</Equation></Text-field>
</Input>
<Output>
<Text-field superscript="false" placeholder="false" executable="false" selection-placeholder="false" italic="false" size="12" bold="false" subscript="false" family="Times New Roman" opaque="false" underline="false" background="[255,255,255]" readonly="false" foreground="[0,0,0]" alignment="centred" firstindent="0" spacebelow="0" leftmargin="0" linespacing="0.0" initial="0" linebreak="space" rightmargin="0" bulletsuffix="" spaceabove="0" bullet="none" pagebreak-before="false"><Equation executable="false" style="2D Output" display="LUkjbWlHNiMvSSttb2R1bGVuYW1lRzYiSSxUeXBlc2V0dGluZ0dJKF9zeXNsaWJHRic2JVE1b3V0cHV0fnJlZGlyZWN0ZWQuLi5GJy8lJ2l0YWxpY0dRJXRydWVGJy8lLG1hdGh2YXJpYW50R1EnaXRhbGljRic=">LUkjbWlHNiMvSSttb2R1bGVuYW1lRzYiSSxUeXBlc2V0dGluZ0dJKF9zeXNsaWJHRic2JVE1b3V0cHV0fnJlZGlyZWN0ZWQuLi5GJy8lJ2l0YWxpY0dRJXRydWVGJy8lLG1hdGh2YXJpYW50R1EnaXRhbGljRic=</Equation></Text-field>
</Output>
</Group>
<Group view="presentation" hide-input="true" hide-output="false" inline-output="false" labelreference="L2099" drawlabel="true" redirect-source="L2098">
<Input>
<Text-field prompt="&gt; " style="Maple Input" layout="Normal">print(<Label label="L2098" view="label" executable="true"></Label>); # input placeholder</Text-field>
</Input>
<Output>
<Text-field style="2D Output" layout="Maple Output"><Equation executable="false" style="2D Output" display="LUkobWFjdGlvbkc2Iy9JK21vZHVsZW5hbWVHNiJJLFR5cGVzZXR0aW5nR0koX3N5c2xpYkdGJzYlLUkobWZlbmNlZEdGJDYoLUklbXJvd0dGJDYnLUknbXRhYmxlR0YkNjctSSRtdHJHRiQ2Ji1JJG10ZEdGJDYoLUkjbW5HRiQ2JFEiMEYnLyUsbWF0aHZhcmlhbnRHUSdub3JtYWxGJy8lKXJvd2FsaWduR1EhRicvJSxjb2x1bW5hbGlnbkdGQy8lK2dyb3VwYWxpZ25HRkMvJShyb3dzcGFuR1EiMUYnLyUrY29sdW1uc3BhbkdGSkZBRkRGRi1GNTYmLUY4NigtSSptY29tcGxldGVHRiQ2JS1JI21pR0YkNiNRJ2BDX19KYEYnRlQtRi82J0ZULyUlc2l6ZUdRIzEyRicvJStmb3JlZ3JvdW5kR1EoWzAsMCwwXUYnLyUpcmVhZG9ubHlHUSZmYWxzZUYnRj5GQUZERkZGSEZLRkFGREZGRjQvJSZhbGlnbkdRJWF4aXNGJy9GQlEpYmFzZWxpbmVGJy9GRVEnY2VudGVyRicvRkdRJ3xmcmxlZnR8aHJGJy8lL2FsaWdubWVudHNjb3BlR1EldHJ1ZUYnLyUsY29sdW1ud2lkdGhHUSVhdXRvRicvJSZ3aWR0aEdGW3AvJStyb3dzcGFjaW5nR1EmMS4wZXhGJy8lLmNvbHVtbnNwYWNpbmdHUSYwLjhlbUYnLyUpcm93bGluZXNHUSVub25lRicvJSxjb2x1bW5saW5lc0dGZnAvJSZmcmFtZUdGZnAvJS1mcmFtZXNwYWNpbmdHUSwwLjRlbX4wLjVleEYnLyUqZXF1YWxyb3dzR0Zcby8lLWVxdWFsY29sdW1uc0dGXG8vJS1kaXNwbGF5c3R5bGVHRlxvLyUlc2lkZUdRJnJpZ2h0RicvJTBtaW5sYWJlbHNwYWNpbmdHRmNwRlpGZ25Gam5GPkY+L0krbXNlbWFudGljc0dGJFEqQ29sVmVjdG9yRicvJSVvcGVuR1EiW0YnLyUmY2xvc2VHUSJdRidGaXEvJSthY3Rpb250eXBlR1EucnRhYmxlYWRkcmVzc0YnLyUpcnRhYmxlaWRHUTUxODQ0Njc0NDA3ODMzMTg4MjE4MkYn">LUkobWFjdGlvbkc2Iy9JK21vZHVsZW5hbWVHNiJJLFR5cGVzZXR0aW5nR0koX3N5c2xpYkdGJzYlLUkobWZlbmNlZEdGJDYoLUklbXJvd0dGJDYnLUknbXRhYmxlR0YkNjctSSRtdHJHRiQ2Ji1JJG10ZEdGJDYoLUkjbW5HRiQ2JFEiMEYnLyUsbWF0aHZhcmlhbnRHUSdub3JtYWxGJy8lKXJvd2FsaWduR1EhRicvJSxjb2x1bW5hbGlnbkdGQy8lK2dyb3VwYWxpZ25HRkMvJShyb3dzcGFuR1EiMUYnLyUrY29sdW1uc3BhbkdGSkZBRkRGRi1GNTYmLUY4NigtSSptY29tcGxldGVHRiQ2JS1JI21pR0YkNiNRJ2BDX19KYEYnRlQtRi82J0ZULyUlc2l6ZUdRIzEyRicvJStmb3JlZ3JvdW5kR1EoWzAsMCwwXUYnLyUpcmVhZG9ubHlHUSZmYWxzZUYnRj5GQUZERkZGSEZLRkFGREZGRjQvJSZhbGlnbkdRJWF4aXNGJy9GQlEpYmFzZWxpbmVGJy9GRVEnY2VudGVyRicvRkdRJ3xmcmxlZnR8aHJGJy8lL2FsaWdubWVudHNjb3BlR1EldHJ1ZUYnLyUsY29sdW1ud2lkdGhHUSVhdXRvRicvJSZ3aWR0aEdGW3AvJStyb3dzcGFjaW5nR1EmMS4wZXhGJy8lLmNvbHVtbnNwYWNpbmdHUSYwLjhlbUYnLyUpcm93bGluZXNHUSVub25lRicvJSxjb2x1bW5saW5lc0dGZnAvJSZmcmFtZUdGZnAvJS1mcmFtZXNwYWNpbmdHUSwwLjRlbX4wLjVleEYnLyUqZXF1YWxyb3dzR0Zcby8lLWVxdWFsY29sdW1uc0dGXG8vJS1kaXNwbGF5c3R5bGVHRlxvLyUlc2lkZUdRJnJpZ2h0RicvJTBtaW5sYWJlbHNwYWNpbmdHRmNwRlpGZ25Gam5GPkY+L0krbXNlbWFudGljc0dGJFEqQ29sVmVjdG9yRicvJSVvcGVuR1EiW0YnLyUmY2xvc2VHUSJdRidGaXEvJSthY3Rpb250eXBlR1EucnRhYmxlYWRkcmVzc0YnLyUpcnRhYmxlaWRHUTUxODQ0Njc0NDA3ODMzMTg4MjE4MkYn</Equation></Text-field>
</Output>
<Output>
<Text-field style="2D Output" layout="Maple Output"><Equation executable="false" style="2D Output" display="LUkobWFjdGlvbkc2Iy9JK21vZHVsZW5hbWVHNiJJLFR5cGVzZXR0aW5nR0koX3N5c2xpYkdGJzYlLUkobWZlbmNlZEdGJDYoLUklbXJvd0dGJDYnLUknbXRhYmxlR0YkNjctSSRtdHJHRiQ2Ji1JJG10ZEdGJDYoLUkjbW5HRiQ2JFEiMEYnLyUsbWF0aHZhcmlhbnRHUSdub3JtYWxGJy8lKXJvd2FsaWduR1EhRicvJSxjb2x1bW5hbGlnbkdGQy8lK2dyb3VwYWxpZ25HRkMvJShyb3dzcGFuR1EiMUYnLyUrY29sdW1uc3BhbkdGSkZBRkRGRkY0LUY1NiYtRjg2KC1JKm1jb21wbGV0ZUdGJDYlLUkjbWlHRiQ2I1EnYENfX0FgRidGVC1GLzYnRlQvJSVzaXplR1EjMTJGJy8lK2ZvcmVncm91bmRHUShbMCwwLDBdRicvJSlyZWFkb25seUdRJmZhbHNlRidGPkZBRkRGRkZIRktGQUZERkYvJSZhbGlnbkdRJWF4aXNGJy9GQlEpYmFzZWxpbmVGJy9GRVEnY2VudGVyRicvRkdRJ3xmcmxlZnR8aHJGJy8lL2FsaWdubWVudHNjb3BlR1EldHJ1ZUYnLyUsY29sdW1ud2lkdGhHUSVhdXRvRicvJSZ3aWR0aEdGW3AvJStyb3dzcGFjaW5nR1EmMS4wZXhGJy8lLmNvbHVtbnNwYWNpbmdHUSYwLjhlbUYnLyUpcm93bGluZXNHUSVub25lRicvJSxjb2x1bW5saW5lc0dGZnAvJSZmcmFtZUdGZnAvJS1mcmFtZXNwYWNpbmdHUSwwLjRlbX4wLjVleEYnLyUqZXF1YWxyb3dzR0Zcby8lLWVxdWFsY29sdW1uc0dGXG8vJS1kaXNwbGF5c3R5bGVHRlxvLyUlc2lkZUdRJnJpZ2h0RicvJTBtaW5sYWJlbHNwYWNpbmdHRmNwRlpGZ25Gam5GPkY+L0krbXNlbWFudGljc0dGJFEqQ29sVmVjdG9yRicvJSVvcGVuR1EiW0YnLyUmY2xvc2VHUSJdRidGaXEvJSthY3Rpb250eXBlR1EucnRhYmxlYWRkcmVzc0YnLyUpcnRhYmxlaWRHUTUxODQ0Njc0NDA3ODMzMTg4MjMwMkYn">LUkobWFjdGlvbkc2Iy9JK21vZHVsZW5hbWVHNiJJLFR5cGVzZXR0aW5nR0koX3N5c2xpYkdGJzYlLUkobWZlbmNlZEdGJDYoLUklbXJvd0dGJDYnLUknbXRhYmxlR0YkNjctSSRtdHJHRiQ2Ji1JJG10ZEdGJDYoLUkjbW5HRiQ2JFEiMEYnLyUsbWF0aHZhcmlhbnRHUSdub3JtYWxGJy8lKXJvd2FsaWduR1EhRicvJSxjb2x1bW5hbGlnbkdGQy8lK2dyb3VwYWxpZ25HRkMvJShyb3dzcGFuR1EiMUYnLyUrY29sdW1uc3BhbkdGSkZBRkRGRkY0LUY1NiYtRjg2KC1JKm1jb21wbGV0ZUdGJDYlLUkjbWlHRiQ2I1EnYENfX0FgRidGVC1GLzYnRlQvJSVzaXplR1EjMTJGJy8lK2ZvcmVncm91bmRHUShbMCwwLDBdRicvJSlyZWFkb25seUdRJmZhbHNlRidGPkZBRkRGRkZIRktGQUZERkYvJSZhbGlnbkdRJWF4aXNGJy9GQlEpYmFzZWxpbmVGJy9GRVEnY2VudGVyRicvRkdRJ3xmcmxlZnR8aHJGJy8lL2FsaWdubWVudHNjb3BlR1EldHJ1ZUYnLyUsY29sdW1ud2lkdGhHUSVhdXRvRicvJSZ3aWR0aEdGW3AvJStyb3dzcGFjaW5nR1EmMS4wZXhGJy8lLmNvbHVtbnNwYWNpbmdHUSYwLjhlbUYnLyUpcm93bGluZXNHUSVub25lRicvJSxjb2x1bW5saW5lc0dGZnAvJSZmcmFtZUdGZnAvJS1mcmFtZXNwYWNpbmdHUSwwLjRlbX4wLjVleEYnLyUqZXF1YWxyb3dzR0Zcby8lLWVxdWFsY29sdW1uc0dGXG8vJS1kaXNwbGF5c3R5bGVHRlxvLyUlc2lkZUdRJnJpZ2h0RicvJTBtaW5sYWJlbHNwYWNpbmdHRmNwRlpGZ25Gam5GPkY+L0krbXNlbWFudGljc0dGJFEqQ29sVmVjdG9yRicvJSVvcGVuR1EiW0YnLyUmY2xvc2VHUSJdRidGaXEvJSthY3Rpb250eXBlR1EucnRhYmxlYWRkcmVzc0YnLyUpcnRhYmxlaWRHUTUxODQ0Njc0NDA3ODMzMTg4MjMwMkYn</Equation></Text-field>
</Output>
</Group></Presentation-Block><Presentation-Block>
<Group view="presentation" hide-input="false" hide-output="true" inline-output="false" labelreference="L2100" drawlabel="true">
<Input>
<Text-field style="Text" layout="Normal">
Compute the Jacobian of the system.
</Text-field>
</Input>
</Group></Presentation-Block><Presentation-Block>
<Group view="presentation" hide-input="false" hide-output="true" inline-output="false" labelreference="L2125" drawlabel="true" redirect-target="L2127">
<Input>
<Text-field prompt="&gt; " style="Maple Input" layout="Normal"><Equation executable="true" style="2D Input" input-equation="" display="LUklbXJvd0c2Iy9JK21vZHVsZW5hbWVHNiJJLFR5cGVzZXR0aW5nR0koX3N5c2xpYkdGJzYuLUkjbWlHRiQ2JVEiSkYnLyUnaXRhbGljR1EldHJ1ZUYnLyUsbWF0aHZhcmlhbnRHUSdpdGFsaWNGJy1JI21vR0YkNi1RIn5GJy9GM1Enbm9ybWFsRicvJSZmZW5jZUdRJmZhbHNlRicvJSpzZXBhcmF0b3JHRj0vJSlzdHJldGNoeUdGPS8lKnN5bW1ldHJpY0dGPS8lKGxhcmdlb3BHRj0vJS5tb3ZhYmxlbGltaXRzR0Y9LyUnYWNjZW50R0Y9LyUnbHNwYWNlR1EmMC4wZW1GJy8lJ3JzcGFjZUdGTC1GNjYtUSomY29sb25lcTtGJ0Y5RjtGPkZARkJGREZGRkgvRktRLDAuMjc3Nzc3OGVtRicvRk5GU0Y1LUYsNiVRL1ZlY3RvckNhbGN1bHVzRidGL0YyLUkobWZlbmNlZEdGJDYmLUYjNictRiw2JVEpSmFjb2JpYW5GJ0YvRjIvJSVzaXplR1EjMTJGJy8lK2ZvcmVncm91bmRHUShbMCwwLDBdRicvJStleGVjdXRhYmxlR0Y9RjlGOS8lJW9wZW5HUSJbRicvJSZjbG9zZUdRIl1GJy1GWTYkLUYjNigtRiw2JVElZHhkdEYnRi9GMi1GNjYtUSIsRidGOUY7L0Y/RjFGQEZCRkRGRkZIRkovRk5RLDAuMzMzMzMzM2VtRictRlk2Ji1GIzYqLUYsNiVRIlJGJ0YvRjJGX3AtRiw2I1EnYENfX0pgRidGX3AtRiw2I1EnYENfX0FgRidGam5GXW9GOUY5RmJvRmVvRmpuRl1vRjlGOS1GNjYtUSI7RidGOUY7RmJwRkBGQkZERkZGSEZKRlRGam5GXW9GYG9GOQ==">LUklbXJvd0c2Iy9JK21vZHVsZW5hbWVHNiJJLFR5cGVzZXR0aW5nR0koX3N5c2xpYkdGJzYqLUkjbWlHRiQ2JVEiSkYnLyUnaXRhbGljR1EldHJ1ZUYnLyUsbWF0aHZhcmlhbnRHUSdpdGFsaWNGJy1JI21vR0YkNi1RIn5GJy9GM1Enbm9ybWFsRicvJSZmZW5jZUdRJmZhbHNlRicvJSpzZXBhcmF0b3JHRj0vJSlzdHJldGNoeUdGPS8lKnN5bW1ldHJpY0dGPS8lKGxhcmdlb3BHRj0vJS5tb3ZhYmxlbGltaXRzR0Y9LyUnYWNjZW50R0Y9LyUnbHNwYWNlR1EmMC4wZW1GJy8lJ3JzcGFjZUdGTC1GNjYtUSomY29sb25lcTtGJ0Y5RjtGPkZARkJGREZGRkgvRktRLDAuMjc3Nzc3OGVtRicvRk5GU0Y1LUYsNiVRL1ZlY3RvckNhbGN1bHVzRidGL0YyLUkobWZlbmNlZEdGJDYmLUYjNiMtRiw2JVEpSmFjb2JpYW5GJ0YvRjJGOS8lJW9wZW5HUSJbRicvJSZjbG9zZUdRIl1GJy1GWTYkLUYjNiUtRiw2JVElZHhkdEYnRi9GMi1GNjYtUSIsRidGOUY7L0Y/RjFGQEZCRkRGRkZIRkovRk5RLDAuMzMzMzMzM2VtRictRlk2Ji1GIzYnLUYsNiVRIlJGJ0YvRjJGZ28tRiw2I1EnYENfX0pgRidGZ28tRiw2I1EnYENfX0FgRidGOUZqbkZdb0Y5LUY2Ni1RIjtGJ0Y5RjtGam9GQEZCRkRGRkZIRkpGVA==</Equation></Text-field>
</Input>
<Output>
<Text-field superscript="false" placeholder="false" executable="false" selection-placeholder="false" italic="false" size="12" bold="false" subscript="false" family="Times New Roman" opaque="false" underline="false" background="[255,255,255]" readonly="false" foreground="[0,0,0]" alignment="centred" firstindent="0" spacebelow="0" leftmargin="0" linespacing="0.0" initial="0" linebreak="space" rightmargin="0" bulletsuffix="" spaceabove="0" bullet="none" pagebreak-before="false"><Equation executable="false" style="2D Output" display="LUkjbWlHNiMvSSttb2R1bGVuYW1lRzYiSSxUeXBlc2V0dGluZ0dJKF9zeXNsaWJHRic2JVE1b3V0cHV0fnJlZGlyZWN0ZWQuLi5GJy8lJ2l0YWxpY0dRJXRydWVGJy8lLG1hdGh2YXJpYW50R1EnaXRhbGljRic=">LUkjbWlHNiMvSSttb2R1bGVuYW1lRzYiSSxUeXBlc2V0dGluZ0dJKF9zeXNsaWJHRic2JVE1b3V0cHV0fnJlZGlyZWN0ZWQuLi5GJy8lJ2l0YWxpY0dRJXRydWVGJy8lLG1hdGh2YXJpYW50R1EnaXRhbGljRic=</Equation></Text-field>
</Output>
</Group>
<Group view="presentation" hide-input="true" hide-output="false" inline-output="false" labelreference="L2127" drawlabel="true" redirect-source="L2125">
<Input>
<Text-field prompt="&gt; " style="Maple Input" layout="Normal">print(<Label label="L2125" view="label" executable="true"></Label>); # input placeholder</Text-field>
</Input>
<Output>
<Text-field style="2D Output" layout="Maple Output"><Equation executable="false" style="2D Output" display="LUkobWFjdGlvbkc2Iy9JK21vZHVsZW5hbWVHNiJJLFR5cGVzZXR0aW5nR0koX3N5c2xpYkdGJzYlLUkobWZlbmNlZEdGJDYoLUklbXJvd0dGJDYnLUknbXRhYmxlR0YkNjctSSRtdHJHRiQ2KC1JJG10ZEdGJDYoLUYvNigtRi82KS1JJm1mcmFjR0YkNigtRi82Jy1JI21vR0YkNi1RMCZEaWZmZXJlbnRpYWxEO0YnLyUsbWF0aHZhcmlhbnRHUSdub3JtYWxGJy8lJmZlbmNlR1EmZmFsc2VGJy8lKnNlcGFyYXRvckdGTC8lKXN0cmV0Y2h5R0ZMLyUqc3ltbWV0cmljR0ZMLyUobGFyZ2VvcEdGTC8lLm1vdmFibGVsaW1pdHNHRkwvJSdhY2NlbnRHRkwvJSdsc3BhY2VHUSYwLjBlbUYnLyUncnNwYWNlR0Zlbi8lJXNpemVHUSMxMkYnLyUrZm9yZWdyb3VuZEdRKFswLDAsMF1GJy8lKXJlYWRvbmx5R0ZMRkctRi82Jy1GLzYoRkMtSSNtaUdGJDYlUSJSRicvJSdpdGFsaWNHUSV0cnVlRicvRkhRJ2l0YWxpY0YnRmhuRltvRl5vRkdGaG5GW29GXm9GRy8lLmxpbmV0aGlja25lc3NHUSIxRicvJStkZW5vbWFsaWduR1EnY2VudGVyRicvJSludW1hbGlnbkdGYnAvJSliZXZlbGxlZEdGTC1GRDYtUTEmSW52aXNpYmxlVGltZXM7RidGR0ZKRk1GT0ZRRlNGVUZXRllGZm4tRi82KS1GZW82JVEicEYnRmhvRltwLUZENi1RMCZBcHBseUZ1bmN0aW9uO0YnRkdGSkZNRk9GUUZTRlVGV0ZZRmZuLUYsNiQtRi82J0Zkb0ZobkZbb0Zeb0ZHRkdGaG5GW29GXm9GR0ZobkZbb0Zeb0ZHLUZENi1RKCZtaW51cztGJ0ZHRkpGTUZPRlFGU0ZVRlcvRlpRLDAuMjIyMjIyMmVtRicvRmduRmpxLUYvNiYtRiw2JC1GLzYpRj5GZ3AtRi82KS1JKm1jb21wbGV0ZUdGJDYlLUZlbzYjUSdgZl9fSmBGJ0Znci1GLzYnRmdyRmhuRltvRl5vRkdGX3FGYnFGaG5GW29GXm9GR0ZobkZbb0Zeb0ZHRkdGZ3AtRmVyNiUtRmVvNiNRJ2BDX19KYEYnRl5zLUYvNidGXnNGaG5GW29GXm9GR0ZHRmZxLUYvNiYtRiw2JC1GLzYpRj5GZ3AtRi82KS1GZXI2JS1GZW82I1EnYGZfX0FgRidGXXQtRi82J0ZddEZobkZbb0Zeb0ZHRl9xRmJxRmhuRltvRl5vRkdGaG5GW29GXm9GR0ZHRmdwLUZlcjYlLUZlbzYjUSdgQ19fQWBGJ0ZkdC1GLzYnRmR0RmhuRltvRl5vRkdGR0ZHLyUpcm93YWxpZ25HUSFGJy8lLGNvbHVtbmFsaWduR0ZbdS8lK2dyb3VwYWxpZ25HRlt1LyUocm93c3BhbkdGX3AvJStjb2x1bW5zcGFuR0ZfcC1GODYoLUYvNigtRkQ2LVEqJnVtaW51czA7RidGR0ZKRk1GT0ZRRlNGVUZXRmlxRltyRmJyRmhuRltvRl5vRkdGaXRGXHVGXnVGYHVGYnUtRjg2KC1GLzYoRmh1RmlzRmhuRltvRl5vRkdGaXRGXHVGXnVGYHVGYnVGaXRGXHVGXnUtRjU2KC1GODYoLUYvNiYtRi82Ji1GLDYkLUYvNilGPkZncC1GLzYpLUZlcjYlLUZlbzYjUSdgZ19fQWBGJ0Zfdy1GLzYnRl93RmhuRltvRl5vRkdGX3FGYnFGaG5GW29GXm9GR0ZobkZbb0Zeb0ZHRkdGZ3BGYnRGR0ZmcS1GLzYmLUYsNiQtRi82KUY+RmdwLUYvNiktRmVyNiUtRmVvNiNRJ2BnX19KYEYnRl54LUYvNidGXnhGaG5GW29GXm9GR0ZfcUZicUZobkZbb0Zeb0ZHRmhuRltvRl5vRkdGR0ZncEZcc0ZHRkdGaXRGXHVGXnVGYHVGYnUtRjg2KC1GLzYnRmh1Rmp3RmZxLUZlcjYlLUZlbzYjUSpgJm11O19fSmBGJ0ZpeC1GLzYnRml4RmhuRltvRl5vRkdGR0ZpdEZcdUZedUZgdUZidS1GODYoRlt3Rml0Rlx1Rl51RmB1RmJ1Rml0Rlx1Rl51LUY1NigtRjg2KEZkd0ZpdEZcdUZedUZgdUZidS1GODYoRmp3Rml0Rlx1Rl51RmB1RmJ1LUY4NigtRi82KEZodS1GZXI2JS1GZW82I1EqYCZtdTtfX0FgRidGXHotRi82J0ZcekZobkZbb0Zeb0ZHRmhuRltvRl5vRkdGaXRGXHVGXnVGYHVGYnVGaXRGXHVGXnUvJSZhbGlnbkdRJWF4aXNGJy9GanRRKWJhc2VsaW5lRicvRl11RmJwL0ZfdVEnfGZybGVmdHxockYnLyUvYWxpZ25tZW50c2NvcGVHRmpvLyUsY29sdW1ud2lkdGhHUSVhdXRvRicvJSZ3aWR0aEdGXVtsLyUrcm93c3BhY2luZ0dRJjEuMGV4RicvJS5jb2x1bW5zcGFjaW5nR1EmMC44ZW1GJy8lKXJvd2xpbmVzR1Elbm9uZUYnLyUsY29sdW1ubGluZXNHRmhbbC8lJmZyYW1lR0ZoW2wvJS1mcmFtZXNwYWNpbmdHUSwwLjRlbX4wLjVleEYnLyUqZXF1YWxyb3dzR0ZMLyUtZXF1YWxjb2x1bW5zR0ZMLyUtZGlzcGxheXN0eWxlR0ZMLyUlc2lkZUdRJnJpZ2h0RicvJTBtaW5sYWJlbHNwYWNpbmdHRmVbbEZobkZbb0Zeb0ZHRkcvSSttc2VtYW50aWNzR0YkUSdNYXRyaXhGJy8lJW9wZW5HUSJbRicvJSZjbG9zZUdRIl1GJ0ZbXWwvJSthY3Rpb250eXBlR1EucnRhYmxlYWRkcmVzc0YnLyUpcnRhYmxlaWRHUTUxODQ0Njc0NDA3ODMzMTg4Mjc4MkYn">LUkobWFjdGlvbkc2Iy9JK21vZHVsZW5hbWVHNiJJLFR5cGVzZXR0aW5nR0koX3N5c2xpYkdGJzYlLUkobWZlbmNlZEdGJDYoLUklbXJvd0dGJDYnLUknbXRhYmxlR0YkNjctSSRtdHJHRiQ2KC1JJG10ZEdGJDYoLUYvNigtRi82KS1JJm1mcmFjR0YkNigtRi82Jy1JI21vR0YkNi1RMCZEaWZmZXJlbnRpYWxEO0YnLyUsbWF0aHZhcmlhbnRHUSdub3JtYWxGJy8lJmZlbmNlR1EmZmFsc2VGJy8lKnNlcGFyYXRvckdGTC8lKXN0cmV0Y2h5R0ZMLyUqc3ltbWV0cmljR0ZMLyUobGFyZ2VvcEdGTC8lLm1vdmFibGVsaW1pdHNHRkwvJSdhY2NlbnRHRkwvJSdsc3BhY2VHUSYwLjBlbUYnLyUncnNwYWNlR0Zlbi8lJXNpemVHUSMxMkYnLyUrZm9yZWdyb3VuZEdRKFswLDAsMF1GJy8lKXJlYWRvbmx5R0ZMRkctRi82Jy1GLzYoRkMtSSNtaUdGJDYlUSJSRicvJSdpdGFsaWNHUSV0cnVlRicvRkhRJ2l0YWxpY0YnRmhuRltvRl5vRkdGaG5GW29GXm9GRy8lLmxpbmV0aGlja25lc3NHUSIxRicvJStkZW5vbWFsaWduR1EnY2VudGVyRicvJSludW1hbGlnbkdGYnAvJSliZXZlbGxlZEdGTC1GRDYtUTEmSW52aXNpYmxlVGltZXM7RidGR0ZKRk1GT0ZRRlNGVUZXRllGZm4tRi82KS1GZW82JVEicEYnRmhvRltwLUZENi1RMCZBcHBseUZ1bmN0aW9uO0YnRkdGSkZNRk9GUUZTRlVGV0ZZRmZuLUYsNiQtRi82J0Zkb0ZobkZbb0Zeb0ZHRkdGaG5GW29GXm9GR0ZobkZbb0Zeb0ZHLUZENi1RKCZtaW51cztGJ0ZHRkpGTUZPRlFGU0ZVRlcvRlpRLDAuMjIyMjIyMmVtRicvRmduRmpxLUYvNiYtRiw2JC1GLzYpRj5GZ3AtRi82KS1JKm1jb21wbGV0ZUdGJDYlLUZlbzYjUSdgZl9fSmBGJ0Znci1GLzYnRmdyRmhuRltvRl5vRkdGX3FGYnFGaG5GW29GXm9GR0ZobkZbb0Zeb0ZHRkdGZ3AtRmVyNiUtRmVvNiNRJ2BDX19KYEYnRl5zLUYvNidGXnNGaG5GW29GXm9GR0ZHRmZxLUYvNiYtRiw2JC1GLzYpRj5GZ3AtRi82KS1GZXI2JS1GZW82I1EnYGZfX0FgRidGXXQtRi82J0ZddEZobkZbb0Zeb0ZHRl9xRmJxRmhuRltvRl5vRkdGaG5GW29GXm9GR0ZHRmdwLUZlcjYlLUZlbzYjUSdgQ19fQWBGJ0ZkdC1GLzYnRmR0RmhuRltvRl5vRkdGR0ZHLyUpcm93YWxpZ25HUSFGJy8lLGNvbHVtbmFsaWduR0ZbdS8lK2dyb3VwYWxpZ25HRlt1LyUocm93c3BhbkdGX3AvJStjb2x1bW5zcGFuR0ZfcC1GODYoLUYvNigtRkQ2LVEqJnVtaW51czA7RidGR0ZKRk1GT0ZRRlNGVUZXRmlxRltyRmJyRmhuRltvRl5vRkdGaXRGXHVGXnVGYHVGYnUtRjg2KC1GLzYoRmh1RmlzRmhuRltvRl5vRkdGaXRGXHVGXnVGYHVGYnVGaXRGXHVGXnUtRjU2KC1GODYoLUYvNiYtRi82Ji1GLDYkLUYvNilGPkZncC1GLzYpLUZlcjYlLUZlbzYjUSdgZ19fQWBGJ0Zfdy1GLzYnRl93RmhuRltvRl5vRkdGX3FGYnFGaG5GW29GXm9GR0ZobkZbb0Zeb0ZHRkdGZ3BGYnRGR0ZmcS1GLzYmLUYsNiQtRi82KUY+RmdwLUYvNiktRmVyNiUtRmVvNiNRJ2BnX19KYEYnRl54LUYvNidGXnhGaG5GW29GXm9GR0ZfcUZicUZobkZbb0Zeb0ZHRmhuRltvRl5vRkdGR0ZncEZcc0ZHRkdGaXRGXHVGXnVGYHVGYnUtRjg2KC1GLzYnRmh1Rmp3RmZxLUZlcjYlLUZlbzYjUSpgJm11O19fSmBGJ0ZpeC1GLzYnRml4RmhuRltvRl5vRkdGR0ZpdEZcdUZedUZgdUZidS1GODYoRlt3Rml0Rlx1Rl51RmB1RmJ1Rml0Rlx1Rl51LUY1NigtRjg2KEZkd0ZpdEZcdUZedUZgdUZidS1GODYoRmp3Rml0Rlx1Rl51RmB1RmJ1LUY4NigtRi82KEZodS1GZXI2JS1GZW82I1EqYCZtdTtfX0FgRidGXHotRi82J0ZcekZobkZbb0Zeb0ZHRmhuRltvRl5vRkdGaXRGXHVGXnVGYHVGYnVGaXRGXHVGXnUvJSZhbGlnbkdRJWF4aXNGJy9GanRRKWJhc2VsaW5lRicvRl11RmJwL0ZfdVEnfGZybGVmdHxockYnLyUvYWxpZ25tZW50c2NvcGVHRmpvLyUsY29sdW1ud2lkdGhHUSVhdXRvRicvJSZ3aWR0aEdGXVtsLyUrcm93c3BhY2luZ0dRJjEuMGV4RicvJS5jb2x1bW5zcGFjaW5nR1EmMC44ZW1GJy8lKXJvd2xpbmVzR1Elbm9uZUYnLyUsY29sdW1ubGluZXNHRmhbbC8lJmZyYW1lR0ZoW2wvJS1mcmFtZXNwYWNpbmdHUSwwLjRlbX4wLjVleEYnLyUqZXF1YWxyb3dzR0ZMLyUtZXF1YWxjb2x1bW5zR0ZMLyUtZGlzcGxheXN0eWxlR0ZMLyUlc2lkZUdRJnJpZ2h0RicvJTBtaW5sYWJlbHNwYWNpbmdHRmVbbEZobkZbb0Zeb0ZHRkcvSSttc2VtYW50aWNzR0YkUSdNYXRyaXhGJy8lJW9wZW5HUSJbRicvJSZjbG9zZUdRIl1GJ0ZbXWwvJSthY3Rpb250eXBlR1EucnRhYmxlYWRkcmVzc0YnLyUpcnRhYmxlaWRHUTUxODQ0Njc0NDA3ODMzMTg4Mjc4MkYn</Equation></Text-field>
</Output>
</Group></Presentation-Block><Presentation-Block>
<Group view="presentation" hide-input="false" hide-output="true" inline-output="false" labelreference="L2128" drawlabel="true">
<Input>
<Text-field style="Text" layout="Normal">Compute its determinant
</Text-field>
</Input>
</Group></Presentation-Block><Presentation-Block>
<Group view="presentation" hide-input="false" hide-output="true" inline-output="false" labelreference="L2129" drawlabel="true" redirect-target="L2130">
<Input>
<Text-field prompt="&gt; " style="Maple Input" layout="Normal"><Equation executable="true" style="2D Input" input-equation="" display="LUklbXJvd0c2Iy9JK21vZHVsZW5hbWVHNiJJLFR5cGVzZXR0aW5nR0koX3N5c2xpYkdGJzYuLUkjbWlHRiQ2JVEmRGV0SjBGJy8lJ2l0YWxpY0dRJXRydWVGJy8lLG1hdGh2YXJpYW50R1EnaXRhbGljRictSSNtb0dGJDYtUSJ+RicvRjNRJ25vcm1hbEYnLyUmZmVuY2VHUSZmYWxzZUYnLyUqc2VwYXJhdG9yR0Y9LyUpc3RyZXRjaHlHRj0vJSpzeW1tZXRyaWNHRj0vJShsYXJnZW9wR0Y9LyUubW92YWJsZWxpbWl0c0dGPS8lJ2FjY2VudEdGPS8lJ2xzcGFjZUdRJjAuMGVtRicvJSdyc3BhY2VHRkwtRjY2LVEqJmNvbG9uZXE7RidGOUY7Rj5GQEZCRkRGRkZIL0ZLUSwwLjI3Nzc3NzhlbUYnL0ZORlNGNS1GLDYlUS5MaW5lYXJBbGdlYnJhRidGL0YyLUkobWZlbmNlZEdGJDYmLUYjNictRiw2JVEsRGV0ZXJtaW5hbnRGJ0YvRjIvJSVzaXplR1EjMTJGJy8lK2ZvcmVncm91bmRHUShbMCwwLDBdRicvJStleGVjdXRhYmxlR0Y9RjlGOS8lJW9wZW5HUSJbRicvJSZjbG9zZUdRIl1GJy1GWTYkLUYjNiYtRiw2JVEiSkYnRi9GMkZqbkZdb0Y5RjktRjY2LVEiO0YnRjlGOy9GP0YxRkBGQkZERkZGSEZKRlRGam5GXW9GYG9GOQ==">LUklbXJvd0c2Iy9JK21vZHVsZW5hbWVHNiJJLFR5cGVzZXR0aW5nR0koX3N5c2xpYkdGJzYuLUkjbWlHRiQ2JVEmRGV0SjBGJy8lJ2l0YWxpY0dRJXRydWVGJy8lLG1hdGh2YXJpYW50R1EnaXRhbGljRictSSNtb0dGJDYtUSJ+RicvRjNRJ25vcm1hbEYnLyUmZmVuY2VHUSZmYWxzZUYnLyUqc2VwYXJhdG9yR0Y9LyUpc3RyZXRjaHlHRj0vJSpzeW1tZXRyaWNHRj0vJShsYXJnZW9wR0Y9LyUubW92YWJsZWxpbWl0c0dGPS8lJ2FjY2VudEdGPS8lJ2xzcGFjZUdRJjAuMGVtRicvJSdyc3BhY2VHRkwtRjY2LVEqJmNvbG9uZXE7RidGOUY7Rj5GQEZCRkRGRkZIL0ZLUSwwLjI3Nzc3NzhlbUYnL0ZORlNGNS1GLDYlUS5MaW5lYXJBbGdlYnJhRidGL0YyLUkobWZlbmNlZEdGJDYmLUYjNictRiw2JVEsRGV0ZXJtaW5hbnRGJ0YvRjIvJSVzaXplR1EjMTJGJy8lK2ZvcmVncm91bmRHUShbMCwwLDBdRicvJStleGVjdXRhYmxlR0Y9RjlGOS8lJW9wZW5HUSJbRicvJSZjbG9zZUdRIl1GJy1GWTYkLUYjNiYtRiw2JVEiSkYnRi9GMkZqbkZdb0Y5RjktRjY2LVEiO0YnRjlGOy9GP0YxRkBGQkZERkZGSEZKRlRGam5GXW9GYG9GOQ==</Equation></Text-field>
</Input>
<Output>
<Text-field superscript="false" placeholder="false" executable="false" selection-placeholder="false" italic="false" size="12" bold="false" subscript="false" family="Times New Roman" opaque="false" underline="false" background="[255,255,255]" readonly="false" foreground="[0,0,0]" alignment="centred" firstindent="0" spacebelow="0" leftmargin="0" linespacing="0.0" initial="0" linebreak="space" rightmargin="0" bulletsuffix="" spaceabove="0" bullet="none" pagebreak-before="false"><Equation executable="false" style="2D Output" display="LUkjbWlHNiMvSSttb2R1bGVuYW1lRzYiSSxUeXBlc2V0dGluZ0dJKF9zeXNsaWJHRic2JVE1b3V0cHV0fnJlZGlyZWN0ZWQuLi5GJy8lJ2l0YWxpY0dRJXRydWVGJy8lLG1hdGh2YXJpYW50R1EnaXRhbGljRic=">LUkjbWlHNiMvSSttb2R1bGVuYW1lRzYiSSxUeXBlc2V0dGluZ0dJKF9zeXNsaWJHRic2JVE1b3V0cHV0fnJlZGlyZWN0ZWQuLi5GJy8lJ2l0YWxpY0dRJXRydWVGJy8lLG1hdGh2YXJpYW50R1EnaXRhbGljRic=</Equation></Text-field>
</Output>
</Group>
<Group view="presentation" hide-input="true" hide-output="false" inline-output="false" labelreference="L2130" drawlabel="true" redirect-source="L2129">
<Input>
<Text-field prompt="&gt; " style="Maple Input" layout="Normal">print(<Label label="L2129" view="label" executable="true"></Label>); # input placeholder</Text-field>
</Input>
<Output>
<Text-field style="2D Output" layout="Maple Output"><Equation executable="false" style="2D Output" display="LUklbXJvd0c2Iy9JK21vZHVsZW5hbWVHNiJJLFR5cGVzZXR0aW5nR0koX3N5c2xpYkdGJzY/LUkjbW9HRiQ2LVEqJnVtaW51czA7RicvJSxtYXRodmFyaWFudEdRJ25vcm1hbEYnLyUmZmVuY2VHUSZmYWxzZUYnLyUqc2VwYXJhdG9yR0Y0LyUpc3RyZXRjaHlHRjQvJSpzeW1tZXRyaWNHRjQvJShsYXJnZW9wR0Y0LyUubW92YWJsZWxpbWl0c0dGNC8lJ2FjY2VudEdGNC8lJ2xzcGFjZUdRLDAuMjIyMjIyMmVtRicvJSdyc3BhY2VHRkMtRiM2Ki1JKm1jb21wbGV0ZUdGJDYnLUkjbWlHRiQ2I1EqYCZtdTtfX0FgRidGSy1GIzYnRksvJSVzaXplR1EjMTJGJy8lK2ZvcmVncm91bmRHUShbMCwwLDBdRicvJSlyZWFkb25seUdGNEYvLUYjNilGTy1GLDYtUSIsRidGL0YyL0Y2USV0cnVlRidGN0Y5RjtGPUY/L0ZCUSYwLjBlbUYnL0ZFUSwwLjMzMzMzMzNlbUYnRk9GUUZURldGLy1GIzYrRk9GZW5GT0ZlbkZZRlFGVEZXRi8tRiw2LVExJkludmlzaWJsZVRpbWVzO0YnRi9GMkY1RjdGOUY7Rj1GP0Zqbi9GRUZbby1GSTYnLUZMNiNRKmAmbXU7X19KYEYnRmZvLUYjNidGZm9GUUZURldGLy1GIzYpRmlvRmVuRmlvRlFGVEZXRi8tRiM2K0Zpb0ZlbkZpb0ZlbkZbcEZRRlRGV0YvRmBvLUZJNictRkw2I1EnYENfX0FgRidGYXAtRiM2J0ZhcEZRRlRGV0YvLUYjNilGZHBGZW5GZHBGUUZURldGLy1GIzYrRmRwRmVuRmRwRmVuRmZwRlFGVEZXRi9GYG8tSShtZmVuY2VkR0YkNiQtRiM2KS1JJm1mcmFjR0YkNigtRiM2Jy1GLDYtUTAmRGlmZmVyZW50aWFsRDtGJ0YvRjJGNUY3RjlGO0Y9Rj9Gam5GY29GUUZURldGLy1GIzYnLUYjNihGZHEtRkw2JVEiUkYnLyUnaXRhbGljR0Zpbi9GMFEnaXRhbGljRidGUUZURldGL0ZRRlRGV0YvLyUubGluZXRoaWNrbmVzc0dRIjFGJy8lK2Rlbm9tYWxpZ25HUSdjZW50ZXJGJy8lKW51bWFsaWduR0Znci8lKWJldmVsbGVkR0Y0RmBvLUYjNiktRkk2Jy1GTDYjUSdgZl9fQWBGJ0Zgcy1GIzYnRmBzRlFGVEZXRi8tRiM2KUZjc0ZlbkZjc0ZRRlRGV0YvLUYjNitGY3NGZW5GY3NGZW5GZXNGUUZURldGLy1GLDYtUTAmQXBwbHlGdW5jdGlvbjtGJ0YvRjJGNUY3RjlGO0Y9Rj9Gam5GY28tRltxNiQtRiM2J0ZbckZRRlRGV0YvRi9GUUZURldGL0ZRRlRGV0YvRi9GLy1GLDYtUSgmbWludXM7RidGL0YyRjVGN0Y5RjtGPUY/RkFGRC1GIzYqRkhGYG9GZG9GYG8tRkk2Jy1GTDYjUSdgQ19fSmBGJ0ZndC1GIzYnRmd0RlFGVEZXRi8tRiM2KUZqdEZlbkZqdEZRRlRGV0YvLUYjNitGanRGZW5GanRGZW5GXHVGUUZURldGL0Zgby1GW3E2JC1GIzYpRl9xRmBvLUYjNiktRkk2Jy1GTDYjUSdgZl9fSmBGJ0ZodS1GIzYnRmh1RlFGVEZXRi8tRiM2KUZbdkZlbkZbdkZRRlRGV0YvLUYjNitGW3ZGZW5GW3ZGZW5GXXZGUUZURldGL0Zpc0ZcdEZRRlRGV0YvRlFGVEZXRi9GL0YvRmB0LUYjNipGSEZgb0ZfcEZgb0ZqcEZgby1GIzYpLUZJNictRkw2I1EnYGdfX0pgRidGZ3YtRiM2J0ZndkZRRlRGV0YvLUYjNilGanZGZW5GanZGUUZURldGLy1GIzYrRmp2RmVuRmp2RmVuRlx3RlFGVEZXRi9GaXNGXHRGUUZURldGL0YvRmB0LUYjNipGSEZgb0ZfcEZgby1GW3E2JC1GIzYpRl9xRmBvLUYjNiktRkk2Jy1GTDYjUSdgZ19fQWBGJ0Zqdy1GIzYnRmp3RlFGVEZXRi8tRiM2KUZdeEZlbkZdeEZRRlRGV0YvLUYjNitGXXhGZW5GXXhGZW5GX3hGUUZURldGL0Zpc0ZcdEZRRlRGV0YvRlFGVEZXRi9GL0Zgb0ZkdUYvRmB0LUYjNipGSEZgb0ZldEZgb0ZgdUZgb0ZjdkYvLUYsNi1RIitGJ0YvRjJGNUY3RjlGO0Y9Rj9GQUZELUYjNipGSEZgb0ZldEZgby1GW3E2JC1GIzYpRl9xRmBvRmN2RlFGVEZXRi9GL0Zgb0ZkdUYvRmB0LUYjNipGZG9GYG9GZXRGYG9GanhGYG9GXHNGL0ZleC1GIzYqRl9wRmBvRmpwRmBvRmZ3RmBvRmN2Ri9GYHQtRiM2KkZfcEZgb0Zid0Zgb0Zcc0Zgb0ZjdkYvRmV4LUYjNipGZXRGYG9GYHVGYG9GZndGYG9GY3ZGL0ZgdC1GIzYqRmV0RmBvRmZ3RmBvRmp4RmBvRmR1Ri9GZXgtRiM2KEZIRmBvRmRvRmBvLUZbcTYkLUYjNilGX3FGYG8tRiM2KS1GTDYlUSJwRidGXnJGYHJGaXNGXHRGUUZURldGL0ZRRlRGV0YvRi9GL0ZleC1GIzYoRkhGYG9GanlGYG9GY3ZGL0ZgdC1GIzYoRmp5RmBvRmZ3RmBvRmN2Ri9GLw==">LD4qKkkoJm11O19fQUc2IiIiIkkoJm11O19fSkdGJUYmSSVDX19BR0YlRiYtSSVkaWZmRyUqcHJvdGVjdGVkRzYkLUklZl9fQUdGJTYjSSJSR0YlRjBGJiEiIioqRiRGJkYnRiZJJUNfX0pHRiVGJi1GKjYkLUklZl9fSkdGJUYvRjBGJkYxKipGJEYmRihGJkYpRiYtSSVnX19KR0YlRi9GJkYxKipGJEYmRihGJi1GKjYkLUklZ19fQUdGJUYvRjBGJkY2RiZGMSoqRiRGJkYzRiZGNEYmRjlGJkYxKipGJEYmRjNGJi1GKjYkRjlGMEYmRjZGJkYmKipGJ0YmRjNGJkZCRiZGLUYmRjEqKkYoRiZGKUYmRj5GJkY5RiZGJioqRihGJkY8RiZGLUYmRjlGJkYxKipGM0YmRjRGJkY+RiZGOUYmRiYqKkYzRiZGPkYmRkJGJkY2RiZGMSooRiRGJkYnRiYtRio2JC1JInBHRiVGL0YwRiZGJiooRiRGJkZKRiZGOUYmRiYqKEZKRiZGPkYmRjlGJkYx</Equation></Text-field>
</Output>
</Group></Presentation-Block><Presentation-Block>
<Group view="presentation" hide-input="false" hide-output="true" inline-output="false" labelreference="L2131" drawlabel="true" redirect-target="L2111">
<Input>
<Text-field prompt="&gt; " style="Maple Input" layout="Normal"><Equation executable="true" style="2D Input" input-equation="" display="LUklbXJvd0c2Iy9JK21vZHVsZW5hbWVHNiJJLFR5cGVzZXR0aW5nR0koX3N5c2xpYkdGJzYpLUkjbWlHRiQ2JVEpc2ltcGxpZnlGJy8lJ2l0YWxpY0dRJXRydWVGJy8lLG1hdGh2YXJpYW50R1EnaXRhbGljRictSShtZmVuY2VkR0YkNiQtRiM2KC1GLDYlUSZEZXRKMEYnRi9GMi1JI21vR0YkNi1RIixGJy9GM1Enbm9ybWFsRicvJSZmZW5jZUdRJmZhbHNlRicvJSpzZXBhcmF0b3JHRjEvJSlzdHJldGNoeUdGRS8lKnN5bW1ldHJpY0dGRS8lKGxhcmdlb3BHRkUvJS5tb3ZhYmxlbGltaXRzR0ZFLyUnYWNjZW50R0ZFLyUnbHNwYWNlR1EmMC4wZW1GJy8lJ3JzcGFjZUdRLDAuMzMzMzMzM2VtRictRjY2Ji1GIzYmLUYsNiVRKUVxdWlDb25kRidGL0YyLyUlc2l6ZUdRIzEyRicvJStmb3JlZ3JvdW5kR1EoWzAsMCwwXUYnRkFGQS8lJW9wZW5HUSJ8ZnJGJy8lJmNsb3NlR1EifGhyRidGaW5GXG9GQUZBLUY+Ni1RIjtGJ0ZBRkNGRkZIRkpGTEZORlBGUi9GVlEsMC4yNzc3Nzc4ZW1GJ0ZpbkZcby8lK2V4ZWN1dGFibGVHRkVGQQ==">LUklbXJvd0c2Iy9JK21vZHVsZW5hbWVHNiJJLFR5cGVzZXR0aW5nR0koX3N5c2xpYkdGJzYpLUkjbWlHRiQ2JVEpc2ltcGxpZnlGJy8lJ2l0YWxpY0dRJXRydWVGJy8lLG1hdGh2YXJpYW50R1EnaXRhbGljRictSShtZmVuY2VkR0YkNiQtRiM2KC1GLDYlUSZEZXRKMEYnRi9GMi1JI21vR0YkNi1RIixGJy9GM1Enbm9ybWFsRicvJSZmZW5jZUdRJmZhbHNlRicvJSpzZXBhcmF0b3JHRjEvJSlzdHJldGNoeUdGRS8lKnN5bW1ldHJpY0dGRS8lKGxhcmdlb3BHRkUvJS5tb3ZhYmxlbGltaXRzR0ZFLyUnYWNjZW50R0ZFLyUnbHNwYWNlR1EmMC4wZW1GJy8lJ3JzcGFjZUdRLDAuMzMzMzMzM2VtRictRjY2Ji1GIzYmLUYsNiVRKUVxdWlDb25kRidGL0YyLyUlc2l6ZUdRIzEyRicvJStmb3JlZ3JvdW5kR1EoWzAsMCwwXUYnRkFGQS8lJW9wZW5HUSJ8ZnJGJy8lJmNsb3NlR1EifGhyRidGaW5GXG9GQUZBLUY+Ni1RIjtGJ0ZBRkNGRkZIRkpGTEZORlBGUi9GVlEsMC4yNzc3Nzc4ZW1GJ0ZpbkZcby8lK2V4ZWN1dGFibGVHRkVGQQ==</Equation></Text-field>
</Input>
<Output>
<Text-field superscript="false" placeholder="false" executable="false" selection-placeholder="false" italic="false" size="12" bold="false" subscript="false" family="Times New Roman" opaque="false" underline="false" background="[255,255,255]" readonly="false" foreground="[0,0,0]" alignment="centred" firstindent="0" spacebelow="0" leftmargin="0" linespacing="0.0" initial="0" linebreak="space" rightmargin="0" bulletsuffix="" spaceabove="0" bullet="none" pagebreak-before="false"><Equation executable="false" style="2D Output" display="LUkjbWlHNiMvSSttb2R1bGVuYW1lRzYiSSxUeXBlc2V0dGluZ0dJKF9zeXNsaWJHRic2JVE1b3V0cHV0fnJlZGlyZWN0ZWQuLi5GJy8lJ2l0YWxpY0dRJXRydWVGJy8lLG1hdGh2YXJpYW50R1EnaXRhbGljRic=">LUkjbWlHNiMvSSttb2R1bGVuYW1lRzYiSSxUeXBlc2V0dGluZ0dJKF9zeXNsaWJHRic2JVE1b3V0cHV0fnJlZGlyZWN0ZWQuLi5GJy8lJ2l0YWxpY0dRJXRydWVGJy8lLG1hdGh2YXJpYW50R1EnaXRhbGljRic=</Equation></Text-field>
</Output>
</Group>
<Group view="presentation" hide-input="true" hide-output="false" inline-output="false" labelreference="L2111" drawlabel="true" redirect-source="L2131">
<Input>
<Text-field prompt="&gt; " style="Maple Input" layout="Normal">print(<Label label="L2131" view="label" executable="true"></Label>); # input placeholder</Text-field>
</Input>
<Output>
<Text-field style="2D Output" layout="Maple Output"><Equation executable="false" style="2D Output" display="LUklbXJvd0c2Iy9JK21vZHVsZW5hbWVHNiJJLFR5cGVzZXR0aW5nR0koX3N5c2xpYkdGJzYqLUYjNiYtSShtZmVuY2VkR0YkNiQtRiM2Jy1JI21vR0YkNi1RKiZ1bWludXMwO0YnLyUsbWF0aHZhcmlhbnRHUSdub3JtYWxGJy8lJmZlbmNlR1EmZmFsc2VGJy8lKnNlcGFyYXRvckdGOy8lKXN0cmV0Y2h5R0Y7LyUqc3ltbWV0cmljR0Y7LyUobGFyZ2VvcEdGOy8lLm1vdmFibGVsaW1pdHNHRjsvJSdhY2NlbnRHRjsvJSdsc3BhY2VHUSwwLjIyMjIyMjJlbUYnLyUncnNwYWNlR0ZKLUYjNigtSSptY29tcGxldGVHRiQ2Jy1JI21pR0YkNiNRJ2BDX19BYEYnRlItRiM2J0ZSLyUlc2l6ZUdRIzEyRicvJStmb3JlZ3JvdW5kR1EoWzAsMCwwXUYnLyUpcmVhZG9ubHlHRjtGNi1GIzYpRlYtRjM2LVEiLEYnRjZGOS9GPVEldHJ1ZUYnRj5GQEZCRkRGRi9GSVEmMC4wZW1GJy9GTFEsMC4zMzMzMzMzZW1GJ0ZWRlhGZW5GaG5GNi1GIzYrRlZGXG9GVkZcb0ZqbkZYRmVuRmhuRjYtRjM2LVExJkludmlzaWJsZVRpbWVzO0YnRjZGOUY8Rj5GQEZCRkRGRkZhby9GTEZiby1GLjYkLUYjNiktSSZtZnJhY0dGJDYoLUYjNictRjM2LVEwJkRpZmZlcmVudGlhbEQ7RidGNkY5RjxGPkZARkJGREZGRmFvRmpvRlhGZW5GaG5GNi1GIzYnLUYjNihGZHAtRlM2JVEiUkYnLyUnaXRhbGljR0Zgby9GN1EnaXRhbGljRidGWEZlbkZobkY2RlhGZW5GaG5GNi8lLmxpbmV0aGlja25lc3NHUSIxRicvJStkZW5vbWFsaWduR1EnY2VudGVyRicvJSludW1hbGlnbkdGZ3EvJSliZXZlbGxlZEdGO0Znby1GIzYpLUZQNictRlM2I1EnYGdfX0FgRidGYHItRiM2J0ZgckZYRmVuRmhuRjYtRiM2KUZjckZcb0ZjckZYRmVuRmhuRjYtRiM2K0ZjckZcb0ZjckZcb0ZlckZYRmVuRmhuRjYtRjM2LVEwJkFwcGx5RnVuY3Rpb247RidGNkY5RjxGPkZARkJGREZGRmFvRmpvLUYuNiQtRiM2J0ZbcUZYRmVuRmhuRjZGNkZYRmVuRmhuRjZGWEZlbkZobkY2RjZGZ28tRiM2KS1GUDYnLUZTNiNRJ2BmX19KYEYnRmRzLUYjNidGZHNGWEZlbkZobkY2LUYjNilGZ3NGXG9GZ3NGWEZlbkZobkY2LUYjNitGZ3NGXG9GZ3NGXG9GaXNGWEZlbkZobkY2RmlyRlxzRlhGZW5GaG5GNkY2LUYzNi1RIitGJ0Y2RjlGPEY+RkBGQkZERkZGSEZLLUYjNigtRlA2Jy1GUzYjUSdgQ19fSmBGJ0ZkdC1GIzYnRmR0RlhGZW5GaG5GNi1GIzYpRmd0RlxvRmd0RlhGZW5GaG5GNi1GIzYrRmd0RlxvRmd0RlxvRml0RlhGZW5GaG5GNkZnb0Zgc0Znby1GLjYkLUYjNilGX3BGZ28tRiM2KS1GUDYnLUZTNiNRJ2BnX19KYEYnRmV1LUYjNidGZXVGWEZlbkZobkY2LUYjNilGaHVGXG9GaHVGWEZlbkZobkY2LUYjNitGaHVGXG9GaHVGXG9GanVGWEZlbkZobkY2RmlyRlxzRlhGZW5GaG5GNkZYRmVuRmhuRjZGNkY2RjZGNkZnby1GUDYnLUZTNiNRKmAmbXU7X19BYEYnRmB2LUYjNidGYHZGWEZlbkZobkY2LUYjNilGY3ZGXG9GY3ZGWEZlbkZobkY2LUYjNitGY3ZGXG9GY3ZGXG9GZXZGWEZlbkZobkY2RjYtRjM2LVEoJm1pbnVzO0YnRjZGOUY8Rj5GQEZCRkRGRkZIRkstRiM2Ki1GUDYnLUZTNiNRKmAmbXU7X19KYEYnRmB3LUYjNidGYHdGWEZlbkZobkY2LUYjNilGY3dGXG9GY3dGWEZlbkZobkY2LUYjNitGY3dGXG9GY3dGXG9GZXdGWEZlbkZobkY2RmdvRmJ0RmdvRl11RmdvLUYjNiktRlA2Jy1GUzYjUSdgZl9fQWBGJ0ZdeC1GIzYnRl14RlhGZW5GaG5GNi1GIzYpRmB4RlxvRmB4RlhGZW5GaG5GNi1GIzYrRmB4RlxvRmB4RlxvRmJ4RlhGZW5GaG5GNkZpckZcc0ZYRmVuRmhuRjZGNkZpdi1GIzYqRmJ0RmdvRlxyRmdvRl11RmdvRmBzRjZGaXYtRiM2KkZPRmdvRltwRmdvRml3RmdvRmF1RjZGNg==">LCoqJiwmKihJJUNfX0FHNiIiIiItSSVkaWZmRyUqcHJvdGVjdGVkRzYkLUklZ19fQUdGJzYjSSJSR0YnRjBGKC1JJWZfX0pHRidGL0YoISIiKihJJUNfX0pHRidGKEYxRigtRio2JC1JJWdfX0pHRidGL0YwRihGKEYoSSgmbXU7X19BR0YnRihGKCoqSSgmbXU7X19KR0YnRihGNUYoRjZGKC1JJWZfX0FHRidGL0YoRjMqKkY1RihGLUYoRjZGKEYxRihGMyoqRiZGKEYpRihGPUYoRjhGKEYz</Equation></Text-field>
</Output>
</Group></Presentation-Block><Presentation-Block>
<Group view="presentation" hide-input="false" hide-output="true" inline-output="false" labelreference="L2110" drawlabel="true" redirect-target="L2109">
<Input>
<Text-field prompt="&gt; " style="Maple Input" layout="Normal"><Equation executable="true" style="2D Input" input-equation="" display="LUklbXJvd0c2Iy9JK21vZHVsZW5hbWVHNiJJLFR5cGVzZXR0aW5nR0koX3N5c2xpYkdGJzYtLUkjbWlHRiQ2JVEmRGV0SjFGJy8lJ2l0YWxpY0dRJXRydWVGJy8lLG1hdGh2YXJpYW50R1EnaXRhbGljRictSSNtb0dGJDYtUSJ+RicvRjNRJ25vcm1hbEYnLyUmZmVuY2VHUSZmYWxzZUYnLyUqc2VwYXJhdG9yR0Y9LyUpc3RyZXRjaHlHRj0vJSpzeW1tZXRyaWNHRj0vJShsYXJnZW9wR0Y9LyUubW92YWJsZWxpbWl0c0dGPS8lJ2FjY2VudEdGPS8lJ2xzcGFjZUdRJjAuMGVtRicvJSdyc3BhY2VHRkwtRjY2LVEqJmNvbG9uZXE7RidGOUY7Rj5GQEZCRkRGRkZIL0ZLUSwwLjI3Nzc3NzhlbUYnL0ZORlNGNS1GLDYlUShjb2xsZWN0RidGL0YyLUkobWZlbmNlZEdGJDYkLUYjNigtRiw2JVEiJUYnRi9GMi1GNjYtUSIsRidGOUY7L0Y/RjFGQEZCRkRGRkZIRkovRk5RLDAuMzMzMzMzM2VtRictRlk2Ji1GIzYwLUZZNiQtRiM2Ky1JJm1mcmFjR0YkNigtRjY2LVEwJkRpZmZlcmVudGlhbEQ7RidGOUY7Rj5GQEZCRkRGRkZIRkpGTS1GIzYnRltwLUYsNiVRIlJGJ0YvRjIvJSVzaXplR1EjMTJGJy8lK2ZvcmVncm91bmRHUShbMCwwLDBdRidGOS8lLmxpbmV0aGlja25lc3NHUSIxRicvJStkZW5vbWFsaWduR1EnY2VudGVyRicvJSludW1hbGlnbkdGXnEvJSliZXZlbGxlZEdGPS1GLDYjUSFGJy1JJ21zcGFjZUdGJDYmLyUnaGVpZ2h0R1EmMC4wZXhGJy8lJndpZHRoR1EmMC40ZW1GJy8lJmRlcHRoR0Zbci8lKmxpbmVicmVha0dRJWF1dG9GJy1GLDYjUSdgZl9fSmBGJy1GNjYtUTAmQXBwbHlGdW5jdGlvbjtGJ0Y5RjtGPkZARkJGREZGRkhGSkZNLUZZNiRGYHBGOUZjcEZmcEY5RjlGam4tRlk2JC1GIzYrRmhvRmNxRmZxLUYsNiNRJ2BmX19BYEYnRmdyRmpyRmNwRmZwRjlGOUZqbi1GWTYkLUYjNictRmlvNihGW3AtRiM2JUZbcEZgcEY5RmlwRlxxRl9xRmFxRjUtRiw2I1EnYGdfX0pgRidGanJGOUY5RmpuLUZZNiQtRiM2J0Znc0Y1LUYsNiNRJ2BnX19BYEYnRmpyRjlGOUZqbi1GLDYjUSdgQ19fSmBGJ0Zqbi1GLDYjUSdgQ19fQWBGJ0ZjcEZmcEY5RjkvJSVvcGVuR1EiW0YnLyUmY2xvc2VHUSJdRidGY3BGZnBGOUY5LUY2Ni1RIjtGJ0Y5RjtGXW9GQEZCRkRGRkZIRkpGVEZjcEZmcC8lK2V4ZWN1dGFibGVHRj1GOQ==">LUklbXJvd0c2Iy9JK21vZHVsZW5hbWVHNiJJLFR5cGVzZXR0aW5nR0koX3N5c2xpYkdGJzYtLUkjbWlHRiQ2JVEmRGV0SjFGJy8lJ2l0YWxpY0dRJXRydWVGJy8lLG1hdGh2YXJpYW50R1EnaXRhbGljRictSSNtb0dGJDYtUSJ+RicvRjNRJ25vcm1hbEYnLyUmZmVuY2VHUSZmYWxzZUYnLyUqc2VwYXJhdG9yR0Y9LyUpc3RyZXRjaHlHRj0vJSpzeW1tZXRyaWNHRj0vJShsYXJnZW9wR0Y9LyUubW92YWJsZWxpbWl0c0dGPS8lJ2FjY2VudEdGPS8lJ2xzcGFjZUdRJjAuMGVtRicvJSdyc3BhY2VHRkwtRjY2LVEqJmNvbG9uZXE7RidGOUY7Rj5GQEZCRkRGRkZIL0ZLUSwwLjI3Nzc3NzhlbUYnL0ZORlNGNS1GLDYlUShjb2xsZWN0RidGL0YyLUkobWZlbmNlZEdGJDYkLUYjNigtRiw2JVEiJUYnRi9GMi1GNjYtUSIsRidGOUY7L0Y/RjFGQEZCRkRGRkZIRkovRk5RLDAuMzMzMzMzM2VtRictRlk2Ji1GIzYwLUZZNiQtRiM2Ky1JJm1mcmFjR0YkNigtRjY2LVEwJkRpZmZlcmVudGlhbEQ7RidGOUY7Rj5GQEZCRkRGRkZIRkpGTS1GIzYnRltwLUYsNiVRIlJGJ0YvRjIvJSVzaXplR1EjMTJGJy8lK2ZvcmVncm91bmRHUShbMCwwLDBdRidGOS8lLmxpbmV0aGlja25lc3NHUSIxRicvJStkZW5vbWFsaWduR1EnY2VudGVyRicvJSludW1hbGlnbkdGXnEvJSliZXZlbGxlZEdGPS1GLDYjUSFGJy1JJ21zcGFjZUdGJDYmLyUnaGVpZ2h0R1EmMC4wZXhGJy8lJndpZHRoR1EmMC40ZW1GJy8lJmRlcHRoR0Zbci8lKmxpbmVicmVha0dRJWF1dG9GJy1GLDYjUSdgZl9fSmBGJy1GNjYtUTAmQXBwbHlGdW5jdGlvbjtGJ0Y5RjtGPkZARkJGREZGRkhGSkZNLUZZNiRGYHBGOUZjcEZmcEY5RjlGam4tRlk2JC1GIzYrRmhvRmNxRmZxLUYsNiNRJ2BmX19BYEYnRmdyRmpyRmNwRmZwRjlGOUZqbi1GWTYkLUYjNictRmlvNihGW3AtRiM2JUZbcEZgcEY5RmlwRlxxRl9xRmFxRjUtRiw2I1EnYGdfX0pgRidGanJGOUY5RmpuLUZZNiQtRiM2J0Znc0Y1LUYsNiNRJ2BnX19BYEYnRmpyRjlGOUZqbi1GLDYjUSdgQ19fSmBGJ0Zqbi1GLDYjUSdgQ19fQWBGJ0ZjcEZmcEY5RjkvJSVvcGVuR1EiW0YnLyUmY2xvc2VHUSJdRidGY3BGZnBGOUY5LUY2Ni1RIjtGJ0Y5RjtGXW9GQEZCRkRGRkZIRkpGVEZjcEZmcC8lK2V4ZWN1dGFibGVHRj1GOQ==</Equation></Text-field>
</Input>
<Output>
<Text-field superscript="false" placeholder="false" executable="false" selection-placeholder="false" italic="false" size="12" bold="false" subscript="false" family="Times New Roman" opaque="false" underline="false" background="[255,255,255]" readonly="false" foreground="[0,0,0]" alignment="centred" firstindent="0" spacebelow="0" leftmargin="0" linespacing="0.0" initial="0" linebreak="space" rightmargin="0" bulletsuffix="" spaceabove="0" bullet="none" pagebreak-before="false"><Equation executable="false" style="2D Output" display="LUkjbWlHNiMvSSttb2R1bGVuYW1lRzYiSSxUeXBlc2V0dGluZ0dJKF9zeXNsaWJHRic2JVE1b3V0cHV0fnJlZGlyZWN0ZWQuLi5GJy8lJ2l0YWxpY0dRJXRydWVGJy8lLG1hdGh2YXJpYW50R1EnaXRhbGljRic=">LUkjbWlHNiMvSSttb2R1bGVuYW1lRzYiSSxUeXBlc2V0dGluZ0dJKF9zeXNsaWJHRic2JVE1b3V0cHV0fnJlZGlyZWN0ZWQuLi5GJy8lJ2l0YWxpY0dRJXRydWVGJy8lLG1hdGh2YXJpYW50R1EnaXRhbGljRic=</Equation></Text-field>
</Output>
</Group>
<Group view="presentation" hide-input="true" hide-output="false" inline-output="false" labelreference="L2109" drawlabel="true" redirect-source="L2110">
<Input>
<Text-field prompt="&gt; " style="Maple Input" layout="Normal">print(<Label label="L2110" view="label" executable="true"></Label>); # input placeholder</Text-field>
</Input>
<Output>
<Text-field style="2D Output" layout="Maple Output"><Equation executable="false" style="2D Output" display="LUklbXJvd0c2Iy9JK21vZHVsZW5hbWVHNiJJLFR5cGVzZXR0aW5nR0koX3N5c2xpYkdGJzYmLUYjNigtSShtZmVuY2VkR0YkNiQtRiM2KC1GIzYmLUYjNiktSSptY29tcGxldGVHRiQ2Jy1JI21pR0YkNiNRJ2BmX19KYEYnRjktRiM2J0Y5LyUlc2l6ZUdRIzEyRicvJStmb3JlZ3JvdW5kR1EoWzAsMCwwXUYnLyUpcmVhZG9ubHlHUSZmYWxzZUYnLyUsbWF0aHZhcmlhbnRHUSdub3JtYWxGJy1GIzYpRj0tSSNtb0dGJDYtUSIsRidGSC8lJmZlbmNlR0ZHLyUqc2VwYXJhdG9yR1EldHJ1ZUYnLyUpc3RyZXRjaHlHRkcvJSpzeW1tZXRyaWNHRkcvJShsYXJnZW9wR0ZHLyUubW92YWJsZWxpbWl0c0dGRy8lJ2FjY2VudEdGRy8lJ2xzcGFjZUdRJjAuMGVtRicvJSdyc3BhY2VHUSwwLjMzMzMzMzNlbUYnRj1GP0ZCRkVGSC1GIzYrRj1GTUY9Rk1GS0Y/RkJGRUZILUZONi1RMCZBcHBseUZ1bmN0aW9uO0YnRkhGUS9GVEZHRlZGWEZaRmZuRmhuRmpuL0Zeb0Zcby1GLjYkLUYjNictRjo2JVEiUkYnLyUnaXRhbGljR0ZVL0ZJUSdpdGFsaWNGJ0Y/RkJGRUZIRkhGP0ZCRkVGSC1GTjYtUTEmSW52aXNpYmxlVGltZXM7RidGSEZRRmVvRlZGWEZaRmZuRmhuRmpuRmZvLUY3NictRjo2I1EqYCZtdTtfX0FgRidGZ3AtRiM2J0ZncEY/RkJGRUZILUYjNilGanBGTUZqcEY/RkJGRUZILUYjNitGanBGTUZqcEZNRlxxRj9GQkZFRkhGSC1GTjYtUSgmbWludXM7RidGSEZRRmVvRlZGWEZaRmZuRmhuL0Zbb1EsMC4yMjIyMjIyZW1GJy9GXm9GZHEtRiM2Ji1GIzYpLUY3NictRjo2I1EnYGZfX0FgRidGXHItRiM2J0ZcckY/RkJGRUZILUYjNilGX3JGTUZfckY/RkJGRUZILUYjNitGX3JGTUZfckZNRmFyRj9GQkZFRkhGYm9GZ29GP0ZCRkVGSEZicC1GNzYnLUY6NiNRKmAmbXU7X19KYEYnRmdyLUYjNidGZ3JGP0ZCRkVGSC1GIzYpRmpyRk1GanJGP0ZCRkVGSC1GIzYrRmpyRk1GanJGTUZcc0Y/RkJGRUZIRkhGYHEtRiM2JkY0RmJwLUYjNiktRjc2Jy1GOjYjUSdgZ19fQWBGJ0Zmcy1GIzYnRmZzRj9GQkZFRkgtRiM2KUZpc0ZNRmlzRj9GQkZFRkgtRiM2K0Zpc0ZNRmlzRk1GW3RGP0ZCRkVGSEZib0Znb0Y/RkJGRUZIRkhGSEZIRmJwLUY3NictRjo2I1EnYENfX0pgRidGYXQtRiM2J0ZhdEY/RkJGRUZILUYjNilGZHRGTUZkdEY/RkJGRUZILUYjNitGZHRGTUZkdEZNRmZ0Rj9GQkZFRkhGYnAtRi42JC1GIzYpLUkmbWZyYWNHRiQ2KC1GIzYnLUZONi1RMCZEaWZmZXJlbnRpYWxEO0YnRkhGUUZlb0ZWRlhGWkZmbkZobkZqbkZmb0Y/RkJGRUZILUYjNictRiM2KEZjdUZbcEY/RkJGRUZIRj9GQkZFRkgvJS5saW5ldGhpY2tuZXNzR1EiMUYnLyUrZGVub21hbGlnbkdRJ2NlbnRlckYnLyUpbnVtYWxpZ25HRl92LyUpYmV2ZWxsZWRHRkdGYnAtRiM2KS1GNzYnLUY6NiNRJ2BnX19KYEYnRmh2LUYjNidGaHZGP0ZCRkVGSC1GIzYpRlt3Rk1GW3dGP0ZCRkVGSC1GIzYrRlt3Rk1GW3dGTUZdd0Y/RkJGRUZIRmJvRmdvRj9GQkZFRkhGP0ZCRkVGSEZIRkgtRk42LVEiK0YnRkhGUUZlb0ZWRlhGWkZmbkZobkZjcUZlcS1GIzYoLUYuNiQtRiM2Jy1GTjYtUSomdW1pbnVzMDtGJ0ZIRlFGZW9GVkZYRlpGZm5GaG5GY3FGZXFGMkZgcS1GIzYmRmhxRmJwRmR2RkhGSEZIRmJwLUY3NictRjo2I1EnYENfX0FgRidGYXgtRiM2J0ZheEY/RkJGRUZILUYjNilGZHhGTUZkeEY/RkJGRUZILUYjNitGZHhGTUZkeEZNRmZ4Rj9GQkZFRkhGYnAtRi42JC1GIzYpRl51RmJwRmJzRj9GQkZFRkhGSEZIRkg=">LCYqKCwoKiYtSSVmX19KRzYiNiNJIlJHRigiIiJJKCZtdTtfX0FHRihGK0YrKiYtSSVmX19BR0YoRilGK0koJm11O19fSkdGKEYrISIiKiZGJkYrLUklZ19fQUdGKEYpRitGMUYrSSVDX19KR0YoRistSSVkaWZmRyUqcHJvdGVjdGVkRzYkLUklZ19fSkdGKEYpRipGK0YrKigsJkYlRjEqJkYuRitGOkYrRjFGK0klQ19fQUdGKEYrLUY3NiRGM0YqRitGKw==</Equation></Text-field>
</Output>
</Group></Presentation-Block><Presentation-Block>
<Group view="presentation" hide-input="false" hide-output="true" inline-output="false" labelreference="L2108" drawlabel="true" redirect-target="L2107">
<Input>
<Text-field prompt="&gt; " style="Maple Input" layout="Normal"><Equation executable="true" style="2D Input" input-equation="" display="LUklbXJvd0c2Iy9JK21vZHVsZW5hbWVHNiJJLFR5cGVzZXR0aW5nR0koX3N5c2xpYkdGJzY6LUkjbWlHRiQ2JVEmRGV0SjJGJy8lJ2l0YWxpY0dRJXRydWVGJy8lLG1hdGh2YXJpYW50R1EnaXRhbGljRictSSNtb0dGJDYtUSJ+RicvRjNRJ25vcm1hbEYnLyUmZmVuY2VHUSZmYWxzZUYnLyUqc2VwYXJhdG9yR0Y9LyUpc3RyZXRjaHlHRj0vJSpzeW1tZXRyaWNHRj0vJShsYXJnZW9wR0Y9LyUubW92YWJsZWxpbWl0c0dGPS8lJ2FjY2VudEdGPS8lJ2xzcGFjZUdRJjAuMGVtRicvJSdyc3BhY2VHRkwtRjY2LVEqJmNvbG9uZXE7RidGOUY7Rj5GQEZCRkRGRkZIL0ZLUSwwLjI3Nzc3NzhlbUYnL0ZORlNGNS1GNjYtUSomdW1pbnVzMDtGJ0Y5RjtGPkZARkJGREZGRkgvRktRLDAuMjIyMjIyMmVtRicvRk5GWS1JKG1mZW5jZWRHRiQ2JC1GIzYyLUYsNiNRJ2BmX19KYEYnLUZmbjYkLUYjNiktRiw2JVEiUkYnRi9GMi8lJXNpemVHUSMxMkYnLyUrZm9yZWdyb3VuZEdRKlswLDAsMjU1XUYnLyUrZXhlY3V0YWJsZUdGPS8lKXJlYWRvbmx5R0YxLyUwZm9udF9zdHlsZV9uYW1lR1EqMkR+T3V0cHV0RidGOUY5LUY2Ni1RJyZzZG90O0YnRjlGO0Y+RkBGQkZERkZGSEZKRk0tRmZuNiQtRiM2LC1GLDYjUSdgZ19fQWBGJ0Zdb0ZVLUYsNiNRKmAmbXU7X19BYEYnRmRvRmdvRmpvRlxwRl5wRjlGOS1GNjYtUSIrRidGOUY7Rj5GQEZCRkRGRkZIRlhGWkY1LUYsNiNRJ2BmX19BYEYnRl1vRmFwLUYsNiNRKmAmbXU7X19KYEYnRmRvRmdvRmpvRlxwRl5wRjlGOS1GNjYtUTEmSW52aXNpYmxlVGltZXM7RidGOUY7Rj5GQEZCRkRGRkZIRkpGTS1GZm42JC1GIzYsLUkmbWZyYWNHRiQ2KC1GIzYpLUY2Ni1RMCZEaWZmZXJlbnRpYWxEO0YnRjlGO0Y+RkBGQkZERkZGSEZKRk1GZG9GZ29Gam9GXHBGXnBGOS1GIzYpLUYjNipGY3JGYW9GZG9GZ29Gam9GXHBGXnBGOUZkb0Znb0Zqb0ZccEZecEY5LyUubGluZXRoaWNrbmVzc0dRIjFGJy8lK2Rlbm9tYWxpZ25HUSdjZW50ZXJGJy8lKW51bWFsaWduR0Zfcy8lKWJldmVsbGVkR0Y9RmdxLUYsNiNRJ2BnX19KYEYnRl1vRmRvRmdvRmpvRlxwRl5wRjlGOUZhcC1GLDYjUSdgQ19fSmBGJy1GNjYtUSgmbWludXM7RidGOUY7Rj5GQEZCRkRGRkZIRlhGWi1GZm42JC1GIzYwRmFxLUZmbjYkLUYjNidGYW9GZG8vRmhvUShbMCwwLDBdRidGam9GOUY5RmFwRmRzRmF0Rl5xRltxRmFwRmpuRmF0RmRvRmV0RmpvRjlGOUZhcC1GZm42JC1GIzYsRl5yRmdxRmhwRl1vRmRvRmdvRmpvRlxwRl5wRjlGOUZhcC1GLDYjUSdgQ19fQWBGJy1GLDYjUSFGJy1JJ21zcGFjZUdGJDYmLyUnaGVpZ2h0R1EmMC4wZXhGJy8lJndpZHRoR0ZMLyUmZGVwdGhHRmZ1LyUqbGluZWJyZWFrR1EobmV3bGluZUYnLUZidTYmRmR1Rmd1Rml1L0ZcdlElYXV0b0YnRl51RmRvRmV0RmpvRjk=">LUklbXJvd0c2Iy9JK21vZHVsZW5hbWVHNiJJLFR5cGVzZXR0aW5nR0koX3N5c2xpYkdGJzY6LUkjbWlHRiQ2JVEmRGV0SjJGJy8lJ2l0YWxpY0dRJXRydWVGJy8lLG1hdGh2YXJpYW50R1EnaXRhbGljRictSSNtb0dGJDYtUSJ+RicvRjNRJ25vcm1hbEYnLyUmZmVuY2VHUSZmYWxzZUYnLyUqc2VwYXJhdG9yR0Y9LyUpc3RyZXRjaHlHRj0vJSpzeW1tZXRyaWNHRj0vJShsYXJnZW9wR0Y9LyUubW92YWJsZWxpbWl0c0dGPS8lJ2FjY2VudEdGPS8lJ2xzcGFjZUdRJjAuMGVtRicvJSdyc3BhY2VHRkwtRjY2LVEqJmNvbG9uZXE7RidGOUY7Rj5GQEZCRkRGRkZIL0ZLUSwwLjI3Nzc3NzhlbUYnL0ZORlNGNS1GNjYtUSomdW1pbnVzMDtGJ0Y5RjtGPkZARkJGREZGRkgvRktRLDAuMjIyMjIyMmVtRicvRk5GWS1JKG1mZW5jZWRHRiQ2JC1GIzYyLUYsNiNRJ2BmX19KYEYnLUZmbjYkLUYjNiktRiw2JVEiUkYnRi9GMi8lJXNpemVHUSMxMkYnLyUrZm9yZWdyb3VuZEdRKlswLDAsMjU1XUYnLyUrZXhlY3V0YWJsZUdGPS8lKXJlYWRvbmx5R0YxLyUwZm9udF9zdHlsZV9uYW1lR1EqMkR+T3V0cHV0RidGOUY5LUY2Ni1RJyZzZG90O0YnRjlGO0Y+RkBGQkZERkZGSEZKRk0tRmZuNiQtRiM2LC1GLDYjUSdgZ19fQWBGJ0Zdb0ZVLUYsNiNRKmAmbXU7X19BYEYnRmRvRmdvRmpvRlxwRl5wRjlGOS1GNjYtUSIrRidGOUY7Rj5GQEZCRkRGRkZIRlhGWkY1LUYsNiNRJ2BmX19BYEYnRl1vRmFwLUYsNiNRKmAmbXU7X19KYEYnRmRvRmdvRmpvRlxwRl5wRjlGOS1GNjYtUTEmSW52aXNpYmxlVGltZXM7RidGOUY7Rj5GQEZCRkRGRkZIRkpGTS1GZm42JC1GIzYsLUkmbWZyYWNHRiQ2KC1GIzYpLUY2Ni1RMCZEaWZmZXJlbnRpYWxEO0YnRjlGO0Y+RkBGQkZERkZGSEZKRk1GZG9GZ29Gam9GXHBGXnBGOS1GIzYpLUYjNipGY3JGYW9GZG9GZ29Gam9GXHBGXnBGOUZkb0Znb0Zqb0ZccEZecEY5LyUubGluZXRoaWNrbmVzc0dRIjFGJy8lK2Rlbm9tYWxpZ25HUSdjZW50ZXJGJy8lKW51bWFsaWduR0Zfcy8lKWJldmVsbGVkR0Y9RmdxLUYsNiNRJ2BnX19KYEYnRl1vRmRvRmdvRmpvRlxwRl5wRjlGOUZhcC1GLDYjUSdgQ19fSmBGJy1GNjYtUSgmbWludXM7RidGOUY7Rj5GQEZCRkRGRkZIRlhGWi1GZm42JC1GIzYwRmFxLUZmbjYkLUYjNidGYW9GZG8vRmhvUShbMCwwLDBdRidGam9GOUY5RmFwRmRzRmF0Rl5xRltxRmFwRmpuRmF0RmRvRmV0RmpvRjlGOUZhcC1GZm42JC1GIzYsRl5yRmdxRmhwRl1vRmRvRmdvRmpvRlxwRl5wRjlGOUZhcC1GLDYjUSdgQ19fQWBGJy1GLDYjUSFGJy1JJ21zcGFjZUdGJDYmLyUnaGVpZ2h0R1EmMC4wZXhGJy8lJndpZHRoR0ZMLyUmZGVwdGhHRmZ1LyUqbGluZWJyZWFrR1EobmV3bGluZUYnLUZidTYmRmR1Rmd1Rml1L0ZcdlElYXV0b0YnRl51RmRvRmV0RmpvRjk=</Equation></Text-field>
</Input>
<Output>
<Text-field superscript="false" placeholder="false" executable="false" selection-placeholder="false" italic="false" size="12" bold="false" subscript="false" family="Times New Roman" opaque="false" underline="false" background="[255,255,255]" readonly="false" foreground="[0,0,0]" alignment="centred" firstindent="0" spacebelow="0" leftmargin="0" linespacing="0.0" initial="0" linebreak="space" rightmargin="0" bulletsuffix="" spaceabove="0" bullet="none" pagebreak-before="false"><Equation executable="false" style="2D Output" display="LUkjbWlHNiMvSSttb2R1bGVuYW1lRzYiSSxUeXBlc2V0dGluZ0dJKF9zeXNsaWJHRic2JVE1b3V0cHV0fnJlZGlyZWN0ZWQuLi5GJy8lJ2l0YWxpY0dRJXRydWVGJy8lLG1hdGh2YXJpYW50R1EnaXRhbGljRic=">LUkjbWlHNiMvSSttb2R1bGVuYW1lRzYiSSxUeXBlc2V0dGluZ0dJKF9zeXNsaWJHRic2JVE1b3V0cHV0fnJlZGlyZWN0ZWQuLi5GJy8lJ2l0YWxpY0dRJXRydWVGJy8lLG1hdGh2YXJpYW50R1EnaXRhbGljRic=</Equation></Text-field>
</Output>
</Group>
<Group view="presentation" hide-input="true" hide-output="false" inline-output="false" labelreference="L2107" drawlabel="true" redirect-source="L2108">
<Input>
<Text-field prompt="&gt; " style="Maple Input" layout="Normal">print(<Label label="L2108" view="label" executable="true"></Label>); # input placeholder</Text-field>
</Input>
<Output>
<Text-field style="2D Output" layout="Maple Output"><Equation executable="false" style="2D Output" display="LUklbXJvd0c2Iy9JK21vZHVsZW5hbWVHNiJJLFR5cGVzZXR0aW5nR0koX3N5c2xpYkdGJzYnLUkjbW9HRiQ2LVEqJnVtaW51czA7RicvJSxtYXRodmFyaWFudEdRJ25vcm1hbEYnLyUmZmVuY2VHUSZmYWxzZUYnLyUqc2VwYXJhdG9yR0Y0LyUpc3RyZXRjaHlHRjQvJSpzeW1tZXRyaWNHRjQvJShsYXJnZW9wR0Y0LyUubW92YWJsZWxpbWl0c0dGNC8lJ2FjY2VudEdGNC8lJ2xzcGFjZUdRLDAuMjIyMjIyMmVtRicvJSdyc3BhY2VHRkMtRiM2KC1JKG1mZW5jZWRHRiQ2JC1GIzYmLUYjNiYtRiM2KS1JKm1jb21wbGV0ZUdGJDYnLUkjbWlHRiQ2I1EnYGZfX0pgRidGVC1GIzYnRlQvJSVzaXplR1EjMTJGJy8lK2ZvcmVncm91bmRHUShbMCwwLDBdRicvJSlyZWFkb25seUdGNEYvLUYjNilGWC1GLDYtUSIsRidGL0YyL0Y2USV0cnVlRidGN0Y5RjtGPUY/L0ZCUSYwLjBlbUYnL0ZFUSwwLjMzMzMzMzNlbUYnRlhGWkZnbkZqbkYvLUYjNitGWEZeb0ZYRl5vRlxvRlpGZ25Gam5GLy1GLDYtUTAmQXBwbHlGdW5jdGlvbjtGJ0YvRjJGNUY3RjlGO0Y9Rj9GY28vRkVGZG8tRkk2JC1GIzYnLUZVNiVRIlJGJy8lJ2l0YWxpY0dGYm8vRjBRJ2l0YWxpY0YnRlpGZ25Gam5GL0YvRlpGZ25Gam5GLy1GLDYtUTEmSW52aXNpYmxlVGltZXM7RidGL0YyRjVGN0Y5RjtGPUY/RmNvRlxwLUZJNiQtRiM2Ji1GIzYpLUZSNictRlU2I1EnYGdfX0FgRidGY3EtRiM2J0ZjcUZaRmduRmpuRi8tRiM2KUZmcUZeb0ZmcUZaRmduRmpuRi8tRiM2K0ZmcUZeb0ZmcUZeb0ZocUZaRmduRmpuRi9GaW9GXXBGWkZnbkZqbkYvLUYsNi1RKCZtaW51cztGJ0YvRjJGNUY3RjlGO0Y9Rj9GQUZELUZSNictRlU2I1EqYCZtdTtfX0FgRidGYXItRiM2J0ZhckZaRmduRmpuRi8tRiM2KUZkckZeb0ZkckZaRmduRmpuRi8tRiM2K0ZkckZeb0ZkckZeb0ZmckZaRmduRmpuRi9GL0YvRi8tRiw2LVEiK0YnRi9GMkY1RjdGOUY7Rj1GP0ZBRkQtRiM2Ji1GIzYpLUZSNictRlU2I1EnYGZfX0FgRidGY3MtRiM2J0Zjc0ZaRmduRmpuRi8tRiM2KUZmc0Zeb0Zmc0ZaRmduRmpuRi8tRiM2K0Zmc0Zeb0Zmc0Zeb0Zoc0ZaRmduRmpuRi9GaW9GXXBGWkZnbkZqbkYvRmhwLUZSNictRlU2I1EqYCZtdTtfX0pgRidGXnQtRiM2J0ZedEZaRmduRmpuRi8tRiM2KUZhdEZeb0ZhdEZaRmduRmpuRi8tRiM2K0ZhdEZeb0ZhdEZeb0ZjdEZaRmduRmpuRi9GL0YvRi9GaHAtRkk2JC1GIzYpLUkmbWZyYWNHRiQ2KC1GIzYnLUYsNi1RMCZEaWZmZXJlbnRpYWxEO0YnRi9GMkY1RjdGOUY7Rj1GP0Zjb0ZccEZaRmduRmpuRi8tRiM2Jy1GIzYoRmB1RmFwRlpGZ25Gam5GL0ZaRmduRmpuRi8vJS5saW5ldGhpY2tuZXNzR1EiMUYnLyUrZGVub21hbGlnbkdRJ2NlbnRlckYnLyUpbnVtYWxpZ25HRlx2LyUpYmV2ZWxsZWRHRjRGaHAtRiM2KS1GUjYnLUZVNiNRJ2BnX19KYEYnRmV2LUYjNidGZXZGWkZnbkZqbkYvLUYjNilGaHZGXm9GaHZGWkZnbkZqbkYvLUYjNitGaHZGXm9GaHZGXm9GanZGWkZnbkZqbkYvRmlvRl1wRlpGZ25Gam5GL0ZaRmduRmpuRi9GL0ZocC1GUjYnLUZVNiNRJ2BDX19KYEYnRmB3LUYjNidGYHdGWkZnbkZqbkYvLUYjNilGY3dGXm9GY3dGWkZnbkZqbkYvLUYjNitGY3dGXm9GY3dGXm9GZXdGWkZnbkZqbkYvRi9GXHItRiM2KC1GSTYkLUYjNiYtRiM2JkZPRmhwRl9yRi9GanItRiM2JkZfc0ZocEZhdkYvRi9GL0ZocC1GSTYkLUYjNilGW3VGaHBGX3FGWkZnbkZqbkYvRi9GaHAtRlI2Jy1GVTYjUSdgQ19fQWBGJ0ZpeC1GIzYnRml4RlpGZ25Gam5GLy1GIzYpRlx5Rl5vRlx5RlpGZ25Gam5GLy1GIzYrRlx5Rl5vRlx5Rl5vRl55RlpGZ25Gam5GL0YvRi8=">LCYqKCwmKiYtSSVmX19KRzYiNiNJIlJHRigiIiIsJi1JJWdfX0FHRihGKUYrSSgmbXU7X19BR0YoISIiRitGKyomLUklZl9fQUdGKEYpRitJKCZtdTtfX0pHRihGK0YrRistSSVkaWZmRyUqcHJvdGVjdGVkRzYkLUklZ19fSkdGKEYpRipGK0klQ19fSkdGKEYrRjAqKCwmKiZGJkYrRi9GK0YrKiZGMkYrRjlGK0YrRistRjY2JEYtRipGK0klQ19fQUdGKEYrRjA=</Equation></Text-field>
</Output>
</Group></Presentation-Block><Presentation-Block>
<Group view="presentation" hide-input="false" hide-output="true" inline-output="false" labelreference="L2184" drawlabel="true">
<Input>
<Text-field style="Text" layout="Normal">Check the correspondence of the last expression with the originally computed expression
</Text-field>
</Input>
</Group></Presentation-Block><Presentation-Block>
<Group view="presentation" hide-input="false" hide-output="true" inline-output="false" labelreference="L2106" drawlabel="true" redirect-target="L2105">
<Input>
<Text-field prompt="&gt; " style="Maple Input" layout="Normal"><Equation executable="true" style="2D Input" input-equation="" display="LUklbXJvd0c2Iy9JK21vZHVsZW5hbWVHNiJJLFR5cGVzZXR0aW5nR0koX3N5c2xpYkdGJzYpLUkjbWlHRiQ2JVEpc2ltcGxpZnlGJy8lJ2l0YWxpY0dRJXRydWVGJy8lLG1hdGh2YXJpYW50R1EnaXRhbGljRictSShtZmVuY2VkR0YkNiQtRiM2LC1GLDYlUSZEZXRKMEYnRi9GMi1JI21vR0YkNi1RIn5GJy9GM1Enbm9ybWFsRicvJSZmZW5jZUdRJmZhbHNlRicvJSpzZXBhcmF0b3JHRkUvJSlzdHJldGNoeUdGRS8lKnN5bW1ldHJpY0dGRS8lKGxhcmdlb3BHRkUvJS5tb3ZhYmxlbGltaXRzR0ZFLyUnYWNjZW50R0ZFLyUnbHNwYWNlR1EmMC4wZW1GJy8lJ3JzcGFjZUdGVC1GPjYtUSomdW1pbnVzMDtGJ0ZBRkNGRkZIRkpGTEZORlAvRlNRLDAuMjIyMjIyMmVtRicvRlZGZW5GPS1GLDYlUSZEZXRKMkYnRi9GMi1GPjYtUSIsRidGQUZDL0ZHRjFGSEZKRkxGTkZQRlIvRlZRLDAuMzMzMzMzM2VtRictRjY2Ji1GIzYmLUYsNiVRKUVxdWlDb25kRidGL0YyLyUlc2l6ZUdRIzEyRicvJStmb3JlZ3JvdW5kR1EoWzAsMCwwXUYnRkFGQS8lJW9wZW5HUSJ8ZnJGJy8lJmNsb3NlR1EifGhyRidGZ29Gam9GQUZBLUY+Ni1RIjtGJ0ZBRkNGXW9GSEZKRkxGTkZQRlIvRlZRLDAuMjc3Nzc3OGVtRidGZ29Gam8vJStleGVjdXRhYmxlR0ZFRkE=">LUklbXJvd0c2Iy9JK21vZHVsZW5hbWVHNiJJLFR5cGVzZXR0aW5nR0koX3N5c2xpYkdGJzYpLUkjbWlHRiQ2JVEpc2ltcGxpZnlGJy8lJ2l0YWxpY0dRJXRydWVGJy8lLG1hdGh2YXJpYW50R1EnaXRhbGljRictSShtZmVuY2VkR0YkNiQtRiM2LC1GLDYlUSZEZXRKMEYnRi9GMi1JI21vR0YkNi1RIn5GJy9GM1Enbm9ybWFsRicvJSZmZW5jZUdRJmZhbHNlRicvJSpzZXBhcmF0b3JHRkUvJSlzdHJldGNoeUdGRS8lKnN5bW1ldHJpY0dGRS8lKGxhcmdlb3BHRkUvJS5tb3ZhYmxlbGltaXRzR0ZFLyUnYWNjZW50R0ZFLyUnbHNwYWNlR1EmMC4wZW1GJy8lJ3JzcGFjZUdGVC1GPjYtUSomdW1pbnVzMDtGJ0ZBRkNGRkZIRkpGTEZORlAvRlNRLDAuMjIyMjIyMmVtRicvRlZGZW5GPS1GLDYlUSZEZXRKMkYnRi9GMi1GPjYtUSIsRidGQUZDL0ZHRjFGSEZKRkxGTkZQRlIvRlZRLDAuMzMzMzMzM2VtRictRjY2Ji1GIzYmLUYsNiVRKUVxdWlDb25kRidGL0YyLyUlc2l6ZUdRIzEyRicvJStmb3JlZ3JvdW5kR1EoWzAsMCwwXUYnRkFGQS8lJW9wZW5HUSJ8ZnJGJy8lJmNsb3NlR1EifGhyRidGZ29Gam9GQUZBLUY+Ni1RIjtGJ0ZBRkNGXW9GSEZKRkxGTkZQRlIvRlZRLDAuMjc3Nzc3OGVtRidGZ29Gam8vJStleGVjdXRhYmxlR0ZFRkE=</Equation></Text-field>
</Input>
<Output>
<Text-field superscript="false" placeholder="false" executable="false" selection-placeholder="false" italic="false" size="12" bold="false" subscript="false" family="Times New Roman" opaque="false" underline="false" background="[255,255,255]" readonly="false" foreground="[0,0,0]" alignment="centred" firstindent="0" spacebelow="0" leftmargin="0" linespacing="0.0" initial="0" linebreak="space" rightmargin="0" bulletsuffix="" spaceabove="0" bullet="none" pagebreak-before="false"><Equation executable="false" style="2D Output" display="LUkjbWlHNiMvSSttb2R1bGVuYW1lRzYiSSxUeXBlc2V0dGluZ0dJKF9zeXNsaWJHRic2JVE1b3V0cHV0fnJlZGlyZWN0ZWQuLi5GJy8lJ2l0YWxpY0dRJXRydWVGJy8lLG1hdGh2YXJpYW50R1EnaXRhbGljRic=">LUkjbWlHNiMvSSttb2R1bGVuYW1lRzYiSSxUeXBlc2V0dGluZ0dJKF9zeXNsaWJHRic2JVE1b3V0cHV0fnJlZGlyZWN0ZWQuLi5GJy8lJ2l0YWxpY0dRJXRydWVGJy8lLG1hdGh2YXJpYW50R1EnaXRhbGljRic=</Equation></Text-field>
</Output>
</Group>
<Group view="presentation" hide-input="true" hide-output="false" inline-output="false" labelreference="L2105" drawlabel="true" redirect-source="L2106">
<Input>
<Text-field prompt="&gt; " style="Maple Input" layout="Normal">print(<Label label="L2106" view="label" executable="true"></Label>); # input placeholder</Text-field>
</Input>
<Output>
<Text-field style="2D Output" layout="Maple Output"><Equation executable="false" style="2D Output">IiIh</Equation></Text-field>
</Output>
</Group></Presentation-Block><Presentation-Block>
<Group view="presentation" hide-input="false" hide-output="true" inline-output="false" labelreference="L2104" drawlabel="true">
<Input>
<Text-field style="Text" layout="Normal">From expression (2.6) it is obvious that the determinant is strictly <Font bold="true" italic="true">non-positive</Font>, since in equilibrium the quantity <Equation executable="false" style="2D Math" input-equation="" display="LUklbXJvd0c2Iy9JK21vZHVsZW5hbWVHNiJJLFR5cGVzZXR0aW5nR0koX3N5c2xpYkdGJzYoLUkjbWlHRiQ2I1EnYGdfX0FgRictSShtZmVuY2VkR0YkNiQtRiM2JS1GLDYlUSJSRicvJSdpdGFsaWNHUSV0cnVlRicvJSxtYXRodmFyaWFudEdRJ2l0YWxpY0YnLyUlc2l6ZUdRIzEyRicvRjtRJ25vcm1hbEYnRkAtSSNtb0dGJDYtUSgmbWludXM7RidGQC8lJmZlbmNlR1EmZmFsc2VGJy8lKnNlcGFyYXRvckdGSC8lKXN0cmV0Y2h5R0ZILyUqc3ltbWV0cmljR0ZILyUobGFyZ2VvcEdGSC8lLm1vdmFibGVsaW1pdHNHRkgvJSdhY2NlbnRHRkgvJSdsc3BhY2VHUSwwLjIyMjIyMjJlbUYnLyUncnNwYWNlR0ZXLUYsNiNRKmAmbXU7X19BYEYnRj1GQA==">LUklbXJvd0c2Iy9JK21vZHVsZW5hbWVHNiJJLFR5cGVzZXR0aW5nR0koX3N5c2xpYkdGJzYoLUkjbWlHRiQ2I1EnYGdfX0FgRictSShtZmVuY2VkR0YkNiQtRiM2JS1GLDYlUSJSRicvJSdpdGFsaWNHUSV0cnVlRicvJSxtYXRodmFyaWFudEdRJ2l0YWxpY0YnLyUlc2l6ZUdRIzEyRicvRjtRJ25vcm1hbEYnRkAtSSNtb0dGJDYtUSgmbWludXM7RidGQC8lJmZlbmNlR1EmZmFsc2VGJy8lKnNlcGFyYXRvckdGSC8lKXN0cmV0Y2h5R0ZILyUqc3ltbWV0cmljR0ZILyUobGFyZ2VvcEdGSC8lLm1vdmFibGVsaW1pdHNHRkgvJSdhY2NlbnRHRkgvJSdsc3BhY2VHUSwwLjIyMjIyMjJlbUYnLyUncnNwYWNlR0ZXLUYsNiNRKmAmbXU7X19BYEYnRj1GQA==</Equation> is necessarily positive, which implies that the coefficients in front of the derivatives <Equation executable="false" style="2D Math" input-equation="" display="LUklbXJvd0c2Iy9JK21vZHVsZW5hbWVHNiJJLFR5cGVzZXR0aW5nR0koX3N5c2xpYkdGJzYmLUkobWZlbmNlZEdGJDYkLUYjNistSSZtZnJhY0dGJDYoLUYjNigtSSNtb0dGJDYtUTAmRGlmZmVyZW50aWFsRDtGJy8lLG1hdGh2YXJpYW50R1Enbm9ybWFsRicvJSZmZW5jZUdRJmZhbHNlRicvJSpzZXBhcmF0b3JHRj4vJSlzdHJldGNoeUdGPi8lKnN5bW1ldHJpY0dGPi8lKGxhcmdlb3BHRj4vJS5tb3ZhYmxlbGltaXRzR0Y+LyUnYWNjZW50R0Y+LyUnbHNwYWNlR1EmMC4wZW1GJy8lJ3JzcGFjZUdGTS8lJXNpemVHUSMxMkYnLyUrZm9yZWdyb3VuZEdRKlswLDAsMjU1XUYnLyUpcmVhZG9ubHlHUSV0cnVlRicvJTBmb250X3N0eWxlX25hbWVHUSoyRH5PdXRwdXRGJ0Y5LUYjNigtRiM2KUY1LUkjbWlHRiQ2JVEiUkYnLyUnaXRhbGljR0ZYL0Y6USdpdGFsaWNGJ0ZQRlNGVkZZRjlGUEZTRlZGWUY5LyUubGluZXRoaWNrbmVzc0dRIjFGJy8lK2Rlbm9tYWxpZ25HUSdjZW50ZXJGJy8lKW51bWFsaWduR0Znby8lKWJldmVsbGVkR0Y+LUY2Ni1RMSZJbnZpc2libGVUaW1lcztGJ0Y5RjxGP0ZBRkNGRUZHRklGS0ZOLUZbbzYjUSdgZ19fSmBGJy1GLDYkLUYjNihGam5GUEZTRlZGWUY5RjlGUEZTRlZGWUY5RjktRltvNiNRIUYnRlBGOQ==">LUklbXJvd0c2Iy9JK21vZHVsZW5hbWVHNiJJLFR5cGVzZXR0aW5nR0koX3N5c2xpYkdGJzYmLUkobWZlbmNlZEdGJDYkLUYjNistSSZtZnJhY0dGJDYoLUYjNigtSSNtb0dGJDYtUTAmRGlmZmVyZW50aWFsRDtGJy8lLG1hdGh2YXJpYW50R1Enbm9ybWFsRicvJSZmZW5jZUdRJmZhbHNlRicvJSpzZXBhcmF0b3JHRj4vJSlzdHJldGNoeUdGPi8lKnN5bW1ldHJpY0dGPi8lKGxhcmdlb3BHRj4vJS5tb3ZhYmxlbGltaXRzR0Y+LyUnYWNjZW50R0Y+LyUnbHNwYWNlR1EmMC4wZW1GJy8lJ3JzcGFjZUdGTS8lJXNpemVHUSMxMkYnLyUrZm9yZWdyb3VuZEdRKlswLDAsMjU1XUYnLyUpcmVhZG9ubHlHUSV0cnVlRicvJTBmb250X3N0eWxlX25hbWVHUSoyRH5PdXRwdXRGJ0Y5LUYjNigtRiM2KUY1LUkjbWlHRiQ2JVEiUkYnLyUnaXRhbGljR0ZYL0Y6USdpdGFsaWNGJ0ZQRlNGVkZZRjlGUEZTRlZGWUY5LyUubGluZXRoaWNrbmVzc0dRIjFGJy8lK2Rlbm9tYWxpZ25HUSdjZW50ZXJGJy8lKW51bWFsaWduR0Znby8lKWJldmVsbGVkR0Y+LUY2Ni1RMSZJbnZpc2libGVUaW1lcztGJ0Y5RjxGP0ZBRkNGRUZHRklGS0ZOLUZbbzYjUSdgZ19fSmBGJy1GLDYkLUYjNihGam5GUEZTRlZGWUY5RjlGUEZTRlZGWUY5RjktRltvNiNRIUYnRlBGOQ==</Equation> and <Equation executable="false" style="2D Math" input-equation="" display="LUklbXJvd0c2Iy9JK21vZHVsZW5hbWVHNiJJLFR5cGVzZXR0aW5nR0koX3N5c2xpYkdGJzYmLUkobWZlbmNlZEdGJDYkLUYjNistSSZtZnJhY0dGJDYoLUYjNigtSSNtb0dGJDYtUTAmRGlmZmVyZW50aWFsRDtGJy8lLG1hdGh2YXJpYW50R1Enbm9ybWFsRicvJSZmZW5jZUdRJmZhbHNlRicvJSpzZXBhcmF0b3JHRj4vJSlzdHJldGNoeUdGPi8lKnN5bW1ldHJpY0dGPi8lKGxhcmdlb3BHRj4vJS5tb3ZhYmxlbGltaXRzR0Y+LyUnYWNjZW50R0Y+LyUnbHNwYWNlR1EmMC4wZW1GJy8lJ3JzcGFjZUdGTS8lJXNpemVHUSMxMkYnLyUrZm9yZWdyb3VuZEdRKlswLDAsMjU1XUYnLyUpcmVhZG9ubHlHUSV0cnVlRicvJTBmb250X3N0eWxlX25hbWVHUSoyRH5PdXRwdXRGJ0Y5LUYjNigtRiM2KUY1LUkjbWlHRiQ2JVEiUkYnLyUnaXRhbGljR0ZYL0Y6USdpdGFsaWNGJ0ZQRlNGVkZZRjlGUEZTRlZGWUY5LyUubGluZXRoaWNrbmVzc0dRIjFGJy8lK2Rlbm9tYWxpZ25HUSdjZW50ZXJGJy8lKW51bWFsaWduR0Znby8lKWJldmVsbGVkR0Y+LUY2Ni1RMSZJbnZpc2libGVUaW1lcztGJ0Y5RjxGP0ZBRkNGRUZHRklGS0ZOLUZbbzYjUSdgZ19fQWBGJy1GLDYkLUYjNihGam5GUEZTRlZGWUY5RjlGUEZTRlZGWUY5RjktRltvNiNRIUYnRlBGOQ==">LUklbXJvd0c2Iy9JK21vZHVsZW5hbWVHNiJJLFR5cGVzZXR0aW5nR0koX3N5c2xpYkdGJzYmLUkobWZlbmNlZEdGJDYkLUYjNistSSZtZnJhY0dGJDYoLUYjNigtSSNtb0dGJDYtUTAmRGlmZmVyZW50aWFsRDtGJy8lLG1hdGh2YXJpYW50R1Enbm9ybWFsRicvJSZmZW5jZUdRJmZhbHNlRicvJSpzZXBhcmF0b3JHRj4vJSlzdHJldGNoeUdGPi8lKnN5bW1ldHJpY0dGPi8lKGxhcmdlb3BHRj4vJS5tb3ZhYmxlbGltaXRzR0Y+LyUnYWNjZW50R0Y+LyUnbHNwYWNlR1EmMC4wZW1GJy8lJ3JzcGFjZUdGTS8lJXNpemVHUSMxMkYnLyUrZm9yZWdyb3VuZEdRKlswLDAsMjU1XUYnLyUpcmVhZG9ubHlHUSV0cnVlRicvJTBmb250X3N0eWxlX25hbWVHUSoyRH5PdXRwdXRGJ0Y5LUYjNigtRiM2KUY1LUkjbWlHRiQ2JVEiUkYnLyUnaXRhbGljR0ZYL0Y6USdpdGFsaWNGJ0ZQRlNGVkZZRjlGUEZTRlZGWUY5LyUubGluZXRoaWNrbmVzc0dRIjFGJy8lK2Rlbm9tYWxpZ25HUSdjZW50ZXJGJy8lKW51bWFsaWduR0Znby8lKWJldmVsbGVkR0Y+LUY2Ni1RMSZJbnZpc2libGVUaW1lcztGJ0Y5RjxGP0ZBRkNGRUZHRklGS0ZOLUZbbzYjUSdgZ19fQWBGJy1GLDYkLUYjNihGam5GUEZTRlZGWUY5RjlGUEZTRlZGWUY5RjktRltvNiNRIUYnRlBGOQ==</Equation> are both non-negative. Expression (2.6) also makes clear that the two derivatives <Equation executable="false" style="2D Math" input-equation="" display="LUklbXJvd0c2Iy9JK21vZHVsZW5hbWVHNiJJLFR5cGVzZXR0aW5nR0koX3N5c2xpYkdGJzYmLUkobWZlbmNlZEdGJDYkLUYjNiotSSZtZnJhY0dGJDYoLUYjNictSSNtb0dGJDYtUTAmRGlmZmVyZW50aWFsRDtGJy8lLG1hdGh2YXJpYW50R1Enbm9ybWFsRicvJSZmZW5jZUdRJmZhbHNlRicvJSpzZXBhcmF0b3JHRj4vJSlzdHJldGNoeUdGPi8lKnN5bW1ldHJpY0dGPi8lKGxhcmdlb3BHRj4vJS5tb3ZhYmxlbGltaXRzR0Y+LyUnYWNjZW50R0Y+LyUnbHNwYWNlR1EmMC4wZW1GJy8lJ3JzcGFjZUdGTS8lK2ZvcmVncm91bmRHUSpbMTI4LDAsMF1GJy8lK2V4ZWN1dGFibGVHUSV0cnVlRicvJTBmb250X3N0eWxlX25hbWVHUSkyRH5JbnB1dEYnRjktRiM2KS1JI21pR0YkNiNRIUYnLUYjNihGNS1GZm42JVEiUkYnLyUnaXRhbGljR0ZVL0Y6USdpdGFsaWNGJ0ZQRlNGVkY5RmVuRlBGU0ZWRjkvJS5saW5ldGhpY2tuZXNzR1EiMUYnLyUrZGVub21hbGlnbkdRJ2NlbnRlckYnLyUpbnVtYWxpZ25HRmdvLyUpYmV2ZWxsZWRHRj4tRjY2LVExJkludmlzaWJsZVRpbWVzO0YnRjlGPEY/RkFGQ0ZFRkdGSUZLRk4tRmZuNiNRJ2BnX19KYEYnLUYsNiQtRiM2J0Zbb0ZQRlNGVkY5RjlGUEZTRlZGOUY5RmVuLyUlc2l6ZUdRIzEyRidGOQ==">LUklbXJvd0c2Iy9JK21vZHVsZW5hbWVHNiJJLFR5cGVzZXR0aW5nR0koX3N5c2xpYkdGJzYmLUkobWZlbmNlZEdGJDYkLUYjNiotSSZtZnJhY0dGJDYoLUYjNictSSNtb0dGJDYtUTAmRGlmZmVyZW50aWFsRDtGJy8lLG1hdGh2YXJpYW50R1Enbm9ybWFsRicvJSZmZW5jZUdRJmZhbHNlRicvJSpzZXBhcmF0b3JHRj4vJSlzdHJldGNoeUdGPi8lKnN5bW1ldHJpY0dGPi8lKGxhcmdlb3BHRj4vJS5tb3ZhYmxlbGltaXRzR0Y+LyUnYWNjZW50R0Y+LyUnbHNwYWNlR1EmMC4wZW1GJy8lJ3JzcGFjZUdGTS8lK2ZvcmVncm91bmRHUSpbMTI4LDAsMF1GJy8lK2V4ZWN1dGFibGVHUSV0cnVlRicvJTBmb250X3N0eWxlX25hbWVHUSkyRH5JbnB1dEYnRjktRiM2KS1JI21pR0YkNiNRIUYnLUYjNihGNS1GZm42JVEiUkYnLyUnaXRhbGljR0ZVL0Y6USdpdGFsaWNGJ0ZQRlNGVkY5RmVuRlBGU0ZWRjkvJS5saW5ldGhpY2tuZXNzR1EiMUYnLyUrZGVub21hbGlnbkdRJ2NlbnRlckYnLyUpbnVtYWxpZ25HRmdvLyUpYmV2ZWxsZWRHRj4tRjY2LVExJkludmlzaWJsZVRpbWVzO0YnRjlGPEY/RkFGQ0ZFRkdGSUZLRk4tRmZuNiNRJ2BnX19KYEYnLUYsNiQtRiM2J0Zbb0ZQRlNGVkY5RjlGUEZTRlZGOUY5RmVuLyUlc2l6ZUdRIzEyRidGOQ==</Equation> and <Equation executable="false" style="2D Math" input-equation="" display="LUklbXJvd0c2Iy9JK21vZHVsZW5hbWVHNiJJLFR5cGVzZXR0aW5nR0koX3N5c2xpYkdGJzYmLUkobWZlbmNlZEdGJDYkLUYjNiotSSZtZnJhY0dGJDYoLUYjNictSSNtb0dGJDYtUTAmRGlmZmVyZW50aWFsRDtGJy8lLG1hdGh2YXJpYW50R1Enbm9ybWFsRicvJSZmZW5jZUdRJmZhbHNlRicvJSpzZXBhcmF0b3JHRj4vJSlzdHJldGNoeUdGPi8lKnN5bW1ldHJpY0dGPi8lKGxhcmdlb3BHRj4vJS5tb3ZhYmxlbGltaXRzR0Y+LyUnYWNjZW50R0Y+LyUnbHNwYWNlR1EmMC4wZW1GJy8lJ3JzcGFjZUdGTS8lK2ZvcmVncm91bmRHUSpbMTI4LDAsMF1GJy8lK2V4ZWN1dGFibGVHUSV0cnVlRicvJTBmb250X3N0eWxlX25hbWVHUSkyRH5JbnB1dEYnRjktRiM2KS1JI21pR0YkNiNRIUYnLUYjNihGNS1GZm42JVEiUkYnLyUnaXRhbGljR0ZVL0Y6USdpdGFsaWNGJ0ZQRlNGVkY5RmVuRlBGU0ZWRjkvJS5saW5ldGhpY2tuZXNzR1EiMUYnLyUrZGVub21hbGlnbkdRJ2NlbnRlckYnLyUpbnVtYWxpZ25HRmdvLyUpYmV2ZWxsZWRHRj4tRjY2LVExJkludmlzaWJsZVRpbWVzO0YnRjlGPEY/RkFGQ0ZFRkdGSUZLRk4tRmZuNiNRJ2BnX19BYEYnLUYsNiQtRiM2J0Zbb0ZQRlNGVkY5RjlGUEZTRlZGOUY5RmVuLyUlc2l6ZUdRIzEyRidGOQ==">LUklbXJvd0c2Iy9JK21vZHVsZW5hbWVHNiJJLFR5cGVzZXR0aW5nR0koX3N5c2xpYkdGJzYmLUkobWZlbmNlZEdGJDYkLUYjNiotSSZtZnJhY0dGJDYoLUYjNictSSNtb0dGJDYtUTAmRGlmZmVyZW50aWFsRDtGJy8lLG1hdGh2YXJpYW50R1Enbm9ybWFsRicvJSZmZW5jZUdRJmZhbHNlRicvJSpzZXBhcmF0b3JHRj4vJSlzdHJldGNoeUdGPi8lKnN5bW1ldHJpY0dGPi8lKGxhcmdlb3BHRj4vJS5tb3ZhYmxlbGltaXRzR0Y+LyUnYWNjZW50R0Y+LyUnbHNwYWNlR1EmMC4wZW1GJy8lJ3JzcGFjZUdGTS8lK2ZvcmVncm91bmRHUSpbMTI4LDAsMF1GJy8lK2V4ZWN1dGFibGVHUSV0cnVlRicvJTBmb250X3N0eWxlX25hbWVHUSkyRH5JbnB1dEYnRjktRiM2KS1JI21pR0YkNiNRIUYnLUYjNihGNS1GZm42JVEiUkYnLyUnaXRhbGljR0ZVL0Y6USdpdGFsaWNGJ0ZQRlNGVkY5RmVuRlBGU0ZWRjkvJS5saW5ldGhpY2tuZXNzR1EiMUYnLyUrZGVub21hbGlnbkdRJ2NlbnRlckYnLyUpbnVtYWxpZ25HRmdvLyUpYmV2ZWxsZWRHRj4tRjY2LVExJkludmlzaWJsZVRpbWVzO0YnRjlGPEY/RkFGQ0ZFRkdGSUZLRk4tRmZuNiNRJ2BnX19BYEYnLUYsNiQtRiM2J0Zbb0ZQRlNGVkY5RjlGUEZTRlZGOUY5RmVuLyUlc2l6ZUdRIzEyRidGOQ==</Equation> can not be simultaneously equal to 0. Otherwise, the maturation and reproduction rate would not change with resource density and the determinant of the Jacobian would equal 0, which would imply that the consumer population is unregulated. In this case a consumer-resource equilibrium either does not exists or the equilibrium corresponds to a bifurcation point. It will therefore be assumed that at least of of the derivatives <Equation executable="false" style="2D Math" input-equation="" display="LUklbXJvd0c2Iy9JK21vZHVsZW5hbWVHNiJJLFR5cGVzZXR0aW5nR0koX3N5c2xpYkdGJzYmLUkobWZlbmNlZEdGJDYkLUYjNistSSZtZnJhY0dGJDYoLUYjNigtSSNtb0dGJDYtUTAmRGlmZmVyZW50aWFsRDtGJy8lLG1hdGh2YXJpYW50R1Enbm9ybWFsRicvJSZmZW5jZUdRJmZhbHNlRicvJSpzZXBhcmF0b3JHRj4vJSlzdHJldGNoeUdGPi8lKnN5bW1ldHJpY0dGPi8lKGxhcmdlb3BHRj4vJS5tb3ZhYmxlbGltaXRzR0Y+LyUnYWNjZW50R0Y+LyUnbHNwYWNlR1EmMC4wZW1GJy8lJ3JzcGFjZUdGTS8lJXNpemVHUSMxMkYnLyUrZm9yZWdyb3VuZEdRKlswLDAsMjU1XUYnLyUpcmVhZG9ubHlHUSV0cnVlRicvJTBmb250X3N0eWxlX25hbWVHUSoyRH5PdXRwdXRGJ0Y5LUYjNigtRiM2KUY1LUkjbWlHRiQ2JVEiUkYnLyUnaXRhbGljR0ZYL0Y6USdpdGFsaWNGJ0ZQRlNGVkZZRjlGUEZTRlZGWUY5LyUubGluZXRoaWNrbmVzc0dRIjFGJy8lK2Rlbm9tYWxpZ25HUSdjZW50ZXJGJy8lKW51bWFsaWduR0Znby8lKWJldmVsbGVkR0Y+LUY2Ni1RMSZJbnZpc2libGVUaW1lcztGJ0Y5RjxGP0ZBRkNGRUZHRklGS0ZOLUZbbzYjUSdgZ19fSmBGJy1GLDYkLUYjNihGam5GUEZTRlZGWUY5RjlGUEZTRlZGWUY5RjktRltvNiNRIUYnRlBGOQ==">LUklbXJvd0c2Iy9JK21vZHVsZW5hbWVHNiJJLFR5cGVzZXR0aW5nR0koX3N5c2xpYkdGJzYmLUkobWZlbmNlZEdGJDYkLUYjNistSSZtZnJhY0dGJDYoLUYjNigtSSNtb0dGJDYtUTAmRGlmZmVyZW50aWFsRDtGJy8lLG1hdGh2YXJpYW50R1Enbm9ybWFsRicvJSZmZW5jZUdRJmZhbHNlRicvJSpzZXBhcmF0b3JHRj4vJSlzdHJldGNoeUdGPi8lKnN5bW1ldHJpY0dGPi8lKGxhcmdlb3BHRj4vJS5tb3ZhYmxlbGltaXRzR0Y+LyUnYWNjZW50R0Y+LyUnbHNwYWNlR1EmMC4wZW1GJy8lJ3JzcGFjZUdGTS8lJXNpemVHUSMxMkYnLyUrZm9yZWdyb3VuZEdRKlswLDAsMjU1XUYnLyUpcmVhZG9ubHlHUSV0cnVlRicvJTBmb250X3N0eWxlX25hbWVHUSoyRH5PdXRwdXRGJ0Y5LUYjNigtRiM2KUY1LUkjbWlHRiQ2JVEiUkYnLyUnaXRhbGljR0ZYL0Y6USdpdGFsaWNGJ0ZQRlNGVkZZRjlGUEZTRlZGWUY5LyUubGluZXRoaWNrbmVzc0dRIjFGJy8lK2Rlbm9tYWxpZ25HUSdjZW50ZXJGJy8lKW51bWFsaWduR0Znby8lKWJldmVsbGVkR0Y+LUY2Ni1RMSZJbnZpc2libGVUaW1lcztGJ0Y5RjxGP0ZBRkNGRUZHRklGS0ZOLUZbbzYjUSdgZ19fSmBGJy1GLDYkLUYjNihGam5GUEZTRlZGWUY5RjlGUEZTRlZGWUY5RjktRltvNiNRIUYnRlBGOQ==</Equation> and <Equation executable="false" style="2D Math" input-equation="" display="LUklbXJvd0c2Iy9JK21vZHVsZW5hbWVHNiJJLFR5cGVzZXR0aW5nR0koX3N5c2xpYkdGJzYmLUkobWZlbmNlZEdGJDYkLUYjNistSSZtZnJhY0dGJDYoLUYjNigtSSNtb0dGJDYtUTAmRGlmZmVyZW50aWFsRDtGJy8lLG1hdGh2YXJpYW50R1Enbm9ybWFsRicvJSZmZW5jZUdRJmZhbHNlRicvJSpzZXBhcmF0b3JHRj4vJSlzdHJldGNoeUdGPi8lKnN5bW1ldHJpY0dGPi8lKGxhcmdlb3BHRj4vJS5tb3ZhYmxlbGltaXRzR0Y+LyUnYWNjZW50R0Y+LyUnbHNwYWNlR1EmMC4wZW1GJy8lJ3JzcGFjZUdGTS8lJXNpemVHUSMxMkYnLyUrZm9yZWdyb3VuZEdRKlswLDAsMjU1XUYnLyUpcmVhZG9ubHlHUSV0cnVlRicvJTBmb250X3N0eWxlX25hbWVHUSoyRH5PdXRwdXRGJ0Y5LUYjNigtRiM2KUY1LUkjbWlHRiQ2JVEiUkYnLyUnaXRhbGljR0ZYL0Y6USdpdGFsaWNGJ0ZQRlNGVkZZRjlGUEZTRlZGWUY5LyUubGluZXRoaWNrbmVzc0dRIjFGJy8lK2Rlbm9tYWxpZ25HUSdjZW50ZXJGJy8lKW51bWFsaWduR0Znby8lKWJldmVsbGVkR0Y+LUY2Ni1RMSZJbnZpc2libGVUaW1lcztGJ0Y5RjxGP0ZBRkNGRUZHRklGS0ZOLUZbbzYjUSdgZ19fQWBGJy1GLDYkLUYjNihGam5GUEZTRlZGWUY5RjlGUEZTRlZGWUY5RjktRltvNiNRIUYnRlBGOQ==">LUklbXJvd0c2Iy9JK21vZHVsZW5hbWVHNiJJLFR5cGVzZXR0aW5nR0koX3N5c2xpYkdGJzYmLUkobWZlbmNlZEdGJDYkLUYjNistSSZtZnJhY0dGJDYoLUYjNigtSSNtb0dGJDYtUTAmRGlmZmVyZW50aWFsRDtGJy8lLG1hdGh2YXJpYW50R1Enbm9ybWFsRicvJSZmZW5jZUdRJmZhbHNlRicvJSpzZXBhcmF0b3JHRj4vJSlzdHJldGNoeUdGPi8lKnN5bW1ldHJpY0dGPi8lKGxhcmdlb3BHRj4vJS5tb3ZhYmxlbGltaXRzR0Y+LyUnYWNjZW50R0Y+LyUnbHNwYWNlR1EmMC4wZW1GJy8lJ3JzcGFjZUdGTS8lJXNpemVHUSMxMkYnLyUrZm9yZWdyb3VuZEdRKlswLDAsMjU1XUYnLyUpcmVhZG9ubHlHUSV0cnVlRicvJTBmb250X3N0eWxlX25hbWVHUSoyRH5PdXRwdXRGJ0Y5LUYjNigtRiM2KUY1LUkjbWlHRiQ2JVEiUkYnLyUnaXRhbGljR0ZYL0Y6USdpdGFsaWNGJ0ZQRlNGVkZZRjlGUEZTRlZGWUY5LyUubGluZXRoaWNrbmVzc0dRIjFGJy8lK2Rlbm9tYWxpZ25HUSdjZW50ZXJGJy8lKW51bWFsaWduR0Znby8lKWJldmVsbGVkR0Y+LUY2Ni1RMSZJbnZpc2libGVUaW1lcztGJ0Y5RjxGP0ZBRkNGRUZHRklGS0ZOLUZbbzYjUSdgZ19fQWBGJy1GLDYkLUYjNihGam5GUEZTRlZGWUY5RjlGUEZTRlZGWUY5RjktRltvNiNRIUYnRlBGOQ==</Equation> is strictly positive, which also implies that the determinant is strictly <Font bold="true" italic="true">negative</Font>.

Now determine the derivatives of the equilibrium densities with respect to the juvenile mortality <Equation executable="false" style="2D Math" input-equation="" display="LUklbXJvd0c2Iy9JK21vZHVsZW5hbWVHNiJJLFR5cGVzZXR0aW5nR0koX3N5c2xpYkdGJzYlLUkjbWlHRiQ2I1EqYCZtdTtfX0pgRicvJSVzaXplR1EjMTJGJy8lLG1hdGh2YXJpYW50R1Enbm9ybWFsRic=">LUklbXJvd0c2Iy9JK21vZHVsZW5hbWVHNiJJLFR5cGVzZXR0aW5nR0koX3N5c2xpYkdGJzYlLUkjbWlHRiQ2I1EqYCZtdTtfX0pgRicvJSVzaXplR1EjMTJGJy8lLG1hdGh2YXJpYW50R1Enbm9ybWFsRic=</Equation> by solving the equation that results from applying the implicit function theorem to the equilibirum condition:

<Equation executable="false" style="2D Math" input-equation="" display="LUklbXJvd0c2Iy9JK21vZHVsZW5hbWVHNiJJLFR5cGVzZXR0aW5nR0koX3N5c2xpYkdGJzYrLUkjbWlHRiQ2JVEiSkYnLyUnaXRhbGljR1EldHJ1ZUYnLyUsbWF0aHZhcmlhbnRHUSdpdGFsaWNGJy1JI21vR0YkNi1RJyZzZG90O0YnL0YzUSdub3JtYWxGJy8lJmZlbmNlR1EmZmFsc2VGJy8lKnNlcGFyYXRvckdGPS8lKXN0cmV0Y2h5R0Y9LyUqc3ltbWV0cmljR0Y9LyUobGFyZ2VvcEdGPS8lLm1vdmFibGVsaW1pdHNHRj0vJSdhY2NlbnRHRj0vJSdsc3BhY2VHUSYwLjBlbUYnLyUncnNwYWNlR0ZMLUklbXN1cEdGJDYlLUkobWZlbmNlZEdGJDYmLUYjNiktSSZtZnJhY0dGJDYoLUYjNictRiw2JVEjZFJGJ0YvRjIvJSVzaXplR1EjMTJGJy8lK2V4ZWN1dGFibGVHRjEvJTBmb250X3N0eWxlX25hbWVHUSkyRH5JbnB1dEYnRjktRiM2Jy1GLDYjUStgZCZtdTtfX0pgRidGaW5GXG9GXm9GOS8lLmxpbmV0aGlja25lc3NHUSIxRicvJStkZW5vbWFsaWduR1EnY2VudGVyRicvJSludW1hbGlnbkdGW3AvJSliZXZlbGxlZEdGPS1GNjYtUSIsRidGOUY7L0Y/RjFGQEZCRkRGRkZIRkovRk5RLDAuMzMzMzMzM2VtRictRlg2KC1GIzYnLUYsNiNRKGBkQ19fSmBGJ0ZpbkZcb0Zeb0Y5RmFvRmZvRmlvRlxwRl5wRmBwLUZYNigtRiM2Jy1GLDYjUShgZENfX0FgRidGaW5GXG9GXm9GOUZhb0Zmb0Zpb0ZccEZecEZpbkY5RjkvJSVvcGVuR1EiW0YnLyUmY2xvc2VHUSJdRictRiM2Ji1GLDYlUSJURidGL0YyRmluRi9GMi8lMXN1cGVyc2NyaXB0c2hpZnRHUSIwRictRjY2LVEoJm1pbnVzO0YnRjlGO0Y+RkBGQkZERkZGSC9GS1EsMC4yMjIyMjIyZW1GJy9GTkZmci1GUDYlLUZTNiYtRiM2Ki1JI21uR0YkNiRGYXJGOUZgcC1GNjYtUSJ+RidGOUY7Rj5GQEZCRkRGRkZIRkpGTS1GLDYjUSdgQ19fSmBGJ0ZgcEZec0ZpbkY5RjlGZHFGZ3FGanFGX3ItRjY2LVEiPUYnRjlGO0Y+RkBGQkZERkZGSC9GS1EsMC4yNzc3Nzc4ZW1GJy9GTkZbdEZec0ZpbkY5">LUklbXJvd0c2Iy9JK21vZHVsZW5hbWVHNiJJLFR5cGVzZXR0aW5nR0koX3N5c2xpYkdGJzYrLUkjbWlHRiQ2JVEiSkYnLyUnaXRhbGljR1EldHJ1ZUYnLyUsbWF0aHZhcmlhbnRHUSdpdGFsaWNGJy1JI21vR0YkNi1RJyZzZG90O0YnL0YzUSdub3JtYWxGJy8lJmZlbmNlR1EmZmFsc2VGJy8lKnNlcGFyYXRvckdGPS8lKXN0cmV0Y2h5R0Y9LyUqc3ltbWV0cmljR0Y9LyUobGFyZ2VvcEdGPS8lLm1vdmFibGVsaW1pdHNHRj0vJSdhY2NlbnRHRj0vJSdsc3BhY2VHUSYwLjBlbUYnLyUncnNwYWNlR0ZMLUklbXN1cEdGJDYlLUkobWZlbmNlZEdGJDYmLUYjNiktSSZtZnJhY0dGJDYoLUYjNictRiw2JVEjZFJGJ0YvRjIvJSVzaXplR1EjMTJGJy8lK2V4ZWN1dGFibGVHRjEvJTBmb250X3N0eWxlX25hbWVHUSkyRH5JbnB1dEYnRjktRiM2Jy1GLDYjUStgZCZtdTtfX0pgRidGaW5GXG9GXm9GOS8lLmxpbmV0aGlja25lc3NHUSIxRicvJStkZW5vbWFsaWduR1EnY2VudGVyRicvJSludW1hbGlnbkdGW3AvJSliZXZlbGxlZEdGPS1GNjYtUSIsRidGOUY7L0Y/RjFGQEZCRkRGRkZIRkovRk5RLDAuMzMzMzMzM2VtRictRlg2KC1GIzYnLUYsNiNRKGBkQ19fSmBGJ0ZpbkZcb0Zeb0Y5RmFvRmZvRmlvRlxwRl5wRmBwLUZYNigtRiM2Jy1GLDYjUShgZENfX0FgRidGaW5GXG9GXm9GOUZhb0Zmb0Zpb0ZccEZecEZpbkY5RjkvJSVvcGVuR1EiW0YnLyUmY2xvc2VHUSJdRictRiM2Ji1GLDYlUSJURidGL0YyRmluRi9GMi8lMXN1cGVyc2NyaXB0c2hpZnRHUSIwRictRjY2LVEoJm1pbnVzO0YnRjlGO0Y+RkBGQkZERkZGSC9GS1EsMC4yMjIyMjIyZW1GJy9GTkZmci1GUDYlLUZTNiYtRiM2Ki1JI21uR0YkNiRGYXJGOUZgcC1GNjYtUSJ+RidGOUY7Rj5GQEZCRkRGRkZIRkpGTS1GLDYjUSdgQ19fSmBGJ0ZgcEZec0ZpbkY5RjlGZHFGZ3FGanFGX3ItRjY2LVEiPUYnRjlGO0Y+RkBGQkZERkZGSC9GS1EsMC4yNzc3Nzc4ZW1GJy9GTkZbdEZec0ZpbkY5</Equation>

Since the solution of the linear system is derived by Maple using Cramer's rule, the determinant of the Jacobian matrix will occur in the denominator of each of the components of the solution. To simplify the analysis the solution is therefore multiplied with <Equation executable="false" style="2D Math" input-equation="" display="LUklbXJvd0c2Iy9JK21vZHVsZW5hbWVHNiJJLFR5cGVzZXR0aW5nR0koX3N5c2xpYkdGJzYlLUkjbWlHRiQ2JVEiREYnLyUnaXRhbGljR1EmZmFsc2VGJy8lLG1hdGh2YXJpYW50R1Enbm9ybWFsRicvJSVzaXplR1EjMTJGJ0Yy">LUklbXJvd0c2Iy9JK21vZHVsZW5hbWVHNiJJLFR5cGVzZXR0aW5nR0koX3N5c2xpYkdGJzYlLUkjbWlHRiQ2JVEiREYnLyUnaXRhbGljR1EmZmFsc2VGJy8lLG1hdGh2YXJpYW50R1Enbm9ybWFsRicvJSVzaXplR1EjMTJGJ0Yy</Equation>, the determinant of the Jacobian. Remember that this determinant is <Font bold="true" italic="true">negative</Font> (see equation (2.6)).
</Text-field>
</Input>
</Group></Presentation-Block><Presentation-Block>
<Group view="presentation" hide-input="false" hide-output="true" inline-output="false" labelreference="L2103" drawlabel="true" redirect-target="L2102">
<Input>
<Text-field prompt="&gt; " style="Maple Input" layout="Normal"><Equation executable="true" style="2D Input" input-equation="" display="LUklbXJvd0c2Iy9JK21vZHVsZW5hbWVHNiJJLFR5cGVzZXR0aW5nR0koX3N5c2xpYkdGJzYtLUkjbWlHRiQ2JVEnZHhkbXVKRicvJSdpdGFsaWNHUSV0cnVlRicvJSxtYXRodmFyaWFudEdRJ2l0YWxpY0YnLUkjbW9HRiQ2LVEifkYnL0YzUSdub3JtYWxGJy8lJmZlbmNlR1EmZmFsc2VGJy8lKnNlcGFyYXRvckdGPS8lKXN0cmV0Y2h5R0Y9LyUqc3ltbWV0cmljR0Y9LyUobGFyZ2VvcEdGPS8lLm1vdmFibGVsaW1pdHNHRj0vJSdhY2NlbnRHRj0vJSdsc3BhY2VHUSYwLjBlbUYnLyUncnNwYWNlR0ZMLUY2Ni1RKiZjb2xvbmVxO0YnRjlGO0Y+RkBGQkZERkZGSC9GS1EsMC4yNzc3Nzc4ZW1GJy9GTkZTRjUtRiw2JVEpc2ltcGxpZnlGJ0YvRjItSShtZmVuY2VkR0YkNiQtRiM2Ky1GLDYlUSZEZXRKMEYnRi9GMi1GNjYtUScmc2RvdDtGJ0Y5RjtGPkZARkJGREZGRkhGSkZNLUYsNiVRLkxpbmVhckFsZ2VicmFGJ0YvRjItRlk2Ji1GIzYnLUYsNiVRLExpbmVhclNvbHZlRidGL0YyLyUlc2l6ZUdRIzEyRicvJStmb3JlZ3JvdW5kR1EoWzAsMCwwXUYnLyUrZXhlY3V0YWJsZUdGPUY5RjkvJSVvcGVuR1EiW0YnLyUmY2xvc2VHUSJdRictRlk2JC1GIzYoLUYsNiVRIkpGJ0YvRjItRjY2LVEiLEYnRjlGOy9GP0YxRkBGQkZERkZGSEZKL0ZOUSwwLjMzMzMzMzNlbUYnLUYsNiVRJXZlY0pGJ0YvRjJGZ29Gam9GOUY5RmdvRmpvRl1wRjlGOS1GNjYtUSI7RidGOUY7Rl9xRkBGQkZERkZGSEZKRlRGZ29Gam9GXXBGOQ==">LUklbXJvd0c2Iy9JK21vZHVsZW5hbWVHNiJJLFR5cGVzZXR0aW5nR0koX3N5c2xpYkdGJzYtLUkjbWlHRiQ2JVEnZHhkbXVKRicvJSdpdGFsaWNHUSV0cnVlRicvJSxtYXRodmFyaWFudEdRJ2l0YWxpY0YnLUkjbW9HRiQ2LVEifkYnL0YzUSdub3JtYWxGJy8lJmZlbmNlR1EmZmFsc2VGJy8lKnNlcGFyYXRvckdGPS8lKXN0cmV0Y2h5R0Y9LyUqc3ltbWV0cmljR0Y9LyUobGFyZ2VvcEdGPS8lLm1vdmFibGVsaW1pdHNHRj0vJSdhY2NlbnRHRj0vJSdsc3BhY2VHUSYwLjBlbUYnLyUncnNwYWNlR0ZMLUY2Ni1RKiZjb2xvbmVxO0YnRjlGO0Y+RkBGQkZERkZGSC9GS1EsMC4yNzc3Nzc4ZW1GJy9GTkZTRjUtRiw2JVEpc2ltcGxpZnlGJ0YvRjItSShtZmVuY2VkR0YkNiQtRiM2Ky1GLDYlUSZEZXRKMEYnRi9GMi1GNjYtUScmc2RvdDtGJ0Y5RjtGPkZARkJGREZGRkhGSkZNLUYsNiVRLkxpbmVhckFsZ2VicmFGJ0YvRjItRlk2Ji1GIzYnLUYsNiVRLExpbmVhclNvbHZlRidGL0YyLyUlc2l6ZUdRIzEyRicvJStmb3JlZ3JvdW5kR1EoWzAsMCwwXUYnLyUrZXhlY3V0YWJsZUdGPUY5RjkvJSVvcGVuR1EiW0YnLyUmY2xvc2VHUSJdRictRlk2JC1GIzYoLUYsNiVRIkpGJ0YvRjItRjY2LVEiLEYnRjlGOy9GP0YxRkBGQkZERkZGSEZKL0ZOUSwwLjMzMzMzMzNlbUYnLUYsNiVRJXZlY0pGJ0YvRjJGZ29Gam9GOUY5RmdvRmpvRl1wRjlGOS1GNjYtUSI7RidGOUY7Rl9xRkBGQkZERkZGSEZKRlRGZ29Gam9GXXBGOQ==</Equation></Text-field>
</Input>
<Output>
<Text-field superscript="false" placeholder="false" executable="false" selection-placeholder="false" italic="false" size="12" bold="false" subscript="false" family="Times New Roman" opaque="false" underline="false" background="[255,255,255]" readonly="false" foreground="[0,0,0]" alignment="centred" firstindent="0" spacebelow="0" leftmargin="0" linespacing="0.0" initial="0" linebreak="space" rightmargin="0" bulletsuffix="" spaceabove="0" bullet="none" pagebreak-before="false"><Equation executable="false" style="2D Output" display="LUkjbWlHNiMvSSttb2R1bGVuYW1lRzYiSSxUeXBlc2V0dGluZ0dJKF9zeXNsaWJHRic2JVE1b3V0cHV0fnJlZGlyZWN0ZWQuLi5GJy8lJ2l0YWxpY0dRJXRydWVGJy8lLG1hdGh2YXJpYW50R1EnaXRhbGljRic=">LUkjbWlHNiMvSSttb2R1bGVuYW1lRzYiSSxUeXBlc2V0dGluZ0dJKF9zeXNsaWJHRic2JVE1b3V0cHV0fnJlZGlyZWN0ZWQuLi5GJy8lJ2l0YWxpY0dRJXRydWVGJy8lLG1hdGh2YXJpYW50R1EnaXRhbGljRic=</Equation></Text-field>
</Output>
</Group>
<Group view="presentation" hide-input="true" hide-output="false" inline-output="false" labelreference="L2102" drawlabel="true" redirect-source="L2103">
<Input>
<Text-field prompt="&gt; " style="Maple Input" layout="Normal">print(<Label label="L2103" view="label" executable="true"></Label>); # input placeholder</Text-field>
</Input>
<Output>
<Text-field style="2D Output" layout="Maple Output"><Equation executable="false" style="2D Output" display="LUkobWFjdGlvbkc2Iy9JK21vZHVsZW5hbWVHNiJJLFR5cGVzZXR0aW5nR0koX3N5c2xpYkdGJzYlLUkobWZlbmNlZEdGJDYoLUklbXJvd0dGJDYnLUknbXRhYmxlR0YkNjctSSRtdHJHRiQ2Ji1JJG10ZEdGJDYoLUYvNigtSSNtb0dGJDYtUSomdW1pbnVzMDtGJy8lLG1hdGh2YXJpYW50R1Enbm9ybWFsRicvJSZmZW5jZUdRJmZhbHNlRicvJSpzZXBhcmF0b3JHRkUvJSlzdHJldGNoeUdGRS8lKnN5bW1ldHJpY0dGRS8lKGxhcmdlb3BHRkUvJS5tb3ZhYmxlbGltaXRzR0ZFLyUnYWNjZW50R0ZFLyUnbHNwYWNlR1EsMC4yMjIyMjIyZW1GJy8lJ3JzcGFjZUdGVC1GLzYmLUYsNiQtRi82Ji1GLzYmLUYvNiktSSptY29tcGxldGVHRiQ2Jy1JI21pR0YkNiNRJ2BmX19KYEYnRl5vLUYvNidGXm8vJSVzaXplR1EjMTJGJy8lK2ZvcmVncm91bmRHUShbMCwwLDBdRicvJSlyZWFkb25seUdGRUZALUYvNilGYm8tRj02LVEiLEYnRkBGQy9GR1EldHJ1ZUYnRkhGSkZMRk5GUC9GU1EmMC4wZW1GJy9GVlEsMC4zMzMzMzMzZW1GJ0Zib0Zkb0Znb0Zqb0ZALUYvNitGYm9GXnBGYm9GXnBGXHBGZG9GZ29Gam9GQC1GPTYtUTAmQXBwbHlGdW5jdGlvbjtGJ0ZARkNGRkZIRkpGTEZORlBGY3AvRlZGZHAtRiw2JC1GLzYnLUZfbzYlUSJSRicvJSdpdGFsaWNHRmJwL0ZBUSdpdGFsaWNGJ0Zkb0Znb0Zqb0ZARkBGZG9GZ29Gam9GQC1GPTYtUTEmSW52aXNpYmxlVGltZXM7RidGQEZDRkZGSEZKRkxGTkZQRmNwRlxxLUZcbzYnLUZfbzYjUSpgJm11O19fQWBGJ0Zdci1GLzYnRl1yRmRvRmdvRmpvRkAtRi82KUZgckZecEZgckZkb0Znb0Zqb0ZALUYvNitGYHJGXnBGYHJGXnBGYnJGZG9GZ29Gam9GQEZALUY9Ni1RIitGJ0ZARkNGRkZIRkpGTEZORlBGUkZVLUYvNiYtRi82KS1GXG82Jy1GX282I1EnYGZfX0FgRidGX3MtRi82J0Zfc0Zkb0Znb0Zqb0ZALUYvNilGYnNGXnBGYnNGZG9GZ29Gam9GQC1GLzYrRmJzRl5wRmJzRl5wRmRzRmRvRmdvRmpvRkBGaXBGXXFGZG9GZ29Gam9GQEZocS1GLzYpLUZcbzYnLUZfbzYjUSdgZ19fSmBGJ0ZcdC1GLzYnRlx0RmRvRmdvRmpvRkAtRi82KUZfdEZecEZfdEZkb0Znb0Zqb0ZALUYvNitGX3RGXnBGX3RGXnBGYXRGZG9GZ29Gam9GQEZpcEZdcUZkb0Znb0Zqb0ZARkBGQEZARmhxLUZcbzYnLUZfbzYjUSdgQ19fSmBGJ0ZndC1GLzYnRmd0RmRvRmdvRmpvRkAtRi82KUZqdEZecEZqdEZkb0Znb0Zqb0ZALUYvNitGanRGXnBGanRGXnBGXHVGZG9GZ29Gam9GQEZARmRvRmdvRmpvRkAvJSlyb3dhbGlnbkdRIUYnLyUsY29sdW1uYWxpZ25HRmJ1LyUrZ3JvdXBhbGlnbkdGYnUvJShyb3dzcGFuR1EiMUYnLyUrY29sdW1uc3BhbkdGaXVGYHVGY3VGZXUtRjU2Ji1GODYoLUYvNiZGZXRGaHEtRiw2JC1GLzYqLUYvNihGW3JGaHEtRlxvNictRl9vNiNRJ2BDX19BYEYnRmp2LUYvNidGanZGZG9GZ29Gam9GQC1GLzYpRl13Rl5wRl13RmRvRmdvRmpvRkAtRi82K0Zdd0ZecEZdd0ZecEZfd0Zkb0Znb0Zqb0ZARmhxLUYsNiQtRi82KS1JJm1mcmFjR0YkNigtRi82Jy1GPTYtUTAmRGlmZmVyZW50aWFsRDtGJ0ZARkNGRkZIRkpGTEZORlBGY3BGXHFGZG9GZ29Gam9GQC1GLzYnLUYvNihGXHhGYXFGZG9GZ29Gam9GQEZkb0Znb0Zqb0ZALyUubGluZXRoaWNrbmVzc0dGaXUvJStkZW5vbWFsaWduR1EnY2VudGVyRicvJSludW1hbGlnbkdGZ3gvJSliZXZlbGxlZEdGRUZocUZbc0Zkb0Znb0Zqb0ZARkBGQEZmci1GLzYoRltyRmhxRmV0RmhxLUYsNiQtRi82KUZnd0ZocUZpbkZkb0Znb0Zqb0ZARkBGQEZmci1GLzYoRmV0RmhxLUYsNiQtRi82KUZnd0ZocUZoc0Zkb0Znb0Zqb0ZARkBGaHFGW3NGQC1GPTYtUSgmbWludXM7RidGQEZDRkZGSEZKRkxGTkZQRlJGVS1GLzYmRltyRmhxLUYsNiQtRi82KUZnd0ZocS1GLzYpLUZfbzYlUSJwRidGZHFGZnFGaXBGXXFGZG9GZ29Gam9GQEZkb0Znb0Zqb0ZARkBGQEZARkBGQEZgdUZjdUZldUZndUZqdUZgdUZjdUZldS1GNTYmLUY4NigtRi82Ji1GLDYkLUYvNiotRi82KEZjd0ZocUZodkZocUZoc0ZARmZyLUYvNihGXnlGaHFGZXRGaHFGaHNGQEZoeS1GLzYoRmV0RmhxRmluRmhxRmR5RkBGaHktRi82JkZdekZocUZoc0ZARkBGQEZocUZldEZARmB1RmN1RmV1Rmd1Rmp1RmB1RmN1RmV1LyUmYWxpZ25HUSVheGlzRicvRmF1USliYXNlbGluZUYnL0ZkdUZneC9GZnVRJ3xmcmxlZnR8aHJGJy8lL2FsaWdubWVudHNjb3BlR0ZicC8lLGNvbHVtbndpZHRoR1ElYXV0b0YnLyUmd2lkdGhHRmRcbC8lK3Jvd3NwYWNpbmdHUSYxLjBleEYnLyUuY29sdW1uc3BhY2luZ0dRJjAuOGVtRicvJSlyb3dsaW5lc0dRJW5vbmVGJy8lLGNvbHVtbmxpbmVzR0ZfXWwvJSZmcmFtZUdGX11sLyUtZnJhbWVzcGFjaW5nR1EsMC40ZW1+MC41ZXhGJy8lKmVxdWFscm93c0dGRS8lLWVxdWFsY29sdW1uc0dGRS8lLWRpc3BsYXlzdHlsZUdGRS8lJXNpZGVHUSZyaWdodEYnLyUwbWlubGFiZWxzcGFjaW5nR0ZcXWxGZG9GZ29Gam9GQEZAL0krbXNlbWFudGljc0dGJFEqQ29sVmVjdG9yRicvJSVvcGVuR1EiW0YnLyUmY2xvc2VHUSJdRidGYl5sLyUrYWN0aW9udHlwZUdRLnJ0YWJsZWFkZHJlc3NGJy8lKXJ0YWJsZWlkR1E1MTg0NDY3NDQwNzg0MTY0NTUxOTBGJw==">LUkobWFjdGlvbkc2Iy9JK21vZHVsZW5hbWVHNiJJLFR5cGVzZXR0aW5nR0koX3N5c2xpYkdGJzYlLUkobWZlbmNlZEdGJDYoLUklbXJvd0dGJDYnLUknbXRhYmxlR0YkNjctSSRtdHJHRiQ2Ji1JJG10ZEdGJDYoLUYvNigtSSNtb0dGJDYtUSomdW1pbnVzMDtGJy8lLG1hdGh2YXJpYW50R1Enbm9ybWFsRicvJSZmZW5jZUdRJmZhbHNlRicvJSpzZXBhcmF0b3JHRkUvJSlzdHJldGNoeUdGRS8lKnN5bW1ldHJpY0dGRS8lKGxhcmdlb3BHRkUvJS5tb3ZhYmxlbGltaXRzR0ZFLyUnYWNjZW50R0ZFLyUnbHNwYWNlR1EsMC4yMjIyMjIyZW1GJy8lJ3JzcGFjZUdGVC1GLzYmLUYsNiQtRi82Ji1GLzYmLUYvNiktSSptY29tcGxldGVHRiQ2Jy1JI21pR0YkNiNRJ2BmX19KYEYnRl5vLUYvNidGXm8vJSVzaXplR1EjMTJGJy8lK2ZvcmVncm91bmRHUShbMCwwLDBdRicvJSlyZWFkb25seUdGRUZALUYvNilGYm8tRj02LVEiLEYnRkBGQy9GR1EldHJ1ZUYnRkhGSkZMRk5GUC9GU1EmMC4wZW1GJy9GVlEsMC4zMzMzMzMzZW1GJ0Zib0Zkb0Znb0Zqb0ZALUYvNitGYm9GXnBGYm9GXnBGXHBGZG9GZ29Gam9GQC1GPTYtUTAmQXBwbHlGdW5jdGlvbjtGJ0ZARkNGRkZIRkpGTEZORlBGY3AvRlZGZHAtRiw2JC1GLzYnLUZfbzYlUSJSRicvJSdpdGFsaWNHRmJwL0ZBUSdpdGFsaWNGJ0Zkb0Znb0Zqb0ZARkBGZG9GZ29Gam9GQC1GPTYtUTEmSW52aXNpYmxlVGltZXM7RidGQEZDRkZGSEZKRkxGTkZQRmNwRlxxLUZcbzYnLUZfbzYjUSpgJm11O19fQWBGJ0Zdci1GLzYnRl1yRmRvRmdvRmpvRkAtRi82KUZgckZecEZgckZkb0Znb0Zqb0ZALUYvNitGYHJGXnBGYHJGXnBGYnJGZG9GZ29Gam9GQEZALUY9Ni1RIitGJ0ZARkNGRkZIRkpGTEZORlBGUkZVLUYvNiYtRi82KS1GXG82Jy1GX282I1EnYGZfX0FgRidGX3MtRi82J0Zfc0Zkb0Znb0Zqb0ZALUYvNilGYnNGXnBGYnNGZG9GZ29Gam9GQC1GLzYrRmJzRl5wRmJzRl5wRmRzRmRvRmdvRmpvRkBGaXBGXXFGZG9GZ29Gam9GQEZocS1GLzYpLUZcbzYnLUZfbzYjUSdgZ19fSmBGJ0ZcdC1GLzYnRlx0RmRvRmdvRmpvRkAtRi82KUZfdEZecEZfdEZkb0Znb0Zqb0ZALUYvNitGX3RGXnBGX3RGXnBGYXRGZG9GZ29Gam9GQEZpcEZdcUZkb0Znb0Zqb0ZARkBGQEZARmhxLUZcbzYnLUZfbzYjUSdgQ19fSmBGJ0ZndC1GLzYnRmd0RmRvRmdvRmpvRkAtRi82KUZqdEZecEZqdEZkb0Znb0Zqb0ZALUYvNitGanRGXnBGanRGXnBGXHVGZG9GZ29Gam9GQEZARmRvRmdvRmpvRkAvJSlyb3dhbGlnbkdRIUYnLyUsY29sdW1uYWxpZ25HRmJ1LyUrZ3JvdXBhbGlnbkdGYnUvJShyb3dzcGFuR1EiMUYnLyUrY29sdW1uc3BhbkdGaXVGYHVGY3VGZXUtRjU2Ji1GODYoLUYvNiZGZXRGaHEtRiw2JC1GLzYqLUYvNihGW3JGaHEtRlxvNictRl9vNiNRJ2BDX19BYEYnRmp2LUYvNidGanZGZG9GZ29Gam9GQC1GLzYpRl13Rl5wRl13RmRvRmdvRmpvRkAtRi82K0Zdd0ZecEZdd0ZecEZfd0Zkb0Znb0Zqb0ZARmhxLUYsNiQtRi82KS1JJm1mcmFjR0YkNigtRi82Jy1GPTYtUTAmRGlmZmVyZW50aWFsRDtGJ0ZARkNGRkZIRkpGTEZORlBGY3BGXHFGZG9GZ29Gam9GQC1GLzYnLUYvNihGXHhGYXFGZG9GZ29Gam9GQEZkb0Znb0Zqb0ZALyUubGluZXRoaWNrbmVzc0dGaXUvJStkZW5vbWFsaWduR1EnY2VudGVyRicvJSludW1hbGlnbkdGZ3gvJSliZXZlbGxlZEdGRUZocUZbc0Zkb0Znb0Zqb0ZARkBGQEZmci1GLzYoRltyRmhxRmV0RmhxLUYsNiQtRi82KUZnd0ZocUZpbkZkb0Znb0Zqb0ZARkBGQEZmci1GLzYoRmV0RmhxLUYsNiQtRi82KUZnd0ZocUZoc0Zkb0Znb0Zqb0ZARkBGaHFGW3NGQC1GPTYtUSgmbWludXM7RidGQEZDRkZGSEZKRkxGTkZQRlJGVS1GLzYmRltyRmhxLUYsNiQtRi82KUZnd0ZocS1GLzYpLUZfbzYlUSJwRidGZHFGZnFGaXBGXXFGZG9GZ29Gam9GQEZkb0Znb0Zqb0ZARkBGQEZARkBGQEZgdUZjdUZldUZndUZqdUZgdUZjdUZldS1GNTYmLUY4NigtRi82Ji1GLDYkLUYvNiotRi82KEZjd0ZocUZodkZocUZoc0ZARmZyLUYvNihGXnlGaHFGZXRGaHFGaHNGQEZoeS1GLzYoRmV0RmhxRmluRmhxRmR5RkBGaHktRi82JkZdekZocUZoc0ZARkBGQEZocUZldEZARmB1RmN1RmV1Rmd1Rmp1RmB1RmN1RmV1LyUmYWxpZ25HUSVheGlzRicvRmF1USliYXNlbGluZUYnL0ZkdUZneC9GZnVRJ3xmcmxlZnR8aHJGJy8lL2FsaWdubWVudHNjb3BlR0ZicC8lLGNvbHVtbndpZHRoR1ElYXV0b0YnLyUmd2lkdGhHRmRcbC8lK3Jvd3NwYWNpbmdHUSYxLjBleEYnLyUuY29sdW1uc3BhY2luZ0dRJjAuOGVtRicvJSlyb3dsaW5lc0dRJW5vbmVGJy8lLGNvbHVtbmxpbmVzR0ZfXWwvJSZmcmFtZUdGX11sLyUtZnJhbWVzcGFjaW5nR1EsMC40ZW1+MC41ZXhGJy8lKmVxdWFscm93c0dGRS8lLWVxdWFsY29sdW1uc0dGRS8lLWRpc3BsYXlzdHlsZUdGRS8lJXNpZGVHUSZyaWdodEYnLyUwbWlubGFiZWxzcGFjaW5nR0ZcXWxGZG9GZ29Gam9GQEZAL0krbXNlbWFudGljc0dGJFEqQ29sVmVjdG9yRicvJSVvcGVuR1EiW0YnLyUmY2xvc2VHUSJdRidGYl5sLyUrYWN0aW9udHlwZUdRLnJ0YWJsZWFkZHJlc3NGJy8lKXJ0YWJsZWlkR1E1MTg0NDY3NDQwNzg0MTY0NTUxOTBGJw==</Equation></Text-field>
</Output>
</Group></Presentation-Block><Presentation-Block>
<Group view="presentation" hide-input="false" hide-output="true" inline-output="false" labelreference="L2275" drawlabel="true" applyint="true" applyrational="true">
<Input>
<Text-field style="Text" layout="Normal">
Consider the derivative of juvenile consumer density in equilibrium with respect to juvenile mortality rate, <Equation executable="false" style="2D Math" input-equation="" display="LUklbXJvd0c2Iy9JK21vZHVsZW5hbWVHNiJJLFR5cGVzZXR0aW5nR0koX3N5c2xpYkdGJzYlLUkmbWZyYWNHRiQ2KC1JI21pR0YkNiNRKGBkQ19fSmBGJy1GIzYlLUYvNiNRK2BkJm11O19fSmBGJy8lJ2l0YWxpY0dRJXRydWVGJy8lLG1hdGh2YXJpYW50R1EnaXRhbGljRicvJS5saW5ldGhpY2tuZXNzR1EiMUYnLyUrZGVub21hbGlnbkdRJ2NlbnRlckYnLyUpbnVtYWxpZ25HRkIvJSliZXZlbGxlZEdRJmZhbHNlRicvJSVzaXplR1EjMTJGJy9GO1Enbm9ybWFsRic=">LUklbXJvd0c2Iy9JK21vZHVsZW5hbWVHNiJJLFR5cGVzZXR0aW5nR0koX3N5c2xpYkdGJzYlLUkmbWZyYWNHRiQ2KC1JI21pR0YkNiNRKGBkQ19fSmBGJy1GIzYlLUYvNiNRK2BkJm11O19fSmBGJy8lJ2l0YWxpY0dRJXRydWVGJy8lLG1hdGh2YXJpYW50R1EnaXRhbGljRicvJS5saW5ldGhpY2tuZXNzR1EiMUYnLyUrZGVub21hbGlnbkdRJ2NlbnRlckYnLyUpbnVtYWxpZ25HRkIvJSliZXZlbGxlZEdRJmZhbHNlRicvJSVzaXplR1EjMTJGJy9GO1Enbm9ybWFsRic=</Equation>:
</Text-field>
</Input>
</Group></Presentation-Block><Presentation-Block>
<Group view="presentation" hide-input="false" hide-output="true" inline-output="false" labelreference="L2123" drawlabel="true" redirect-target="L2124">
<Input>
<Text-field prompt="&gt; " style="Maple Input" layout="Normal"><Equation executable="true" style="2D Input" input-equation="" display="LUklbXJvd0c2Iy9JK21vZHVsZW5hbWVHNiJJLFR5cGVzZXR0aW5nR0koX3N5c2xpYkdGJzYtLUkjbWlHRiQ2JVEoZENKZG11SkYnLyUnaXRhbGljR1EldHJ1ZUYnLyUsbWF0aHZhcmlhbnRHUSdpdGFsaWNGJy1JI21vR0YkNi1RIn5GJy9GM1Enbm9ybWFsRicvJSZmZW5jZUdRJmZhbHNlRicvJSpzZXBhcmF0b3JHRj0vJSlzdHJldGNoeUdGPS8lKnN5bW1ldHJpY0dGPS8lKGxhcmdlb3BHRj0vJS5tb3ZhYmxlbGltaXRzR0Y9LyUnYWNjZW50R0Y9LyUnbHNwYWNlR1EmMC4wZW1GJy8lJ3JzcGFjZUdGTC1GNjYtUSomY29sb25lcTtGJ0Y5RjtGPkZARkJGREZGRkgvRktRLDAuMjc3Nzc3OGVtRicvRk5GU0Y1LUYsNiVRKGNvbGxlY3RGJ0YvRjItSShtZmVuY2VkR0YkNiQtRiM2KS1GLDYlUSdkeGRtdUpGJ0YvRjItRlk2Ji1GIzYmLUkjbW5HRiQ2JFEiMkYnRjkvJSVzaXplR1EjMTJGJy8lK2ZvcmVncm91bmRHUShbMCwwLDBdRidGOUY5LyUlb3BlbkdRIltGJy8lJmNsb3NlR1EiXUYnLUY2Ni1RIixGJ0Y5RjsvRj9GMUZARkJGREZGRkhGSi9GTlEsMC4zMzMzMzMzZW1GJy1GWTYmLUYjNjAtRlk2JC1GIzYpLUkmbWZyYWNHRiQ2KC1GIzYmLUY2Ni1RMCZEaWZmZXJlbnRpYWxEO0YnRjlGO0Y+RkBGQkZERkZGSEZKRk1GYm9GZW9GOS1GIzYoLUYsNiNRIUYnLUYjNidGYXEtRiw2JVEiUkYnRi9GMkZib0Zlb0Y5RmZxRmJvRmVvRjkvJS5saW5ldGhpY2tuZXNzR1EiMUYnLyUrZGVub21hbGlnbkdRJ2NlbnRlckYnLyUpbnVtYWxpZ25HRmNyLyUpYmV2ZWxsZWRHRj0tRjY2LVExJkludmlzaWJsZVRpbWVzO0YnRjlGO0Y+RkBGQkZERkZGSEZKRk0tRiM2KC1GLDYlUSJwRidGL0YyLUY2Ni1RMCZBcHBseUZ1bmN0aW9uO0YnRjlGO0Y+RkBGQkZERkZGSEZKRk0tRlk2JC1GIzYmRltyRmJvRmVvRjlGOUZib0Zlb0Y5RmZxRmJvRmVvRjlGOUZecC1GWTYkLUYjNistRl1xNihGYXFGaXFGXnJGYXJGZHJGZnJGZnEtSSdtc3BhY2VHRiQ2Ji8lJ2hlaWdodEdRJjAuMGV4RicvJSZ3aWR0aEdRJjAuNGVtRicvJSZkZXB0aEdGYnQvJSpsaW5lYnJlYWtHUSVhdXRvRictRiw2I1EnYGZfX0pgRidGYHMtRlk2JEZbckY5RmJvRmVvRjlGOUZecC1GWTYkLUYjNitGW3RGZnFGXXQtRiw2I1EnYGZfX0FgRidGYHNGXnVGYm9GZW9GOUY5Rl5wLUZZNiQtRiM2Jy1GXXE2KEZhcS1GIzYlRmFxRltyRjlGXnJGYXJGZHJGZnJGNS1GLDYjUSdgZ19fSmBGJ0ZedUY5RjlGXnAtRlk2JC1GIzYnRlt2RjUtRiw2I1EnYGdfX0FgRidGXnVGOUY5Rl5wLUYsNiNRJ2BDX19KYEYnRmJvRmVvRjlGOUZob0ZbcEZib0Zlb0Y5RjktRjY2LVEiO0YnRjlGO0ZhcEZARkJGREZGRkhGSkZURmJvRmVvLyUrZXhlY3V0YWJsZUdGPUY5">LUklbXJvd0c2Iy9JK21vZHVsZW5hbWVHNiJJLFR5cGVzZXR0aW5nR0koX3N5c2xpYkdGJzYtLUkjbWlHRiQ2JVEoZENKZG11SkYnLyUnaXRhbGljR1EldHJ1ZUYnLyUsbWF0aHZhcmlhbnRHUSdpdGFsaWNGJy1JI21vR0YkNi1RIn5GJy9GM1Enbm9ybWFsRicvJSZmZW5jZUdRJmZhbHNlRicvJSpzZXBhcmF0b3JHRj0vJSlzdHJldGNoeUdGPS8lKnN5bW1ldHJpY0dGPS8lKGxhcmdlb3BHRj0vJS5tb3ZhYmxlbGltaXRzR0Y9LyUnYWNjZW50R0Y9LyUnbHNwYWNlR1EmMC4wZW1GJy8lJ3JzcGFjZUdGTC1GNjYtUSomY29sb25lcTtGJ0Y5RjtGPkZARkJGREZGRkgvRktRLDAuMjc3Nzc3OGVtRicvRk5GU0Y1LUYsNiVRKGNvbGxlY3RGJ0YvRjItSShtZmVuY2VkR0YkNiQtRiM2KS1GLDYlUSdkeGRtdUpGJ0YvRjItRlk2Ji1GIzYmLUkjbW5HRiQ2JFEiMkYnRjkvJSVzaXplR1EjMTJGJy8lK2ZvcmVncm91bmRHUShbMCwwLDBdRidGOUY5LyUlb3BlbkdRIltGJy8lJmNsb3NlR1EiXUYnLUY2Ni1RIixGJ0Y5RjsvRj9GMUZARkJGREZGRkhGSi9GTlEsMC4zMzMzMzMzZW1GJy1GWTYmLUYjNjAtRlk2JC1GIzYpLUkmbWZyYWNHRiQ2KC1GIzYmLUY2Ni1RMCZEaWZmZXJlbnRpYWxEO0YnRjlGO0Y+RkBGQkZERkZGSEZKRk1GYm9GZW9GOS1GIzYoLUYsNiNRIUYnLUYjNidGYXEtRiw2JVEiUkYnRi9GMkZib0Zlb0Y5RmZxRmJvRmVvRjkvJS5saW5ldGhpY2tuZXNzR1EiMUYnLyUrZGVub21hbGlnbkdRJ2NlbnRlckYnLyUpbnVtYWxpZ25HRmNyLyUpYmV2ZWxsZWRHRj0tRjY2LVExJkludmlzaWJsZVRpbWVzO0YnRjlGO0Y+RkBGQkZERkZGSEZKRk0tRiM2KC1GLDYlUSJwRidGL0YyLUY2Ni1RMCZBcHBseUZ1bmN0aW9uO0YnRjlGO0Y+RkBGQkZERkZGSEZKRk0tRlk2JC1GIzYmRltyRmJvRmVvRjlGOUZib0Zlb0Y5RmZxRmJvRmVvRjlGOUZecC1GWTYkLUYjNistRl1xNihGYXFGaXFGXnJGYXJGZHJGZnJGZnEtSSdtc3BhY2VHRiQ2Ji8lJ2hlaWdodEdRJjAuMGV4RicvJSZ3aWR0aEdRJjAuNGVtRicvJSZkZXB0aEdGYnQvJSpsaW5lYnJlYWtHUSVhdXRvRictRiw2I1EnYGZfX0pgRidGYHMtRlk2JEZbckY5RmJvRmVvRjlGOUZecC1GWTYkLUYjNitGW3RGZnFGXXQtRiw2I1EnYGZfX0FgRidGYHNGXnVGYm9GZW9GOUY5Rl5wLUZZNiQtRiM2Jy1GXXE2KEZhcS1GIzYlRmFxRltyRjlGXnJGYXJGZHJGZnJGNS1GLDYjUSdgZ19fSmBGJ0ZedUY5RjlGXnAtRlk2JC1GIzYnRlt2RjUtRiw2I1EnYGdfX0FgRidGXnVGOUY5Rl5wLUYsNiNRJ2BDX19KYEYnRmJvRmVvRjlGOUZob0ZbcEZib0Zlb0Y5RjktRjY2LVEiO0YnRjlGO0ZhcEZARkJGREZGRkhGSkZURmJvRmVvLyUrZXhlY3V0YWJsZUdGPUY5</Equation></Text-field>
</Input>
<Output>
<Text-field superscript="false" placeholder="false" executable="false" selection-placeholder="false" italic="false" size="12" bold="false" subscript="false" family="Times New Roman" opaque="false" underline="false" background="[255,255,255]" readonly="false" foreground="[0,0,0]" alignment="centred" firstindent="0" spacebelow="0" leftmargin="0" linespacing="0.0" initial="0" linebreak="space" rightmargin="0" bulletsuffix="" spaceabove="0" bullet="none" pagebreak-before="false"><Equation executable="false" style="2D Output" display="LUkjbWlHNiMvSSttb2R1bGVuYW1lRzYiSSxUeXBlc2V0dGluZ0dJKF9zeXNsaWJHRic2JVE1b3V0cHV0fnJlZGlyZWN0ZWQuLi5GJy8lJ2l0YWxpY0dRJXRydWVGJy8lLG1hdGh2YXJpYW50R1EnaXRhbGljRic=">LUkjbWlHNiMvSSttb2R1bGVuYW1lRzYiSSxUeXBlc2V0dGluZ0dJKF9zeXNsaWJHRic2JVE1b3V0cHV0fnJlZGlyZWN0ZWQuLi5GJy8lJ2l0YWxpY0dRJXRydWVGJy8lLG1hdGh2YXJpYW50R1EnaXRhbGljRic=</Equation></Text-field>
</Output>
</Group>
<Group view="presentation" hide-input="true" hide-output="false" inline-output="false" labelreference="L2124" drawlabel="true" redirect-source="L2123">
<Input>
<Text-field prompt="&gt; " style="Maple Input" layout="Normal">print(<Label label="L2123" view="label" executable="true"></Label>); # input placeholder</Text-field>
</Input>
<Output>
<Text-field style="2D Output" layout="Maple Output"><Equation executable="false" style="2D Output" display="LUklbXJvd0c2Iy9JK21vZHVsZW5hbWVHNiJJLFR5cGVzZXR0aW5nR0koX3N5c2xpYkdGJzYrLUkjbW9HRiQ2LVEqJnVtaW51czA7RicvJSxtYXRodmFyaWFudEdRJ25vcm1hbEYnLyUmZmVuY2VHUSZmYWxzZUYnLyUqc2VwYXJhdG9yR0Y0LyUpc3RyZXRjaHlHRjQvJSpzeW1tZXRyaWNHRjQvJShsYXJnZW9wR0Y0LyUubW92YWJsZWxpbWl0c0dGNC8lJ2FjY2VudEdGNC8lJ2xzcGFjZUdRLDAuMjIyMjIyMmVtRicvJSdyc3BhY2VHRkMtRiM2KC1JKm1jb21wbGV0ZUdGJDYnLUkjbWlHRiQ2I1EnYENfX0pgRidGSy1GIzYnRksvJSVzaXplR1EjMTJGJy8lK2ZvcmVncm91bmRHUShbMCwwLDBdRicvJSlyZWFkb25seUdGNEYvLUYjNilGTy1GLDYtUSIsRidGL0YyL0Y2USV0cnVlRidGN0Y5RjtGPUY/L0ZCUSYwLjBlbUYnL0ZFUSwwLjMzMzMzMzNlbUYnRk9GUUZURldGLy1GIzYrRk9GZW5GT0ZlbkZZRlFGVEZXRi8tRiw2LVExJkludmlzaWJsZVRpbWVzO0YnRi9GMkY1RjdGOUY7Rj1GP0Zqbi9GRUZbby1GSTYnLUZMNiNRKmAmbXU7X19BYEYnRmZvLUYjNidGZm9GUUZURldGLy1GIzYpRmlvRmVuRmlvRlFGVEZXRi8tRiM2K0Zpb0ZlbkZpb0ZlbkZbcEZRRlRGV0YvRmBvLUkobWZlbmNlZEdGJDYkLUYjNiktSSZtZnJhY0dGJDYoLUYjNictRiw2LVEwJkRpZmZlcmVudGlhbEQ7RidGL0YyRjVGN0Y5RjtGPUY/RmpuRmNvRlFGVEZXRi8tRiM2Jy1GIzYoRmlwLUZMNiVRIlJGJy8lJ2l0YWxpY0dGaW4vRjBRJ2l0YWxpY0YnRlFGVEZXRi9GUUZURldGLy8lLmxpbmV0aGlja25lc3NHUSIxRicvJStkZW5vbWFsaWduR1EnY2VudGVyRicvJSludW1hbGlnbkdGXHIvJSliZXZlbGxlZEdGNEZgby1GIzYpLUZMNiVRInBGJ0ZjcUZlcS1GLDYtUTAmQXBwbHlGdW5jdGlvbjtGJ0YvRjJGNUY3RjlGO0Y9Rj9Gam5GY28tRmBwNiQtRiM2J0ZgcUZRRlRGV0YvRi9GUUZURldGL0ZRRlRGV0YvRi9GLy1GLDYtUSIrRidGL0YyRjVGN0Y5RjtGPUY/RkFGRC1GIzYoLUklbXN1cEdGJDYlRkgtSSNtbkdGJDYkUSIyRidGLy8lMXN1cGVyc2NyaXB0c2hpZnRHUSIwRidGYG9GZG9GYG8tRmBwNiQtRiM2KUZkcEZgby1GIzYpLUZJNictRkw2I1EnYGZfX0pgRidGZHQtRiM2J0ZkdEZRRlRGV0YvLUYjNilGZ3RGZW5GZ3RGUUZURldGLy1GIzYrRmd0RmVuRmd0RmVuRml0RlFGVEZXRi9GZnJGaXJGUUZURldGL0ZRRlRGV0YvRi9GL0Zdcy1GIzYqRkhGYG9GZG9GYG8tRkk2Jy1GTDYjUSdgQ19fQWBGJ0ZhdS1GIzYnRmF1RlFGVEZXRi8tRiM2KUZkdUZlbkZkdUZRRlRGV0YvLUYjNitGZHVGZW5GZHVGZW5GZnVGUUZURldGL0Zgby1GYHA2JC1GIzYpRmRwRmBvLUYjNiktRkk2Jy1GTDYjUSdgZl9fQWBGJ0Zidi1GIzYnRmJ2RlFGVEZXRi8tRiM2KUZldkZlbkZldkZRRlRGV0YvLUYjNitGZXZGZW5GZXZGZW5GZ3ZGUUZURldGL0ZmckZpckZRRlRGV0YvRlFGVEZXRi9GL0YvRl1zLUYjNihGYnNGYG8tRmBwNiQtRiM2KUZkcEZgby1GIzYpLUZJNictRkw2I1EnYGdfX0pgRidGZXctRiM2J0Zld0ZRRlRGV0YvLUYjNilGaHdGZW5GaHdGUUZURldGLy1GIzYrRmh3RmVuRmh3RmVuRmp3RlFGVEZXRi9GZnJGaXJGUUZURldGL0ZRRlRGV0YvRi9GYG9GXnZGL0Yv">LCoqKEklQ19fSkc2IiIiIkkoJm11O19fQUdGJUYmLUklZGlmZkclKnByb3RlY3RlZEc2JC1JInBHRiU2I0kiUkdGJUYvRiYhIiIqKClGJCIiI0YmRidGJi1GKTYkLUklZl9fSkdGJUYuRi9GJkYmKipGJEYmRidGJkklQ19fQUdGJUYmLUYpNiQtSSVmX19BR0YlRi5GL0YmRiYqKEYyRiYtRik2JC1JJWdfX0pHRiVGLkYvRiZGPEYmRiY=</Equation></Text-field>
</Output>
</Group></Presentation-Block><Presentation-Block>
<Group view="presentation" hide-input="false" hide-output="true" inline-output="false" labelreference="L2196" drawlabel="true" redirect-target="L2197">
<Input>
<Text-field prompt="&gt; " style="Maple Input" layout="Normal"><Equation executable="true" style="2D Input" input-equation="" display="LUklbXJvd0c2Iy9JK21vZHVsZW5hbWVHNiJJLFR5cGVzZXR0aW5nR0koX3N5c2xpYkdGJzYuLUkjbWlHRiQ2JVEoZENKZG11SkYnLyUnaXRhbGljR1EldHJ1ZUYnLyUsbWF0aHZhcmlhbnRHUSdpdGFsaWNGJy1JI21vR0YkNi1RIn5GJy9GM1Enbm9ybWFsRicvJSZmZW5jZUdRJmZhbHNlRicvJSpzZXBhcmF0b3JHRj0vJSlzdHJldGNoeUdGPS8lKnN5bW1ldHJpY0dGPS8lKGxhcmdlb3BHRj0vJS5tb3ZhYmxlbGltaXRzR0Y9LyUnYWNjZW50R0Y9LyUnbHNwYWNlR1EmMC4wZW1GJy8lJ3JzcGFjZUdGTC1GNjYtUSomY29sb25lcTtGJ0Y5RjtGPkZARkJGREZGRkgvRktRLDAuMjc3Nzc3OGVtRicvRk5GU0Y1LUkobWZlbmNlZEdGJDYkLUYjNjAtRiw2I1EqYCZtdTtfX0FgRictRjY2LVEnJnNkb3Q7RidGOUY7Rj5GQEZCRkRGRkZIRkpGTS1GVjYkLUYjNjAtRjY2LVEqJnVtaW51czA7RidGOUY7Rj5GQEZCRkRGRkZIL0ZLUSwwLjIyMjIyMjJlbUYnL0ZORmJvLUZWNiQtRiM2Ky1JJm1mcmFjR0YkNigtRiM2KS1GNjYtUTAmRGlmZmVyZW50aWFsRDtGJ0Y5RjtGPkZARkJGREZGRkhGSkZNLyUlc2l6ZUdRIzEyRicvJStmb3JlZ3JvdW5kR1EqWzAsMCwyNTVdRicvJStleGVjdXRhYmxlR0Y9LyUpcmVhZG9ubHlHRjEvJTBmb250X3N0eWxlX25hbWVHUSoyRH5PdXRwdXRGJ0Y5LUYjNiktRiM2KkZdcC1GLDYlUSJSRidGL0YyRmBwRmNwRmZwRmhwRmpwRjlGYHBGY3BGZnBGaHBGanBGOS8lLmxpbmV0aGlja25lc3NHUSIxRicvJStkZW5vbWFsaWduR1EnY2VudGVyRicvJSludW1hbGlnbkdGaXEvJSliZXZlbGxlZEdGPS1GNjYtUTEmSW52aXNpYmxlVGltZXM7RidGOUY7Rj5GQEZCRkRGRkZIRkpGTS1GIzYrLUYsNiVRInBGJ0YvRjItRjY2LVEwJkFwcGx5RnVuY3Rpb247RidGOUY7Rj5GQEZCRkRGRkZIRkpGTS1GVjYkLUYjNilGYXFGYHBGY3BGZnBGaHBGanBGOUY5RmBwRmNwRmZwRmhwRmpwRjlGYHBGY3BGZnBGaHBGanBGOUY5LUY2Ni1RIitGJ0Y5RjtGPkZARkJGREZGRkhGYW9GY28tRlY2JC1GIzYrLUZpbzYoLUYjNihGXXBGYHAvRmRwUShbMCwwLDBdRidGZnAvRltxUSgyRH5NYXRoRidGOS1GIzYqLUYsNiNRIUYnLUYjNilGXXBGYXFGYHBGaHNGZnBGanNGOUZedEZgcEZoc0ZmcEZqc0Y5RmRxRmdxRmpxRlxyRl5yLUYjNiotRiw2I1EnYGZfX0pgRidGZnItRlY2JC1GIzYoRmFxRmBwRmhzRmZwRmpzRjlGOUZgcEZoc0ZmcEZqc0Y5Rl50RmBwRmhzRmZwRmpzRjlGOUZnbi1GLDYjUSdgQ19fSmBGJ0Zdcy1GVjYkLUYjNitGZHNGXnItRiM2Ki1GLDYjUSdgZl9fQWBGJ0ZmckZodEZgcEZoc0ZmcEZqc0Y5Rl50RmBwRmhzRmZwRmpzRjlGOUZeci1GLDYjUSdgQ19fQWBGJ0ZgcEZoc0ZmcEY5RjlGXXMtRlY2JC1GIzYrRmRzRl5yLUYsNiNRJ2BnX19KYEYnRmh0RmBwRmhzRmZwRmpzRjlGOUZnbkZldS1GVjYkLUYjNiZGYXFGYHBGaHNGOUY5RmduRlx1RmBwRmhzRmZwRjlGOUZnbkZcdUZedEZgcEZoc0ZmcEY5">LUklbXJvd0c2Iy9JK21vZHVsZW5hbWVHNiJJLFR5cGVzZXR0aW5nR0koX3N5c2xpYkdGJzYuLUkjbWlHRiQ2JVEoZENKZG11SkYnLyUnaXRhbGljR1EldHJ1ZUYnLyUsbWF0aHZhcmlhbnRHUSdpdGFsaWNGJy1JI21vR0YkNi1RIn5GJy9GM1Enbm9ybWFsRicvJSZmZW5jZUdRJmZhbHNlRicvJSpzZXBhcmF0b3JHRj0vJSlzdHJldGNoeUdGPS8lKnN5bW1ldHJpY0dGPS8lKGxhcmdlb3BHRj0vJS5tb3ZhYmxlbGltaXRzR0Y9LyUnYWNjZW50R0Y9LyUnbHNwYWNlR1EmMC4wZW1GJy8lJ3JzcGFjZUdGTC1GNjYtUSomY29sb25lcTtGJ0Y5RjtGPkZARkJGREZGRkgvRktRLDAuMjc3Nzc3OGVtRicvRk5GU0Y1LUkobWZlbmNlZEdGJDYkLUYjNjAtRiw2I1EqYCZtdTtfX0FgRictRjY2LVEnJnNkb3Q7RidGOUY7Rj5GQEZCRkRGRkZIRkpGTS1GVjYkLUYjNjAtRjY2LVEqJnVtaW51czA7RidGOUY7Rj5GQEZCRkRGRkZIL0ZLUSwwLjIyMjIyMjJlbUYnL0ZORmJvLUZWNiQtRiM2Ky1JJm1mcmFjR0YkNigtRiM2KS1GNjYtUTAmRGlmZmVyZW50aWFsRDtGJ0Y5RjtGPkZARkJGREZGRkhGSkZNLyUlc2l6ZUdRIzEyRicvJStmb3JlZ3JvdW5kR1EqWzAsMCwyNTVdRicvJStleGVjdXRhYmxlR0Y9LyUpcmVhZG9ubHlHRjEvJTBmb250X3N0eWxlX25hbWVHUSoyRH5PdXRwdXRGJ0Y5LUYjNiktRiM2KkZdcC1GLDYlUSJSRidGL0YyRmBwRmNwRmZwRmhwRmpwRjlGYHBGY3BGZnBGaHBGanBGOS8lLmxpbmV0aGlja25lc3NHUSIxRicvJStkZW5vbWFsaWduR1EnY2VudGVyRicvJSludW1hbGlnbkdGaXEvJSliZXZlbGxlZEdGPS1GNjYtUTEmSW52aXNpYmxlVGltZXM7RidGOUY7Rj5GQEZCRkRGRkZIRkpGTS1GIzYrLUYsNiVRInBGJ0YvRjItRjY2LVEwJkFwcGx5RnVuY3Rpb247RidGOUY7Rj5GQEZCRkRGRkZIRkpGTS1GVjYkLUYjNilGYXFGYHBGY3BGZnBGaHBGanBGOUY5RmBwRmNwRmZwRmhwRmpwRjlGYHBGY3BGZnBGaHBGanBGOUY5LUY2Ni1RIitGJ0Y5RjtGPkZARkJGREZGRkhGYW9GY28tRlY2JC1GIzYrLUZpbzYoLUYjNihGXXBGYHAvRmRwUShbMCwwLDBdRidGZnAvRltxUSgyRH5NYXRoRidGOS1GIzYqLUYsNiNRIUYnLUYjNilGXXBGYXFGYHBGaHNGZnBGanNGOUZedEZgcEZoc0ZmcEZqc0Y5RmRxRmdxRmpxRlxyRl5yLUYjNiotRiw2I1EnYGZfX0pgRidGZnItRlY2JC1GIzYoRmFxRmBwRmhzRmZwRmpzRjlGOUZgcEZoc0ZmcEZqc0Y5Rl50RmBwRmhzRmZwRmpzRjlGOUZnbi1GLDYjUSdgQ19fSmBGJ0Zdcy1GVjYkLUYjNitGZHNGXnItRiM2Ki1GLDYjUSdgZl9fQWBGJ0ZmckZodEZgcEZoc0ZmcEZqc0Y5Rl50RmBwRmhzRmZwRmpzRjlGOUZeci1GLDYjUSdgQ19fQWBGJ0ZgcEZoc0ZmcEY5RjlGXXMtRlY2JC1GIzYrRmRzRl5yLUYsNiNRJ2BnX19KYEYnRmh0RmBwRmhzRmZwRmpzRjlGOUZnbkZldS1GVjYkLUYjNiZGYXFGYHBGaHNGOUY5RmduRlx1RmBwRmhzRmZwRjlGOUZnbkZcdUZedEZgcEZoc0ZmcEY5</Equation></Text-field>
</Input>
<Output>
<Text-field superscript="false" placeholder="false" executable="false" selection-placeholder="false" italic="false" size="12" bold="false" subscript="false" family="Times New Roman" opaque="false" underline="false" background="[255,255,255]" readonly="false" foreground="[0,0,0]" alignment="centred" firstindent="0" spacebelow="0" leftmargin="0" linespacing="0.0" initial="0" linebreak="space" rightmargin="0" bulletsuffix="" spaceabove="0" bullet="none" pagebreak-before="false"><Equation executable="false" style="2D Output" display="LUkjbWlHNiMvSSttb2R1bGVuYW1lRzYiSSxUeXBlc2V0dGluZ0dJKF9zeXNsaWJHRic2JVE1b3V0cHV0fnJlZGlyZWN0ZWQuLi5GJy8lJ2l0YWxpY0dRJXRydWVGJy8lLG1hdGh2YXJpYW50R1EnaXRhbGljRic=">LUkjbWlHNiMvSSttb2R1bGVuYW1lRzYiSSxUeXBlc2V0dGluZ0dJKF9zeXNsaWJHRic2JVE1b3V0cHV0fnJlZGlyZWN0ZWQuLi5GJy8lJ2l0YWxpY0dRJXRydWVGJy8lLG1hdGh2YXJpYW50R1EnaXRhbGljRic=</Equation></Text-field>
</Output>
</Group>
<Group view="presentation" hide-input="true" hide-output="false" inline-output="false" labelreference="L2197" drawlabel="true" redirect-source="L2196">
<Input>
<Text-field prompt="&gt; " style="Maple Input" layout="Normal">print(<Label label="L2196" view="label" executable="true"></Label>); # input placeholder</Text-field>
</Input>
<Output>
<Text-field style="2D Output" layout="Maple Output"><Equation executable="false" style="2D Output" display="LUklbXJvd0c2Iy9JK21vZHVsZW5hbWVHNiJJLFR5cGVzZXR0aW5nR0koX3N5c2xpYkdGJzYmLUkobWZlbmNlZEdGJDYkLUYjNiYtRiM2Ji1JKm1jb21wbGV0ZUdGJDYnLUkjbWlHRiQ2I1EqYCZtdTtfX0FgRidGNS1GIzYnRjUvJSVzaXplR1EjMTJGJy8lK2ZvcmVncm91bmRHUShbMCwwLDBdRicvJSlyZWFkb25seUdRJmZhbHNlRicvJSxtYXRodmFyaWFudEdRJ25vcm1hbEYnLUYjNilGOS1JI21vR0YkNi1RIixGJ0ZELyUmZmVuY2VHRkMvJSpzZXBhcmF0b3JHUSV0cnVlRicvJSlzdHJldGNoeUdGQy8lKnN5bW1ldHJpY0dGQy8lKGxhcmdlb3BHRkMvJS5tb3ZhYmxlbGltaXRzR0ZDLyUnYWNjZW50R0ZDLyUnbHNwYWNlR1EmMC4wZW1GJy8lJ3JzcGFjZUdRLDAuMzMzMzMzM2VtRidGOUY7Rj5GQUZELUYjNitGOUZJRjlGSUZHRjtGPkZBRkQtRko2LVExJkludmlzaWJsZVRpbWVzO0YnRkRGTS9GUEZDRlJGVEZWRlhGWkZmbi9Gam5GaG4tRiw2JC1GIzYpLUZKNi1RKiZ1bWludXMwO0YnRkRGTUZhb0ZSRlRGVkZYRlovRmduUSwwLjIyMjIyMjJlbUYnL0ZqbkZbcC1GLDYkLUYjNiktSSZtZnJhY0dGJDYoLUYjNictRko2LVEwJkRpZmZlcmVudGlhbEQ7RidGREZNRmFvRlJGVEZWRlhGWkZmbkZib0Y7Rj5GQUZELUYjNictRiM2KEZmcC1GNjYlUSJSRicvJSdpdGFsaWNHRlEvRkVRJ2l0YWxpY0YnRjtGPkZBRkRGO0Y+RkFGRC8lLmxpbmV0aGlja25lc3NHUSIxRicvJStkZW5vbWFsaWduR1EnY2VudGVyRicvJSludW1hbGlnbkdGaXEvJSliZXZlbGxlZEdGQ0Zeby1GIzYpLUY2NiVRInBGJ0ZgcUZicS1GSjYtUTAmQXBwbHlGdW5jdGlvbjtGJ0ZERk1GYW9GUkZURlZGWEZaRmZuRmJvLUYsNiQtRiM2J0ZdcUY7Rj5GQUZERkRGO0Y+RkFGREY7Rj5GQUZERkQtRko2LVEiK0YnRkRGTUZhb0ZSRlRGVkZYRlpGam9GXHAtRiM2Ji1GLDYkLUYjNilGYXBGXm8tRiM2KS1GMzYnLUY2NiNRJ2BmX19KYEYnRmdzLUYjNidGZ3NGO0Y+RkFGRC1GIzYpRmpzRklGanNGO0Y+RkFGRC1GIzYrRmpzRklGanNGSUZcdEY7Rj5GQUZERmNyRmZyRjtGPkZBRkRGO0Y+RkFGREZERl5vLUYzNictRjY2I1EnYENfX0pgRidGYnQtRiM2J0ZidEY7Rj5GQUZELUYjNilGZXRGSUZldEY7Rj5GQUZELUYjNitGZXRGSUZldEZJRmd0RjtGPkZBRkRGREZqci1GIzYmLUYsNiQtRiM2KUZhcEZeby1GIzYpLUYzNictRjY2I1EnYGZfX0FgRidGZXUtRiM2J0ZldUY7Rj5GQUZELUYjNilGaHVGSUZodUY7Rj5GQUZELUYjNitGaHVGSUZodUZJRmp1RjtGPkZBRkRGY3JGZnJGO0Y+RkFGREY7Rj5GQUZERkRGXm8tRjM2Jy1GNjYjUSdgQ19fQWBGJ0Zgdi1GIzYnRmB2RjtGPkZBRkQtRiM2KUZjdkZJRmN2RjtGPkZBRkQtRiM2K0ZjdkZJRmN2RklGZXZGO0Y+RkFGREZERkRGREZERmpyLUYjNihGYHRGXm8tRiw2JC1GIzYpRmFwRl5vLUYjNiktRjM2Jy1GNjYjUSdgZ19fSmBGJ0Zjdy1GIzYnRmN3RjtGPkZBRkQtRiM2KUZmd0ZJRmZ3RjtGPkZBRkQtRiM2K0Zmd0ZJRmZ3RklGaHdGO0Y+RkFGREZjckZmckY7Rj5GQUZERjtGPkZBRkRGREZeb0ZhdUZERkRGREZeb0ZgdEZE">KiYsJiomSSgmbXU7X19BRzYiIiIiLCgtSSVkaWZmRyUqcHJvdGVjdGVkRzYkLUkicEdGJjYjSSJSR0YmRjAhIiIqJi1GKjYkLUklZl9fSkdGJkYvRjBGJ0klQ19fSkdGJkYnRicqJi1GKjYkLUklZl9fQUdGJkYvRjBGJ0klQ19fQUdGJkYnRidGJ0YnKihGN0YnLUYqNiQtSSVnX19KR0YmRi9GMEYnRjtGJ0YnRidGN0Yn</Equation></Text-field>
</Output>
</Group></Presentation-Block><Presentation-Block>
<Group view="presentation" hide-input="false" hide-output="true" inline-output="false" labelreference="L2198" drawlabel="true" redirect-target="L2199">
<Input>
<Text-field prompt="&gt; " style="Maple Input" layout="Normal"><Equation executable="true" style="2D Input" input-equation="" display="LUklbXJvd0c2Iy9JK21vZHVsZW5hbWVHNiJJLFR5cGVzZXR0aW5nR0koX3N5c2xpYkdGJzYpLUkjbWlHRiQ2JVEpc2ltcGxpZnlGJy8lJ2l0YWxpY0dRJXRydWVGJy8lLG1hdGh2YXJpYW50R1EnaXRhbGljRictSShtZmVuY2VkR0YkNiQtRiM2KS1GLDYlUShkQ0pkbXVKRidGL0YyLUkjbW9HRiQ2LVEoJm1pbnVzO0YnL0YzUSdub3JtYWxGJy8lJmZlbmNlR1EmZmFsc2VGJy8lKnNlcGFyYXRvckdGRS8lKXN0cmV0Y2h5R0ZFLyUqc3ltbWV0cmljR0ZFLyUobGFyZ2VvcEdGRS8lLm1vdmFibGVsaW1pdHNHRkUvJSdhY2NlbnRHRkUvJSdsc3BhY2VHUSwwLjIyMjIyMjJlbUYnLyUncnNwYWNlR0ZULUYsNiVRIyUlRidGL0YyLyUlc2l6ZUdRIzEyRicvJStmb3JlZ3JvdW5kR1EoWzAsMCwwXUYnLyUrZXhlY3V0YWJsZUdGRUZBRkEtRj42LVEiO0YnRkFGQy9GR0YxRkhGSkZMRk5GUC9GU1EmMC4wZW1GJy9GVlEsMC4yNzc3Nzc4ZW1GJ0ZaRmduRmpuRkE=">LUklbXJvd0c2Iy9JK21vZHVsZW5hbWVHNiJJLFR5cGVzZXR0aW5nR0koX3N5c2xpYkdGJzYpLUkjbWlHRiQ2JVEpc2ltcGxpZnlGJy8lJ2l0YWxpY0dRJXRydWVGJy8lLG1hdGh2YXJpYW50R1EnaXRhbGljRictSShtZmVuY2VkR0YkNiQtRiM2KS1GLDYlUShkQ0pkbXVKRidGL0YyLUkjbW9HRiQ2LVEoJm1pbnVzO0YnL0YzUSdub3JtYWxGJy8lJmZlbmNlR1EmZmFsc2VGJy8lKnNlcGFyYXRvckdGRS8lKXN0cmV0Y2h5R0ZFLyUqc3ltbWV0cmljR0ZFLyUobGFyZ2VvcEdGRS8lLm1vdmFibGVsaW1pdHNHRkUvJSdhY2NlbnRHRkUvJSdsc3BhY2VHUSwwLjIyMjIyMjJlbUYnLyUncnNwYWNlR0ZULUYsNiVRIyUlRidGL0YyLyUlc2l6ZUdRIzEyRicvJStmb3JlZ3JvdW5kR1EoWzAsMCwwXUYnLyUrZXhlY3V0YWJsZUdGRUZBRkEtRj42LVEiO0YnRkFGQy9GR0YxRkhGSkZMRk5GUC9GU1EmMC4wZW1GJy9GVlEsMC4yNzc3Nzc4ZW1GJ0ZaRmduRmpuRkE=</Equation></Text-field>
</Input>
<Output>
<Text-field superscript="false" placeholder="false" executable="false" selection-placeholder="false" italic="false" size="12" bold="false" subscript="false" family="Times New Roman" opaque="false" underline="false" background="[255,255,255]" readonly="false" foreground="[0,0,0]" alignment="centred" firstindent="0" spacebelow="0" leftmargin="0" linespacing="0.0" initial="0" linebreak="space" rightmargin="0" bulletsuffix="" spaceabove="0" bullet="none" pagebreak-before="false"><Equation executable="false" style="2D Output" display="LUkjbWlHNiMvSSttb2R1bGVuYW1lRzYiSSxUeXBlc2V0dGluZ0dJKF9zeXNsaWJHRic2JVE1b3V0cHV0fnJlZGlyZWN0ZWQuLi5GJy8lJ2l0YWxpY0dRJXRydWVGJy8lLG1hdGh2YXJpYW50R1EnaXRhbGljRic=">LUkjbWlHNiMvSSttb2R1bGVuYW1lRzYiSSxUeXBlc2V0dGluZ0dJKF9zeXNsaWJHRic2JVE1b3V0cHV0fnJlZGlyZWN0ZWQuLi5GJy8lJ2l0YWxpY0dRJXRydWVGJy8lLG1hdGh2YXJpYW50R1EnaXRhbGljRic=</Equation></Text-field>
</Output>
</Group>
<Group view="presentation" hide-input="true" hide-output="false" inline-output="false" labelreference="L2199" drawlabel="true" redirect-source="L2198">
<Input>
<Text-field prompt="&gt; " style="Maple Input" layout="Normal">print(<Label label="L2198" view="label" executable="true"></Label>); # input placeholder</Text-field>
</Input>
<Output>
<Text-field style="2D Output" layout="Maple Output"><Equation executable="false" style="2D Output">IiIh</Equation></Text-field>
</Output>
</Group></Presentation-Block><Presentation-Block>
<Group view="presentation" hide-input="false" hide-output="true" inline-output="false" labelreference="L2126" drawlabel="true">
<Input>
<Text-field style="Text" layout="Normal">Given that it is assumed that <Equation executable="false" style="2D Math" input-equation="" display="LUklbXJvd0c2Iy9JK21vZHVsZW5hbWVHNiJJLFR5cGVzZXR0aW5nR0koX3N5c2xpYkdGJzYnLUkobWZlbmNlZEdGJDYkLUYjNiotSSZtZnJhY0dGJDYoLUYjNigtSSNtb0dGJDYtUTAmRGlmZmVyZW50aWFsRDtGJy8lLG1hdGh2YXJpYW50R1Enbm9ybWFsRicvJSZmZW5jZUdRJmZhbHNlRicvJSpzZXBhcmF0b3JHRj4vJSlzdHJldGNoeUdGPi8lKnN5bW1ldHJpY0dGPi8lKGxhcmdlb3BHRj4vJS5tb3ZhYmxlbGltaXRzR0Y+LyUnYWNjZW50R0Y+LyUnbHNwYWNlR1EmMC4wZW1GJy8lJ3JzcGFjZUdGTS8lJXNpemVHUSMxMkYnLyUrZm9yZWdyb3VuZEdRKlswLDAsMjU1XUYnLyUpcmVhZG9ubHlHUSV0cnVlRicvJTBmb250X3N0eWxlX25hbWVHUSoyRH5PdXRwdXRGJ0Y5LUYjNigtRiM2KUY1LUkjbWlHRiQ2JVEiUkYnLyUnaXRhbGljR0ZYL0Y6USdpdGFsaWNGJ0ZQRlNGVkZZRjlGUEZTRlZGWUY5LyUubGluZXRoaWNrbmVzc0dRIjFGJy8lK2Rlbm9tYWxpZ25HUSdjZW50ZXJGJy8lKW51bWFsaWduR0Znby8lKWJldmVsbGVkR0Y+LUY2Ni1RMSZJbnZpc2libGVUaW1lcztGJ0Y5RjxGP0ZBRkNGRUZHRklGS0ZOLUYjNiotRltvNiNRJ2BmX19KYEYnLUY2Ni1RMCZBcHBseUZ1bmN0aW9uO0YnRjlGPEY/RkFGQ0ZFRkdGSUZLRk4tRiw2JC1GIzYoRmpuRlBGU0ZWRllGOUY5RlBGU0ZWRllGOUZQRlNGVkZZRjlGOS1GNjYtUS8mR3JlYXRlckVxdWFsO0YnRjlGPEY/RkFGQ0ZFRkdGSS9GTFEsMC4yNzc3Nzc4ZW1GJy9GT0ZfcS1JI21uR0YkNiRRIjBGJ0Y5RlBGOQ==">LUklbXJvd0c2Iy9JK21vZHVsZW5hbWVHNiJJLFR5cGVzZXR0aW5nR0koX3N5c2xpYkdGJzYnLUkobWZlbmNlZEdGJDYkLUYjNiotSSZtZnJhY0dGJDYoLUYjNigtSSNtb0dGJDYtUTAmRGlmZmVyZW50aWFsRDtGJy8lLG1hdGh2YXJpYW50R1Enbm9ybWFsRicvJSZmZW5jZUdRJmZhbHNlRicvJSpzZXBhcmF0b3JHRj4vJSlzdHJldGNoeUdGPi8lKnN5bW1ldHJpY0dGPi8lKGxhcmdlb3BHRj4vJS5tb3ZhYmxlbGltaXRzR0Y+LyUnYWNjZW50R0Y+LyUnbHNwYWNlR1EmMC4wZW1GJy8lJ3JzcGFjZUdGTS8lJXNpemVHUSMxMkYnLyUrZm9yZWdyb3VuZEdRKlswLDAsMjU1XUYnLyUpcmVhZG9ubHlHUSV0cnVlRicvJTBmb250X3N0eWxlX25hbWVHUSoyRH5PdXRwdXRGJ0Y5LUYjNigtRiM2KUY1LUkjbWlHRiQ2JVEiUkYnLyUnaXRhbGljR0ZYL0Y6USdpdGFsaWNGJ0ZQRlNGVkZZRjlGUEZTRlZGWUY5LyUubGluZXRoaWNrbmVzc0dRIjFGJy8lK2Rlbm9tYWxpZ25HUSdjZW50ZXJGJy8lKW51bWFsaWduR0Znby8lKWJldmVsbGVkR0Y+LUY2Ni1RMSZJbnZpc2libGVUaW1lcztGJ0Y5RjxGP0ZBRkNGRUZHRklGS0ZOLUYjNiotRltvNiNRJ2BmX19KYEYnLUY2Ni1RMCZBcHBseUZ1bmN0aW9uO0YnRjlGPEY/RkFGQ0ZFRkdGSUZLRk4tRiw2JC1GIzYoRmpuRlBGU0ZWRllGOUY5RlBGU0ZWRllGOUZQRlNGVkZZRjlGOS1GNjYtUS8mR3JlYXRlckVxdWFsO0YnRjlGPEY/RkFGQ0ZFRkdGSS9GTFEsMC4yNzc3Nzc4ZW1GJy9GT0ZfcS1JI21uR0YkNiRRIjBGJ0Y5RlBGOQ==</Equation> , <Equation executable="false" style="2D Math" input-equation="" display="LUklbXJvd0c2Iy9JK21vZHVsZW5hbWVHNiJJLFR5cGVzZXR0aW5nR0koX3N5c2xpYkdGJzYnLUkobWZlbmNlZEdGJDYkLUYjNiotSSZtZnJhY0dGJDYoLUYjNigtSSNtb0dGJDYtUTAmRGlmZmVyZW50aWFsRDtGJy8lLG1hdGh2YXJpYW50R1Enbm9ybWFsRicvJSZmZW5jZUdRJmZhbHNlRicvJSpzZXBhcmF0b3JHRj4vJSlzdHJldGNoeUdGPi8lKnN5bW1ldHJpY0dGPi8lKGxhcmdlb3BHRj4vJS5tb3ZhYmxlbGltaXRzR0Y+LyUnYWNjZW50R0Y+LyUnbHNwYWNlR1EmMC4wZW1GJy8lJ3JzcGFjZUdGTS8lJXNpemVHUSMxMkYnLyUrZm9yZWdyb3VuZEdRKlswLDAsMjU1XUYnLyUpcmVhZG9ubHlHUSV0cnVlRicvJTBmb250X3N0eWxlX25hbWVHUSoyRH5PdXRwdXRGJ0Y5LUYjNigtRiM2KUY1LUkjbWlHRiQ2JVEiUkYnLyUnaXRhbGljR0ZYL0Y6USdpdGFsaWNGJ0ZQRlNGVkZZRjlGUEZTRlZGWUY5LyUubGluZXRoaWNrbmVzc0dRIjFGJy8lK2Rlbm9tYWxpZ25HUSdjZW50ZXJGJy8lKW51bWFsaWduR0Znby8lKWJldmVsbGVkR0Y+LUY2Ni1RMSZJbnZpc2libGVUaW1lcztGJ0Y5RjxGP0ZBRkNGRUZHRklGS0ZOLUYjNiotRltvNiNRJ2BmX19BYEYnLUY2Ni1RMCZBcHBseUZ1bmN0aW9uO0YnRjlGPEY/RkFGQ0ZFRkdGSUZLRk4tRiw2JC1GIzYoRmpuRlBGU0ZWRllGOUY5RlBGU0ZWRllGOUZQRlNGVkZZRjlGOS1GNjYtUS8mR3JlYXRlckVxdWFsO0YnRjlGPEY/RkFGQ0ZFRkdGSS9GTFEsMC4yNzc3Nzc4ZW1GJy9GT0ZfcS1JI21uR0YkNiRRIjBGJ0Y5RlBGOQ==">LUklbXJvd0c2Iy9JK21vZHVsZW5hbWVHNiJJLFR5cGVzZXR0aW5nR0koX3N5c2xpYkdGJzYnLUkobWZlbmNlZEdGJDYkLUYjNiotSSZtZnJhY0dGJDYoLUYjNigtSSNtb0dGJDYtUTAmRGlmZmVyZW50aWFsRDtGJy8lLG1hdGh2YXJpYW50R1Enbm9ybWFsRicvJSZmZW5jZUdRJmZhbHNlRicvJSpzZXBhcmF0b3JHRj4vJSlzdHJldGNoeUdGPi8lKnN5bW1ldHJpY0dGPi8lKGxhcmdlb3BHRj4vJS5tb3ZhYmxlbGltaXRzR0Y+LyUnYWNjZW50R0Y+LyUnbHNwYWNlR1EmMC4wZW1GJy8lJ3JzcGFjZUdGTS8lJXNpemVHUSMxMkYnLyUrZm9yZWdyb3VuZEdRKlswLDAsMjU1XUYnLyUpcmVhZG9ubHlHUSV0cnVlRicvJTBmb250X3N0eWxlX25hbWVHUSoyRH5PdXRwdXRGJ0Y5LUYjNigtRiM2KUY1LUkjbWlHRiQ2JVEiUkYnLyUnaXRhbGljR0ZYL0Y6USdpdGFsaWNGJ0ZQRlNGVkZZRjlGUEZTRlZGWUY5LyUubGluZXRoaWNrbmVzc0dRIjFGJy8lK2Rlbm9tYWxpZ25HUSdjZW50ZXJGJy8lKW51bWFsaWduR0Znby8lKWJldmVsbGVkR0Y+LUY2Ni1RMSZJbnZpc2libGVUaW1lcztGJ0Y5RjxGP0ZBRkNGRUZHRklGS0ZOLUYjNiotRltvNiNRJ2BmX19BYEYnLUY2Ni1RMCZBcHBseUZ1bmN0aW9uO0YnRjlGPEY/RkFGQ0ZFRkdGSUZLRk4tRiw2JC1GIzYoRmpuRlBGU0ZWRllGOUY5RlBGU0ZWRllGOUZQRlNGVkZZRjlGOS1GNjYtUS8mR3JlYXRlckVxdWFsO0YnRjlGPEY/RkFGQ0ZFRkdGSS9GTFEsMC4yNzc3Nzc4ZW1GJy9GT0ZfcS1JI21uR0YkNiRRIjBGJ0Y5RlBGOQ==</Equation>, <Equation executable="false" style="2D Math" input-equation="" display="LUklbXJvd0c2Iy9JK21vZHVsZW5hbWVHNiJJLFR5cGVzZXR0aW5nR0koX3N5c2xpYkdGJzYnLUkobWZlbmNlZEdGJDYkLUYjNistSSZtZnJhY0dGJDYoLUYjNigtSSNtb0dGJDYtUTAmRGlmZmVyZW50aWFsRDtGJy8lLG1hdGh2YXJpYW50R1Enbm9ybWFsRicvJSZmZW5jZUdRJmZhbHNlRicvJSpzZXBhcmF0b3JHRj4vJSlzdHJldGNoeUdGPi8lKnN5bW1ldHJpY0dGPi8lKGxhcmdlb3BHRj4vJS5tb3ZhYmxlbGltaXRzR0Y+LyUnYWNjZW50R0Y+LyUnbHNwYWNlR1EmMC4wZW1GJy8lJ3JzcGFjZUdGTS8lJXNpemVHUSMxMkYnLyUrZm9yZWdyb3VuZEdRKlswLDAsMjU1XUYnLyUpcmVhZG9ubHlHUSV0cnVlRicvJTBmb250X3N0eWxlX25hbWVHUSoyRH5PdXRwdXRGJ0Y5LUYjNigtRiM2KUY1LUkjbWlHRiQ2JVEiUkYnLyUnaXRhbGljR0ZYL0Y6USdpdGFsaWNGJ0ZQRlNGVkZZRjlGUEZTRlZGWUY5LyUubGluZXRoaWNrbmVzc0dRIjFGJy8lK2Rlbm9tYWxpZ25HUSdjZW50ZXJGJy8lKW51bWFsaWduR0Znby8lKWJldmVsbGVkR0Y+LUY2Ni1RMSZJbnZpc2libGVUaW1lcztGJ0Y5RjxGP0ZBRkNGRUZHRklGS0ZOLUZbbzYjUSdgZ19fSmBGJy1GLDYkLUYjNihGam5GUEZTRlZGWUY5RjlGUEZTRlZGWUY5RjktRjY2LVEvJkdyZWF0ZXJFcXVhbDtGJ0Y5RjxGP0ZBRkNGRUZHRkkvRkxRLDAuMjc3Nzc3OGVtRicvRk9GanAtSSNtbkdGJDYkUSIwRidGOUZQRjk=">LUklbXJvd0c2Iy9JK21vZHVsZW5hbWVHNiJJLFR5cGVzZXR0aW5nR0koX3N5c2xpYkdGJzYnLUkobWZlbmNlZEdGJDYkLUYjNistSSZtZnJhY0dGJDYoLUYjNigtSSNtb0dGJDYtUTAmRGlmZmVyZW50aWFsRDtGJy8lLG1hdGh2YXJpYW50R1Enbm9ybWFsRicvJSZmZW5jZUdRJmZhbHNlRicvJSpzZXBhcmF0b3JHRj4vJSlzdHJldGNoeUdGPi8lKnN5bW1ldHJpY0dGPi8lKGxhcmdlb3BHRj4vJS5tb3ZhYmxlbGltaXRzR0Y+LyUnYWNjZW50R0Y+LyUnbHNwYWNlR1EmMC4wZW1GJy8lJ3JzcGFjZUdGTS8lJXNpemVHUSMxMkYnLyUrZm9yZWdyb3VuZEdRKlswLDAsMjU1XUYnLyUpcmVhZG9ubHlHUSV0cnVlRicvJTBmb250X3N0eWxlX25hbWVHUSoyRH5PdXRwdXRGJ0Y5LUYjNigtRiM2KUY1LUkjbWlHRiQ2JVEiUkYnLyUnaXRhbGljR0ZYL0Y6USdpdGFsaWNGJ0ZQRlNGVkZZRjlGUEZTRlZGWUY5LyUubGluZXRoaWNrbmVzc0dRIjFGJy8lK2Rlbm9tYWxpZ25HUSdjZW50ZXJGJy8lKW51bWFsaWduR0Znby8lKWJldmVsbGVkR0Y+LUY2Ni1RMSZJbnZpc2libGVUaW1lcztGJ0Y5RjxGP0ZBRkNGRUZHRklGS0ZOLUZbbzYjUSdgZ19fSmBGJy1GLDYkLUYjNihGam5GUEZTRlZGWUY5RjlGUEZTRlZGWUY5RjktRjY2LVEvJkdyZWF0ZXJFcXVhbDtGJ0Y5RjxGP0ZBRkNGRUZHRkkvRkxRLDAuMjc3Nzc3OGVtRicvRk9GanAtSSNtbkdGJDYkUSIwRidGOUZQRjk=</Equation>  and <Equation executable="false" style="2D Math" input-equation="" display="LUklbXJvd0c2Iy9JK21vZHVsZW5hbWVHNiJJLFR5cGVzZXR0aW5nR0koX3N5c2xpYkdGJzYnLUkobWZlbmNlZEdGJDYkLUYjNistSSZtZnJhY0dGJDYoLUYjNigtSSNtb0dGJDYtUTAmRGlmZmVyZW50aWFsRDtGJy8lLG1hdGh2YXJpYW50R1Enbm9ybWFsRicvJSZmZW5jZUdRJmZhbHNlRicvJSpzZXBhcmF0b3JHRj4vJSlzdHJldGNoeUdGPi8lKnN5bW1ldHJpY0dGPi8lKGxhcmdlb3BHRj4vJS5tb3ZhYmxlbGltaXRzR0Y+LyUnYWNjZW50R0Y+LyUnbHNwYWNlR1EmMC4wZW1GJy8lJ3JzcGFjZUdGTS8lJXNpemVHUSMxMkYnLyUrZm9yZWdyb3VuZEdRKlswLDAsMjU1XUYnLyUpcmVhZG9ubHlHUSV0cnVlRicvJTBmb250X3N0eWxlX25hbWVHUSoyRH5PdXRwdXRGJ0Y5LUYjNigtRiM2KUY1LUkjbWlHRiQ2JVEiUkYnLyUnaXRhbGljR0ZYL0Y6USdpdGFsaWNGJ0ZQRlNGVkZZRjlGUEZTRlZGWUY5LyUubGluZXRoaWNrbmVzc0dRIjFGJy8lK2Rlbm9tYWxpZ25HUSdjZW50ZXJGJy8lKW51bWFsaWduR0Znby8lKWJldmVsbGVkR0Y+LUY2Ni1RMSZJbnZpc2libGVUaW1lcztGJ0Y5RjxGP0ZBRkNGRUZHRklGS0ZOLUZbbzYlUSJwRidGXm9GYG8tRiw2JC1GIzYoRmpuRlBGU0ZWRllGOUY5RlBGU0ZWRllGOUY5LUY2Ni1RJiZsZXE7RidGOUY8Rj9GQUZDRkVGR0ZJL0ZMUSwwLjI3Nzc3NzhlbUYnL0ZPRmpwLUkjbW5HRiQ2JFEiMEYnRjlGUEY5">LUklbXJvd0c2Iy9JK21vZHVsZW5hbWVHNiJJLFR5cGVzZXR0aW5nR0koX3N5c2xpYkdGJzYnLUkobWZlbmNlZEdGJDYkLUYjNistSSZtZnJhY0dGJDYoLUYjNigtSSNtb0dGJDYtUTAmRGlmZmVyZW50aWFsRDtGJy8lLG1hdGh2YXJpYW50R1Enbm9ybWFsRicvJSZmZW5jZUdRJmZhbHNlRicvJSpzZXBhcmF0b3JHRj4vJSlzdHJldGNoeUdGPi8lKnN5bW1ldHJpY0dGPi8lKGxhcmdlb3BHRj4vJS5tb3ZhYmxlbGltaXRzR0Y+LyUnYWNjZW50R0Y+LyUnbHNwYWNlR1EmMC4wZW1GJy8lJ3JzcGFjZUdGTS8lJXNpemVHUSMxMkYnLyUrZm9yZWdyb3VuZEdRKlswLDAsMjU1XUYnLyUpcmVhZG9ubHlHUSV0cnVlRicvJTBmb250X3N0eWxlX25hbWVHUSoyRH5PdXRwdXRGJ0Y5LUYjNigtRiM2KUY1LUkjbWlHRiQ2JVEiUkYnLyUnaXRhbGljR0ZYL0Y6USdpdGFsaWNGJ0ZQRlNGVkZZRjlGUEZTRlZGWUY5LyUubGluZXRoaWNrbmVzc0dRIjFGJy8lK2Rlbm9tYWxpZ25HUSdjZW50ZXJGJy8lKW51bWFsaWduR0Znby8lKWJldmVsbGVkR0Y+LUY2Ni1RMSZJbnZpc2libGVUaW1lcztGJ0Y5RjxGP0ZBRkNGRUZHRklGS0ZOLUZbbzYlUSJwRidGXm9GYG8tRiw2JC1GIzYoRmpuRlBGU0ZWRllGOUY5RlBGU0ZWRllGOUY5LUY2Ni1RJiZsZXE7RidGOUY8Rj9GQUZDRkVGR0ZJL0ZMUSwwLjI3Nzc3NzhlbUYnL0ZPRmpwLUkjbW5HRiQ2JFEiMEYnRjlGUEY5</Equation> and <Equation executable="false" style="2D Math" input-equation="" display="LUkobWZlbmNlZEc2Iy9JK21vZHVsZW5hbWVHNiJJLFR5cGVzZXR0aW5nR0koX3N5c2xpYkdGJzYkLUklbXJvd0dGJDYqLUkmbWZyYWNHRiQ2KC1GLDYoLUkjbW9HRiQ2LVEwJkRpZmZlcmVudGlhbEQ7RicvJSxtYXRodmFyaWFudEdRJ25vcm1hbEYnLyUmZmVuY2VHUSZmYWxzZUYnLyUqc2VwYXJhdG9yR0Y8LyUpc3RyZXRjaHlHRjwvJSpzeW1tZXRyaWNHRjwvJShsYXJnZW9wR0Y8LyUubW92YWJsZWxpbWl0c0dGPC8lJ2FjY2VudEdGPC8lJ2xzcGFjZUdRJjAuMGVtRicvJSdyc3BhY2VHRksvJSVzaXplR1EjMTJGJy8lK2ZvcmVncm91bmRHUSpbMCwwLDI1NV1GJy8lKXJlYWRvbmx5R1EldHJ1ZUYnLyUwZm9udF9zdHlsZV9uYW1lR1EqMkR+T3V0cHV0RidGNy1GLDYoLUYsNilGMy1JI21pR0YkNiVRIlJGJy8lJ2l0YWxpY0dGVi9GOFEnaXRhbGljRidGTkZRRlRGV0Y3Rk5GUUZURldGNy8lLmxpbmV0aGlja25lc3NHUSIxRicvJStkZW5vbWFsaWduR1EnY2VudGVyRicvJSludW1hbGlnbkdGZW8vJSliZXZlbGxlZEdGPC1GNDYtUTEmSW52aXNpYmxlVGltZXM7RidGN0Y6Rj1GP0ZBRkNGRUZHRklGTC1GLDYqLUZpbjYjUSdgZl9fSmBGJy1GNDYtUTAmQXBwbHlGdW5jdGlvbjtGJ0Y3RjpGPUY/RkFGQ0ZFRkdGSUZMLUYjNiQtRiw2KEZobkZORlFGVEZXRjdGN0ZORlFGVEZXRjdGTkZRRlRGV0Y3Rjc=">LUkobWZlbmNlZEc2Iy9JK21vZHVsZW5hbWVHNiJJLFR5cGVzZXR0aW5nR0koX3N5c2xpYkdGJzYkLUklbXJvd0dGJDYqLUkmbWZyYWNHRiQ2KC1GLDYoLUkjbW9HRiQ2LVEwJkRpZmZlcmVudGlhbEQ7RicvJSxtYXRodmFyaWFudEdRJ25vcm1hbEYnLyUmZmVuY2VHUSZmYWxzZUYnLyUqc2VwYXJhdG9yR0Y8LyUpc3RyZXRjaHlHRjwvJSpzeW1tZXRyaWNHRjwvJShsYXJnZW9wR0Y8LyUubW92YWJsZWxpbWl0c0dGPC8lJ2FjY2VudEdGPC8lJ2xzcGFjZUdRJjAuMGVtRicvJSdyc3BhY2VHRksvJSVzaXplR1EjMTJGJy8lK2ZvcmVncm91bmRHUSpbMCwwLDI1NV1GJy8lKXJlYWRvbmx5R1EldHJ1ZUYnLyUwZm9udF9zdHlsZV9uYW1lR1EqMkR+T3V0cHV0RidGNy1GLDYoLUYsNilGMy1JI21pR0YkNiVRIlJGJy8lJ2l0YWxpY0dGVi9GOFEnaXRhbGljRidGTkZRRlRGV0Y3Rk5GUUZURldGNy8lLmxpbmV0aGlja25lc3NHUSIxRicvJStkZW5vbWFsaWduR1EnY2VudGVyRicvJSludW1hbGlnbkdGZW8vJSliZXZlbGxlZEdGPC1GNDYtUTEmSW52aXNpYmxlVGltZXM7RidGN0Y6Rj1GP0ZBRkNGRUZHRklGTC1GLDYqLUZpbjYjUSdgZl9fSmBGJy1GNDYtUTAmQXBwbHlGdW5jdGlvbjtGJ0Y3RjpGPUY/RkFGQ0ZFRkdGSUZMLUYjNiQtRiw2KEZobkZORlFGVEZXRjdGN0ZORlFGVEZXRjdGTkZRRlRGV0Y3Rjc=</Equation>,  <Equation executable="false" style="2D Math" input-equation="" display="LUkobWZlbmNlZEc2Iy9JK21vZHVsZW5hbWVHNiJJLFR5cGVzZXR0aW5nR0koX3N5c2xpYkdGJzYkLUklbXJvd0dGJDYqLUkmbWZyYWNHRiQ2KC1GLDYoLUkjbW9HRiQ2LVEwJkRpZmZlcmVudGlhbEQ7RicvJSxtYXRodmFyaWFudEdRJ25vcm1hbEYnLyUmZmVuY2VHUSZmYWxzZUYnLyUqc2VwYXJhdG9yR0Y8LyUpc3RyZXRjaHlHRjwvJSpzeW1tZXRyaWNHRjwvJShsYXJnZW9wR0Y8LyUubW92YWJsZWxpbWl0c0dGPC8lJ2FjY2VudEdGPC8lJ2xzcGFjZUdRJjAuMGVtRicvJSdyc3BhY2VHRksvJSVzaXplR1EjMTJGJy8lK2ZvcmVncm91bmRHUSpbMCwwLDI1NV1GJy8lKXJlYWRvbmx5R1EldHJ1ZUYnLyUwZm9udF9zdHlsZV9uYW1lR1EqMkR+T3V0cHV0RidGNy1GLDYoLUYsNilGMy1JI21pR0YkNiVRIlJGJy8lJ2l0YWxpY0dGVi9GOFEnaXRhbGljRidGTkZRRlRGV0Y3Rk5GUUZURldGNy8lLmxpbmV0aGlja25lc3NHUSIxRicvJStkZW5vbWFsaWduR1EnY2VudGVyRicvJSludW1hbGlnbkdGZW8vJSliZXZlbGxlZEdGPC1GNDYtUTEmSW52aXNpYmxlVGltZXM7RidGN0Y6Rj1GP0ZBRkNGRUZHRklGTC1GLDYqLUZpbjYjUSdgZl9fQWBGJy1GNDYtUTAmQXBwbHlGdW5jdGlvbjtGJ0Y3RjpGPUY/RkFGQ0ZFRkdGSUZMLUYjNiQtRiw2KEZobkZORlFGVEZXRjdGN0ZORlFGVEZXRjdGTkZRRlRGV0Y3Rjc=">LUkobWZlbmNlZEc2Iy9JK21vZHVsZW5hbWVHNiJJLFR5cGVzZXR0aW5nR0koX3N5c2xpYkdGJzYkLUklbXJvd0dGJDYqLUkmbWZyYWNHRiQ2KC1GLDYoLUkjbW9HRiQ2LVEwJkRpZmZlcmVudGlhbEQ7RicvJSxtYXRodmFyaWFudEdRJ25vcm1hbEYnLyUmZmVuY2VHUSZmYWxzZUYnLyUqc2VwYXJhdG9yR0Y8LyUpc3RyZXRjaHlHRjwvJSpzeW1tZXRyaWNHRjwvJShsYXJnZW9wR0Y8LyUubW92YWJsZWxpbWl0c0dGPC8lJ2FjY2VudEdGPC8lJ2xzcGFjZUdRJjAuMGVtRicvJSdyc3BhY2VHRksvJSVzaXplR1EjMTJGJy8lK2ZvcmVncm91bmRHUSpbMCwwLDI1NV1GJy8lKXJlYWRvbmx5R1EldHJ1ZUYnLyUwZm9udF9zdHlsZV9uYW1lR1EqMkR+T3V0cHV0RidGNy1GLDYoLUYsNilGMy1JI21pR0YkNiVRIlJGJy8lJ2l0YWxpY0dGVi9GOFEnaXRhbGljRidGTkZRRlRGV0Y3Rk5GUUZURldGNy8lLmxpbmV0aGlja25lc3NHUSIxRicvJStkZW5vbWFsaWduR1EnY2VudGVyRicvJSludW1hbGlnbkdGZW8vJSliZXZlbGxlZEdGPC1GNDYtUTEmSW52aXNpYmxlVGltZXM7RidGN0Y6Rj1GP0ZBRkNGRUZHRklGTC1GLDYqLUZpbjYjUSdgZl9fQWBGJy1GNDYtUTAmQXBwbHlGdW5jdGlvbjtGJ0Y3RjpGPUY/RkFGQ0ZFRkdGSUZMLUYjNiQtRiw2KEZobkZORlFGVEZXRjdGN0ZORlFGVEZXRjdGTkZRRlRGV0Y3Rjc=</Equation>  and <Equation executable="false" style="2D Math" input-equation="" display="LUkobWZlbmNlZEc2Iy9JK21vZHVsZW5hbWVHNiJJLFR5cGVzZXR0aW5nR0koX3N5c2xpYkdGJzYkLUklbXJvd0dGJDYnLUkmbWZyYWNHRiQ2KC1GLDYkLUkjbW9HRiQ2LVEwJkRpZmZlcmVudGlhbEQ7RicvJSxtYXRodmFyaWFudEdRJ25vcm1hbEYnLyUmZmVuY2VHUSZmYWxzZUYnLyUqc2VwYXJhdG9yR0Y8LyUpc3RyZXRjaHlHRjwvJSpzeW1tZXRyaWNHRjwvJShsYXJnZW9wR0Y8LyUubW92YWJsZWxpbWl0c0dGPC8lJ2FjY2VudEdGPC8lJ2xzcGFjZUdRJjAuMGVtRicvJSdyc3BhY2VHRktGNy1GLDYmLUkjbWlHRiQ2I1EhRictRiw2JUYzLUZRNiVRIlJGJy8lJ2l0YWxpY0dRJXRydWVGJy9GOFEnaXRhbGljRidGN0ZQRjcvJS5saW5ldGhpY2tuZXNzR1EiMUYnLyUrZGVub21hbGlnbkdRJ2NlbnRlckYnLyUpbnVtYWxpZ25HRl1vLyUpYmV2ZWxsZWRHRjwtRjQ2LVExJkludmlzaWJsZVRpbWVzO0YnRjdGOkY9Rj9GQUZDRkVGR0ZJRkwtRlE2JVEicEYnRllGZm4tRiM2JC1GLDYkRlZGN0Y3RjdGNw==">LUkobWZlbmNlZEc2Iy9JK21vZHVsZW5hbWVHNiJJLFR5cGVzZXR0aW5nR0koX3N5c2xpYkdGJzYkLUklbXJvd0dGJDYnLUkmbWZyYWNHRiQ2KC1GLDYkLUkjbW9HRiQ2LVEwJkRpZmZlcmVudGlhbEQ7RicvJSxtYXRodmFyaWFudEdRJ25vcm1hbEYnLyUmZmVuY2VHUSZmYWxzZUYnLyUqc2VwYXJhdG9yR0Y8LyUpc3RyZXRjaHlHRjwvJSpzeW1tZXRyaWNHRjwvJShsYXJnZW9wR0Y8LyUubW92YWJsZWxpbWl0c0dGPC8lJ2FjY2VudEdGPC8lJ2xzcGFjZUdRJjAuMGVtRicvJSdyc3BhY2VHRktGNy1GLDYmLUkjbWlHRiQ2I1EhRictRiw2JUYzLUZRNiVRIlJGJy8lJ2l0YWxpY0dRJXRydWVGJy9GOFEnaXRhbGljRidGN0ZQRjcvJS5saW5ldGhpY2tuZXNzR1EiMUYnLyUrZGVub21hbGlnbkdRJ2NlbnRlckYnLyUpbnVtYWxpZ25HRl1vLyUpYmV2ZWxsZWRHRjwtRjQ2LVExJkludmlzaWJsZVRpbWVzO0YnRjdGOkY9Rj9GQUZDRkVGR0ZJRkwtRlE2JVEicEYnRllGZm4tRiM2JC1GLDYkRlZGN0Y3RjdGNw==</Equation> are not all equal to 0, it can be inferred from equation (2.10) that the derivative <Equation executable="false" style="2D Math" input-equation="" display="LUklbXJvd0c2Iy9JK21vZHVsZW5hbWVHNiJJLFR5cGVzZXR0aW5nR0koX3N5c2xpYkdGJzYmLUkmbWZyYWNHRiQ2KC1GIzYlLUkjbWlHRiQ2I1EoYGRDX19KYEYnLyUlc2l6ZUdRIzEyRicvJSxtYXRodmFyaWFudEdRJ25vcm1hbEYnLUYjNiUtRjE2I1ErYGQmbXU7X19KYEYnRjRGNy8lLmxpbmV0aGlja25lc3NHUSIxRicvJStkZW5vbWFsaWduR1EnY2VudGVyRicvJSludW1hbGlnbkdGRC8lKWJldmVsbGVkR1EmZmFsc2VGJy1GMTYjUSFGJ0Y0Rjc=">LUklbXJvd0c2Iy9JK21vZHVsZW5hbWVHNiJJLFR5cGVzZXR0aW5nR0koX3N5c2xpYkdGJzYmLUkmbWZyYWNHRiQ2KC1GIzYlLUkjbWlHRiQ2I1EoYGRDX19KYEYnLyUlc2l6ZUdRIzEyRicvJSxtYXRodmFyaWFudEdRJ25vcm1hbEYnLUYjNiUtRjE2I1ErYGQmbXU7X19KYEYnRjRGNy8lLmxpbmV0aGlja25lc3NHUSIxRicvJStkZW5vbWFsaWduR1EnY2VudGVyRicvJSludW1hbGlnbkdGRC8lKWJldmVsbGVkR1EmZmFsc2VGJy1GMTYjUSFGJ0Y0Rjc=</Equation> is strictly <Font bold="true" italic="true">negative</Font>, since the expression (2.10) for  <Equation executable="false" style="2D Math" input-equation="" display="LUklbXJvd0c2Iy9JK21vZHVsZW5hbWVHNiJJLFR5cGVzZXR0aW5nR0koX3N5c2xpYkdGJzYnLUklbXN1cEdGJDYlLUkjbWlHRiQ2JVEiREYnLyUnaXRhbGljR1EmZmFsc2VGJy8lLG1hdGh2YXJpYW50R1Enbm9ybWFsRictRiM2Ji1JI21vR0YkNi1RKiZ1bWludXMwO0YnRjUvJSZmZW5jZUdGNC8lKnNlcGFyYXRvckdGNC8lKXN0cmV0Y2h5R0Y0LyUqc3ltbWV0cmljR0Y0LyUobGFyZ2VvcEdGNC8lLm1vdmFibGVsaW1pdHNHRjQvJSdhY2NlbnRHRjQvJSdsc3BhY2VHUSwwLjIyMjIyMjJlbUYnLyUncnNwYWNlR0ZOLUkjbW5HRiQ2JFEiMUYnRjUvRjNRJXRydWVGJy9GNlEnaXRhbGljRicvJTFzdXBlcnNjcmlwdHNoaWZ0R1EiMEYnLUY7Ni1RJyZzZG90O0YnRjVGPkZARkJGREZGRkhGSi9GTVEmMC4wZW1GJy9GUEZqbi1JJm1mcmFjR0YkNigtRiM2JC1GLzYjUShgZENfX0pgRidGNS1GIzYkLUYvNiNRK2BkJm11O19fSmBGJ0Y1LyUubGluZXRoaWNrbmVzc0dGVC8lK2Rlbm9tYWxpZ25HUSdjZW50ZXJGJy8lKW51bWFsaWduR0ZdcC8lKWJldmVsbGVkR0Y0LyUlc2l6ZUdRIzEyRidGNQ==">LUklbXJvd0c2Iy9JK21vZHVsZW5hbWVHNiJJLFR5cGVzZXR0aW5nR0koX3N5c2xpYkdGJzYnLUklbXN1cEdGJDYlLUkjbWlHRiQ2JVEiREYnLyUnaXRhbGljR1EmZmFsc2VGJy8lLG1hdGh2YXJpYW50R1Enbm9ybWFsRictRiM2Ji1JI21vR0YkNi1RKiZ1bWludXMwO0YnRjUvJSZmZW5jZUdGNC8lKnNlcGFyYXRvckdGNC8lKXN0cmV0Y2h5R0Y0LyUqc3ltbWV0cmljR0Y0LyUobGFyZ2VvcEdGNC8lLm1vdmFibGVsaW1pdHNHRjQvJSdhY2NlbnRHRjQvJSdsc3BhY2VHUSwwLjIyMjIyMjJlbUYnLyUncnNwYWNlR0ZOLUkjbW5HRiQ2JFEiMUYnRjUvRjNRJXRydWVGJy9GNlEnaXRhbGljRicvJTFzdXBlcnNjcmlwdHNoaWZ0R1EiMEYnLUY7Ni1RJyZzZG90O0YnRjVGPkZARkJGREZGRkhGSi9GTVEmMC4wZW1GJy9GUEZqbi1JJm1mcmFjR0YkNigtRiM2JC1GLzYjUShgZENfX0pgRidGNS1GIzYkLUYvNiNRK2BkJm11O19fSmBGJ0Y1LyUubGluZXRoaWNrbmVzc0dGVC8lK2Rlbm9tYWxpZ25HUSdjZW50ZXJGJy8lKW51bWFsaWduR0ZdcC8lKWJldmVsbGVkR0Y0LyUlc2l6ZUdRIzEyRidGNQ==</Equation>  is positive and the determinant <Equation executable="false" style="2D Math" input-equation="" display="LUklbXJvd0c2Iy9JK21vZHVsZW5hbWVHNiJJLFR5cGVzZXR0aW5nR0koX3N5c2xpYkdGJzYlLUkjbWlHRiQ2JVEiREYnLyUnaXRhbGljR1EmZmFsc2VGJy8lLG1hdGh2YXJpYW50R1Enbm9ybWFsRicvJSVzaXplR1EjMTJGJ0Yy">LUklbXJvd0c2Iy9JK21vZHVsZW5hbWVHNiJJLFR5cGVzZXR0aW5nR0koX3N5c2xpYkdGJzYlLUkjbWlHRiQ2JVEiREYnLyUnaXRhbGljR1EmZmFsc2VGJy8lLG1hdGh2YXJpYW50R1Enbm9ybWFsRicvJSVzaXplR1EjMTJGJ0Yy</Equation> of the Jacobian is negative.


Consider the derivative of adult consumer density in equilibrium with respect to juvenile mortality rate, <Equation executable="false" style="2D Math" input-equation="" display="LUklbXJvd0c2Iy9JK21vZHVsZW5hbWVHNiJJLFR5cGVzZXR0aW5nR0koX3N5c2xpYkdGJzYlLUkmbWZyYWNHRiQ2KC1JI21pR0YkNiNRKGBkQ19fQWBGJy1GIzYlLUYvNiNRK2BkJm11O19fSmBGJy8lJ2l0YWxpY0dRJXRydWVGJy8lLG1hdGh2YXJpYW50R1EnaXRhbGljRicvJS5saW5ldGhpY2tuZXNzR1EiMUYnLyUrZGVub21hbGlnbkdRJ2NlbnRlckYnLyUpbnVtYWxpZ25HRkIvJSliZXZlbGxlZEdRJmZhbHNlRicvJSVzaXplR1EjMTJGJy9GO1Enbm9ybWFsRic=">LUklbXJvd0c2Iy9JK21vZHVsZW5hbWVHNiJJLFR5cGVzZXR0aW5nR0koX3N5c2xpYkdGJzYlLUkmbWZyYWNHRiQ2KC1JI21pR0YkNiNRKGBkQ19fQWBGJy1GIzYlLUYvNiNRK2BkJm11O19fSmBGJy8lJ2l0YWxpY0dRJXRydWVGJy8lLG1hdGh2YXJpYW50R1EnaXRhbGljRicvJS5saW5ldGhpY2tuZXNzR1EiMUYnLyUrZGVub21hbGlnbkdRJ2NlbnRlckYnLyUpbnVtYWxpZ25HRkIvJSliZXZlbGxlZEdRJmZhbHNlRicvJSVzaXplR1EjMTJGJy9GO1Enbm9ybWFsRic=</Equation>:
</Text-field>
</Input>
</Group></Presentation-Block><Presentation-Block>
<Group view="presentation" hide-input="false" hide-output="true" inline-output="false" labelreference="L2120" drawlabel="true" redirect-target="L2119">
<Input>
<Text-field prompt="&gt; " style="Maple Input" layout="Normal"><Equation executable="true" style="2D Input" input-equation="" display="LUklbXJvd0c2Iy9JK21vZHVsZW5hbWVHNiJJLFR5cGVzZXR0aW5nR0koX3N5c2xpYkdGJzYtLUkjbWlHRiQ2JVEoZENBZG11SkYnLyUnaXRhbGljR1EldHJ1ZUYnLyUsbWF0aHZhcmlhbnRHUSdpdGFsaWNGJy1JI21vR0YkNi1RIn5GJy9GM1Enbm9ybWFsRicvJSZmZW5jZUdRJmZhbHNlRicvJSpzZXBhcmF0b3JHRj0vJSlzdHJldGNoeUdGPS8lKnN5bW1ldHJpY0dGPS8lKGxhcmdlb3BHRj0vJS5tb3ZhYmxlbGltaXRzR0Y9LyUnYWNjZW50R0Y9LyUnbHNwYWNlR1EmMC4wZW1GJy8lJ3JzcGFjZUdGTC1GNjYtUSomY29sb25lcTtGJ0Y5RjtGPkZARkJGREZGRkgvRktRLDAuMjc3Nzc3OGVtRicvRk5GU0Y1LUYsNiVRKGNvbGxlY3RGJ0YvRjItSShtZmVuY2VkR0YkNiQtRiM2KS1GLDYlUSdkeGRtdUpGJ0YvRjItRlk2Ji1GIzYmLUkjbW5HRiQ2JFEiM0YnRjkvJSVzaXplR1EjMTJGJy8lK2ZvcmVncm91bmRHUShbMCwwLDBdRidGOUY5LyUlb3BlbkdRIltGJy8lJmNsb3NlR1EiXUYnLUY2Ni1RIixGJ0Y5RjsvRj9GMUZARkJGREZGRkhGSi9GTlEsMC4zMzMzMzMzZW1GJy1GWTYmLUYjNi4tRlk2JC1GIzYpLUkmbWZyYWNHRiQ2KC1GIzYmLUY2Ni1RMCZEaWZmZXJlbnRpYWxEO0YnRjlGO0Y+RkBGQkZERkZGSEZKRk1GYm9GZW9GOS1GIzYoLUYsNiNRIUYnLUYjNidGYXEtRiw2JVEiUkYnRi9GMkZib0Zlb0Y5RmZxRmJvRmVvRjkvJS5saW5ldGhpY2tuZXNzR1EiMUYnLyUrZGVub21hbGlnbkdRJ2NlbnRlckYnLyUpbnVtYWxpZ25HRmNyLyUpYmV2ZWxsZWRHRj0tRjY2LVExJkludmlzaWJsZVRpbWVzO0YnRjlGO0Y+RkBGQkZERkZGSEZKRk0tRiM2KC1GLDYlUSJwRidGL0YyLUY2Ni1RMCZBcHBseUZ1bmN0aW9uO0YnRjlGO0Y+RkBGQkZERkZGSEZKRk0tRlk2JC1GIzYmRltyRmJvRmVvRjlGOUZib0Zlb0Y5RmZxRmJvRmVvRjlGOUZecC1GWTYkLUYjNistRl1xNihGYXFGaXFGXnJGYXJGZHJGZnJGZnEtSSdtc3BhY2VHRiQ2Ji8lJ2hlaWdodEdRJjAuMGV4RicvJSZ3aWR0aEdRJjAuNGVtRicvJSZkZXB0aEdGYnQvJSpsaW5lYnJlYWtHUSVhdXRvRictRiw2I1EnYGZfX0pgRidGYHMtRlk2JEZbckY5RmJvRmVvRjlGOUZecC1GWTYkLUYjNitGW3RGZnFGXXQtRiw2I1EnYGZfX0FgRidGYHNGXnVGYm9GZW9GOUY5RmZxLUYjNidGXnAtRlk2JC1GIzYnLUZdcTYoRmFxLUYjNiVGYXFGW3JGOUZeckZhckZkckZmckY1LUYsNiNRJ2BnX19KYEYnRl51RjlGOUZecC1GWTYkLUYjNidGXXZGNS1GLDYjUSdgZ19fQWBGJ0ZedUY5RjlGOUZecC1GLDYjUSdgQ19fSmBGJ0Zib0Zlb0Y5RjlGaG9GW3BGYm9GZW9GOUY5LUY2Ni1RIjtGJ0Y5RjtGYXBGQEZCRkRGRkZIRkpGVEZib0Zlby8lK2V4ZWN1dGFibGVHRj1GOQ==">LUklbXJvd0c2Iy9JK21vZHVsZW5hbWVHNiJJLFR5cGVzZXR0aW5nR0koX3N5c2xpYkdGJzYtLUkjbWlHRiQ2JVEoZENBZG11SkYnLyUnaXRhbGljR1EldHJ1ZUYnLyUsbWF0aHZhcmlhbnRHUSdpdGFsaWNGJy1JI21vR0YkNi1RIn5GJy9GM1Enbm9ybWFsRicvJSZmZW5jZUdRJmZhbHNlRicvJSpzZXBhcmF0b3JHRj0vJSlzdHJldGNoeUdGPS8lKnN5bW1ldHJpY0dGPS8lKGxhcmdlb3BHRj0vJS5tb3ZhYmxlbGltaXRzR0Y9LyUnYWNjZW50R0Y9LyUnbHNwYWNlR1EmMC4wZW1GJy8lJ3JzcGFjZUdGTC1GNjYtUSomY29sb25lcTtGJ0Y5RjtGPkZARkJGREZGRkgvRktRLDAuMjc3Nzc3OGVtRicvRk5GU0Y1LUYsNiVRKGNvbGxlY3RGJ0YvRjItSShtZmVuY2VkR0YkNiQtRiM2KS1GLDYlUSdkeGRtdUpGJ0YvRjItRlk2Ji1GIzYmLUkjbW5HRiQ2JFEiM0YnRjkvJSVzaXplR1EjMTJGJy8lK2ZvcmVncm91bmRHUShbMCwwLDBdRidGOUY5LyUlb3BlbkdRIltGJy8lJmNsb3NlR1EiXUYnLUY2Ni1RIixGJ0Y5RjsvRj9GMUZARkJGREZGRkhGSi9GTlEsMC4zMzMzMzMzZW1GJy1GWTYmLUYjNi4tRlk2JC1GIzYpLUkmbWZyYWNHRiQ2KC1GIzYmLUY2Ni1RMCZEaWZmZXJlbnRpYWxEO0YnRjlGO0Y+RkBGQkZERkZGSEZKRk1GYm9GZW9GOS1GIzYoLUYsNiNRIUYnLUYjNidGYXEtRiw2JVEiUkYnRi9GMkZib0Zlb0Y5RmZxRmJvRmVvRjkvJS5saW5ldGhpY2tuZXNzR1EiMUYnLyUrZGVub21hbGlnbkdRJ2NlbnRlckYnLyUpbnVtYWxpZ25HRmNyLyUpYmV2ZWxsZWRHRj0tRjY2LVExJkludmlzaWJsZVRpbWVzO0YnRjlGO0Y+RkBGQkZERkZGSEZKRk0tRiM2KC1GLDYlUSJwRidGL0YyLUY2Ni1RMCZBcHBseUZ1bmN0aW9uO0YnRjlGO0Y+RkBGQkZERkZGSEZKRk0tRlk2JC1GIzYmRltyRmJvRmVvRjlGOUZib0Zlb0Y5RmZxRmJvRmVvRjlGOUZecC1GWTYkLUYjNistRl1xNihGYXFGaXFGXnJGYXJGZHJGZnJGZnEtSSdtc3BhY2VHRiQ2Ji8lJ2hlaWdodEdRJjAuMGV4RicvJSZ3aWR0aEdRJjAuNGVtRicvJSZkZXB0aEdGYnQvJSpsaW5lYnJlYWtHUSVhdXRvRictRiw2I1EnYGZfX0pgRidGYHMtRlk2JEZbckY5RmJvRmVvRjlGOUZecC1GWTYkLUYjNitGW3RGZnFGXXQtRiw2I1EnYGZfX0FgRidGYHNGXnVGYm9GZW9GOUY5RmZxLUYjNidGXnAtRlk2JC1GIzYnLUZdcTYoRmFxLUYjNiVGYXFGW3JGOUZeckZhckZkckZmckY1LUYsNiNRJ2BnX19KYEYnRl51RjlGOUZecC1GWTYkLUYjNidGXXZGNS1GLDYjUSdgZ19fQWBGJ0ZedUY5RjlGOUZecC1GLDYjUSdgQ19fSmBGJ0Zib0Zlb0Y5RjlGaG9GW3BGYm9GZW9GOUY5LUY2Ni1RIjtGJ0Y5RjtGYXBGQEZCRkRGRkZIRkpGVEZib0Zlby8lK2V4ZWN1dGFibGVHRj1GOQ==</Equation></Text-field>
</Input>
<Output>
<Text-field superscript="false" placeholder="false" executable="false" selection-placeholder="false" italic="false" size="12" bold="false" subscript="false" family="Times New Roman" opaque="false" underline="false" background="[255,255,255]" readonly="false" foreground="[0,0,0]" alignment="centred" firstindent="0" spacebelow="0" leftmargin="0" linespacing="0.0" initial="0" linebreak="space" rightmargin="0" bulletsuffix="" spaceabove="0" bullet="none" pagebreak-before="false"><Equation executable="false" style="2D Output" display="LUkjbWlHNiMvSSttb2R1bGVuYW1lRzYiSSxUeXBlc2V0dGluZ0dJKF9zeXNsaWJHRic2JVE1b3V0cHV0fnJlZGlyZWN0ZWQuLi5GJy8lJ2l0YWxpY0dRJXRydWVGJy8lLG1hdGh2YXJpYW50R1EnaXRhbGljRic=">LUkjbWlHNiMvSSttb2R1bGVuYW1lRzYiSSxUeXBlc2V0dGluZ0dJKF9zeXNsaWJHRic2JVE1b3V0cHV0fnJlZGlyZWN0ZWQuLi5GJy8lJ2l0YWxpY0dRJXRydWVGJy8lLG1hdGh2YXJpYW50R1EnaXRhbGljRic=</Equation></Text-field>
</Output>
</Group>
<Group view="presentation" hide-input="true" hide-output="false" inline-output="false" labelreference="L2119" drawlabel="true" redirect-source="L2120">
<Input>
<Text-field prompt="&gt; " style="Maple Input" layout="Normal">print(<Label label="L2120" view="label" executable="true"></Label>); # input placeholder</Text-field>
</Input>
<Output>
<Text-field style="2D Output" layout="Maple Output"><Equation executable="false" style="2D Output" display="LUklbXJvd0c2Iy9JK21vZHVsZW5hbWVHNiJJLFR5cGVzZXR0aW5nR0koX3N5c2xpYkdGJzYrLUkjbW9HRiQ2LVEqJnVtaW51czA7RicvJSxtYXRodmFyaWFudEdRJ25vcm1hbEYnLyUmZmVuY2VHUSZmYWxzZUYnLyUqc2VwYXJhdG9yR0Y0LyUpc3RyZXRjaHlHRjQvJSpzeW1tZXRyaWNHRjQvJShsYXJnZW9wR0Y0LyUubW92YWJsZWxpbWl0c0dGNC8lJ2FjY2VudEdGNC8lJ2xzcGFjZUdRLDAuMjIyMjIyMmVtRicvJSdyc3BhY2VHRkMtRiM2KC1GIzYpLUkqbWNvbXBsZXRlR0YkNictSSNtaUdGJDYjUSdgZ19fSmBGJ0ZNLUYjNidGTS8lJXNpemVHUSMxMkYnLyUrZm9yZWdyb3VuZEdRKFswLDAsMF1GJy8lKXJlYWRvbmx5R0Y0Ri8tRiM2KUZRLUYsNi1RIixGJ0YvRjIvRjZRJXRydWVGJ0Y3RjlGO0Y9Rj8vRkJRJjAuMGVtRicvRkVRLDAuMzMzMzMzM2VtRidGUUZTRlZGWUYvLUYjNitGUUZnbkZRRmduRmVuRlNGVkZZRi8tRiw2LVEwJkFwcGx5RnVuY3Rpb247RidGL0YyRjVGN0Y5RjtGPUY/RlxvL0ZFRl1vLUkobWZlbmNlZEdGJDYkLUYjNictRk42JVEiUkYnLyUnaXRhbGljR0Zbby9GMFEnaXRhbGljRidGU0ZWRllGL0YvRlNGVkZZRi8tRiw2LVExJkludmlzaWJsZVRpbWVzO0YnRi9GMkY1RjdGOUY7Rj1GP0Zcb0Zlby1GSzYnLUZONiNRJ2BDX19KYEYnRmdwLUYjNidGZ3BGU0ZWRllGLy1GIzYpRmpwRmduRmpwRlNGVkZZRi8tRiM2K0ZqcEZnbkZqcEZnbkZccUZTRlZGWUYvRmJwLUZnbzYkLUYjNiktSSZtZnJhY0dGJDYoLUYjNictRiw2LVEwJkRpZmZlcmVudGlhbEQ7RidGL0YyRjVGN0Y5RjtGPUY/RlxvRmVvRlNGVkZZRi8tRiM2Jy1GIzYoRmlxRltwRlNGVkZZRi9GU0ZWRllGLy8lLmxpbmV0aGlja25lc3NHUSIxRicvJStkZW5vbWFsaWduR1EnY2VudGVyRicvJSludW1hbGlnbkdGZXIvJSliZXZlbGxlZEdGNEZicC1GIzYpLUZONiVRInBGJ0ZecEZgcEZib0Zmb0ZTRlZGWUYvRlNGVkZZRi9GL0YvLUYsNi1RIitGJ0YvRjJGNUY3RjlGO0Y9Rj9GQUZELUYjNihGSEZicC1JJW1zdXBHRiQ2JUZlcC1JI21uR0YkNiRRIjJGJ0YvLyUxc3VwZXJzY3JpcHRzaGlmdEdRIjBGJ0ZicC1GZ282JC1GIzYpRmRxRmJwLUYjNiktRks2Jy1GTjYjUSdgZl9fSmBGJ0ZmdC1GIzYnRmZ0RlNGVkZZRi8tRiM2KUZpdEZnbkZpdEZTRlZGWUYvLUYjNitGaXRGZ25GaXRGZ25GW3VGU0ZWRllGL0Zib0Zmb0ZTRlZGWUYvRlNGVkZZRi9GL0YvRl9zLUYjNiotRks2Jy1GTjYjUSdgQ19fQWBGJ0ZjdS1GIzYnRmN1RlNGVkZZRi8tRiM2KUZmdUZnbkZmdUZTRlZGWUYvLUYjNitGZnVGZ25GZnVGZ25GaHVGU0ZWRllGL0ZicEZIRmJwRmVwRmJwLUZnbzYkLUYjNilGZHFGYnAtRiM2KS1GSzYnLUZONiNRJ2BmX19BYEYnRmR2LUYjNidGZHZGU0ZWRllGLy1GIzYpRmd2RmduRmd2RlNGVkZZRi8tRiM2K0ZndkZnbkZndkZnbkZpdkZTRlZGWUYvRmJvRmZvRlNGVkZZRi9GU0ZWRllGL0YvRi8tRiw2LVEoJm1pbnVzO0YnRi9GMkY1RjdGOUY7Rj1GP0ZBRkQtRiM2KEZkc0ZicEZidEZicC1GZ282JC1GIzYpRmRxRmJwRkhGU0ZWRllGL0YvRi9GLw==">LCoqKC1JJWdfX0pHNiI2I0kiUkdGJiIiIkklQ19fSkdGJkYpLUklZGlmZkclKnByb3RlY3RlZEc2JC1JInBHRiZGJ0YoRikhIiIqKEYkRikpRioiIiNGKS1GLDYkLUklZl9fSkdGJkYnRihGKUYpKipJJUNfX0FHRiZGKUYkRilGKkYpLUYsNiQtSSVmX19BR0YmRidGKEYpRikqKEYzRilGN0YpLUYsNiRGJEYoRilGMQ==</Equation></Text-field>
</Output>
</Group></Presentation-Block><Presentation-Block>
<Group view="presentation" hide-input="false" hide-output="true" inline-output="false" labelreference="L2185" drawlabel="true" redirect-target="L2186">
<Input>
<Text-field prompt="&gt; " style="Maple Input" layout="Normal"><Equation executable="true" style="2D Input" input-equation="" display="LUklbXJvd0c2Iy9JK21vZHVsZW5hbWVHNiJJLFR5cGVzZXR0aW5nR0koX3N5c2xpYkdGJzYsLUkjbWlHRiQ2JVEoZENBZG11SkYnLyUnaXRhbGljR1EldHJ1ZUYnLyUsbWF0aHZhcmlhbnRHUSdpdGFsaWNGJy1JI21vR0YkNi1RKiZjb2xvbmVxO0YnL0YzUSdub3JtYWxGJy8lJmZlbmNlR1EmZmFsc2VGJy8lKnNlcGFyYXRvckdGPS8lKXN0cmV0Y2h5R0Y9LyUqc3ltbWV0cmljR0Y9LyUobGFyZ2VvcEdGPS8lLm1vdmFibGVsaW1pdHNHRj0vJSdhY2NlbnRHRj0vJSdsc3BhY2VHUSwwLjI3Nzc3NzhlbUYnLyUncnNwYWNlR0ZMLUY2Ni1RIn5GJ0Y5RjtGPkZARkJGREZGRkgvRktRJjAuMGVtRicvRk5GUy1JKG1mZW5jZWRHRiQ2JC1GIzYyLUYsNiNRJ2BnX19KYEYnLUZWNiQtRiM2Jy1GLDYlUSJSRidGL0YyLyUlc2l6ZUdRIzEyRicvJStmb3JlZ3JvdW5kR1EoWzAsMCwwXUYnLyUrZXhlY3V0YWJsZUdGPUY5RjktRjY2LVEnJnNkb3Q7RidGOUY7Rj5GQEZCRkRGRkZIRlJGVC1GVjYkLUYjNi4tRjY2LVEqJnVtaW51czA7RidGOUY7Rj5GQEZCRkRGRkZIL0ZLUSwwLjIyMjIyMjJlbUYnL0ZORmFwLUZWNiQtRiM2Ky1JJm1mcmFjR0YkNigtRiM2KS1GNjYtUTAmRGlmZmVyZW50aWFsRDtGJ0Y5RjtGPkZARkJGREZGRkhGUkZURl5vL0Zib1EqWzAsMCwyNTVdRidGZG8vJSlyZWFkb25seUdGMS8lMGZvbnRfc3R5bGVfbmFtZUdRKjJEfk91dHB1dEYnRjktRiM2KS1GIzYqRlxxRltvRl5vRl9xRmRvRmFxRmNxRjlGXm9GX3FGZG9GYXFGY3FGOS8lLmxpbmV0aGlja25lc3NHUSIxRicvJStkZW5vbWFsaWduR1EnY2VudGVyRicvJSludW1hbGlnbkdGX3IvJSliZXZlbGxlZEdGPS1GNjYtUTEmSW52aXNpYmxlVGltZXM7RidGOUY7Rj5GQEZCRkRGRkZIRlJGVC1GIzYrLUYsNiVRInBGJ0YvRjItRjY2LVEwJkFwcGx5RnVuY3Rpb247RidGOUY7Rj5GQEZCRkRGRkZIRlJGVC1GVjYkLUYjNilGW29GXm9GX3FGZG9GYXFGY3FGOUY5Rl5vRl9xRmRvRmFxRmNxRjlGXm9GX3FGZG9GYXFGY3FGOUY5LUYsNiNRIUYnLUYjNictRjY2LVEiK0YnRjlGO0Y+RkBGQkZERkZGSEZgcEZicC1GVjYkLUYjNictRmhwNigtRiM2JEZccUY5LUYjNiZGY3MtRiM2JUZccUZbb0Y5RmNzRjlGanFGXXJGYHJGYnJGZHItRiM2Ji1GLDYjUSdgZl9fSmBGJ0Zccy1GVjYkLUYjNiRGW29GOUY5RjlGY3NGOUY5RmRyLUYsNiNRJ2BDX19KYEYnRjlGaHMtRlY2JC1GIzYrRmdwRmRyLUYjNistRiw2I1EnYGZfX0FgRidGXHNGX3NGXm9GX3FGZG9GYXFGY3FGOUZeb0ZfcUZkb0ZhcUZjcUY5RjlGZHItRiw2I1EnYENfX0FgRidGXm9GYW9GZG9GOUY5LUY2Ni1RKCZtaW51cztGJ0Y5RjtGPkZARkJGREZGRkhGYHBGYnBGaXRGZ25GZm8tRlY2JC1GIzYnRl90RmRyRlpGXHVGOUY5RmRyRmB1RmNzRl5vRmFvRmRvRjlGOUZmb0ZgdUZeb0Zhb0Zkb0Y5">LUklbXJvd0c2Iy9JK21vZHVsZW5hbWVHNiJJLFR5cGVzZXR0aW5nR0koX3N5c2xpYkdGJzYsLUkjbWlHRiQ2JVEoZENBZG11SkYnLyUnaXRhbGljR1EldHJ1ZUYnLyUsbWF0aHZhcmlhbnRHUSdpdGFsaWNGJy1JI21vR0YkNi1RKiZjb2xvbmVxO0YnL0YzUSdub3JtYWxGJy8lJmZlbmNlR1EmZmFsc2VGJy8lKnNlcGFyYXRvckdGPS8lKXN0cmV0Y2h5R0Y9LyUqc3ltbWV0cmljR0Y9LyUobGFyZ2VvcEdGPS8lLm1vdmFibGVsaW1pdHNHRj0vJSdhY2NlbnRHRj0vJSdsc3BhY2VHUSwwLjI3Nzc3NzhlbUYnLyUncnNwYWNlR0ZMLUY2Ni1RIn5GJ0Y5RjtGPkZARkJGREZGRkgvRktRJjAuMGVtRicvRk5GUy1JKG1mZW5jZWRHRiQ2JC1GIzYyLUYsNiNRJ2BnX19KYEYnLUZWNiQtRiM2Jy1GLDYlUSJSRidGL0YyLyUlc2l6ZUdRIzEyRicvJStmb3JlZ3JvdW5kR1EoWzAsMCwwXUYnLyUrZXhlY3V0YWJsZUdGPUY5RjktRjY2LVEnJnNkb3Q7RidGOUY7Rj5GQEZCRkRGRkZIRlJGVC1GVjYkLUYjNi4tRjY2LVEqJnVtaW51czA7RidGOUY7Rj5GQEZCRkRGRkZIL0ZLUSwwLjIyMjIyMjJlbUYnL0ZORmFwLUZWNiQtRiM2Ky1JJm1mcmFjR0YkNigtRiM2KS1GNjYtUTAmRGlmZmVyZW50aWFsRDtGJ0Y5RjtGPkZARkJGREZGRkhGUkZURl5vL0Zib1EqWzAsMCwyNTVdRidGZG8vJSlyZWFkb25seUdGMS8lMGZvbnRfc3R5bGVfbmFtZUdRKjJEfk91dHB1dEYnRjktRiM2KS1GIzYqRlxxRltvRl5vRl9xRmRvRmFxRmNxRjlGXm9GX3FGZG9GYXFGY3FGOS8lLmxpbmV0aGlja25lc3NHUSIxRicvJStkZW5vbWFsaWduR1EnY2VudGVyRicvJSludW1hbGlnbkdGX3IvJSliZXZlbGxlZEdGPS1GNjYtUTEmSW52aXNpYmxlVGltZXM7RidGOUY7Rj5GQEZCRkRGRkZIRlJGVC1GIzYrLUYsNiVRInBGJ0YvRjItRjY2LVEwJkFwcGx5RnVuY3Rpb247RidGOUY7Rj5GQEZCRkRGRkZIRlJGVC1GVjYkLUYjNilGW29GXm9GX3FGZG9GYXFGY3FGOUY5Rl5vRl9xRmRvRmFxRmNxRjlGXm9GX3FGZG9GYXFGY3FGOUY5LUYsNiNRIUYnLUYjNictRjY2LVEiK0YnRjlGO0Y+RkBGQkZERkZGSEZgcEZicC1GVjYkLUYjNictRmhwNigtRiM2JEZccUY5LUYjNiZGY3MtRiM2JUZccUZbb0Y5RmNzRjlGanFGXXJGYHJGYnJGZHItRiM2Ji1GLDYjUSdgZl9fSmBGJ0Zccy1GVjYkLUYjNiRGW29GOUY5RjlGY3NGOUY5RmRyLUYsNiNRJ2BDX19KYEYnRjlGaHMtRlY2JC1GIzYrRmdwRmRyLUYjNistRiw2I1EnYGZfX0FgRidGXHNGX3NGXm9GX3FGZG9GYXFGY3FGOUZeb0ZfcUZkb0ZhcUZjcUY5RjlGZHItRiw2I1EnYENfX0FgRidGXm9GYW9GZG9GOUY5LUY2Ni1RKCZtaW51cztGJ0Y5RjtGPkZARkJGREZGRkhGYHBGYnBGaXRGZ25GZm8tRlY2JC1GIzYnRl90RmRyRlpGXHVGOUY5RmRyRmB1RmNzRl5vRmFvRmRvRjlGOUZmb0ZgdUZeb0Zhb0Zkb0Y5</Equation></Text-field>
</Input>
<Output>
<Text-field superscript="false" placeholder="false" executable="false" selection-placeholder="false" italic="false" size="12" bold="false" subscript="false" family="Times New Roman" opaque="false" underline="false" background="[255,255,255]" readonly="false" foreground="[0,0,0]" alignment="centred" firstindent="0" spacebelow="0" leftmargin="0" linespacing="0.0" initial="0" linebreak="space" rightmargin="0" bulletsuffix="" spaceabove="0" bullet="none" pagebreak-before="false"><Equation executable="false" style="2D Output" display="LUkjbWlHNiMvSSttb2R1bGVuYW1lRzYiSSxUeXBlc2V0dGluZ0dJKF9zeXNsaWJHRic2JVE1b3V0cHV0fnJlZGlyZWN0ZWQuLi5GJy8lJ2l0YWxpY0dRJXRydWVGJy8lLG1hdGh2YXJpYW50R1EnaXRhbGljRic=">LUkjbWlHNiMvSSttb2R1bGVuYW1lRzYiSSxUeXBlc2V0dGluZ0dJKF9zeXNsaWJHRic2JVE1b3V0cHV0fnJlZGlyZWN0ZWQuLi5GJy8lJ2l0YWxpY0dRJXRydWVGJy8lLG1hdGh2YXJpYW50R1EnaXRhbGljRic=</Equation></Text-field>
</Output>
</Group>
<Group view="presentation" hide-input="true" hide-output="false" inline-output="false" labelreference="L2186" drawlabel="true" redirect-source="L2185">
<Input>
<Text-field prompt="&gt; " style="Maple Input" layout="Normal">print(<Label label="L2185" view="label" executable="true"></Label>); # input placeholder</Text-field>
</Input>
<Output>
<Text-field style="2D Output" layout="Maple Output"><Equation executable="false" style="2D Output" display="LUklbXJvd0c2Iy9JK21vZHVsZW5hbWVHNiJJLFR5cGVzZXR0aW5nR0koX3N5c2xpYkdGJzYmLUkobWZlbmNlZEdGJDYkLUYjNiYtRiM2Ji1GIzYpLUkqbWNvbXBsZXRlR0YkNictSSNtaUdGJDYjUSdgZ19fSmBGJ0Y3LUYjNidGNy8lJXNpemVHUSMxMkYnLyUrZm9yZWdyb3VuZEdRKFswLDAsMF1GJy8lKXJlYWRvbmx5R1EmZmFsc2VGJy8lLG1hdGh2YXJpYW50R1Enbm9ybWFsRictRiM2KUY7LUkjbW9HRiQ2LVEiLEYnRkYvJSZmZW5jZUdGRS8lKnNlcGFyYXRvckdRJXRydWVGJy8lKXN0cmV0Y2h5R0ZFLyUqc3ltbWV0cmljR0ZFLyUobGFyZ2VvcEdGRS8lLm1vdmFibGVsaW1pdHNHRkUvJSdhY2NlbnRHRkUvJSdsc3BhY2VHUSYwLjBlbUYnLyUncnNwYWNlR1EsMC4zMzMzMzMzZW1GJ0Y7Rj1GQEZDRkYtRiM2K0Y7RktGO0ZLRklGPUZARkNGRi1GTDYtUTAmQXBwbHlGdW5jdGlvbjtGJ0ZGRk8vRlJGRUZURlZGWEZaRmZuRmhuL0Zcb0Zqbi1GLDYkLUYjNictRjg2JVEiUkYnLyUnaXRhbGljR0ZTL0ZHUSdpdGFsaWNGJ0Y9RkBGQ0ZGRkZGPUZARkNGRi1GTDYtUTEmSW52aXNpYmxlVGltZXM7RidGRkZPRmNvRlRGVkZYRlpGZm5GaG5GZG8tRiw2JC1GIzYpLUZMNi1RKiZ1bWludXMwO0YnRkZGT0Zjb0ZURlZGWEZaRmZuL0ZpblEsMC4yMjIyMjIyZW1GJy9GXG9GW3EtRiw2JC1GIzYpLUkmbWZyYWNHRiQ2KC1GIzYnLUZMNi1RMCZEaWZmZXJlbnRpYWxEO0YnRkZGT0Zjb0ZURlZGWEZaRmZuRmhuRmRvRj1GQEZDRkYtRiM2Jy1GIzYoRmZxRmlvRj1GQEZDRkZGPUZARkNGRi8lLmxpbmV0aGlja25lc3NHUSIxRicvJStkZW5vbWFsaWduR1EnY2VudGVyRicvJSludW1hbGlnbkdGYnIvJSliZXZlbGxlZEdGRUZgcC1GIzYpLUY4NiVRInBGJ0ZccEZecEZgb0Zlb0Y9RkBGQ0ZGRj1GQEZDRkZGRi1GTDYtUSIrRidGRkZPRmNvRlRGVkZYRlpGZm5GanBGXHEtRiM2Ji1GLDYkLUYjNilGYXFGYHAtRiM2KS1GNTYnLUY4NiNRJ2BmX19KYEYnRmlzLUYjNidGaXNGPUZARkNGRi1GIzYpRlx0RktGXHRGPUZARkNGRi1GIzYrRlx0RktGXHRGS0ZedEY9RkBGQ0ZGRmBvRmVvRj1GQEZDRkZGPUZARkNGRkZGRmBwLUY1NictRjg2I1EnYENfX0pgRidGZHQtRiM2J0ZkdEY9RkBGQ0ZGLUYjNilGZ3RGS0ZndEY9RkBGQ0ZGLUYjNitGZ3RGS0ZndEZLRml0Rj1GQEZDRkZGRkZccy1GIzYmLUYsNiQtRiM2KUZhcUZgcC1GIzYpLUY1NictRjg2I1EnYGZfX0FgRidGZ3UtRiM2J0ZndUY9RkBGQ0ZGLUYjNilGanVGS0ZqdUY9RkBGQ0ZGLUYjNitGanVGS0ZqdUZLRlx2Rj1GQEZDRkZGYG9GZW9GPUZARkNGRkY9RkBGQ0ZGRkZGYHAtRjU2Jy1GODYjUSdgQ19fQWBGJ0Zidi1GIzYnRmJ2Rj1GQEZDRkYtRiM2KUZldkZLRmV2Rj1GQEZDRkYtRiM2K0ZldkZLRmV2RktGZ3ZGPUZARkNGRkZGRkZGRkZGLUZMNi1RKCZtaW51cztGJ0ZGRk9GY29GVEZWRlhGWkZmbkZqcEZccS1GIzYoRmJ0RmBwRmVzRmBwLUYsNiQtRiM2KUZhcUZgcEYyRj1GQEZDRkZGRkZGRkZGRkZgcEZidEZG">KiYsJiomLUklZ19fSkc2IjYjSSJSR0YnIiIiLCgtSSVkaWZmRyUqcHJvdGVjdGVkRzYkLUkicEdGJ0YoRikhIiIqJi1GLTYkLUklZl9fSkdGJ0YoRilGKkklQ19fSkdGJ0YqRioqJi1GLTYkLUklZl9fQUdGJ0YoRilGKkklQ19fQUdGJ0YqRipGKkYqKihGOEYqRjZGKi1GLTYkRiVGKUYqRjJGKkY4Rio=</Equation></Text-field>
</Output>
</Group></Presentation-Block><Presentation-Block>
<Group view="presentation" hide-input="false" hide-output="true" inline-output="false" labelreference="L2194" drawlabel="true" redirect-target="L2195">
<Input>
<Text-field prompt="&gt; " style="Maple Input" layout="Normal"><Equation executable="true" style="2D Input" input-equation="" display="LUklbXJvd0c2Iy9JK21vZHVsZW5hbWVHNiJJLFR5cGVzZXR0aW5nR0koX3N5c2xpYkdGJzYpLUkjbWlHRiQ2JVEpc2ltcGxpZnlGJy8lJ2l0YWxpY0dRJXRydWVGJy8lLG1hdGh2YXJpYW50R1EnaXRhbGljRictSShtZmVuY2VkR0YkNiQtRiM2KS1GLDYlUShkQ0FkbXVKRidGL0YyLUkjbW9HRiQ2LVEoJm1pbnVzO0YnL0YzUSdub3JtYWxGJy8lJmZlbmNlR1EmZmFsc2VGJy8lKnNlcGFyYXRvckdGRS8lKXN0cmV0Y2h5R0ZFLyUqc3ltbWV0cmljR0ZFLyUobGFyZ2VvcEdGRS8lLm1vdmFibGVsaW1pdHNHRkUvJSdhY2NlbnRHRkUvJSdsc3BhY2VHUSwwLjIyMjIyMjJlbUYnLyUncnNwYWNlR0ZULUYsNiVRIyUlRidGL0YyLyUlc2l6ZUdRIzEyRicvJStmb3JlZ3JvdW5kR1EoWzAsMCwwXUYnLyUrZXhlY3V0YWJsZUdGRUZBRkEtRj42LVEiO0YnRkFGQy9GR0YxRkhGSkZMRk5GUC9GU1EmMC4wZW1GJy9GVlEsMC4yNzc3Nzc4ZW1GJ0ZaRmduRmpuRkE=">LUklbXJvd0c2Iy9JK21vZHVsZW5hbWVHNiJJLFR5cGVzZXR0aW5nR0koX3N5c2xpYkdGJzYpLUkjbWlHRiQ2JVEpc2ltcGxpZnlGJy8lJ2l0YWxpY0dRJXRydWVGJy8lLG1hdGh2YXJpYW50R1EnaXRhbGljRictSShtZmVuY2VkR0YkNiQtRiM2KS1GLDYlUShkQ0FkbXVKRidGL0YyLUkjbW9HRiQ2LVEoJm1pbnVzO0YnL0YzUSdub3JtYWxGJy8lJmZlbmNlR1EmZmFsc2VGJy8lKnNlcGFyYXRvckdGRS8lKXN0cmV0Y2h5R0ZFLyUqc3ltbWV0cmljR0ZFLyUobGFyZ2VvcEdGRS8lLm1vdmFibGVsaW1pdHNHRkUvJSdhY2NlbnRHRkUvJSdsc3BhY2VHUSwwLjIyMjIyMjJlbUYnLyUncnNwYWNlR0ZULUYsNiVRIyUlRidGL0YyLyUlc2l6ZUdRIzEyRicvJStmb3JlZ3JvdW5kR1EoWzAsMCwwXUYnLyUrZXhlY3V0YWJsZUdGRUZBRkEtRj42LVEiO0YnRkFGQy9GR0YxRkhGSkZMRk5GUC9GU1EmMC4wZW1GJy9GVlEsMC4yNzc3Nzc4ZW1GJ0ZaRmduRmpuRkE=</Equation></Text-field>
</Input>
<Output>
<Text-field superscript="false" placeholder="false" executable="false" selection-placeholder="false" italic="false" size="12" bold="false" subscript="false" family="Times New Roman" opaque="false" underline="false" background="[255,255,255]" readonly="false" foreground="[0,0,0]" alignment="centred" firstindent="0" spacebelow="0" leftmargin="0" linespacing="0.0" initial="0" linebreak="space" rightmargin="0" bulletsuffix="" spaceabove="0" bullet="none" pagebreak-before="false"><Equation executable="false" style="2D Output" display="LUkjbWlHNiMvSSttb2R1bGVuYW1lRzYiSSxUeXBlc2V0dGluZ0dJKF9zeXNsaWJHRic2JVE1b3V0cHV0fnJlZGlyZWN0ZWQuLi5GJy8lJ2l0YWxpY0dRJXRydWVGJy8lLG1hdGh2YXJpYW50R1EnaXRhbGljRic=">LUkjbWlHNiMvSSttb2R1bGVuYW1lRzYiSSxUeXBlc2V0dGluZ0dJKF9zeXNsaWJHRic2JVE1b3V0cHV0fnJlZGlyZWN0ZWQuLi5GJy8lJ2l0YWxpY0dRJXRydWVGJy8lLG1hdGh2YXJpYW50R1EnaXRhbGljRic=</Equation></Text-field>
</Output>
</Group>
<Group view="presentation" hide-input="true" hide-output="false" inline-output="false" labelreference="L2195" drawlabel="true" redirect-source="L2194">
<Input>
<Text-field prompt="&gt; " style="Maple Input" layout="Normal">print(<Label label="L2194" view="label" executable="true"></Label>); # input placeholder</Text-field>
</Input>
<Output>
<Text-field style="2D Output" layout="Maple Output"><Equation executable="false" style="2D Output">IiIh</Equation></Text-field>
</Output>
</Group></Presentation-Block><Presentation-Block>
<Group view="presentation" hide-input="false" hide-output="true" inline-output="false" labelreference="L2208" drawlabel="true" redirect-target="L2209">
<Input>
<Text-field prompt="&gt; " style="Maple Input" layout="Normal"><Equation executable="true" style="2D Input" input-equation="" display="LUklbXJvd0c2Iy9JK21vZHVsZW5hbWVHNiJJLFR5cGVzZXR0aW5nR0koX3N5c2xpYkdGJzYuLUkjbWlHRiQ2JVEoZENBZG11SkYnLyUnaXRhbGljR1EldHJ1ZUYnLyUsbWF0aHZhcmlhbnRHUSdpdGFsaWNGJy1JI21vR0YkNi1RKiZjb2xvbmVxO0YnL0YzUSdub3JtYWxGJy8lJmZlbmNlR1EmZmFsc2VGJy8lKnNlcGFyYXRvckdGPS8lKXN0cmV0Y2h5R0Y9LyUqc3ltbWV0cmljR0Y9LyUobGFyZ2VvcEdGPS8lLm1vdmFibGVsaW1pdHNHRj0vJSdhY2NlbnRHRj0vJSdsc3BhY2VHUSwwLjI3Nzc3NzhlbUYnLyUncnNwYWNlR0ZMLUY2Ni1RIn5GJ0Y5RjtGPkZARkJGREZGRkgvRktRJjAuMGVtRicvRk5GUy1GLDYjUSdgZ19fSmBGJy1JKG1mZW5jZWRHRiQ2JC1GIzYkLUYsNiVRIlJGJ0YvRjJGOUY5LUY2Ni1RJyZzZG90O0YnRjlGO0Y+RkBGQkZERkZGSEZSRlQtRlk2JC1GIzYtLUZZNiQtRiM2KS1GNjYtUSomdW1pbnVzMDtGJ0Y5RjtGPkZARkJGREZGRkgvRktRLDAuMjIyMjIyMmVtRicvRk5GaW8tRlk2JC1GIzYnLUkmbWZyYWNHRiQ2KC1GIzYkLUY2Ni1RMCZEaWZmZXJlbnRpYWxEO0YnRjlGO0Y+RkBGQkZERkZGSEZSRlRGOS1GIzYmLUYsNiNRIUYnLUYjNiVGZHBGZ25GOUZpcEY5LyUubGluZXRoaWNrbmVzc0dRIjFGJy8lK2Rlbm9tYWxpZ25HUSdjZW50ZXJGJy8lKW51bWFsaWduR0ZjcS8lKWJldmVsbGVkR0Y9LUY2Ni1RMSZJbnZpc2libGVUaW1lcztGJ0Y5RjtGPkZARkJGREZGRkhGUkZULUYjNiYtRiw2JVEicEYnRi9GMi1GNjYtUTAmQXBwbHlGdW5jdGlvbjtGJ0Y5RjtGPkZARkJGREZGRkhGUkZURlhGOUZpcEY5RjktRjY2LVEiK0YnRjlGO0Y+RkBGQkZERkZGSEZob0Zqby1GWTYkLUYjNidGX3BGaHEtRiM2Ji1GLDYjUSdgZl9fQWBGJ0ZgckZYRjlGaXBGOUY5RmhxLUYsNiNRJ2BDX19BYEYnRjlGOUZjckZVRlhGam4tRlk2JC1GIzYmRl9wRmhxLUZgcDYoLUZZNiQtRiM2JS1GLDYjUSdgZl9fSmBGJ0ZYRjlGOS1GIzYlLUZZNiQtRiM2JkZVLUZZNiQtRiM2JUZnbkYvRjJGOUYvRjJGOUYvRjJGXnFGYXFGZHFGZnFGOUY5RmhxLUYsNiNRJ2BDX19KYEYnLyUlc2l6ZUdRIzEyRicvJStleGVjdXRhYmxlR0Y9RjlGOUZqbkZpdEZcdUZfdUY5">LUklbXJvd0c2Iy9JK21vZHVsZW5hbWVHNiJJLFR5cGVzZXR0aW5nR0koX3N5c2xpYkdGJzYuLUkjbWlHRiQ2JVEoZENBZG11SkYnLyUnaXRhbGljR1EldHJ1ZUYnLyUsbWF0aHZhcmlhbnRHUSdpdGFsaWNGJy1JI21vR0YkNi1RKiZjb2xvbmVxO0YnL0YzUSdub3JtYWxGJy8lJmZlbmNlR1EmZmFsc2VGJy8lKnNlcGFyYXRvckdGPS8lKXN0cmV0Y2h5R0Y9LyUqc3ltbWV0cmljR0Y9LyUobGFyZ2VvcEdGPS8lLm1vdmFibGVsaW1pdHNHRj0vJSdhY2NlbnRHRj0vJSdsc3BhY2VHUSwwLjI3Nzc3NzhlbUYnLyUncnNwYWNlR0ZMLUY2Ni1RIn5GJ0Y5RjtGPkZARkJGREZGRkgvRktRJjAuMGVtRicvRk5GUy1GLDYjUSdgZ19fSmBGJy1JKG1mZW5jZWRHRiQ2JC1GIzYkLUYsNiVRIlJGJ0YvRjJGOUY5LUY2Ni1RJyZzZG90O0YnRjlGO0Y+RkBGQkZERkZGSEZSRlQtRlk2JC1GIzYtLUZZNiQtRiM2KS1GNjYtUSomdW1pbnVzMDtGJ0Y5RjtGPkZARkJGREZGRkgvRktRLDAuMjIyMjIyMmVtRicvRk5GaW8tRlk2JC1GIzYnLUkmbWZyYWNHRiQ2KC1GIzYkLUY2Ni1RMCZEaWZmZXJlbnRpYWxEO0YnRjlGO0Y+RkBGQkZERkZGSEZSRlRGOS1GIzYmLUYsNiNRIUYnLUYjNiVGZHBGZ25GOUZpcEY5LyUubGluZXRoaWNrbmVzc0dRIjFGJy8lK2Rlbm9tYWxpZ25HUSdjZW50ZXJGJy8lKW51bWFsaWduR0ZjcS8lKWJldmVsbGVkR0Y9LUY2Ni1RMSZJbnZpc2libGVUaW1lcztGJ0Y5RjtGPkZARkJGREZGRkhGUkZULUYjNiYtRiw2JVEicEYnRi9GMi1GNjYtUTAmQXBwbHlGdW5jdGlvbjtGJ0Y5RjtGPkZARkJGREZGRkhGUkZURlhGOUZpcEY5RjktRjY2LVEiK0YnRjlGO0Y+RkBGQkZERkZGSEZob0Zqby1GWTYkLUYjNidGX3BGaHEtRiM2Ji1GLDYjUSdgZl9fQWBGJ0ZgckZYRjlGaXBGOUY5RmhxLUYsNiNRJ2BDX19BYEYnRjlGOUZjckZVRlhGam4tRlk2JC1GIzYmRl9wRmhxLUZgcDYoLUZZNiQtRiM2JS1GLDYjUSdgZl9fSmBGJ0ZYRjlGOS1GIzYlLUZZNiQtRiM2JkZVLUZZNiQtRiM2JUZnbkYvRjJGOUYvRjJGOUYvRjJGXnFGYXFGZHFGZnFGOUY5RmhxLUYsNiNRJ2BDX19KYEYnLyUlc2l6ZUdRIzEyRicvJStleGVjdXRhYmxlR0Y9RjlGOUZqbkZpdEZcdUZfdUY5</Equation></Text-field>
</Input>
<Output>
<Text-field superscript="false" placeholder="false" executable="false" selection-placeholder="false" italic="false" size="12" bold="false" subscript="false" family="Times New Roman" opaque="false" underline="false" background="[255,255,255]" readonly="false" foreground="[0,0,0]" alignment="centred" firstindent="0" spacebelow="0" leftmargin="0" linespacing="0.0" initial="0" linebreak="space" rightmargin="0" bulletsuffix="" spaceabove="0" bullet="none" pagebreak-before="false"><Equation executable="false" style="2D Output" display="LUkjbWlHNiMvSSttb2R1bGVuYW1lRzYiSSxUeXBlc2V0dGluZ0dJKF9zeXNsaWJHRic2JVE1b3V0cHV0fnJlZGlyZWN0ZWQuLi5GJy8lJ2l0YWxpY0dRJXRydWVGJy8lLG1hdGh2YXJpYW50R1EnaXRhbGljRic=">LUkjbWlHNiMvSSttb2R1bGVuYW1lRzYiSSxUeXBlc2V0dGluZ0dJKF9zeXNsaWJHRic2JVE1b3V0cHV0fnJlZGlyZWN0ZWQuLi5GJy8lJ2l0YWxpY0dRJXRydWVGJy8lLG1hdGh2YXJpYW50R1EnaXRhbGljRic=</Equation></Text-field>
</Output>
</Group>
<Group view="presentation" hide-input="true" hide-output="false" inline-output="false" labelreference="L2209" drawlabel="true" redirect-source="L2208">
<Input>
<Text-field prompt="&gt; " style="Maple Input" layout="Normal">print(<Label label="L2208" view="label" executable="true"></Label>); # input placeholder</Text-field>
</Input>
<Output>
<Text-field style="2D Output" layout="Maple Output"><Equation executable="false" style="2D Output" display="LUklbXJvd0c2Iy9JK21vZHVsZW5hbWVHNiJJLFR5cGVzZXR0aW5nR0koX3N5c2xpYkdGJzYoLUYjNiktSSptY29tcGxldGVHRiQ2Jy1JI21pR0YkNiNRJ2BnX19KYEYnRjAtRiM2J0YwLyUlc2l6ZUdRIzEyRicvJStmb3JlZ3JvdW5kR1EoWzAsMCwwXUYnLyUpcmVhZG9ubHlHUSZmYWxzZUYnLyUsbWF0aHZhcmlhbnRHUSdub3JtYWxGJy1GIzYpRjQtSSNtb0dGJDYtUSIsRidGPy8lJmZlbmNlR0Y+LyUqc2VwYXJhdG9yR1EldHJ1ZUYnLyUpc3RyZXRjaHlHRj4vJSpzeW1tZXRyaWNHRj4vJShsYXJnZW9wR0Y+LyUubW92YWJsZWxpbWl0c0dGPi8lJ2FjY2VudEdGPi8lJ2xzcGFjZUdRJjAuMGVtRicvJSdyc3BhY2VHUSwwLjMzMzMzMzNlbUYnRjRGNkY5RjxGPy1GIzYrRjRGREY0RkRGQkY2RjlGPEY/LUZFNi1RMCZBcHBseUZ1bmN0aW9uO0YnRj9GSC9GS0Y+Rk1GT0ZRRlNGVUZXL0ZlbkZZLUkobWZlbmNlZEdGJDYkLUYjNictRjE2JVEiUkYnLyUnaXRhbGljR0ZML0ZAUSdpdGFsaWNGJ0Y2RjlGPEY/Rj9GNkY5RjxGPy1GRTYtUTEmSW52aXNpYmxlVGltZXM7RidGP0ZIRlxvRk1GT0ZRRlNGVUZXRl1vLUZfbzYkLUYjNiktRkU2LVEqJnVtaW51czA7RidGP0ZIRlxvRk1GT0ZRRlNGVS9GWFEsMC4yMjIyMjIyZW1GJy9GZW5GZXAtRl9vNiQtRiM2KS1JJm1mcmFjR0YkNigtRiM2Jy1GRTYtUTAmRGlmZmVyZW50aWFsRDtGJ0Y/RkhGXG9GTUZPRlFGU0ZVRldGXW9GNkY5RjxGPy1GIzYnLUYjNihGYHFGY29GNkY5RjxGP0Y2RjlGPEY/LyUubGluZXRoaWNrbmVzc0dRIjFGJy8lK2Rlbm9tYWxpZ25HUSdjZW50ZXJGJy8lKW51bWFsaWduR0Zcci8lKWJldmVsbGVkR0Y+RmpvLUYjNiktRjE2JVEicEYnRmZvRmhvRmluRl5vRjZGOUY8Rj9GNkY5RjxGP0Y/LUZFNi1RIitGJ0Y/RkhGXG9GTUZPRlFGU0ZVRmRwRmZwLUYjNiYtRl9vNiQtRiM2KUZbcUZqby1GIzYpLUYuNictRjE2I1EnYGZfX0FgRidGY3MtRiM2J0Zjc0Y2RjlGPEY/LUYjNilGZnNGREZmc0Y2RjlGPEY/LUYjNitGZnNGREZmc0ZERmhzRjZGOUY8Rj9GaW5GXm9GNkY5RjxGP0Y2RjlGPEY/Rj9Gam8tRi42Jy1GMTYjUSdgQ19fQWBGJ0ZedC1GIzYnRl50RjZGOUY8Rj8tRiM2KUZhdEZERmF0RjZGOUY8Rj8tRiM2K0ZhdEZERmF0RkRGY3RGNkY5RjxGP0Y/RmZyLUYjNihGK0Zqby1GX282JC1GIzYmLUZccTYoLUYjNictRiM2KUZbcUZqby1GIzYpLUYuNictRjE2I1EnYGZfX0pgRidGZ3UtRiM2J0ZndUY2RjlGPEY/LUYjNilGanVGREZqdUY2RjlGPEY/LUYjNitGanVGREZqdUZERlx2RjZGOUY8Rj9GaW5GXm9GNkY5RjxGP0Y2RjlGPEY/RjZGOUY8Rj8tRiM2J0YrRjZGOUY8Rj9GZ3FGanFGXXJGX3ItRkU2LVEoJm1pbnVzO0YnRj9GSEZcb0ZNRk9GUUZTRlVGZHBGZnAtRlxxNigtRiM2KUZjdUZqby1GX282JC1GIzYpRltxRmpvRitGNkY5RjxGP0Y/RjZGOUY8Rj8tRiM2Jy1JJW1zdXBHRiQ2JUYrLUkjbW5HRiQ2JFEiMkYnRj8vJTFzdXBlcnNjcmlwdHNoaWZ0R1EiMEYnRjZGOUY8Rj9GZ3FGanFGXXJGX3JGP0Y/RmpvLUYuNictRjE2I1EnYENfX0pgRidGW3gtRiM2J0ZbeEY2RjlGPEY/LUYjNilGXnhGREZeeEY2RjlGPEY/LUYjNitGXnhGREZeeEZERmB4RjZGOUY8Rj9GP0Y/Rj9Gam9GaXdGPw==">KigtSSVnX19KRzYiNiNJIlJHRiUiIiIsKC1JJWRpZmZHJSpwcm90ZWN0ZWRHNiQtSSJwR0YlRiZGJyEiIiomLUYrNiQtSSVmX19BR0YlRiZGJ0YoSSVDX19BR0YlRihGKCooRiNGKCwmKiYtRis2JC1JJWZfX0pHRiVGJkYnRihGI0YwRigqKEY8RigpRiMiIiNGMC1GKzYkRiNGJ0YoRjBGKEklQ19fSkdGJUYoRihGKEZDRig=</Equation></Text-field>
</Output>
</Group></Presentation-Block><Presentation-Block>
<Group view="presentation" hide-input="false" hide-output="true" inline-output="false" labelreference="L2210" drawlabel="true" redirect-target="L2211">
<Input>
<Text-field prompt="&gt; " style="Maple Input" layout="Normal"><Equation executable="true" style="2D Input" input-equation="" display="LUklbXJvd0c2Iy9JK21vZHVsZW5hbWVHNiJJLFR5cGVzZXR0aW5nR0koX3N5c2xpYkdGJzYoLUkjbWlHRiQ2JVEpc2ltcGxpZnlGJy8lJ2l0YWxpY0dRJXRydWVGJy8lLG1hdGh2YXJpYW50R1EnaXRhbGljRictSShtZmVuY2VkR0YkNiQtRiM2Ji1GLDYlUShkQ0FkbXVKRidGL0YyLUkjbW9HRiQ2LVEoJm1pbnVzO0YnL0YzUSdub3JtYWxGJy8lJmZlbmNlR1EmZmFsc2VGJy8lKnNlcGFyYXRvckdGRS8lKXN0cmV0Y2h5R0ZFLyUqc3ltbWV0cmljR0ZFLyUobGFyZ2VvcEdGRS8lLm1vdmFibGVsaW1pdHNHRkUvJSdhY2NlbnRHRkUvJSdsc3BhY2VHUSwwLjIyMjIyMjJlbUYnLyUncnNwYWNlR0ZULUYsNiVRJCUlJUYnRi9GMkZBRkEtRj42LVEiO0YnRkFGQy9GR0YxRkhGSkZMRk5GUC9GU1EmMC4wZW1GJy9GVlEsMC4yNzc3Nzc4ZW1GJy8lJXNpemVHUSMxMkYnLyUrZXhlY3V0YWJsZUdGRUZB">LUklbXJvd0c2Iy9JK21vZHVsZW5hbWVHNiJJLFR5cGVzZXR0aW5nR0koX3N5c2xpYkdGJzYoLUkjbWlHRiQ2JVEpc2ltcGxpZnlGJy8lJ2l0YWxpY0dRJXRydWVGJy8lLG1hdGh2YXJpYW50R1EnaXRhbGljRictSShtZmVuY2VkR0YkNiQtRiM2Ji1GLDYlUShkQ0FkbXVKRidGL0YyLUkjbW9HRiQ2LVEoJm1pbnVzO0YnL0YzUSdub3JtYWxGJy8lJmZlbmNlR1EmZmFsc2VGJy8lKnNlcGFyYXRvckdGRS8lKXN0cmV0Y2h5R0ZFLyUqc3ltbWV0cmljR0ZFLyUobGFyZ2VvcEdGRS8lLm1vdmFibGVsaW1pdHNHRkUvJSdhY2NlbnRHRkUvJSdsc3BhY2VHUSwwLjIyMjIyMjJlbUYnLyUncnNwYWNlR0ZULUYsNiVRJCUlJUYnRi9GMkZBRkEtRj42LVEiO0YnRkFGQy9GR0YxRkhGSkZMRk5GUC9GU1EmMC4wZW1GJy9GVlEsMC4yNzc3Nzc4ZW1GJy8lJXNpemVHUSMxMkYnLyUrZXhlY3V0YWJsZUdGRUZB</Equation></Text-field>
</Input>
<Output>
<Text-field superscript="false" placeholder="false" executable="false" selection-placeholder="false" italic="false" size="12" bold="false" subscript="false" family="Times New Roman" opaque="false" underline="false" background="[255,255,255]" readonly="false" foreground="[0,0,0]" alignment="centred" firstindent="0" spacebelow="0" leftmargin="0" linespacing="0.0" initial="0" linebreak="space" rightmargin="0" bulletsuffix="" spaceabove="0" bullet="none" pagebreak-before="false"><Equation executable="false" style="2D Output" display="LUkjbWlHNiMvSSttb2R1bGVuYW1lRzYiSSxUeXBlc2V0dGluZ0dJKF9zeXNsaWJHRic2JVE1b3V0cHV0fnJlZGlyZWN0ZWQuLi5GJy8lJ2l0YWxpY0dRJXRydWVGJy8lLG1hdGh2YXJpYW50R1EnaXRhbGljRic=">LUkjbWlHNiMvSSttb2R1bGVuYW1lRzYiSSxUeXBlc2V0dGluZ0dJKF9zeXNsaWJHRic2JVE1b3V0cHV0fnJlZGlyZWN0ZWQuLi5GJy8lJ2l0YWxpY0dRJXRydWVGJy8lLG1hdGh2YXJpYW50R1EnaXRhbGljRic=</Equation></Text-field>
</Output>
</Group>
<Group view="presentation" hide-input="true" hide-output="false" inline-output="false" labelreference="L2211" drawlabel="true" redirect-source="L2210">
<Input>
<Text-field prompt="&gt; " style="Maple Input" layout="Normal">print(<Label label="L2210" view="label" executable="true"></Label>); # input placeholder</Text-field>
</Input>
<Output>
<Text-field style="2D Output" layout="Maple Output"><Equation executable="false" style="2D Output">IiIh</Equation></Text-field>
</Output>
</Group></Presentation-Block><Presentation-Block>
<Group view="presentation" hide-input="false" hide-output="true" inline-output="false" labelreference="L2213" drawlabel="true">
<Input>
<Text-field style="Text" layout="Normal">Given that it is assumed that <Equation executable="false" style="2D Math" input-equation="" display="LUklbXJvd0c2Iy9JK21vZHVsZW5hbWVHNiJJLFR5cGVzZXR0aW5nR0koX3N5c2xpYkdGJzYnLUkobWZlbmNlZEdGJDYkLUYjNiotSSZtZnJhY0dGJDYoLUYjNigtSSNtb0dGJDYtUTAmRGlmZmVyZW50aWFsRDtGJy8lLG1hdGh2YXJpYW50R1Enbm9ybWFsRicvJSZmZW5jZUdRJmZhbHNlRicvJSpzZXBhcmF0b3JHRj4vJSlzdHJldGNoeUdGPi8lKnN5bW1ldHJpY0dGPi8lKGxhcmdlb3BHRj4vJS5tb3ZhYmxlbGltaXRzR0Y+LyUnYWNjZW50R0Y+LyUnbHNwYWNlR1EmMC4wZW1GJy8lJ3JzcGFjZUdGTS8lJXNpemVHUSMxMkYnLyUrZm9yZWdyb3VuZEdRKlswLDAsMjU1XUYnLyUpcmVhZG9ubHlHUSV0cnVlRicvJTBmb250X3N0eWxlX25hbWVHUSoyRH5PdXRwdXRGJ0Y5LUYjNigtRiM2KUY1LUkjbWlHRiQ2JVEiUkYnLyUnaXRhbGljR0ZYL0Y6USdpdGFsaWNGJ0ZQRlNGVkZZRjlGUEZTRlZGWUY5LyUubGluZXRoaWNrbmVzc0dRIjFGJy8lK2Rlbm9tYWxpZ25HUSdjZW50ZXJGJy8lKW51bWFsaWduR0Znby8lKWJldmVsbGVkR0Y+LUY2Ni1RMSZJbnZpc2libGVUaW1lcztGJ0Y5RjxGP0ZBRkNGRUZHRklGS0ZOLUYjNiotRltvNiNRJ2BmX19BYEYnLUY2Ni1RMCZBcHBseUZ1bmN0aW9uO0YnRjlGPEY/RkFGQ0ZFRkdGSUZLRk4tRiw2JC1GIzYoRmpuRlBGU0ZWRllGOUY5RlBGU0ZWRllGOUZQRlNGVkZZRjlGOS1GNjYtUS8mR3JlYXRlckVxdWFsO0YnRjlGPEY/RkFGQ0ZFRkdGSS9GTFEsMC4yNzc3Nzc4ZW1GJy9GT0ZfcS1JI21uR0YkNiRRIjBGJ0Y5RlBGOQ==">LUklbXJvd0c2Iy9JK21vZHVsZW5hbWVHNiJJLFR5cGVzZXR0aW5nR0koX3N5c2xpYkdGJzYnLUkobWZlbmNlZEdGJDYkLUYjNiotSSZtZnJhY0dGJDYoLUYjNigtSSNtb0dGJDYtUTAmRGlmZmVyZW50aWFsRDtGJy8lLG1hdGh2YXJpYW50R1Enbm9ybWFsRicvJSZmZW5jZUdRJmZhbHNlRicvJSpzZXBhcmF0b3JHRj4vJSlzdHJldGNoeUdGPi8lKnN5bW1ldHJpY0dGPi8lKGxhcmdlb3BHRj4vJS5tb3ZhYmxlbGltaXRzR0Y+LyUnYWNjZW50R0Y+LyUnbHNwYWNlR1EmMC4wZW1GJy8lJ3JzcGFjZUdGTS8lJXNpemVHUSMxMkYnLyUrZm9yZWdyb3VuZEdRKlswLDAsMjU1XUYnLyUpcmVhZG9ubHlHUSV0cnVlRicvJTBmb250X3N0eWxlX25hbWVHUSoyRH5PdXRwdXRGJ0Y5LUYjNigtRiM2KUY1LUkjbWlHRiQ2JVEiUkYnLyUnaXRhbGljR0ZYL0Y6USdpdGFsaWNGJ0ZQRlNGVkZZRjlGUEZTRlZGWUY5LyUubGluZXRoaWNrbmVzc0dRIjFGJy8lK2Rlbm9tYWxpZ25HUSdjZW50ZXJGJy8lKW51bWFsaWduR0Znby8lKWJldmVsbGVkR0Y+LUY2Ni1RMSZJbnZpc2libGVUaW1lcztGJ0Y5RjxGP0ZBRkNGRUZHRklGS0ZOLUYjNiotRltvNiNRJ2BmX19BYEYnLUY2Ni1RMCZBcHBseUZ1bmN0aW9uO0YnRjlGPEY/RkFGQ0ZFRkdGSUZLRk4tRiw2JC1GIzYoRmpuRlBGU0ZWRllGOUY5RlBGU0ZWRllGOUZQRlNGVkZZRjlGOS1GNjYtUS8mR3JlYXRlckVxdWFsO0YnRjlGPEY/RkFGQ0ZFRkdGSS9GTFEsMC4yNzc3Nzc4ZW1GJy9GT0ZfcS1JI21uR0YkNiRRIjBGJ0Y5RlBGOQ==</Equation> and <Equation executable="false" style="2D Math" input-equation="" display="LUklbXJvd0c2Iy9JK21vZHVsZW5hbWVHNiJJLFR5cGVzZXR0aW5nR0koX3N5c2xpYkdGJzYnLUkobWZlbmNlZEdGJDYkLUYjNistSSZtZnJhY0dGJDYoLUYjNigtSSNtb0dGJDYtUTAmRGlmZmVyZW50aWFsRDtGJy8lLG1hdGh2YXJpYW50R1Enbm9ybWFsRicvJSZmZW5jZUdRJmZhbHNlRicvJSpzZXBhcmF0b3JHRj4vJSlzdHJldGNoeUdGPi8lKnN5bW1ldHJpY0dGPi8lKGxhcmdlb3BHRj4vJS5tb3ZhYmxlbGltaXRzR0Y+LyUnYWNjZW50R0Y+LyUnbHNwYWNlR1EmMC4wZW1GJy8lJ3JzcGFjZUdGTS8lJXNpemVHUSMxMkYnLyUrZm9yZWdyb3VuZEdRKlswLDAsMjU1XUYnLyUpcmVhZG9ubHlHUSV0cnVlRicvJTBmb250X3N0eWxlX25hbWVHUSoyRH5PdXRwdXRGJ0Y5LUYjNigtRiM2KUY1LUkjbWlHRiQ2JVEiUkYnLyUnaXRhbGljR0ZYL0Y6USdpdGFsaWNGJ0ZQRlNGVkZZRjlGUEZTRlZGWUY5LyUubGluZXRoaWNrbmVzc0dRIjFGJy8lK2Rlbm9tYWxpZ25HUSdjZW50ZXJGJy8lKW51bWFsaWduR0Znby8lKWJldmVsbGVkR0Y+LUY2Ni1RMSZJbnZpc2libGVUaW1lcztGJ0Y5RjxGP0ZBRkNGRUZHRklGS0ZOLUZbbzYlUSJwRidGXm9GYG8tRiw2JC1GIzYoRmpuRlBGU0ZWRllGOUY5RlBGU0ZWRllGOUY5LUY2Ni1RJiZsZXE7RidGOUY8Rj9GQUZDRkVGR0ZJL0ZMUSwwLjI3Nzc3NzhlbUYnL0ZPRmpwLUkjbW5HRiQ2JFEiMEYnRjlGUEY5">LUklbXJvd0c2Iy9JK21vZHVsZW5hbWVHNiJJLFR5cGVzZXR0aW5nR0koX3N5c2xpYkdGJzYnLUkobWZlbmNlZEdGJDYkLUYjNistSSZtZnJhY0dGJDYoLUYjNigtSSNtb0dGJDYtUTAmRGlmZmVyZW50aWFsRDtGJy8lLG1hdGh2YXJpYW50R1Enbm9ybWFsRicvJSZmZW5jZUdRJmZhbHNlRicvJSpzZXBhcmF0b3JHRj4vJSlzdHJldGNoeUdGPi8lKnN5bW1ldHJpY0dGPi8lKGxhcmdlb3BHRj4vJS5tb3ZhYmxlbGltaXRzR0Y+LyUnYWNjZW50R0Y+LyUnbHNwYWNlR1EmMC4wZW1GJy8lJ3JzcGFjZUdGTS8lJXNpemVHUSMxMkYnLyUrZm9yZWdyb3VuZEdRKlswLDAsMjU1XUYnLyUpcmVhZG9ubHlHUSV0cnVlRicvJTBmb250X3N0eWxlX25hbWVHUSoyRH5PdXRwdXRGJ0Y5LUYjNigtRiM2KUY1LUkjbWlHRiQ2JVEiUkYnLyUnaXRhbGljR0ZYL0Y6USdpdGFsaWNGJ0ZQRlNGVkZZRjlGUEZTRlZGWUY5LyUubGluZXRoaWNrbmVzc0dRIjFGJy8lK2Rlbm9tYWxpZ25HUSdjZW50ZXJGJy8lKW51bWFsaWduR0Znby8lKWJldmVsbGVkR0Y+LUY2Ni1RMSZJbnZpc2libGVUaW1lcztGJ0Y5RjxGP0ZBRkNGRUZHRklGS0ZOLUZbbzYlUSJwRidGXm9GYG8tRiw2JC1GIzYoRmpuRlBGU0ZWRllGOUY5RlBGU0ZWRllGOUY5LUY2Ni1RJiZsZXE7RidGOUY8Rj9GQUZDRkVGR0ZJL0ZMUSwwLjI3Nzc3NzhlbUYnL0ZPRmpwLUkjbW5HRiQ2JFEiMEYnRjlGUEY5</Equation> and <Equation executable="false" style="2D Math" input-equation="" display="LUkobWZlbmNlZEc2Iy9JK21vZHVsZW5hbWVHNiJJLFR5cGVzZXR0aW5nR0koX3N5c2xpYkdGJzYkLUklbXJvd0dGJDYqLUkmbWZyYWNHRiQ2KC1GLDYoLUkjbW9HRiQ2LVEwJkRpZmZlcmVudGlhbEQ7RicvJSxtYXRodmFyaWFudEdRJ25vcm1hbEYnLyUmZmVuY2VHUSZmYWxzZUYnLyUqc2VwYXJhdG9yR0Y8LyUpc3RyZXRjaHlHRjwvJSpzeW1tZXRyaWNHRjwvJShsYXJnZW9wR0Y8LyUubW92YWJsZWxpbWl0c0dGPC8lJ2FjY2VudEdGPC8lJ2xzcGFjZUdRJjAuMGVtRicvJSdyc3BhY2VHRksvJSVzaXplR1EjMTJGJy8lK2ZvcmVncm91bmRHUSpbMCwwLDI1NV1GJy8lKXJlYWRvbmx5R1EldHJ1ZUYnLyUwZm9udF9zdHlsZV9uYW1lR1EqMkR+T3V0cHV0RidGNy1GLDYoLUYsNilGMy1JI21pR0YkNiVRIlJGJy8lJ2l0YWxpY0dGVi9GOFEnaXRhbGljRidGTkZRRlRGV0Y3Rk5GUUZURldGNy8lLmxpbmV0aGlja25lc3NHUSIxRicvJStkZW5vbWFsaWduR1EnY2VudGVyRicvJSludW1hbGlnbkdGZW8vJSliZXZlbGxlZEdGPC1GNDYtUTEmSW52aXNpYmxlVGltZXM7RidGN0Y6Rj1GP0ZBRkNGRUZHRklGTC1GLDYqLUZpbjYjUSdgZl9fSmBGJy1GNDYtUTAmQXBwbHlGdW5jdGlvbjtGJ0Y3RjpGPUY/RkFGQ0ZFRkdGSUZMLUYjNiQtRiw2KEZobkZORlFGVEZXRjdGN0ZORlFGVEZXRjdGTkZRRlRGV0Y3Rjc=">LUkobWZlbmNlZEc2Iy9JK21vZHVsZW5hbWVHNiJJLFR5cGVzZXR0aW5nR0koX3N5c2xpYkdGJzYkLUklbXJvd0dGJDYqLUkmbWZyYWNHRiQ2KC1GLDYoLUkjbW9HRiQ2LVEwJkRpZmZlcmVudGlhbEQ7RicvJSxtYXRodmFyaWFudEdRJ25vcm1hbEYnLyUmZmVuY2VHUSZmYWxzZUYnLyUqc2VwYXJhdG9yR0Y8LyUpc3RyZXRjaHlHRjwvJSpzeW1tZXRyaWNHRjwvJShsYXJnZW9wR0Y8LyUubW92YWJsZWxpbWl0c0dGPC8lJ2FjY2VudEdGPC8lJ2xzcGFjZUdRJjAuMGVtRicvJSdyc3BhY2VHRksvJSVzaXplR1EjMTJGJy8lK2ZvcmVncm91bmRHUSpbMCwwLDI1NV1GJy8lKXJlYWRvbmx5R1EldHJ1ZUYnLyUwZm9udF9zdHlsZV9uYW1lR1EqMkR+T3V0cHV0RidGNy1GLDYoLUYsNilGMy1JI21pR0YkNiVRIlJGJy8lJ2l0YWxpY0dGVi9GOFEnaXRhbGljRidGTkZRRlRGV0Y3Rk5GUUZURldGNy8lLmxpbmV0aGlja25lc3NHUSIxRicvJStkZW5vbWFsaWduR1EnY2VudGVyRicvJSludW1hbGlnbkdGZW8vJSliZXZlbGxlZEdGPC1GNDYtUTEmSW52aXNpYmxlVGltZXM7RidGN0Y6Rj1GP0ZBRkNGRUZHRklGTC1GLDYqLUZpbjYjUSdgZl9fSmBGJy1GNDYtUTAmQXBwbHlGdW5jdGlvbjtGJ0Y3RjpGPUY/RkFGQ0ZFRkdGSUZMLUYjNiQtRiw2KEZobkZORlFGVEZXRjdGN0ZORlFGVEZXRjdGTkZRRlRGV0Y3Rjc=</Equation>,  <Equation executable="false" style="2D Math" input-equation="" display="LUkobWZlbmNlZEc2Iy9JK21vZHVsZW5hbWVHNiJJLFR5cGVzZXR0aW5nR0koX3N5c2xpYkdGJzYkLUklbXJvd0dGJDYqLUkmbWZyYWNHRiQ2KC1GLDYoLUkjbW9HRiQ2LVEwJkRpZmZlcmVudGlhbEQ7RicvJSxtYXRodmFyaWFudEdRJ25vcm1hbEYnLyUmZmVuY2VHUSZmYWxzZUYnLyUqc2VwYXJhdG9yR0Y8LyUpc3RyZXRjaHlHRjwvJSpzeW1tZXRyaWNHRjwvJShsYXJnZW9wR0Y8LyUubW92YWJsZWxpbWl0c0dGPC8lJ2FjY2VudEdGPC8lJ2xzcGFjZUdRJjAuMGVtRicvJSdyc3BhY2VHRksvJSVzaXplR1EjMTJGJy8lK2ZvcmVncm91bmRHUSpbMCwwLDI1NV1GJy8lKXJlYWRvbmx5R1EldHJ1ZUYnLyUwZm9udF9zdHlsZV9uYW1lR1EqMkR+T3V0cHV0RidGNy1GLDYoLUYsNilGMy1JI21pR0YkNiVRIlJGJy8lJ2l0YWxpY0dGVi9GOFEnaXRhbGljRidGTkZRRlRGV0Y3Rk5GUUZURldGNy8lLmxpbmV0aGlja25lc3NHUSIxRicvJStkZW5vbWFsaWduR1EnY2VudGVyRicvJSludW1hbGlnbkdGZW8vJSliZXZlbGxlZEdGPC1GNDYtUTEmSW52aXNpYmxlVGltZXM7RidGN0Y6Rj1GP0ZBRkNGRUZHRklGTC1GLDYqLUZpbjYjUSdgZl9fQWBGJy1GNDYtUTAmQXBwbHlGdW5jdGlvbjtGJ0Y3RjpGPUY/RkFGQ0ZFRkdGSUZMLUYjNiQtRiw2KEZobkZORlFGVEZXRjdGN0ZORlFGVEZXRjdGTkZRRlRGV0Y3Rjc=">LUkobWZlbmNlZEc2Iy9JK21vZHVsZW5hbWVHNiJJLFR5cGVzZXR0aW5nR0koX3N5c2xpYkdGJzYkLUklbXJvd0dGJDYqLUkmbWZyYWNHRiQ2KC1GLDYoLUkjbW9HRiQ2LVEwJkRpZmZlcmVudGlhbEQ7RicvJSxtYXRodmFyaWFudEdRJ25vcm1hbEYnLyUmZmVuY2VHUSZmYWxzZUYnLyUqc2VwYXJhdG9yR0Y8LyUpc3RyZXRjaHlHRjwvJSpzeW1tZXRyaWNHRjwvJShsYXJnZW9wR0Y8LyUubW92YWJsZWxpbWl0c0dGPC8lJ2FjY2VudEdGPC8lJ2xzcGFjZUdRJjAuMGVtRicvJSdyc3BhY2VHRksvJSVzaXplR1EjMTJGJy8lK2ZvcmVncm91bmRHUSpbMCwwLDI1NV1GJy8lKXJlYWRvbmx5R1EldHJ1ZUYnLyUwZm9udF9zdHlsZV9uYW1lR1EqMkR+T3V0cHV0RidGNy1GLDYoLUYsNilGMy1JI21pR0YkNiVRIlJGJy8lJ2l0YWxpY0dGVi9GOFEnaXRhbGljRidGTkZRRlRGV0Y3Rk5GUUZURldGNy8lLmxpbmV0aGlja25lc3NHUSIxRicvJStkZW5vbWFsaWduR1EnY2VudGVyRicvJSludW1hbGlnbkdGZW8vJSliZXZlbGxlZEdGPC1GNDYtUTEmSW52aXNpYmxlVGltZXM7RidGN0Y6Rj1GP0ZBRkNGRUZHRklGTC1GLDYqLUZpbjYjUSdgZl9fQWBGJy1GNDYtUTAmQXBwbHlGdW5jdGlvbjtGJ0Y3RjpGPUY/RkFGQ0ZFRkdGSUZMLUYjNiQtRiw2KEZobkZORlFGVEZXRjdGN0ZORlFGVEZXRjdGTkZRRlRGV0Y3Rjc=</Equation>  and <Equation executable="false" style="2D Math" input-equation="" display="LUkobWZlbmNlZEc2Iy9JK21vZHVsZW5hbWVHNiJJLFR5cGVzZXR0aW5nR0koX3N5c2xpYkdGJzYkLUklbXJvd0dGJDYnLUkmbWZyYWNHRiQ2KC1GLDYkLUkjbW9HRiQ2LVEwJkRpZmZlcmVudGlhbEQ7RicvJSxtYXRodmFyaWFudEdRJ25vcm1hbEYnLyUmZmVuY2VHUSZmYWxzZUYnLyUqc2VwYXJhdG9yR0Y8LyUpc3RyZXRjaHlHRjwvJSpzeW1tZXRyaWNHRjwvJShsYXJnZW9wR0Y8LyUubW92YWJsZWxpbWl0c0dGPC8lJ2FjY2VudEdGPC8lJ2xzcGFjZUdRJjAuMGVtRicvJSdyc3BhY2VHRktGNy1GLDYmLUkjbWlHRiQ2I1EhRictRiw2JUYzLUZRNiVRIlJGJy8lJ2l0YWxpY0dRJXRydWVGJy9GOFEnaXRhbGljRidGN0ZQRjcvJS5saW5ldGhpY2tuZXNzR1EiMUYnLyUrZGVub21hbGlnbkdRJ2NlbnRlckYnLyUpbnVtYWxpZ25HRl1vLyUpYmV2ZWxsZWRHRjwtRjQ2LVExJkludmlzaWJsZVRpbWVzO0YnRjdGOkY9Rj9GQUZDRkVGR0ZJRkwtRlE2JVEicEYnRllGZm4tRiM2JC1GLDYkRlZGN0Y3RjdGNw==">LUkobWZlbmNlZEc2Iy9JK21vZHVsZW5hbWVHNiJJLFR5cGVzZXR0aW5nR0koX3N5c2xpYkdGJzYkLUklbXJvd0dGJDYnLUkmbWZyYWNHRiQ2KC1GLDYkLUkjbW9HRiQ2LVEwJkRpZmZlcmVudGlhbEQ7RicvJSxtYXRodmFyaWFudEdRJ25vcm1hbEYnLyUmZmVuY2VHUSZmYWxzZUYnLyUqc2VwYXJhdG9yR0Y8LyUpc3RyZXRjaHlHRjwvJSpzeW1tZXRyaWNHRjwvJShsYXJnZW9wR0Y8LyUubW92YWJsZWxpbWl0c0dGPC8lJ2FjY2VudEdGPC8lJ2xzcGFjZUdRJjAuMGVtRicvJSdyc3BhY2VHRktGNy1GLDYmLUkjbWlHRiQ2I1EhRictRiw2JUYzLUZRNiVRIlJGJy8lJ2l0YWxpY0dRJXRydWVGJy9GOFEnaXRhbGljRidGN0ZQRjcvJS5saW5ldGhpY2tuZXNzR1EiMUYnLyUrZGVub21hbGlnbkdRJ2NlbnRlckYnLyUpbnVtYWxpZ25HRl1vLyUpYmV2ZWxsZWRHRjwtRjQ2LVExJkludmlzaWJsZVRpbWVzO0YnRjdGOkY9Rj9GQUZDRkVGR0ZJRkwtRlE2JVEicEYnRllGZm4tRiM2JC1GLDYkRlZGN0Y3RjdGNw==</Equation> are not all equal to 0, it can be inferred from expression (2.15) that <Equation executable="false" style="2D Math" input-equation="" display="LUklbXJvd0c2Iy9JK21vZHVsZW5hbWVHNiJJLFR5cGVzZXR0aW5nR0koX3N5c2xpYkdGJzYmLUkmbWZyYWNHRiQ2KC1GIzYlLUkjbWlHRiQ2I1EoYGRDX19BYEYnLyUlc2l6ZUdRIzEyRicvJSxtYXRodmFyaWFudEdRJ25vcm1hbEYnLUYjNiUtRjE2I1ErYGQmbXU7X19KYEYnRjRGNy8lLmxpbmV0aGlja25lc3NHUSIxRicvJStkZW5vbWFsaWduR1EnY2VudGVyRicvJSludW1hbGlnbkdGRC8lKWJldmVsbGVkR1EmZmFsc2VGJy1GMTYjUSFGJ0Y0Rjc=">LUklbXJvd0c2Iy9JK21vZHVsZW5hbWVHNiJJLFR5cGVzZXR0aW5nR0koX3N5c2xpYkdGJzYmLUkmbWZyYWNHRiQ2KC1GIzYlLUkjbWlHRiQ2I1EoYGRDX19BYEYnLyUlc2l6ZUdRIzEyRicvJSxtYXRodmFyaWFudEdRJ25vcm1hbEYnLUYjNiUtRjE2I1ErYGQmbXU7X19KYEYnRjRGNy8lLmxpbmV0aGlja25lc3NHUSIxRicvJStkZW5vbWFsaWduR1EnY2VudGVyRicvJSludW1hbGlnbkdGRC8lKWJldmVsbGVkR1EmZmFsc2VGJy1GMTYjUSFGJ0Y0Rjc=</Equation>  is strictly <Font bold="true" italic="true">negative</Font>, as long as the derivative <Equation executable="false" style="2D Math" input-equation="" display="LUklbXJvd0c2Iy9JK21vZHVsZW5hbWVHNiJJLFR5cGVzZXR0aW5nR0koX3N5c2xpYkdGJzYmLUkobWZlbmNlZEdGJDYkLUYjNiktSSZtZnJhY0dGJDYoLUYjNictSSNtb0dGJDYtUTAmRGlmZmVyZW50aWFsRDtGJy8lLG1hdGh2YXJpYW50R1Enbm9ybWFsRicvJSZmZW5jZUdRJmZhbHNlRicvJSpzZXBhcmF0b3JHRj4vJSlzdHJldGNoeUdGPi8lKnN5bW1ldHJpY0dGPi8lKGxhcmdlb3BHRj4vJS5tb3ZhYmxlbGltaXRzR0Y+LyUnYWNjZW50R0Y+LyUnbHNwYWNlR1EmMC4wZW1GJy8lJ3JzcGFjZUdGTS8lK2ZvcmVncm91bmRHUSpbMTI4LDAsMF1GJy8lK2V4ZWN1dGFibGVHUSV0cnVlRicvJTBmb250X3N0eWxlX25hbWVHUSkyRH5JbnB1dEYnRjktRiM2KS1JI21pR0YkNiNRIUYnLUYjNihGNS1GZm42JVEiUkYnLyUnaXRhbGljR0ZVL0Y6USdpdGFsaWNGJ0ZQRlNGVkY5RmVuRlBGU0ZWRjkvJS5saW5ldGhpY2tuZXNzR1EiMUYnLyUrZGVub21hbGlnbkdRJ2NlbnRlckYnLyUpbnVtYWxpZ25HRmdvLyUpYmV2ZWxsZWRHRj4tRjY2LVExJkludmlzaWJsZVRpbWVzO0YnRjlGPEY/RkFGQ0ZFRkdGSUZLRk4tRjE2KC1GLDYkLUYjNigtRmZuNiNRJ2BmX19KYEYnLUYsNiQtRiM2J0Zbb0ZQRlNGVkY5RjlGUEZTRlZGOUY5LUYjNictRiw2JC1GIzYoLUZmbjYjUSdgZ19fSmBGJ0ZocEZQRlNGVkY5RjlGUEZTRlZGOUZib0Zlb0Zob0Zqb0ZQRlNGVkY5RjlGXHAvJSVzaXplR1EjMTJGJ0Y5">LUklbXJvd0c2Iy9JK21vZHVsZW5hbWVHNiJJLFR5cGVzZXR0aW5nR0koX3N5c2xpYkdGJzYmLUkobWZlbmNlZEdGJDYkLUYjNiktSSZtZnJhY0dGJDYoLUYjNictSSNtb0dGJDYtUTAmRGlmZmVyZW50aWFsRDtGJy8lLG1hdGh2YXJpYW50R1Enbm9ybWFsRicvJSZmZW5jZUdRJmZhbHNlRicvJSpzZXBhcmF0b3JHRj4vJSlzdHJldGNoeUdGPi8lKnN5bW1ldHJpY0dGPi8lKGxhcmdlb3BHRj4vJS5tb3ZhYmxlbGltaXRzR0Y+LyUnYWNjZW50R0Y+LyUnbHNwYWNlR1EmMC4wZW1GJy8lJ3JzcGFjZUdGTS8lK2ZvcmVncm91bmRHUSpbMTI4LDAsMF1GJy8lK2V4ZWN1dGFibGVHUSV0cnVlRicvJTBmb250X3N0eWxlX25hbWVHUSkyRH5JbnB1dEYnRjktRiM2KS1JI21pR0YkNiNRIUYnLUYjNihGNS1GZm42JVEiUkYnLyUnaXRhbGljR0ZVL0Y6USdpdGFsaWNGJ0ZQRlNGVkY5RmVuRlBGU0ZWRjkvJS5saW5ldGhpY2tuZXNzR1EiMUYnLyUrZGVub21hbGlnbkdRJ2NlbnRlckYnLyUpbnVtYWxpZ25HRmdvLyUpYmV2ZWxsZWRHRj4tRjY2LVExJkludmlzaWJsZVRpbWVzO0YnRjlGPEY/RkFGQ0ZFRkdGSUZLRk4tRjE2KC1GLDYkLUYjNigtRmZuNiNRJ2BmX19KYEYnLUYsNiQtRiM2J0Zbb0ZQRlNGVkY5RjlGUEZTRlZGOUY5LUYjNictRiw2JC1GIzYoLUZmbjYjUSdgZ19fSmBGJ0ZocEZQRlNGVkY5RjlGUEZTRlZGOUZib0Zlb0Zob0Zqb0ZQRlNGVkY5RjlGXHAvJSVzaXplR1EjMTJGJ0Y5</Equation>is <Font bold="true" italic="true">non-negative:
</Font>                                                                                          <Equation executable="false" style="2D Math" input-equation="" display="LUklbXJvd0c2Iy9JK21vZHVsZW5hbWVHNiJJLFR5cGVzZXR0aW5nR0koX3N5c2xpYkdGJzYoLUkobWZlbmNlZEdGJDYkLUYjNiYtSSZtZnJhY0dGJDYoLUYjNiQtSSNtb0dGJDYtUTAmRGlmZmVyZW50aWFsRDtGJy8lLG1hdGh2YXJpYW50R1Enbm9ybWFsRicvJSZmZW5jZUdRJmZhbHNlRicvJSpzZXBhcmF0b3JHRj4vJSlzdHJldGNoeUdGPi8lKnN5bW1ldHJpY0dGPi8lKGxhcmdlb3BHRj4vJS5tb3ZhYmxlbGltaXRzR0Y+LyUnYWNjZW50R0Y+LyUnbHNwYWNlR1EmMC4wZW1GJy8lJ3JzcGFjZUdGTUY5LUYjNiYtSSNtaUdGJDYjUSFGJy1GIzYlRjUtRlM2JVEiUkYnLyUnaXRhbGljR1EldHJ1ZUYnL0Y6USdpdGFsaWNGJ0Y5RlJGOS8lLmxpbmV0aGlja25lc3NHUSIxRicvJStkZW5vbWFsaWduR1EnY2VudGVyRicvJSludW1hbGlnbkdGX28vJSliZXZlbGxlZEdGPi1GNjYtUTEmSW52aXNpYmxlVGltZXM7RidGOUY8Rj9GQUZDRkVGR0ZJRktGTi1GMTYoLUYsNiQtRiM2JS1GUzYjUSdgZl9fSmBGJy1GLDYkLUYjNiRGWEY5RjlGOUY5LUYjNiQtRiw2JC1GIzYlLUZTNiNRJ2BnX19KYEYnRmBwRjlGOUY5RmpuRl1vRmBvRmJvRjlGOS1GNjYtUS8mR3JlYXRlckVxdWFsO0YnRjlGPEY/RkFGQ0ZFRkdGSS9GTFEsMC4yNzc3Nzc4ZW1GJy9GT0ZhcS1JI21uR0YkNiRRIjBGJ0Y5LUY2Ni1RIn5GJ0Y5RjxGP0ZBRkNGRUZHRklGS0ZOLyUlc2l6ZUdRIzEyRidGOQ==">LUklbXJvd0c2Iy9JK21vZHVsZW5hbWVHNiJJLFR5cGVzZXR0aW5nR0koX3N5c2xpYkdGJzYoLUkobWZlbmNlZEdGJDYkLUYjNiYtSSZtZnJhY0dGJDYoLUYjNiQtSSNtb0dGJDYtUTAmRGlmZmVyZW50aWFsRDtGJy8lLG1hdGh2YXJpYW50R1Enbm9ybWFsRicvJSZmZW5jZUdRJmZhbHNlRicvJSpzZXBhcmF0b3JHRj4vJSlzdHJldGNoeUdGPi8lKnN5bW1ldHJpY0dGPi8lKGxhcmdlb3BHRj4vJS5tb3ZhYmxlbGltaXRzR0Y+LyUnYWNjZW50R0Y+LyUnbHNwYWNlR1EmMC4wZW1GJy8lJ3JzcGFjZUdGTUY5LUYjNiYtSSNtaUdGJDYjUSFGJy1GIzYlRjUtRlM2JVEiUkYnLyUnaXRhbGljR1EldHJ1ZUYnL0Y6USdpdGFsaWNGJ0Y5RlJGOS8lLmxpbmV0aGlja25lc3NHUSIxRicvJStkZW5vbWFsaWduR1EnY2VudGVyRicvJSludW1hbGlnbkdGX28vJSliZXZlbGxlZEdGPi1GNjYtUTEmSW52aXNpYmxlVGltZXM7RidGOUY8Rj9GQUZDRkVGR0ZJRktGTi1GMTYoLUYsNiQtRiM2JS1GUzYjUSdgZl9fSmBGJy1GLDYkLUYjNiRGWEY5RjlGOUY5LUYjNiQtRiw2JC1GIzYlLUZTNiNRJ2BnX19KYEYnRmBwRjlGOUY5RmpuRl1vRmBvRmJvRjlGOS1GNjYtUS8mR3JlYXRlckVxdWFsO0YnRjlGPEY/RkFGQ0ZFRkdGSS9GTFEsMC4yNzc3Nzc4ZW1GJy9GT0ZhcS1JI21uR0YkNiRRIjBGJ0Y5LUY2Ni1RIn5GJ0Y5RjxGP0ZBRkNGRUZHRklGS0ZOLyUlc2l6ZUdRIzEyRidGOQ==</Equation>

since under this condition expression (2.15) for  <Equation executable="false" style="2D Math" input-equation="" display="LUklbXJvd0c2Iy9JK21vZHVsZW5hbWVHNiJJLFR5cGVzZXR0aW5nR0koX3N5c2xpYkdGJzYnLUklbXN1cEdGJDYlLUkjbWlHRiQ2JVEiREYnLyUnaXRhbGljR1EmZmFsc2VGJy8lLG1hdGh2YXJpYW50R1Enbm9ybWFsRictRiM2Ji1JI21vR0YkNi1RKiZ1bWludXMwO0YnRjUvJSZmZW5jZUdGNC8lKnNlcGFyYXRvckdGNC8lKXN0cmV0Y2h5R0Y0LyUqc3ltbWV0cmljR0Y0LyUobGFyZ2VvcEdGNC8lLm1vdmFibGVsaW1pdHNHRjQvJSdhY2NlbnRHRjQvJSdsc3BhY2VHUSwwLjIyMjIyMjJlbUYnLyUncnNwYWNlR0ZOLUkjbW5HRiQ2JFEiMUYnRjUvRjNRJXRydWVGJy9GNlEnaXRhbGljRicvJTFzdXBlcnNjcmlwdHNoaWZ0R1EiMEYnLUY7Ni1RJyZzZG90O0YnRjVGPkZARkJGREZGRkhGSi9GTVEmMC4wZW1GJy9GUEZqbi1JJm1mcmFjR0YkNigtRiM2JC1GLzYjUShgZENfX0FgRidGNS1GIzYkLUYvNiNRK2BkJm11O19fSmBGJ0Y1LyUubGluZXRoaWNrbmVzc0dGVC8lK2Rlbm9tYWxpZ25HUSdjZW50ZXJGJy8lKW51bWFsaWduR0ZdcC8lKWJldmVsbGVkR0Y0LyUlc2l6ZUdRIzEyRidGNQ==">LUklbXJvd0c2Iy9JK21vZHVsZW5hbWVHNiJJLFR5cGVzZXR0aW5nR0koX3N5c2xpYkdGJzYnLUklbXN1cEdGJDYlLUkjbWlHRiQ2JVEiREYnLyUnaXRhbGljR1EmZmFsc2VGJy8lLG1hdGh2YXJpYW50R1Enbm9ybWFsRictRiM2Ji1JI21vR0YkNi1RKiZ1bWludXMwO0YnRjUvJSZmZW5jZUdGNC8lKnNlcGFyYXRvckdGNC8lKXN0cmV0Y2h5R0Y0LyUqc3ltbWV0cmljR0Y0LyUobGFyZ2VvcEdGNC8lLm1vdmFibGVsaW1pdHNHRjQvJSdhY2NlbnRHRjQvJSdsc3BhY2VHUSwwLjIyMjIyMjJlbUYnLyUncnNwYWNlR0ZOLUkjbW5HRiQ2JFEiMUYnRjUvRjNRJXRydWVGJy9GNlEnaXRhbGljRicvJTFzdXBlcnNjcmlwdHNoaWZ0R1EiMEYnLUY7Ni1RJyZzZG90O0YnRjVGPkZARkJGREZGRkhGSi9GTVEmMC4wZW1GJy9GUEZqbi1JJm1mcmFjR0YkNigtRiM2JC1GLzYjUShgZENfX0FgRidGNS1GIzYkLUYvNiNRK2BkJm11O19fSmBGJ0Y1LyUubGluZXRoaWNrbmVzc0dGVC8lK2Rlbm9tYWxpZ25HUSdjZW50ZXJGJy8lKW51bWFsaWduR0ZdcC8lKWJldmVsbGVkR0Y0LyUlc2l6ZUdRIzEyRidGNQ==</Equation>  is positive and the determinant <Equation executable="false" style="2D Math" input-equation="" display="LUklbXJvd0c2Iy9JK21vZHVsZW5hbWVHNiJJLFR5cGVzZXR0aW5nR0koX3N5c2xpYkdGJzYlLUkjbWlHRiQ2JVEiREYnLyUnaXRhbGljR1EmZmFsc2VGJy8lLG1hdGh2YXJpYW50R1Enbm9ybWFsRicvJSVzaXplR1EjMTJGJ0Yy">LUklbXJvd0c2Iy9JK21vZHVsZW5hbWVHNiJJLFR5cGVzZXR0aW5nR0koX3N5c2xpYkdGJzYlLUkjbWlHRiQ2JVEiREYnLyUnaXRhbGljR1EmZmFsc2VGJy8lLG1hdGh2YXJpYW50R1Enbm9ybWFsRicvJSVzaXplR1EjMTJGJ0Yy</Equation> of the Jacobian is negative.
</Text-field>
</Input>
</Group></Presentation-Block><Presentation-Block>
<Group view="presentation" hide-input="false" hide-output="true" inline-output="false" labelreference="L2215" drawlabel="true" applyint="true" applyrational="true">
<Input>
<Text-field style="Text" layout="Normal"></Text-field>
</Input>
</Group>
<Group view="presentation" hide-input="false" hide-output="true" inline-output="false" labelreference="L2122" drawlabel="true" applyint="true" applyrational="true">
<Input>
<Text-field style="Text" layout="Normal"><Font bold="true" italic="true">
</Font>Now determine the derivatives of the equilibrium densities with respect to the adult mortality <Equation executable="false" style="2D Math" input-equation="" display="LUklbXJvd0c2Iy9JK21vZHVsZW5hbWVHNiJJLFR5cGVzZXR0aW5nR0koX3N5c2xpYkdGJzYlLUkjbWlHRiQ2I1EqYCZtdTtfX0FgRicvJSVzaXplR1EjMTJGJy8lLG1hdGh2YXJpYW50R1Enbm9ybWFsRic=">LUklbXJvd0c2Iy9JK21vZHVsZW5hbWVHNiJJLFR5cGVzZXR0aW5nR0koX3N5c2xpYkdGJzYlLUkjbWlHRiQ2I1EqYCZtdTtfX0FgRicvJSVzaXplR1EjMTJGJy8lLG1hdGh2YXJpYW50R1Enbm9ybWFsRic=</Equation> by solving the equation that results from applying the implicit function theorem to the equilibirum condition:

<Equation executable="false" style="2D Math" input-equation="" display="LUklbXJvd0c2Iy9JK21vZHVsZW5hbWVHNiJJLFR5cGVzZXR0aW5nR0koX3N5c2xpYkdGJzYrLUkjbWlHRiQ2JVEiSkYnLyUnaXRhbGljR1EldHJ1ZUYnLyUsbWF0aHZhcmlhbnRHUSdpdGFsaWNGJy1JI21vR0YkNi1RJyZzZG90O0YnL0YzUSdub3JtYWxGJy8lJmZlbmNlR1EmZmFsc2VGJy8lKnNlcGFyYXRvckdGPS8lKXN0cmV0Y2h5R0Y9LyUqc3ltbWV0cmljR0Y9LyUobGFyZ2VvcEdGPS8lLm1vdmFibGVsaW1pdHNHRj0vJSdhY2NlbnRHRj0vJSdsc3BhY2VHUSYwLjBlbUYnLyUncnNwYWNlR0ZMLUklbXN1cEdGJDYlLUkobWZlbmNlZEdGJDYmLUYjNiktSSZtZnJhY0dGJDYoLUYjNictRiw2JVEjZFJGJ0YvRjIvJSVzaXplR1EjMTJGJy8lK2V4ZWN1dGFibGVHRjEvJTBmb250X3N0eWxlX25hbWVHUSkyRH5JbnB1dEYnRjktRiM2Jy1GLDYjUStgZCZtdTtfX0FgRidGaW5GXG9GXm9GOS8lLmxpbmV0aGlja25lc3NHUSIxRicvJStkZW5vbWFsaWduR1EnY2VudGVyRicvJSludW1hbGlnbkdGW3AvJSliZXZlbGxlZEdGPS1GNjYtUSIsRidGOUY7L0Y/RjFGQEZCRkRGRkZIRkovRk5RLDAuMzMzMzMzM2VtRictRlg2KC1GIzYnLUYsNiNRKGBkQ19fSmBGJ0ZpbkZcb0Zeb0Y5RmFvRmZvRmlvRlxwRl5wRmBwLUZYNigtRiM2Jy1GLDYjUShgZENfX0FgRidGaW5GXG9GXm9GOUZhb0Zmb0Zpb0ZccEZecEZpbkY5RjkvJSVvcGVuR1EiW0YnLyUmY2xvc2VHUSJdRictRiM2Ji1GLDYlUSJURidGL0YyRmluRi9GMi8lMXN1cGVyc2NyaXB0c2hpZnRHUSIwRictRjY2LVEoJm1pbnVzO0YnRjlGO0Y+RkBGQkZERkZGSC9GS1EsMC4yMjIyMjIyZW1GJy9GTkZmci1GUDYlLUZTNiYtRiM2Ky1JI21uR0YkNiRGYXJGOUZgcEZec0ZgcC1GNjYtUSJ+RidGOUY7Rj5GQEZCRkRGRkZIRkpGTS1GLDYjUSdgQ19fQWBGJy1GLDYjUSFGJ0ZpbkY5RjlGZHFGZ3FGanFGX3ItRjY2LVEiPUYnRjlGO0Y+RkBGQkZERkZGSC9GS1EsMC4yNzc3Nzc4ZW1GJy9GTkZedEZec0ZpbkY5">LUklbXJvd0c2Iy9JK21vZHVsZW5hbWVHNiJJLFR5cGVzZXR0aW5nR0koX3N5c2xpYkdGJzYrLUkjbWlHRiQ2JVEiSkYnLyUnaXRhbGljR1EldHJ1ZUYnLyUsbWF0aHZhcmlhbnRHUSdpdGFsaWNGJy1JI21vR0YkNi1RJyZzZG90O0YnL0YzUSdub3JtYWxGJy8lJmZlbmNlR1EmZmFsc2VGJy8lKnNlcGFyYXRvckdGPS8lKXN0cmV0Y2h5R0Y9LyUqc3ltbWV0cmljR0Y9LyUobGFyZ2VvcEdGPS8lLm1vdmFibGVsaW1pdHNHRj0vJSdhY2NlbnRHRj0vJSdsc3BhY2VHUSYwLjBlbUYnLyUncnNwYWNlR0ZMLUklbXN1cEdGJDYlLUkobWZlbmNlZEdGJDYmLUYjNiktSSZtZnJhY0dGJDYoLUYjNictRiw2JVEjZFJGJ0YvRjIvJSVzaXplR1EjMTJGJy8lK2V4ZWN1dGFibGVHRjEvJTBmb250X3N0eWxlX25hbWVHUSkyRH5JbnB1dEYnRjktRiM2Jy1GLDYjUStgZCZtdTtfX0FgRidGaW5GXG9GXm9GOS8lLmxpbmV0aGlja25lc3NHUSIxRicvJStkZW5vbWFsaWduR1EnY2VudGVyRicvJSludW1hbGlnbkdGW3AvJSliZXZlbGxlZEdGPS1GNjYtUSIsRidGOUY7L0Y/RjFGQEZCRkRGRkZIRkovRk5RLDAuMzMzMzMzM2VtRictRlg2KC1GIzYnLUYsNiNRKGBkQ19fSmBGJ0ZpbkZcb0Zeb0Y5RmFvRmZvRmlvRlxwRl5wRmBwLUZYNigtRiM2Jy1GLDYjUShgZENfX0FgRidGaW5GXG9GXm9GOUZhb0Zmb0Zpb0ZccEZecEZpbkY5RjkvJSVvcGVuR1EiW0YnLyUmY2xvc2VHUSJdRictRiM2Ji1GLDYlUSJURidGL0YyRmluRi9GMi8lMXN1cGVyc2NyaXB0c2hpZnRHUSIwRictRjY2LVEoJm1pbnVzO0YnRjlGO0Y+RkBGQkZERkZGSC9GS1EsMC4yMjIyMjIyZW1GJy9GTkZmci1GUDYlLUZTNiYtRiM2Ky1JI21uR0YkNiRGYXJGOUZgcEZec0ZgcC1GNjYtUSJ+RidGOUY7Rj5GQEZCRkRGRkZIRkpGTS1GLDYjUSdgQ19fQWBGJy1GLDYjUSFGJ0ZpbkY5RjlGZHFGZ3FGanFGX3ItRjY2LVEiPUYnRjlGO0Y+RkBGQkZERkZGSC9GS1EsMC4yNzc3Nzc4ZW1GJy9GTkZedEZec0ZpbkY5</Equation>

As before, because the solution of the linear system is derived by Maple using Cramer's rule, the determinant of the Jacobian matrix will occur in the denominator of each of the components of the solution. To simplify the resulting expressions for the derivatives the solution is hence multiplied with D, the determinant of the Jacobian. Remember that this determinant is <Font bold="true" italic="true">negative</Font> (see equation (2.6)).
</Text-field>
</Input>
</Group></Presentation-Block><Presentation-Block>
<Group view="presentation" hide-input="false" hide-output="true" inline-output="false" labelreference="L2121" drawlabel="true" redirect-target="L2117">
<Input>
<Text-field prompt="&gt; " style="Maple Input" layout="Normal"><Equation executable="true" style="2D Input" input-equation="" display="LUklbXJvd0c2Iy9JK21vZHVsZW5hbWVHNiJJLFR5cGVzZXR0aW5nR0koX3N5c2xpYkdGJzYtLUkjbWlHRiQ2JVEnZHhkbXVBRicvJSdpdGFsaWNHUSV0cnVlRicvJSxtYXRodmFyaWFudEdRJ2l0YWxpY0YnLUkjbW9HRiQ2LVEifkYnL0YzUSdub3JtYWxGJy8lJmZlbmNlR1EmZmFsc2VGJy8lKnNlcGFyYXRvckdGPS8lKXN0cmV0Y2h5R0Y9LyUqc3ltbWV0cmljR0Y9LyUobGFyZ2VvcEdGPS8lLm1vdmFibGVsaW1pdHNHRj0vJSdhY2NlbnRHRj0vJSdsc3BhY2VHUSYwLjBlbUYnLyUncnNwYWNlR0ZMLUY2Ni1RKiZjb2xvbmVxO0YnRjlGO0Y+RkBGQkZERkZGSC9GS1EsMC4yNzc3Nzc4ZW1GJy9GTkZTRjUtRiw2JVEpc2ltcGxpZnlGJ0YvRjItSShtZmVuY2VkR0YkNiQtRiM2Ki1GLDYlUSZEZXRKMEYnRi9GMi1GNjYtUScmc2RvdDtGJ0Y5RjtGPkZARkJGREZGRkhGSkZNLUYsNiVRLkxpbmVhckFsZ2VicmFGJ0YvRjItRlk2Ji1GIzYmLUYsNiVRLExpbmVhclNvbHZlRidGL0YyLyUlc2l6ZUdRIzEyRicvJStmb3JlZ3JvdW5kR1EoWzAsMCwwXUYnRjlGOS8lJW9wZW5HUSJbRicvJSZjbG9zZUdRIl1GJy1GWTYkLUYjNigtRiw2JVEiSkYnRi9GMi1GNjYtUSIsRidGOUY7L0Y/RjFGQEZCRkRGRkZIRkovRk5RLDAuMzMzMzMzM2VtRictRiw2JVEldmVjQUYnRi9GMkZnb0Zqb0Y5RjlGZ29Gam9GOUY5LUY2Ni1RIjtGJ0Y5RjtGXXFGQEZCRkRGRkZIRkpGVEZnb0Zqby8lK2V4ZWN1dGFibGVHRj1GOQ==">LUklbXJvd0c2Iy9JK21vZHVsZW5hbWVHNiJJLFR5cGVzZXR0aW5nR0koX3N5c2xpYkdGJzYtLUkjbWlHRiQ2JVEnZHhkbXVBRicvJSdpdGFsaWNHUSV0cnVlRicvJSxtYXRodmFyaWFudEdRJ2l0YWxpY0YnLUkjbW9HRiQ2LVEifkYnL0YzUSdub3JtYWxGJy8lJmZlbmNlR1EmZmFsc2VGJy8lKnNlcGFyYXRvckdGPS8lKXN0cmV0Y2h5R0Y9LyUqc3ltbWV0cmljR0Y9LyUobGFyZ2VvcEdGPS8lLm1vdmFibGVsaW1pdHNHRj0vJSdhY2NlbnRHRj0vJSdsc3BhY2VHUSYwLjBlbUYnLyUncnNwYWNlR0ZMLUY2Ni1RKiZjb2xvbmVxO0YnRjlGO0Y+RkBGQkZERkZGSC9GS1EsMC4yNzc3Nzc4ZW1GJy9GTkZTRjUtRiw2JVEpc2ltcGxpZnlGJ0YvRjItSShtZmVuY2VkR0YkNiQtRiM2Ki1GLDYlUSZEZXRKMEYnRi9GMi1GNjYtUScmc2RvdDtGJ0Y5RjtGPkZARkJGREZGRkhGSkZNLUYsNiVRLkxpbmVhckFsZ2VicmFGJ0YvRjItRlk2Ji1GIzYmLUYsNiVRLExpbmVhclNvbHZlRidGL0YyLyUlc2l6ZUdRIzEyRicvJStmb3JlZ3JvdW5kR1EoWzAsMCwwXUYnRjlGOS8lJW9wZW5HUSJbRicvJSZjbG9zZUdRIl1GJy1GWTYkLUYjNigtRiw2JVEiSkYnRi9GMi1GNjYtUSIsRidGOUY7L0Y/RjFGQEZCRkRGRkZIRkovRk5RLDAuMzMzMzMzM2VtRictRiw2JVEldmVjQUYnRi9GMkZnb0Zqb0Y5RjlGZ29Gam9GOUY5LUY2Ni1RIjtGJ0Y5RjtGXXFGQEZCRkRGRkZIRkpGVEZnb0Zqby8lK2V4ZWN1dGFibGVHRj1GOQ==</Equation></Text-field>
</Input>
<Output>
<Text-field superscript="false" placeholder="false" executable="false" selection-placeholder="false" italic="false" size="12" bold="false" subscript="false" family="Times New Roman" opaque="false" underline="false" background="[255,255,255]" readonly="false" foreground="[0,0,0]" alignment="centred" firstindent="0" spacebelow="0" leftmargin="0" linespacing="0.0" initial="0" linebreak="space" rightmargin="0" bulletsuffix="" spaceabove="0" bullet="none" pagebreak-before="false"><Equation executable="false" style="2D Output" display="LUkjbWlHNiMvSSttb2R1bGVuYW1lRzYiSSxUeXBlc2V0dGluZ0dJKF9zeXNsaWJHRic2JVE1b3V0cHV0fnJlZGlyZWN0ZWQuLi5GJy8lJ2l0YWxpY0dRJXRydWVGJy8lLG1hdGh2YXJpYW50R1EnaXRhbGljRic=">LUkjbWlHNiMvSSttb2R1bGVuYW1lRzYiSSxUeXBlc2V0dGluZ0dJKF9zeXNsaWJHRic2JVE1b3V0cHV0fnJlZGlyZWN0ZWQuLi5GJy8lJ2l0YWxpY0dRJXRydWVGJy8lLG1hdGh2YXJpYW50R1EnaXRhbGljRic=</Equation></Text-field>
</Output>
</Group>
<Group view="presentation" hide-input="true" hide-output="false" inline-output="false" labelreference="L2117" drawlabel="true" redirect-source="L2121">
<Input>
<Text-field prompt="&gt; " style="Maple Input" layout="Normal">print(<Label label="L2121" view="label" executable="true"></Label>); # input placeholder</Text-field>
</Input>
<Output>
<Text-field style="2D Output" layout="Maple Output"><Equation executable="false" style="2D Output" display="LUkobWFjdGlvbkc2Iy9JK21vZHVsZW5hbWVHNiJJLFR5cGVzZXR0aW5nR0koX3N5c2xpYkdGJzYlLUkobWZlbmNlZEdGJDYoLUklbXJvd0dGJDYnLUknbXRhYmxlR0YkNjctSSRtdHJHRiQ2Ji1JJG10ZEdGJDYoLUYvNigtSSNtb0dGJDYtUSomdW1pbnVzMDtGJy8lLG1hdGh2YXJpYW50R1Enbm9ybWFsRicvJSZmZW5jZUdRJmZhbHNlRicvJSpzZXBhcmF0b3JHRkUvJSlzdHJldGNoeUdGRS8lKnN5bW1ldHJpY0dGRS8lKGxhcmdlb3BHRkUvJS5tb3ZhYmxlbGltaXRzR0ZFLyUnYWNjZW50R0ZFLyUnbHNwYWNlR1EsMC4yMjIyMjIyZW1GJy8lJ3JzcGFjZUdGVC1GLzYmLUkqbWNvbXBsZXRlR0YkNictSSNtaUdGJDYjUSdgQ19fQWBGJ0Zmbi1GLzYnRmZuLyUlc2l6ZUdRIzEyRicvJStmb3JlZ3JvdW5kR1EoWzAsMCwwXUYnLyUpcmVhZG9ubHlHRkVGQC1GLzYpRmpuLUY9Ni1RIixGJ0ZARkMvRkdRJXRydWVGJ0ZIRkpGTEZORlAvRlNRJjAuMGVtRicvRlZRLDAuMzMzMzMzM2VtRidGam5GXG9GX29GYm9GQC1GLzYrRmpuRmZvRmpuRmZvRmRvRlxvRl9vRmJvRkAtRj02LVExJkludmlzaWJsZVRpbWVzO0YnRkBGQ0ZGRkhGSkZMRk5GUEZbcC9GVkZccC1GLDYkLUYvNigtRi82Ji1GLzYpLUZaNictRmduNiNRJ2BmX19BYEYnRl9xLUYvNidGX3FGXG9GX29GYm9GQC1GLzYpRmJxRmZvRmJxRlxvRl9vRmJvRkAtRi82K0ZicUZmb0ZicUZmb0ZkcUZcb0Zfb0Zib0ZALUY9Ni1RMCZBcHBseUZ1bmN0aW9uO0YnRkBGQ0ZGRkhGSkZMRk5GUEZbcEZkcC1GLDYkLUYvNictRmduNiVRIlJGJy8lJ2l0YWxpY0dGam8vRkFRJ2l0YWxpY0YnRlxvRl9vRmJvRkBGQEZcb0Zfb0Zib0ZARmFwLUZaNictRmduNiNRKmAmbXU7X19KYEYnRmhyLUYvNidGaHJGXG9GX29GYm9GQC1GLzYpRltzRmZvRltzRlxvRl9vRmJvRkAtRi82K0Zbc0Zmb0Zbc0Zmb0Zdc0Zcb0Zfb0Zib0ZARkAtRj02LVEiK0YnRkBGQ0ZGRkhGSkZMRk5GUEZSRlUtRi82Ji1GLzYpLUZaNictRmduNiNRJ2BmX19KYEYnRmpzLUYvNidGanNGXG9GX29GYm9GQC1GLzYpRl10RmZvRl10RlxvRl9vRmJvRkAtRi82K0ZddEZmb0ZddEZmb0ZfdEZcb0Zfb0Zib0ZARmhxRltyRlxvRl9vRmJvRkBGYXAtRi82KS1GWjYnLUZnbjYjUSdgZ19fQWBGJ0ZndC1GLzYnRmd0RlxvRl9vRmJvRkAtRi82KUZqdEZmb0ZqdEZcb0Zfb0Zib0ZALUYvNitGanRGZm9GanRGZm9GXHVGXG9GX29GYm9GQEZocUZbckZcb0Zfb0Zib0ZARkBGYXMtRi82JkZbcUZhcC1GLzYpLUZaNictRmduNiNRJ2BnX19KYEYnRmZ1LUYvNidGZnVGXG9GX29GYm9GQC1GLzYpRml1RmZvRml1RlxvRl9vRmJvRkAtRi82K0ZpdUZmb0ZpdUZmb0ZbdkZcb0Zfb0Zib0ZARmhxRltyRlxvRl9vRmJvRkBGQEZARkBGQEZcb0Zfb0Zib0ZALyUpcm93YWxpZ25HUSFGJy8lLGNvbHVtbmFsaWduR0Zhdi8lK2dyb3VwYWxpZ25HRmF2LyUocm93c3BhbkdRIjFGJy8lK2NvbHVtbnNwYW5HRmh2Rl92RmJ2RmR2LUY1NiYtRjg2KC1GLzYmRllGYXAtRiw2JC1GLzYsLUYvNihGWUZhcC1GLDYkLUYvNiktSSZtZnJhY0dGJDYoLUYvNictRj02LVEwJkRpZmZlcmVudGlhbEQ7RidGQEZDRkZGSEZKRkxGTkZQRltwRmRwRlxvRl9vRmJvRkAtRi82Jy1GLzYoRmB4Rl9yRlxvRl9vRmJvRkBGXG9GX29GYm9GQC8lLmxpbmV0aGlja25lc3NHRmh2LyUrZGVub21hbGlnbkdRJ2NlbnRlckYnLyUpbnVtYWxpZ25HRlt5LyUpYmV2ZWxsZWRHRkVGYXBGW3FGXG9GX29GYm9GQEZARmFwRmN0RkAtRj02LVEoJm1pbnVzO0YnRkBGQ0ZGRkhGSkZMRk5GUEZSRlUtRi82KEZZRmFwLUYsNiQtRi82KUZbeEZhcEZjdEZcb0Zfb0Zib0ZARkBGYXBGW3FGQEZhcy1GLzYoLUZaNictRmduNiNRJ2BDX19KYEYnRl16LUYvNidGXXpGXG9GX29GYm9GQC1GLzYpRmB6RmZvRmB6RlxvRl9vRmJvRkAtRi82K0ZgekZmb0ZgekZmb0ZiekZcb0Zfb0Zib0ZARmFwLUYsNiQtRi82KUZbeEZhcEZmc0Zcb0Zfb0Zib0ZARkBGYXBGY3RGQEZhcy1GLzYoRlt6RmFwLUYsNiQtRi82KUZbeEZhcEZidUZcb0Zfb0Zib0ZARkBGYXBGW3FGQEZgeS1GLzYmLUYsNiQtRi82KUZbeEZhcC1GLzYpLUZnbjYlUSJwRidGYnJGZHJGaHFGW3JGXG9GX29GYm9GQEZcb0Zfb0Zib0ZARkBGYXBGY3RGQEZARkBGQEZfdkZidkZkdkZmdkZpdkZfdkZidkZkdi1GNTYmLUY4NigtRi82Ji1GLDYkLUYvNjItRi82KEZmckZhcEZZRmFwRmd3RkBGYXMtRi82KEZmckZhcEZbekZhcEZmekZARmFzLUYvNihGZ3dGYXBGWUZhcEZidUZARmFzLUYvNihGWUZhcEZleUZhcEZmc0ZARmFzLUYvNihGZnpGYXBGW3pGYXBGYnVGQEZgeS1GLzYoRlt6RmFwRmZzRmFwRlxbbEZARmB5LUYvNiZGZnJGYXBGYltsRkBGYHktRi82JkZiW2xGYXBGYnVGQEZARkBGYXBGWUZARl92RmJ2RmR2RmZ2Rml2Rl92RmJ2RmR2LyUmYWxpZ25HUSVheGlzRicvRmB2USliYXNlbGluZUYnL0ZjdkZbeS9GZXZRJ3xmcmxlZnR8aHJGJy8lL2FsaWdubWVudHNjb3BlR0Zqby8lLGNvbHVtbndpZHRoR1ElYXV0b0YnLyUmd2lkdGhHRmFebC8lK3Jvd3NwYWNpbmdHUSYxLjBleEYnLyUuY29sdW1uc3BhY2luZ0dRJjAuOGVtRicvJSlyb3dsaW5lc0dRJW5vbmVGJy8lLGNvbHVtbmxpbmVzR0ZcX2wvJSZmcmFtZUdGXF9sLyUtZnJhbWVzcGFjaW5nR1EsMC40ZW1+MC41ZXhGJy8lKmVxdWFscm93c0dGRS8lLWVxdWFsY29sdW1uc0dGRS8lLWRpc3BsYXlzdHlsZUdGRS8lJXNpZGVHUSZyaWdodEYnLyUwbWlubGFiZWxzcGFjaW5nR0ZpXmxGXG9GX29GYm9GQEZAL0krbXNlbWFudGljc0dGJFEqQ29sVmVjdG9yRicvJSVvcGVuR1EiW0YnLyUmY2xvc2VHUSJdRidGX2BsLyUrYWN0aW9udHlwZUdRLnJ0YWJsZWFkZHJlc3NGJy8lKXJ0YWJsZWlkR1E1MTg0NDY3NDQwNzg0MTY0NDgwNzhGJw==">LUkobWFjdGlvbkc2Iy9JK21vZHVsZW5hbWVHNiJJLFR5cGVzZXR0aW5nR0koX3N5c2xpYkdGJzYlLUkobWZlbmNlZEdGJDYoLUklbXJvd0dGJDYnLUknbXRhYmxlR0YkNjctSSRtdHJHRiQ2Ji1JJG10ZEdGJDYoLUYvNigtSSNtb0dGJDYtUSomdW1pbnVzMDtGJy8lLG1hdGh2YXJpYW50R1Enbm9ybWFsRicvJSZmZW5jZUdRJmZhbHNlRicvJSpzZXBhcmF0b3JHRkUvJSlzdHJldGNoeUdGRS8lKnN5bW1ldHJpY0dGRS8lKGxhcmdlb3BHRkUvJS5tb3ZhYmxlbGltaXRzR0ZFLyUnYWNjZW50R0ZFLyUnbHNwYWNlR1EsMC4yMjIyMjIyZW1GJy8lJ3JzcGFjZUdGVC1GLzYmLUkqbWNvbXBsZXRlR0YkNictSSNtaUdGJDYjUSdgQ19fQWBGJ0Zmbi1GLzYnRmZuLyUlc2l6ZUdRIzEyRicvJStmb3JlZ3JvdW5kR1EoWzAsMCwwXUYnLyUpcmVhZG9ubHlHRkVGQC1GLzYpRmpuLUY9Ni1RIixGJ0ZARkMvRkdRJXRydWVGJ0ZIRkpGTEZORlAvRlNRJjAuMGVtRicvRlZRLDAuMzMzMzMzM2VtRidGam5GXG9GX29GYm9GQC1GLzYrRmpuRmZvRmpuRmZvRmRvRlxvRl9vRmJvRkAtRj02LVExJkludmlzaWJsZVRpbWVzO0YnRkBGQ0ZGRkhGSkZMRk5GUEZbcC9GVkZccC1GLDYkLUYvNigtRi82Ji1GLzYpLUZaNictRmduNiNRJ2BmX19BYEYnRl9xLUYvNidGX3FGXG9GX29GYm9GQC1GLzYpRmJxRmZvRmJxRlxvRl9vRmJvRkAtRi82K0ZicUZmb0ZicUZmb0ZkcUZcb0Zfb0Zib0ZALUY9Ni1RMCZBcHBseUZ1bmN0aW9uO0YnRkBGQ0ZGRkhGSkZMRk5GUEZbcEZkcC1GLDYkLUYvNictRmduNiVRIlJGJy8lJ2l0YWxpY0dGam8vRkFRJ2l0YWxpY0YnRlxvRl9vRmJvRkBGQEZcb0Zfb0Zib0ZARmFwLUZaNictRmduNiNRKmAmbXU7X19KYEYnRmhyLUYvNidGaHJGXG9GX29GYm9GQC1GLzYpRltzRmZvRltzRlxvRl9vRmJvRkAtRi82K0Zbc0Zmb0Zbc0Zmb0Zdc0Zcb0Zfb0Zib0ZARkAtRj02LVEiK0YnRkBGQ0ZGRkhGSkZMRk5GUEZSRlUtRi82Ji1GLzYpLUZaNictRmduNiNRJ2BmX19KYEYnRmpzLUYvNidGanNGXG9GX29GYm9GQC1GLzYpRl10RmZvRl10RlxvRl9vRmJvRkAtRi82K0ZddEZmb0ZddEZmb0ZfdEZcb0Zfb0Zib0ZARmhxRltyRlxvRl9vRmJvRkBGYXAtRi82KS1GWjYnLUZnbjYjUSdgZ19fQWBGJ0ZndC1GLzYnRmd0RlxvRl9vRmJvRkAtRi82KUZqdEZmb0ZqdEZcb0Zfb0Zib0ZALUYvNitGanRGZm9GanRGZm9GXHVGXG9GX29GYm9GQEZocUZbckZcb0Zfb0Zib0ZARkBGYXMtRi82JkZbcUZhcC1GLzYpLUZaNictRmduNiNRJ2BnX19KYEYnRmZ1LUYvNidGZnVGXG9GX29GYm9GQC1GLzYpRml1RmZvRml1RlxvRl9vRmJvRkAtRi82K0ZpdUZmb0ZpdUZmb0ZbdkZcb0Zfb0Zib0ZARmhxRltyRlxvRl9vRmJvRkBGQEZARkBGQEZcb0Zfb0Zib0ZALyUpcm93YWxpZ25HUSFGJy8lLGNvbHVtbmFsaWduR0Zhdi8lK2dyb3VwYWxpZ25HRmF2LyUocm93c3BhbkdRIjFGJy8lK2NvbHVtbnNwYW5HRmh2Rl92RmJ2RmR2LUY1NiYtRjg2KC1GLzYmRllGYXAtRiw2JC1GLzYsLUYvNihGWUZhcC1GLDYkLUYvNiktSSZtZnJhY0dGJDYoLUYvNictRj02LVEwJkRpZmZlcmVudGlhbEQ7RidGQEZDRkZGSEZKRkxGTkZQRltwRmRwRlxvRl9vRmJvRkAtRi82Jy1GLzYoRmB4Rl9yRlxvRl9vRmJvRkBGXG9GX29GYm9GQC8lLmxpbmV0aGlja25lc3NHRmh2LyUrZGVub21hbGlnbkdRJ2NlbnRlckYnLyUpbnVtYWxpZ25HRlt5LyUpYmV2ZWxsZWRHRkVGYXBGW3FGXG9GX29GYm9GQEZARmFwRmN0RkAtRj02LVEoJm1pbnVzO0YnRkBGQ0ZGRkhGSkZMRk5GUEZSRlUtRi82KEZZRmFwLUYsNiQtRi82KUZbeEZhcEZjdEZcb0Zfb0Zib0ZARkBGYXBGW3FGQEZhcy1GLzYoLUZaNictRmduNiNRJ2BDX19KYEYnRl16LUYvNidGXXpGXG9GX29GYm9GQC1GLzYpRmB6RmZvRmB6RlxvRl9vRmJvRkAtRi82K0ZgekZmb0ZgekZmb0ZiekZcb0Zfb0Zib0ZARmFwLUYsNiQtRi82KUZbeEZhcEZmc0Zcb0Zfb0Zib0ZARkBGYXBGY3RGQEZhcy1GLzYoRlt6RmFwLUYsNiQtRi82KUZbeEZhcEZidUZcb0Zfb0Zib0ZARkBGYXBGW3FGQEZgeS1GLzYmLUYsNiQtRi82KUZbeEZhcC1GLzYpLUZnbjYlUSJwRidGYnJGZHJGaHFGW3JGXG9GX29GYm9GQEZcb0Zfb0Zib0ZARkBGYXBGY3RGQEZARkBGQEZfdkZidkZkdkZmdkZpdkZfdkZidkZkdi1GNTYmLUY4NigtRi82Ji1GLDYkLUYvNjItRi82KEZmckZhcEZZRmFwRmd3RkBGYXMtRi82KEZmckZhcEZbekZhcEZmekZARmFzLUYvNihGZ3dGYXBGWUZhcEZidUZARmFzLUYvNihGWUZhcEZleUZhcEZmc0ZARmFzLUYvNihGZnpGYXBGW3pGYXBGYnVGQEZgeS1GLzYoRlt6RmFwRmZzRmFwRlxbbEZARmB5LUYvNiZGZnJGYXBGYltsRkBGYHktRi82JkZiW2xGYXBGYnVGQEZARkBGYXBGWUZARl92RmJ2RmR2RmZ2Rml2Rl92RmJ2RmR2LyUmYWxpZ25HUSVheGlzRicvRmB2USliYXNlbGluZUYnL0ZjdkZbeS9GZXZRJ3xmcmxlZnR8aHJGJy8lL2FsaWdubWVudHNjb3BlR0Zqby8lLGNvbHVtbndpZHRoR1ElYXV0b0YnLyUmd2lkdGhHRmFebC8lK3Jvd3NwYWNpbmdHUSYxLjBleEYnLyUuY29sdW1uc3BhY2luZ0dRJjAuOGVtRicvJSlyb3dsaW5lc0dRJW5vbmVGJy8lLGNvbHVtbmxpbmVzR0ZcX2wvJSZmcmFtZUdGXF9sLyUtZnJhbWVzcGFjaW5nR1EsMC40ZW1+MC41ZXhGJy8lKmVxdWFscm93c0dGRS8lLWVxdWFsY29sdW1uc0dGRS8lLWRpc3BsYXlzdHlsZUdGRS8lJXNpZGVHUSZyaWdodEYnLyUwbWlubGFiZWxzcGFjaW5nR0ZpXmxGXG9GX29GYm9GQEZAL0krbXNlbWFudGljc0dGJFEqQ29sVmVjdG9yRicvJSVvcGVuR1EiW0YnLyUmY2xvc2VHUSJdRidGX2BsLyUrYWN0aW9udHlwZUdRLnJ0YWJsZWFkZHJlc3NGJy8lKXJ0YWJsZWlkR1E1MTg0NDY3NDQwNzg0MTY0NDgwNzhGJw==</Equation></Text-field>
</Output>
</Group></Presentation-Block><Presentation-Block>
<Group view="presentation" hide-input="false" hide-output="true" inline-output="false" labelreference="L2276" drawlabel="true" applyint="true" applyrational="true">
<Input>
<Text-field style="Text" layout="Normal">
Consider the derivative of juvenile consumer density in equilibrium with respect to adult mortality rate, <Equation executable="false" style="2D Math" input-equation="" display="LUklbXJvd0c2Iy9JK21vZHVsZW5hbWVHNiJJLFR5cGVzZXR0aW5nR0koX3N5c2xpYkdGJzYlLUkmbWZyYWNHRiQ2KC1JI21pR0YkNiNRKGBkQ19fSmBGJy1GIzYlLUYvNiNRK2BkJm11O19fQWBGJy8lJ2l0YWxpY0dRJXRydWVGJy8lLG1hdGh2YXJpYW50R1EnaXRhbGljRicvJS5saW5ldGhpY2tuZXNzR1EiMUYnLyUrZGVub21hbGlnbkdRJ2NlbnRlckYnLyUpbnVtYWxpZ25HRkIvJSliZXZlbGxlZEdRJmZhbHNlRicvJSVzaXplR1EjMTJGJy9GO1Enbm9ybWFsRic=">LUklbXJvd0c2Iy9JK21vZHVsZW5hbWVHNiJJLFR5cGVzZXR0aW5nR0koX3N5c2xpYkdGJzYlLUkmbWZyYWNHRiQ2KC1JI21pR0YkNiNRKGBkQ19fSmBGJy1GIzYlLUYvNiNRK2BkJm11O19fQWBGJy8lJ2l0YWxpY0dRJXRydWVGJy8lLG1hdGh2YXJpYW50R1EnaXRhbGljRicvJS5saW5ldGhpY2tuZXNzR1EiMUYnLyUrZGVub21hbGlnbkdRJ2NlbnRlckYnLyUpbnVtYWxpZ25HRkIvJSliZXZlbGxlZEdRJmZhbHNlRicvJSVzaXplR1EjMTJGJy9GO1Enbm9ybWFsRic=</Equation>:
</Text-field>
</Input>
</Group></Presentation-Block><Presentation-Block>
<Group view="presentation" hide-input="false" hide-output="true" inline-output="false" labelreference="L2116" drawlabel="true" redirect-target="L2118">
<Input>
<Text-field prompt="&gt; " style="Maple Input" layout="Normal"><Equation executable="true" style="2D Input" input-equation="" display="LUklbXJvd0c2Iy9JK21vZHVsZW5hbWVHNiJJLFR5cGVzZXR0aW5nR0koX3N5c2xpYkdGJzYtLUkjbWlHRiQ2JVEoZENKZG11QUYnLyUnaXRhbGljR1EldHJ1ZUYnLyUsbWF0aHZhcmlhbnRHUSdpdGFsaWNGJy1JI21vR0YkNi1RIn5GJy9GM1Enbm9ybWFsRicvJSZmZW5jZUdRJmZhbHNlRicvJSpzZXBhcmF0b3JHRj0vJSlzdHJldGNoeUdGPS8lKnN5bW1ldHJpY0dGPS8lKGxhcmdlb3BHRj0vJS5tb3ZhYmxlbGltaXRzR0Y9LyUnYWNjZW50R0Y9LyUnbHNwYWNlR1EmMC4wZW1GJy8lJ3JzcGFjZUdGTC1GNjYtUSomY29sb25lcTtGJ0Y5RjtGPkZARkJGREZGRkgvRktRLDAuMjc3Nzc3OGVtRicvRk5GU0Y1LUYsNiVRKGNvbGxlY3RGJ0YvRjItSShtZmVuY2VkR0YkNiQtRiM2KS1GLDYlUSdkeGRtdUFGJ0YvRjItRlk2Ji1GIzYmLUkjbW5HRiQ2JFEiMkYnRjkvJSVzaXplR1EjMTJGJy8lK2ZvcmVncm91bmRHUShbMCwwLDBdRidGOUY5LyUlb3BlbkdRIltGJy8lJmNsb3NlR1EiXUYnLUY2Ni1RIixGJ0Y5RjsvRj9GMUZARkJGREZGRkhGSi9GTlEsMC4zMzMzMzMzZW1GJy1GWTYmLUYjNi4tRlk2JC1GIzYpLUkmbWZyYWNHRiQ2KC1GIzYmLUY2Ni1RMCZEaWZmZXJlbnRpYWxEO0YnRjlGO0Y+RkBGQkZERkZGSEZKRk1GYm9GZW9GOS1GIzYoLUYsNiNRIUYnLUYjNidGYXEtRiw2JVEiUkYnRi9GMkZib0Zlb0Y5RmZxRmJvRmVvRjkvJS5saW5ldGhpY2tuZXNzR1EiMUYnLyUrZGVub21hbGlnbkdRJ2NlbnRlckYnLyUpbnVtYWxpZ25HRmNyLyUpYmV2ZWxsZWRHRj0tRjY2LVExJkludmlzaWJsZVRpbWVzO0YnRjlGO0Y+RkBGQkZERkZGSEZKRk0tRiM2KC1GLDYlUSJwRidGL0YyLUY2Ni1RMCZBcHBseUZ1bmN0aW9uO0YnRjlGO0Y+RkBGQkZERkZGSEZKRk0tRlk2JC1GIzYmRltyRmJvRmVvRjlGOUZib0Zlb0Y5RmZxRmJvRmVvRjlGOUZecC1GWTYkLUYjNistRl1xNihGYXFGaXFGXnJGYXJGZHJGZnJGZnEtSSdtc3BhY2VHRiQ2Ji8lJ2hlaWdodEdRJjAuMGV4RicvJSZ3aWR0aEdRJjAuNGVtRicvJSZkZXB0aEdGYnQvJSpsaW5lYnJlYWtHUSVhdXRvRictRiw2I1EnYGZfX0pgRidGYHMtRlk2JEZbckY5RmJvRmVvRjlGOUZecC1GWTYkLUYjNitGW3RGZnFGXXQtRiw2I1EnYGZfX0FgRidGYHNGXnVGYm9GZW9GOUY5Rl5wLUZZNiQtRiM2Jy1GXXE2KEZhcS1GIzYlRmFxRltyRjlGXnJGYXJGZHJGZnJGNS1GLDYjUSdgZ19fSmBGJ0ZedUY5RjlGXnAtRlk2JC1GIzYnRlt2RjUtRiw2I1EnYGdfX0FgRidGXnVGOUY5RmJvRmVvRjlGOUZob0ZbcEZib0Zlb0Y5RjktRjY2LVEiO0YnRjlGO0ZhcEZARkJGREZGRkhGSkZURmJvRmVvLyUrZXhlY3V0YWJsZUdGPUY5">LUklbXJvd0c2Iy9JK21vZHVsZW5hbWVHNiJJLFR5cGVzZXR0aW5nR0koX3N5c2xpYkdGJzYtLUkjbWlHRiQ2JVEoZENKZG11QUYnLyUnaXRhbGljR1EldHJ1ZUYnLyUsbWF0aHZhcmlhbnRHUSdpdGFsaWNGJy1JI21vR0YkNi1RIn5GJy9GM1Enbm9ybWFsRicvJSZmZW5jZUdRJmZhbHNlRicvJSpzZXBhcmF0b3JHRj0vJSlzdHJldGNoeUdGPS8lKnN5bW1ldHJpY0dGPS8lKGxhcmdlb3BHRj0vJS5tb3ZhYmxlbGltaXRzR0Y9LyUnYWNjZW50R0Y9LyUnbHNwYWNlR1EmMC4wZW1GJy8lJ3JzcGFjZUdGTC1GNjYtUSomY29sb25lcTtGJ0Y5RjtGPkZARkJGREZGRkgvRktRLDAuMjc3Nzc3OGVtRicvRk5GU0Y1LUYsNiVRKGNvbGxlY3RGJ0YvRjItSShtZmVuY2VkR0YkNiQtRiM2KS1GLDYlUSdkeGRtdUFGJ0YvRjItRlk2Ji1GIzYmLUkjbW5HRiQ2JFEiMkYnRjkvJSVzaXplR1EjMTJGJy8lK2ZvcmVncm91bmRHUShbMCwwLDBdRidGOUY5LyUlb3BlbkdRIltGJy8lJmNsb3NlR1EiXUYnLUY2Ni1RIixGJ0Y5RjsvRj9GMUZARkJGREZGRkhGSi9GTlEsMC4zMzMzMzMzZW1GJy1GWTYmLUYjNi4tRlk2JC1GIzYpLUkmbWZyYWNHRiQ2KC1GIzYmLUY2Ni1RMCZEaWZmZXJlbnRpYWxEO0YnRjlGO0Y+RkBGQkZERkZGSEZKRk1GYm9GZW9GOS1GIzYoLUYsNiNRIUYnLUYjNidGYXEtRiw2JVEiUkYnRi9GMkZib0Zlb0Y5RmZxRmJvRmVvRjkvJS5saW5ldGhpY2tuZXNzR1EiMUYnLyUrZGVub21hbGlnbkdRJ2NlbnRlckYnLyUpbnVtYWxpZ25HRmNyLyUpYmV2ZWxsZWRHRj0tRjY2LVExJkludmlzaWJsZVRpbWVzO0YnRjlGO0Y+RkBGQkZERkZGSEZKRk0tRiM2KC1GLDYlUSJwRidGL0YyLUY2Ni1RMCZBcHBseUZ1bmN0aW9uO0YnRjlGO0Y+RkBGQkZERkZGSEZKRk0tRlk2JC1GIzYmRltyRmJvRmVvRjlGOUZib0Zlb0Y5RmZxRmJvRmVvRjlGOUZecC1GWTYkLUYjNistRl1xNihGYXFGaXFGXnJGYXJGZHJGZnJGZnEtSSdtc3BhY2VHRiQ2Ji8lJ2hlaWdodEdRJjAuMGV4RicvJSZ3aWR0aEdRJjAuNGVtRicvJSZkZXB0aEdGYnQvJSpsaW5lYnJlYWtHUSVhdXRvRictRiw2I1EnYGZfX0pgRidGYHMtRlk2JEZbckY5RmJvRmVvRjlGOUZecC1GWTYkLUYjNitGW3RGZnFGXXQtRiw2I1EnYGZfX0FgRidGYHNGXnVGYm9GZW9GOUY5Rl5wLUZZNiQtRiM2Jy1GXXE2KEZhcS1GIzYlRmFxRltyRjlGXnJGYXJGZHJGZnJGNS1GLDYjUSdgZ19fSmBGJ0ZedUY5RjlGXnAtRlk2JC1GIzYnRlt2RjUtRiw2I1EnYGdfX0FgRidGXnVGOUY5RmJvRmVvRjlGOUZob0ZbcEZib0Zlb0Y5RjktRjY2LVEiO0YnRjlGO0ZhcEZARkJGREZGRkhGSkZURmJvRmVvLyUrZXhlY3V0YWJsZUdGPUY5</Equation></Text-field>
</Input>
<Output>
<Text-field superscript="false" placeholder="false" executable="false" selection-placeholder="false" italic="false" size="12" bold="false" subscript="false" family="Times New Roman" opaque="false" underline="false" background="[255,255,255]" readonly="false" foreground="[0,0,0]" alignment="centred" firstindent="0" spacebelow="0" leftmargin="0" linespacing="0.0" initial="0" linebreak="space" rightmargin="0" bulletsuffix="" spaceabove="0" bullet="none" pagebreak-before="false"><Equation executable="false" style="2D Output" display="LUkjbWlHNiMvSSttb2R1bGVuYW1lRzYiSSxUeXBlc2V0dGluZ0dJKF9zeXNsaWJHRic2JVE1b3V0cHV0fnJlZGlyZWN0ZWQuLi5GJy8lJ2l0YWxpY0dRJXRydWVGJy8lLG1hdGh2YXJpYW50R1EnaXRhbGljRic=">LUkjbWlHNiMvSSttb2R1bGVuYW1lRzYiSSxUeXBlc2V0dGluZ0dJKF9zeXNsaWJHRic2JVE1b3V0cHV0fnJlZGlyZWN0ZWQuLi5GJy8lJ2l0YWxpY0dRJXRydWVGJy8lLG1hdGh2YXJpYW50R1EnaXRhbGljRic=</Equation></Text-field>
</Output>
</Group>
<Group view="presentation" hide-input="true" hide-output="false" inline-output="false" labelreference="L2118" drawlabel="true" redirect-source="L2116">
<Input>
<Text-field prompt="&gt; " style="Maple Input" layout="Normal">print(<Label label="L2116" view="label" executable="true"></Label>); # input placeholder</Text-field>
</Input>
<Output>
<Text-field style="2D Output" layout="Maple Output"><Equation executable="false" style="2D Output" display="LUklbXJvd0c2Iy9JK21vZHVsZW5hbWVHNiJJLFR5cGVzZXR0aW5nR0koX3N5c2xpYkdGJzYtLUkjbW9HRiQ2LVEqJnVtaW51czA7RicvJSxtYXRodmFyaWFudEdRJ25vcm1hbEYnLyUmZmVuY2VHUSZmYWxzZUYnLyUqc2VwYXJhdG9yR0Y0LyUpc3RyZXRjaHlHRjQvJSpzeW1tZXRyaWNHRjQvJShsYXJnZW9wR0Y0LyUubW92YWJsZWxpbWl0c0dGNC8lJ2FjY2VudEdGNC8lJ2xzcGFjZUdRLDAuMjIyMjIyMmVtRicvJSdyc3BhY2VHRkMtRiM2KC1GIzYpLUkqbWNvbXBsZXRlR0YkNictSSNtaUdGJDYjUSdgZ19fQWBGJ0ZNLUYjNidGTS8lJXNpemVHUSMxMkYnLyUrZm9yZWdyb3VuZEdRKFswLDAsMF1GJy8lKXJlYWRvbmx5R0Y0Ri8tRiM2KUZRLUYsNi1RIixGJ0YvRjIvRjZRJXRydWVGJ0Y3RjlGO0Y9Rj8vRkJRJjAuMGVtRicvRkVRLDAuMzMzMzMzM2VtRidGUUZTRlZGWUYvLUYjNitGUUZnbkZRRmduRmVuRlNGVkZZRi8tRiw2LVEwJkFwcGx5RnVuY3Rpb247RidGL0YyRjVGN0Y5RjtGPUY/RlxvL0ZFRl1vLUkobWZlbmNlZEdGJDYkLUYjNictRk42JVEiUkYnLyUnaXRhbGljR0Zbby9GMFEnaXRhbGljRidGU0ZWRllGL0YvRlNGVkZZRi8tRiw2LVExJkludmlzaWJsZVRpbWVzO0YnRi9GMkY1RjdGOUY7Rj1GP0Zcb0Zlby1GSzYnLUZONiNRJ2BDX19BYEYnRmdwLUYjNidGZ3BGU0ZWRllGLy1GIzYpRmpwRmduRmpwRlNGVkZZRi8tRiM2K0ZqcEZnbkZqcEZnbkZccUZTRlZGWUYvRmJwLUZnbzYkLUYjNiktSSZtZnJhY0dGJDYoLUYjNictRiw2LVEwJkRpZmZlcmVudGlhbEQ7RidGL0YyRjVGN0Y5RjtGPUY/RlxvRmVvRlNGVkZZRi8tRiM2Jy1GIzYoRmlxRltwRlNGVkZZRi9GU0ZWRllGLy8lLmxpbmV0aGlja25lc3NHUSIxRicvJStkZW5vbWFsaWduR1EnY2VudGVyRicvJSludW1hbGlnbkdGZXIvJSliZXZlbGxlZEdGNEZicC1GIzYpLUZONiVRInBGJ0ZecEZgcEZib0Zmb0ZTRlZGWUYvRlNGVkZZRi9GL0YvLUYsNi1RIitGJ0YvRjJGNUY3RjlGO0Y9Rj9GQUZELUYjNipGZXBGYnAtRks2Jy1GTjYjUSdgQ19fSmBGJ0Zmcy1GIzYnRmZzRlNGVkZZRi8tRiM2KUZpc0ZnbkZpc0ZTRlZGWUYvLUYjNitGaXNGZ25GaXNGZ25GW3RGU0ZWRllGL0ZicEZIRmJwLUZnbzYkLUYjNilGZHFGYnAtRiM2KS1GSzYnLUZONiNRJ2BmX19KYEYnRmd0LUYjNidGZ3RGU0ZWRllGLy1GIzYpRmp0RmduRmp0RlNGVkZZRi8tRiM2K0ZqdEZnbkZqdEZnbkZcdUZTRlZGWUYvRmJvRmZvRlNGVkZZRi9GU0ZWRllGL0YvRi9GX3MtRiM2KC1JJW1zdXBHRiQ2JUZlcC1JI21uR0YkNiRRIjJGJ0YvLyUxc3VwZXJzY3JpcHRzaGlmdEdRIjBGJ0ZicEZIRmJwLUZnbzYkLUYjNilGZHFGYnAtRiM2KS1GSzYnLUZONiNRJ2BmX19BYEYnRmR2LUYjNidGZHZGU0ZWRllGLy1GIzYpRmd2RmduRmd2RlNGVkZZRi8tRiM2K0ZndkZnbkZndkZnbkZpdkZTRlZGWUYvRmJvRmZvRlNGVkZZRi9GU0ZWRllGL0YvRi9GX3MtRiM2KkZlcEZicEZkc0ZicEZgdkZicC1GZ282JC1GIzYpRmRxRmJwLUYjNiktRks2Jy1GTjYjUSdgZ19fSmBGJ0Zndy1GIzYnRmd3RlNGVkZZRi8tRiM2KUZqd0ZnbkZqd0ZTRlZGWUYvLUYjNitGandGZ25GandGZ25GXHhGU0ZWRllGL0Zib0Zmb0ZTRlZGWUYvRlNGVkZZRi9GL0YvLUYsNi1RKCZtaW51cztGJ0YvRjJGNUY3RjlGO0Y9Rj9GQUZELUYjNihGYnVGYnAtRmdvNiQtRiM2KUZkcUZicEZIRlNGVkZZRi9GL0ZicEZgdkYvRi8=">LCwqKC1JJWdfX0FHNiI2I0kiUkdGJiIiIkklQ19fQUdGJkYpLUklZGlmZkclKnByb3RlY3RlZEc2JC1JInBHRiZGJ0YoRikhIiIqKkYqRilJJUNfX0pHRiZGKUYkRiktRiw2JC1JJWZfX0pHRiZGJ0YoRilGKSooKUYqIiIjRilGJEYpLUYsNiQtSSVmX19BR0YmRidGKEYpRikqKkYqRilGM0YpRj1GKS1GLDYkLUklZ19fSkdGJkYnRihGKUYpKihGOUYpLUYsNiRGJEYoRilGPUYpRjE=</Equation></Text-field>
</Output>
</Group></Presentation-Block><Presentation-Block>
<Group view="presentation" hide-input="false" hide-output="true" inline-output="false" labelreference="L2200" drawlabel="true" redirect-target="L2201">
<Input>
<Text-field prompt="&gt; " style="Maple Input" layout="Normal"><Equation executable="true" style="2D Input" input-equation="" display="LUklbXJvd0c2Iy9JK21vZHVsZW5hbWVHNiJJLFR5cGVzZXR0aW5nR0koX3N5c2xpYkdGJzYsLUkjbWlHRiQ2JVEoZENKZG11QUYnLyUnaXRhbGljR1EldHJ1ZUYnLyUsbWF0aHZhcmlhbnRHUSdpdGFsaWNGJy1JI21vR0YkNi1RIn5GJy9GM1Enbm9ybWFsRicvJSZmZW5jZUdRJmZhbHNlRicvJSpzZXBhcmF0b3JHRj0vJSlzdHJldGNoeUdGPS8lKnN5bW1ldHJpY0dGPS8lKGxhcmdlb3BHRj0vJS5tb3ZhYmxlbGltaXRzR0Y9LyUnYWNjZW50R0Y9LyUnbHNwYWNlR1EmMC4wZW1GJy8lJ3JzcGFjZUdGTC1GNjYtUSomY29sb25lcTtGJ0Y5RjtGPkZARkJGREZGRkgvRktRLDAuMjc3Nzc3OGVtRicvRk5GUy1JKG1mZW5jZWRHRiQ2JC1GIzY3LUYsNiNRJ2BnX19BYEYnLUZWNiQtRiM2Jy1GLDYlUSJSRidGL0YyLyUlc2l6ZUdRIzEyRicvJStmb3JlZ3JvdW5kR1EoWzAsMCwwXUYnLyUrZXhlY3V0YWJsZUdGPUY5RjktRjY2LVEnJnNkb3Q7RidGOUY7Rj5GQEZCRkRGRkZIRkpGTS1GVjYkLUYjNistRjY2LVEqJnVtaW51czA7RidGOUY7Rj5GQEZCRkRGRkZIL0ZLUSwwLjIyMjIyMjJlbUYnL0ZORmFwLUZWNiQtRiM2Ky1JJm1mcmFjR0YkNigtRiM2KS1GNjYtUTAmRGlmZmVyZW50aWFsRDtGJ0Y5RjtGPkZARkJGREZGRkhGSkZNRl5vL0Zib1EqWzAsMCwyNTVdRidGZG8vJSlyZWFkb25seUdGMS8lMGZvbnRfc3R5bGVfbmFtZUdRKjJEfk91dHB1dEYnRjktRiM2KS1GIzYqRlxxRltvRl5vRl9xRmRvRmFxRmNxRjlGXm9GX3FGZG9GYXFGY3FGOS8lLmxpbmV0aGlja25lc3NHUSIxRicvJStkZW5vbWFsaWduR1EnY2VudGVyRicvJSludW1hbGlnbkdGX3IvJSliZXZlbGxlZEdGPS1GNjYtUTEmSW52aXNpYmxlVGltZXM7RidGOUY7Rj5GQEZCRkRGRkZIRkpGTS1GIzYrLUYsNiVRInBGJ0YvRjItRjY2LVEwJkFwcGx5RnVuY3Rpb247RidGOUY7Rj5GQEZCRkRGRkZIRkpGTS1GVjYkLUYjNilGW29GXm9GX3FGZG9GYXFGY3FGOUY5Rl5vRl9xRmRvRmFxRmNxRjlGXm9GX3FGZG9GYXFGY3FGOUY5LUY2Ni1RIitGJ0Y5RjtGPkZARkJGREZGRkhGYHBGYnAtRiM2Jy1GLDYjUSFGJy1GVjYkLUYjNictRmhwNigtRiM2JEZccUY5LUYjNiZGaHMtRiM2JUZccUZbb0Y5RmhzRjlGanFGXXJGYHJGYnJGZHItRiM2Ji1GLDYjUSdgZl9fSmBGJ0Zccy1GVjYkLUYjNiRGW29GOUY5RjlGaHNGOUY5RmZvLUYsNiNRJ2BDX19KYEYnRjlGaHNGXm9GYW9GZG9GOUY5RmNzLUYsNiNRJ2BmX19BYEYnRmduRmZvLUZWNiQtRiM2LEZncEZkci1GLDYjUSdgZ19fSmBGJ0Zfc0Zeb0ZfcUZkb0ZhcUZjcUY5RjlGZm9GYHVGY3MtSSVtc3VwR0YkNiUtRlY2JC1GIzYoRlpGXHVGXm9GYW9GZG9GOUY5LUYjNiUtSSNtbkdGJDYkUSIyRidGOUYvRjIvJTFzdXBlcnNjcmlwdHNoaWZ0R1EiMEYnRmZvLUZWNiQtRiM2JkZfdEZkci1GaHA2KC1GVjYkLUYjNiVGY3VGXHVGOUY5LUYjNiQtRlY2JC1GIzYlRlpGXHVGOUY5RjlGanFGXXJGYHJGYnJGOUY5RmRyLUYsNiNRJ2BDX19BYEYnRl5vRmFvRmRvRjlGOUZmb0ZdeEZeb0Zhb0Zkb0Y5">LUklbXJvd0c2Iy9JK21vZHVsZW5hbWVHNiJJLFR5cGVzZXR0aW5nR0koX3N5c2xpYkdGJzYsLUkjbWlHRiQ2JVEoZENKZG11QUYnLyUnaXRhbGljR1EldHJ1ZUYnLyUsbWF0aHZhcmlhbnRHUSdpdGFsaWNGJy1JI21vR0YkNi1RIn5GJy9GM1Enbm9ybWFsRicvJSZmZW5jZUdRJmZhbHNlRicvJSpzZXBhcmF0b3JHRj0vJSlzdHJldGNoeUdGPS8lKnN5bW1ldHJpY0dGPS8lKGxhcmdlb3BHRj0vJS5tb3ZhYmxlbGltaXRzR0Y9LyUnYWNjZW50R0Y9LyUnbHNwYWNlR1EmMC4wZW1GJy8lJ3JzcGFjZUdGTC1GNjYtUSomY29sb25lcTtGJ0Y5RjtGPkZARkJGREZGRkgvRktRLDAuMjc3Nzc3OGVtRicvRk5GUy1JKG1mZW5jZWRHRiQ2JC1GIzY3LUYsNiNRJ2BnX19BYEYnLUZWNiQtRiM2Jy1GLDYlUSJSRidGL0YyLyUlc2l6ZUdRIzEyRicvJStmb3JlZ3JvdW5kR1EoWzAsMCwwXUYnLyUrZXhlY3V0YWJsZUdGPUY5RjktRjY2LVEnJnNkb3Q7RidGOUY7Rj5GQEZCRkRGRkZIRkpGTS1GVjYkLUYjNistRjY2LVEqJnVtaW51czA7RidGOUY7Rj5GQEZCRkRGRkZIL0ZLUSwwLjIyMjIyMjJlbUYnL0ZORmFwLUZWNiQtRiM2Ky1JJm1mcmFjR0YkNigtRiM2KS1GNjYtUTAmRGlmZmVyZW50aWFsRDtGJ0Y5RjtGPkZARkJGREZGRkhGSkZNRl5vL0Zib1EqWzAsMCwyNTVdRidGZG8vJSlyZWFkb25seUdGMS8lMGZvbnRfc3R5bGVfbmFtZUdRKjJEfk91dHB1dEYnRjktRiM2KS1GIzYqRlxxRltvRl5vRl9xRmRvRmFxRmNxRjlGXm9GX3FGZG9GYXFGY3FGOS8lLmxpbmV0aGlja25lc3NHUSIxRicvJStkZW5vbWFsaWduR1EnY2VudGVyRicvJSludW1hbGlnbkdGX3IvJSliZXZlbGxlZEdGPS1GNjYtUTEmSW52aXNpYmxlVGltZXM7RidGOUY7Rj5GQEZCRkRGRkZIRkpGTS1GIzYrLUYsNiVRInBGJ0YvRjItRjY2LVEwJkFwcGx5RnVuY3Rpb247RidGOUY7Rj5GQEZCRkRGRkZIRkpGTS1GVjYkLUYjNilGW29GXm9GX3FGZG9GYXFGY3FGOUY5Rl5vRl9xRmRvRmFxRmNxRjlGXm9GX3FGZG9GYXFGY3FGOUY5LUY2Ni1RIitGJ0Y5RjtGPkZARkJGREZGRkhGYHBGYnAtRiM2Jy1GLDYjUSFGJy1GVjYkLUYjNictRmhwNigtRiM2JEZccUY5LUYjNiZGaHMtRiM2JUZccUZbb0Y5RmhzRjlGanFGXXJGYHJGYnJGZHItRiM2Ji1GLDYjUSdgZl9fSmBGJ0Zccy1GVjYkLUYjNiRGW29GOUY5RjlGaHNGOUY5RmZvLUYsNiNRJ2BDX19KYEYnRjlGaHNGXm9GYW9GZG9GOUY5RmNzLUYsNiNRJ2BmX19BYEYnRmduRmZvLUZWNiQtRiM2LEZncEZkci1GLDYjUSdgZ19fSmBGJ0Zfc0Zeb0ZfcUZkb0ZhcUZjcUY5RjlGZm9GYHVGY3MtSSVtc3VwR0YkNiUtRlY2JC1GIzYoRlpGXHVGXm9GYW9GZG9GOUY5LUYjNiUtSSNtbkdGJDYkUSIyRidGOUYvRjIvJTFzdXBlcnNjcmlwdHNoaWZ0R1EiMEYnRmZvLUZWNiQtRiM2JkZfdEZkci1GaHA2KC1GVjYkLUYjNiVGY3VGXHVGOUY5LUYjNiQtRlY2JC1GIzYlRlpGXHVGOUY5RjlGanFGXXJGYHJGYnJGOUY5RmRyLUYsNiNRJ2BDX19BYEYnRl5vRmFvRmRvRjlGOUZmb0ZdeEZeb0Zhb0Zkb0Y5</Equation></Text-field>
</Input>
<Output>
<Text-field superscript="false" placeholder="false" executable="false" selection-placeholder="false" italic="false" size="12" bold="false" subscript="false" family="Times New Roman" opaque="false" underline="false" background="[255,255,255]" readonly="false" foreground="[0,0,0]" alignment="centred" firstindent="0" spacebelow="0" leftmargin="0" linespacing="0.0" initial="0" linebreak="space" rightmargin="0" bulletsuffix="" spaceabove="0" bullet="none" pagebreak-before="false"><Equation executable="false" style="2D Output" display="LUkjbWlHNiMvSSttb2R1bGVuYW1lRzYiSSxUeXBlc2V0dGluZ0dJKF9zeXNsaWJHRic2JVE1b3V0cHV0fnJlZGlyZWN0ZWQuLi5GJy8lJ2l0YWxpY0dRJXRydWVGJy8lLG1hdGh2YXJpYW50R1EnaXRhbGljRic=">LUkjbWlHNiMvSSttb2R1bGVuYW1lRzYiSSxUeXBlc2V0dGluZ0dJKF9zeXNsaWJHRic2JVE1b3V0cHV0fnJlZGlyZWN0ZWQuLi5GJy8lJ2l0YWxpY0dRJXRydWVGJy8lLG1hdGh2YXJpYW50R1EnaXRhbGljRic=</Equation></Text-field>
</Output>
</Group>
<Group view="presentation" hide-input="true" hide-output="false" inline-output="false" labelreference="L2201" drawlabel="true" redirect-source="L2200">
<Input>
<Text-field prompt="&gt; " style="Maple Input" layout="Normal">print(<Label label="L2200" view="label" executable="true"></Label>); # input placeholder</Text-field>
</Input>
<Output>
<Text-field style="2D Output" layout="Maple Output"><Equation executable="false" style="2D Output" display="LUklbXJvd0c2Iy9JK21vZHVsZW5hbWVHNiJJLFR5cGVzZXR0aW5nR0koX3N5c2xpYkdGJzYmLUkobWZlbmNlZEdGJDYkLUYjNigtRiM2Ji1GIzYpLUkqbWNvbXBsZXRlR0YkNictSSNtaUdGJDYjUSdgZ19fQWBGJ0Y3LUYjNidGNy8lJXNpemVHUSMxMkYnLyUrZm9yZWdyb3VuZEdRKFswLDAsMF1GJy8lKXJlYWRvbmx5R1EmZmFsc2VGJy8lLG1hdGh2YXJpYW50R1Enbm9ybWFsRictRiM2KUY7LUkjbW9HRiQ2LVEiLEYnRkYvJSZmZW5jZUdGRS8lKnNlcGFyYXRvckdRJXRydWVGJy8lKXN0cmV0Y2h5R0ZFLyUqc3ltbWV0cmljR0ZFLyUobGFyZ2VvcEdGRS8lLm1vdmFibGVsaW1pdHNHRkUvJSdhY2NlbnRHRkUvJSdsc3BhY2VHUSYwLjBlbUYnLyUncnNwYWNlR1EsMC4zMzMzMzMzZW1GJ0Y7Rj1GQEZDRkYtRiM2K0Y7RktGO0ZLRklGPUZARkNGRi1GTDYtUTAmQXBwbHlGdW5jdGlvbjtGJ0ZGRk8vRlJGRUZURlZGWEZaRmZuRmhuL0Zcb0Zqbi1GLDYkLUYjNictRjg2JVEiUkYnLyUnaXRhbGljR0ZTL0ZHUSdpdGFsaWNGJ0Y9RkBGQ0ZGRkZGPUZARkNGRi1GTDYtUTEmSW52aXNpYmxlVGltZXM7RidGRkZPRmNvRlRGVkZYRlpGZm5GaG5GZG8tRiw2JC1GIzYnLUZMNi1RKiZ1bWludXMwO0YnRkZGT0Zjb0ZURlZGWEZaRmZuL0ZpblEsMC4yMjIyMjIyZW1GJy9GXG9GW3EtRiw2JC1GIzYpLUkmbWZyYWNHRiQ2KC1GIzYnLUZMNi1RMCZEaWZmZXJlbnRpYWxEO0YnRkZGT0Zjb0ZURlZGWEZaRmZuRmhuRmRvRj1GQEZDRkYtRiM2Jy1GIzYoRmZxRmlvRj1GQEZDRkZGPUZARkNGRi8lLmxpbmV0aGlja25lc3NHUSIxRicvJStkZW5vbWFsaWduR1EnY2VudGVyRicvJSludW1hbGlnbkdGYnIvJSliZXZlbGxlZEdGRUZgcC1GIzYpLUY4NiVRInBGJ0ZccEZecEZgb0Zlb0Y9RkBGQ0ZGRj1GQEZDRkZGRi1GTDYtUSIrRidGRkZPRmNvRlRGVkZYRlpGZm5GanBGXHEtRiM2Ji1GLDYkLUYjNilGYXFGYHAtRiM2KS1GNTYnLUY4NiNRJ2BmX19KYEYnRmlzLUYjNidGaXNGPUZARkNGRi1GIzYpRlx0RktGXHRGPUZARkNGRi1GIzYrRlx0RktGXHRGS0ZedEY9RkBGQ0ZGRmBvRmVvRj1GQEZDRkZGPUZARkNGRkZGRmBwLUY1NictRjg2I1EnYENfX0pgRidGZHQtRiM2J0ZkdEY9RkBGQ0ZGLUYjNilGZ3RGS0ZndEY9RkBGQ0ZGLUYjNitGZ3RGS0ZndEZLRml0Rj1GQEZDRkZGRkZGRkZGRkZccy1GIzYoRmJ0RmBwLUYsNiQtRiM2KUZhcUZgcC1GIzYpLUY1NictRjg2I1EnYGdfX0pgRidGZ3UtRiM2J0ZndUY9RkBGQ0ZGLUYjNilGanVGS0ZqdUY9RkBGQ0ZGLUYjNitGanVGS0ZqdUZLRlx2Rj1GQEZDRkZGYG9GZW9GPUZARkNGRkY9RkBGQ0ZGRkZGYHAtRiM2KS1GNTYnLUY4NiNRJ2BmX19BYEYnRmR2LUYjNidGZHZGPUZARkNGRi1GIzYpRmd2RktGZ3ZGPUZARkNGRi1GIzYrRmd2RktGZ3ZGS0ZpdkY9RkBGQ0ZGRmBvRmVvRj1GQEZDRkZGRkZccy1GIzYoLUklbXN1cEdGJDYlRjItSSNtbkdGJDYkUSIyRidGRi8lMXN1cGVyc2NyaXB0c2hpZnRHUSIwRidGYHAtRiw2JC1GIzYmLUZicTYoLUYjNictRiM2KUZhcUZgcEZgdkY9RkBGQ0ZGRj1GQEZDRkYtRiM2J0YyRj1GQEZDRkZGXXJGYHJGY3JGZXItRkw2LVEoJm1pbnVzO0YnRkZGT0Zjb0ZURlZGWEZaRmZuRmpwRlxxLUZicTYoLUYjNilGYHZGYHAtRiw2JC1GIzYpRmFxRmBwRjJGPUZARkNGRkZGRj1GQEZDRkYtRiM2J0Zfd0Y9RkBGQ0ZGRl1yRmByRmNyRmVyRkZGRkZgcC1GNTYnLUY4NiNRJ2BDX19BYEYnRmR5LUYjNidGZHlGPUZARkNGRi1GIzYpRmd5RktGZ3lGPUZARkNGRi1GIzYrRmd5RktGZ3lGS0ZpeUY9RkBGQ0ZGRkZGRkZGRmBwRmJ5RkY=">KiYsKComLUklZ19fQUc2IjYjSSJSR0YnIiIiLCYtSSVkaWZmRyUqcHJvdGVjdGVkRzYkLUkicEdGJ0YoRikhIiIqJi1GLTYkLUklZl9fSkdGJ0YoRilGKkklQ19fSkdGJ0YqRipGKkYqKihGOEYqLUYtNiQtSSVnX19KR0YnRihGKUYqLUklZl9fQUdGJ0YoRipGKiooKUYlIiIjRiosJiomLUYtNiRGPkYpRipGJUYyRioqKEY+RipGQUYyLUYtNiRGJUYpRipGMkYqSSVDX19BR0YnRipGKkYqRkpGKg==</Equation></Text-field>
</Output>
</Group></Presentation-Block><Presentation-Block>
<Group view="presentation" hide-input="false" hide-output="true" inline-output="false" labelreference="L2202" drawlabel="true" redirect-target="L2203">
<Input>
<Text-field prompt="&gt; " style="Maple Input" layout="Normal"><Equation executable="true" style="2D Input" input-equation="" display="LUklbXJvd0c2Iy9JK21vZHVsZW5hbWVHNiJJLFR5cGVzZXR0aW5nR0koX3N5c2xpYkdGJzYpLUkjbWlHRiQ2JVEpc2ltcGxpZnlGJy8lJ2l0YWxpY0dRJXRydWVGJy8lLG1hdGh2YXJpYW50R1EnaXRhbGljRictSShtZmVuY2VkR0YkNiQtRiM2KS1GLDYlUShkQ0pkbXVBRidGL0YyLUkjbW9HRiQ2LVEoJm1pbnVzO0YnL0YzUSdub3JtYWxGJy8lJmZlbmNlR1EmZmFsc2VGJy8lKnNlcGFyYXRvckdGRS8lKXN0cmV0Y2h5R0ZFLyUqc3ltbWV0cmljR0ZFLyUobGFyZ2VvcEdGRS8lLm1vdmFibGVsaW1pdHNHRkUvJSdhY2NlbnRHRkUvJSdsc3BhY2VHUSwwLjIyMjIyMjJlbUYnLyUncnNwYWNlR0ZULUYsNiVRIyUlRidGL0YyLyUlc2l6ZUdRIzEyRicvJStmb3JlZ3JvdW5kR1EoWzAsMCwwXUYnLyUrZXhlY3V0YWJsZUdGRUZBRkEtRj42LVEiO0YnRkFGQy9GR0YxRkhGSkZMRk5GUC9GU1EmMC4wZW1GJy9GVlEsMC4yNzc3Nzc4ZW1GJ0ZaRmduRmpuRkE=">LUklbXJvd0c2Iy9JK21vZHVsZW5hbWVHNiJJLFR5cGVzZXR0aW5nR0koX3N5c2xpYkdGJzYpLUkjbWlHRiQ2JVEpc2ltcGxpZnlGJy8lJ2l0YWxpY0dRJXRydWVGJy8lLG1hdGh2YXJpYW50R1EnaXRhbGljRictSShtZmVuY2VkR0YkNiQtRiM2KS1GLDYlUShkQ0pkbXVBRidGL0YyLUkjbW9HRiQ2LVEoJm1pbnVzO0YnL0YzUSdub3JtYWxGJy8lJmZlbmNlR1EmZmFsc2VGJy8lKnNlcGFyYXRvckdGRS8lKXN0cmV0Y2h5R0ZFLyUqc3ltbWV0cmljR0ZFLyUobGFyZ2VvcEdGRS8lLm1vdmFibGVsaW1pdHNHRkUvJSdhY2NlbnRHRkUvJSdsc3BhY2VHUSwwLjIyMjIyMjJlbUYnLyUncnNwYWNlR0ZULUYsNiVRIyUlRidGL0YyLyUlc2l6ZUdRIzEyRicvJStmb3JlZ3JvdW5kR1EoWzAsMCwwXUYnLyUrZXhlY3V0YWJsZUdGRUZBRkEtRj42LVEiO0YnRkFGQy9GR0YxRkhGSkZMRk5GUC9GU1EmMC4wZW1GJy9GVlEsMC4yNzc3Nzc4ZW1GJ0ZaRmduRmpuRkE=</Equation></Text-field>
</Input>
<Output>
<Text-field superscript="false" placeholder="false" executable="false" selection-placeholder="false" italic="false" size="12" bold="false" subscript="false" family="Times New Roman" opaque="false" underline="false" background="[255,255,255]" readonly="false" foreground="[0,0,0]" alignment="centred" firstindent="0" spacebelow="0" leftmargin="0" linespacing="0.0" initial="0" linebreak="space" rightmargin="0" bulletsuffix="" spaceabove="0" bullet="none" pagebreak-before="false"><Equation executable="false" style="2D Output" display="LUkjbWlHNiMvSSttb2R1bGVuYW1lRzYiSSxUeXBlc2V0dGluZ0dJKF9zeXNsaWJHRic2JVE1b3V0cHV0fnJlZGlyZWN0ZWQuLi5GJy8lJ2l0YWxpY0dRJXRydWVGJy8lLG1hdGh2YXJpYW50R1EnaXRhbGljRic=">LUkjbWlHNiMvSSttb2R1bGVuYW1lRzYiSSxUeXBlc2V0dGluZ0dJKF9zeXNsaWJHRic2JVE1b3V0cHV0fnJlZGlyZWN0ZWQuLi5GJy8lJ2l0YWxpY0dRJXRydWVGJy8lLG1hdGh2YXJpYW50R1EnaXRhbGljRic=</Equation></Text-field>
</Output>
</Group>
<Group view="presentation" hide-input="true" hide-output="false" inline-output="false" labelreference="L2203" drawlabel="true" redirect-source="L2202">
<Input>
<Text-field prompt="&gt; " style="Maple Input" layout="Normal">print(<Label label="L2202" view="label" executable="true"></Label>); # input placeholder</Text-field>
</Input>
<Output>
<Text-field style="2D Output" layout="Maple Output"><Equation executable="false" style="2D Output">IiIh</Equation></Text-field>
</Output>
</Group></Presentation-Block><Presentation-Block>
<Group view="presentation" hide-input="false" hide-output="true" inline-output="false" labelreference="L2112" drawlabel="true">
<Input>
<Text-field style="Text" layout="Normal">As before, given that it is assumed that <Equation executable="false" style="2D Math" input-equation="" display="LUklbXJvd0c2Iy9JK21vZHVsZW5hbWVHNiJJLFR5cGVzZXR0aW5nR0koX3N5c2xpYkdGJzYnLUkobWZlbmNlZEdGJDYkLUYjNiotSSZtZnJhY0dGJDYoLUYjNigtSSNtb0dGJDYtUTAmRGlmZmVyZW50aWFsRDtGJy8lLG1hdGh2YXJpYW50R1Enbm9ybWFsRicvJSZmZW5jZUdRJmZhbHNlRicvJSpzZXBhcmF0b3JHRj4vJSlzdHJldGNoeUdGPi8lKnN5bW1ldHJpY0dGPi8lKGxhcmdlb3BHRj4vJS5tb3ZhYmxlbGltaXRzR0Y+LyUnYWNjZW50R0Y+LyUnbHNwYWNlR1EmMC4wZW1GJy8lJ3JzcGFjZUdGTS8lJXNpemVHUSMxMkYnLyUrZm9yZWdyb3VuZEdRKlswLDAsMjU1XUYnLyUpcmVhZG9ubHlHUSV0cnVlRicvJTBmb250X3N0eWxlX25hbWVHUSoyRH5PdXRwdXRGJ0Y5LUYjNigtRiM2KUY1LUkjbWlHRiQ2JVEiUkYnLyUnaXRhbGljR0ZYL0Y6USdpdGFsaWNGJ0ZQRlNGVkZZRjlGUEZTRlZGWUY5LyUubGluZXRoaWNrbmVzc0dRIjFGJy8lK2Rlbm9tYWxpZ25HUSdjZW50ZXJGJy8lKW51bWFsaWduR0Znby8lKWJldmVsbGVkR0Y+LUY2Ni1RMSZJbnZpc2libGVUaW1lcztGJ0Y5RjxGP0ZBRkNGRUZHRklGS0ZOLUYjNiotRltvNiNRJ2BmX19KYEYnLUY2Ni1RMCZBcHBseUZ1bmN0aW9uO0YnRjlGPEY/RkFGQ0ZFRkdGSUZLRk4tRiw2JC1GIzYoRmpuRlBGU0ZWRllGOUY5RlBGU0ZWRllGOUZQRlNGVkZZRjlGOS1GNjYtUS8mR3JlYXRlckVxdWFsO0YnRjlGPEY/RkFGQ0ZFRkdGSS9GTFEsMC4yNzc3Nzc4ZW1GJy9GT0ZfcS1JI21uR0YkNiRRIjBGJ0Y5RlBGOQ==">LUklbXJvd0c2Iy9JK21vZHVsZW5hbWVHNiJJLFR5cGVzZXR0aW5nR0koX3N5c2xpYkdGJzYnLUkobWZlbmNlZEdGJDYkLUYjNiotSSZtZnJhY0dGJDYoLUYjNigtSSNtb0dGJDYtUTAmRGlmZmVyZW50aWFsRDtGJy8lLG1hdGh2YXJpYW50R1Enbm9ybWFsRicvJSZmZW5jZUdRJmZhbHNlRicvJSpzZXBhcmF0b3JHRj4vJSlzdHJldGNoeUdGPi8lKnN5bW1ldHJpY0dGPi8lKGxhcmdlb3BHRj4vJS5tb3ZhYmxlbGltaXRzR0Y+LyUnYWNjZW50R0Y+LyUnbHNwYWNlR1EmMC4wZW1GJy8lJ3JzcGFjZUdGTS8lJXNpemVHUSMxMkYnLyUrZm9yZWdyb3VuZEdRKlswLDAsMjU1XUYnLyUpcmVhZG9ubHlHUSV0cnVlRicvJTBmb250X3N0eWxlX25hbWVHUSoyRH5PdXRwdXRGJ0Y5LUYjNigtRiM2KUY1LUkjbWlHRiQ2JVEiUkYnLyUnaXRhbGljR0ZYL0Y6USdpdGFsaWNGJ0ZQRlNGVkZZRjlGUEZTRlZGWUY5LyUubGluZXRoaWNrbmVzc0dRIjFGJy8lK2Rlbm9tYWxpZ25HUSdjZW50ZXJGJy8lKW51bWFsaWduR0Znby8lKWJldmVsbGVkR0Y+LUY2Ni1RMSZJbnZpc2libGVUaW1lcztGJ0Y5RjxGP0ZBRkNGRUZHRklGS0ZOLUYjNiotRltvNiNRJ2BmX19KYEYnLUY2Ni1RMCZBcHBseUZ1bmN0aW9uO0YnRjlGPEY/RkFGQ0ZFRkdGSUZLRk4tRiw2JC1GIzYoRmpuRlBGU0ZWRllGOUY5RlBGU0ZWRllGOUZQRlNGVkZZRjlGOS1GNjYtUS8mR3JlYXRlckVxdWFsO0YnRjlGPEY/RkFGQ0ZFRkdGSS9GTFEsMC4yNzc3Nzc4ZW1GJy9GT0ZfcS1JI21uR0YkNiRRIjBGJ0Y5RlBGOQ==</Equation> , <Equation executable="false" style="2D Math" input-equation="" display="LUklbXJvd0c2Iy9JK21vZHVsZW5hbWVHNiJJLFR5cGVzZXR0aW5nR0koX3N5c2xpYkdGJzYnLUkobWZlbmNlZEdGJDYkLUYjNiotSSZtZnJhY0dGJDYoLUYjNigtSSNtb0dGJDYtUTAmRGlmZmVyZW50aWFsRDtGJy8lLG1hdGh2YXJpYW50R1Enbm9ybWFsRicvJSZmZW5jZUdRJmZhbHNlRicvJSpzZXBhcmF0b3JHRj4vJSlzdHJldGNoeUdGPi8lKnN5bW1ldHJpY0dGPi8lKGxhcmdlb3BHRj4vJS5tb3ZhYmxlbGltaXRzR0Y+LyUnYWNjZW50R0Y+LyUnbHNwYWNlR1EmMC4wZW1GJy8lJ3JzcGFjZUdGTS8lJXNpemVHUSMxMkYnLyUrZm9yZWdyb3VuZEdRKlswLDAsMjU1XUYnLyUpcmVhZG9ubHlHUSV0cnVlRicvJTBmb250X3N0eWxlX25hbWVHUSoyRH5PdXRwdXRGJ0Y5LUYjNigtRiM2KUY1LUkjbWlHRiQ2JVEiUkYnLyUnaXRhbGljR0ZYL0Y6USdpdGFsaWNGJ0ZQRlNGVkZZRjlGUEZTRlZGWUY5LyUubGluZXRoaWNrbmVzc0dRIjFGJy8lK2Rlbm9tYWxpZ25HUSdjZW50ZXJGJy8lKW51bWFsaWduR0Znby8lKWJldmVsbGVkR0Y+LUY2Ni1RMSZJbnZpc2libGVUaW1lcztGJ0Y5RjxGP0ZBRkNGRUZHRklGS0ZOLUYjNiotRltvNiNRJ2BmX19BYEYnLUY2Ni1RMCZBcHBseUZ1bmN0aW9uO0YnRjlGPEY/RkFGQ0ZFRkdGSUZLRk4tRiw2JC1GIzYoRmpuRlBGU0ZWRllGOUY5RlBGU0ZWRllGOUZQRlNGVkZZRjlGOS1GNjYtUS8mR3JlYXRlckVxdWFsO0YnRjlGPEY/RkFGQ0ZFRkdGSS9GTFEsMC4yNzc3Nzc4ZW1GJy9GT0ZfcS1JI21uR0YkNiRRIjBGJ0Y5RlBGOQ==">LUklbXJvd0c2Iy9JK21vZHVsZW5hbWVHNiJJLFR5cGVzZXR0aW5nR0koX3N5c2xpYkdGJzYnLUkobWZlbmNlZEdGJDYkLUYjNiotSSZtZnJhY0dGJDYoLUYjNigtSSNtb0dGJDYtUTAmRGlmZmVyZW50aWFsRDtGJy8lLG1hdGh2YXJpYW50R1Enbm9ybWFsRicvJSZmZW5jZUdRJmZhbHNlRicvJSpzZXBhcmF0b3JHRj4vJSlzdHJldGNoeUdGPi8lKnN5bW1ldHJpY0dGPi8lKGxhcmdlb3BHRj4vJS5tb3ZhYmxlbGltaXRzR0Y+LyUnYWNjZW50R0Y+LyUnbHNwYWNlR1EmMC4wZW1GJy8lJ3JzcGFjZUdGTS8lJXNpemVHUSMxMkYnLyUrZm9yZWdyb3VuZEdRKlswLDAsMjU1XUYnLyUpcmVhZG9ubHlHUSV0cnVlRicvJTBmb250X3N0eWxlX25hbWVHUSoyRH5PdXRwdXRGJ0Y5LUYjNigtRiM2KUY1LUkjbWlHRiQ2JVEiUkYnLyUnaXRhbGljR0ZYL0Y6USdpdGFsaWNGJ0ZQRlNGVkZZRjlGUEZTRlZGWUY5LyUubGluZXRoaWNrbmVzc0dRIjFGJy8lK2Rlbm9tYWxpZ25HUSdjZW50ZXJGJy8lKW51bWFsaWduR0Znby8lKWJldmVsbGVkR0Y+LUY2Ni1RMSZJbnZpc2libGVUaW1lcztGJ0Y5RjxGP0ZBRkNGRUZHRklGS0ZOLUYjNiotRltvNiNRJ2BmX19BYEYnLUY2Ni1RMCZBcHBseUZ1bmN0aW9uO0YnRjlGPEY/RkFGQ0ZFRkdGSUZLRk4tRiw2JC1GIzYoRmpuRlBGU0ZWRllGOUY5RlBGU0ZWRllGOUZQRlNGVkZZRjlGOS1GNjYtUS8mR3JlYXRlckVxdWFsO0YnRjlGPEY/RkFGQ0ZFRkdGSS9GTFEsMC4yNzc3Nzc4ZW1GJy9GT0ZfcS1JI21uR0YkNiRRIjBGJ0Y5RlBGOQ==</Equation>, <Equation executable="false" style="2D Math" input-equation="" display="LUklbXJvd0c2Iy9JK21vZHVsZW5hbWVHNiJJLFR5cGVzZXR0aW5nR0koX3N5c2xpYkdGJzYnLUkobWZlbmNlZEdGJDYkLUYjNistSSZtZnJhY0dGJDYoLUYjNigtSSNtb0dGJDYtUTAmRGlmZmVyZW50aWFsRDtGJy8lLG1hdGh2YXJpYW50R1Enbm9ybWFsRicvJSZmZW5jZUdRJmZhbHNlRicvJSpzZXBhcmF0b3JHRj4vJSlzdHJldGNoeUdGPi8lKnN5bW1ldHJpY0dGPi8lKGxhcmdlb3BHRj4vJS5tb3ZhYmxlbGltaXRzR0Y+LyUnYWNjZW50R0Y+LyUnbHNwYWNlR1EmMC4wZW1GJy8lJ3JzcGFjZUdGTS8lJXNpemVHUSMxMkYnLyUrZm9yZWdyb3VuZEdRKlswLDAsMjU1XUYnLyUpcmVhZG9ubHlHUSV0cnVlRicvJTBmb250X3N0eWxlX25hbWVHUSoyRH5PdXRwdXRGJ0Y5LUYjNigtRiM2KUY1LUkjbWlHRiQ2JVEiUkYnLyUnaXRhbGljR0ZYL0Y6USdpdGFsaWNGJ0ZQRlNGVkZZRjlGUEZTRlZGWUY5LyUubGluZXRoaWNrbmVzc0dRIjFGJy8lK2Rlbm9tYWxpZ25HUSdjZW50ZXJGJy8lKW51bWFsaWduR0Znby8lKWJldmVsbGVkR0Y+LUY2Ni1RMSZJbnZpc2libGVUaW1lcztGJ0Y5RjxGP0ZBRkNGRUZHRklGS0ZOLUZbbzYjUSdgZ19fSmBGJy1GLDYkLUYjNihGam5GUEZTRlZGWUY5RjlGUEZTRlZGWUY5RjktRjY2LVEvJkdyZWF0ZXJFcXVhbDtGJ0Y5RjxGP0ZBRkNGRUZHRkkvRkxRLDAuMjc3Nzc3OGVtRicvRk9GanAtSSNtbkdGJDYkUSIwRidGOUZQRjk=">LUklbXJvd0c2Iy9JK21vZHVsZW5hbWVHNiJJLFR5cGVzZXR0aW5nR0koX3N5c2xpYkdGJzYnLUkobWZlbmNlZEdGJDYkLUYjNistSSZtZnJhY0dGJDYoLUYjNigtSSNtb0dGJDYtUTAmRGlmZmVyZW50aWFsRDtGJy8lLG1hdGh2YXJpYW50R1Enbm9ybWFsRicvJSZmZW5jZUdRJmZhbHNlRicvJSpzZXBhcmF0b3JHRj4vJSlzdHJldGNoeUdGPi8lKnN5bW1ldHJpY0dGPi8lKGxhcmdlb3BHRj4vJS5tb3ZhYmxlbGltaXRzR0Y+LyUnYWNjZW50R0Y+LyUnbHNwYWNlR1EmMC4wZW1GJy8lJ3JzcGFjZUdGTS8lJXNpemVHUSMxMkYnLyUrZm9yZWdyb3VuZEdRKlswLDAsMjU1XUYnLyUpcmVhZG9ubHlHUSV0cnVlRicvJTBmb250X3N0eWxlX25hbWVHUSoyRH5PdXRwdXRGJ0Y5LUYjNigtRiM2KUY1LUkjbWlHRiQ2JVEiUkYnLyUnaXRhbGljR0ZYL0Y6USdpdGFsaWNGJ0ZQRlNGVkZZRjlGUEZTRlZGWUY5LyUubGluZXRoaWNrbmVzc0dRIjFGJy8lK2Rlbm9tYWxpZ25HUSdjZW50ZXJGJy8lKW51bWFsaWduR0Znby8lKWJldmVsbGVkR0Y+LUY2Ni1RMSZJbnZpc2libGVUaW1lcztGJ0Y5RjxGP0ZBRkNGRUZHRklGS0ZOLUZbbzYjUSdgZ19fSmBGJy1GLDYkLUYjNihGam5GUEZTRlZGWUY5RjlGUEZTRlZGWUY5RjktRjY2LVEvJkdyZWF0ZXJFcXVhbDtGJ0Y5RjxGP0ZBRkNGRUZHRkkvRkxRLDAuMjc3Nzc3OGVtRicvRk9GanAtSSNtbkdGJDYkUSIwRidGOUZQRjk=</Equation>  and <Equation executable="false" style="2D Math" input-equation="" display="LUklbXJvd0c2Iy9JK21vZHVsZW5hbWVHNiJJLFR5cGVzZXR0aW5nR0koX3N5c2xpYkdGJzYnLUkobWZlbmNlZEdGJDYkLUYjNistSSZtZnJhY0dGJDYoLUYjNigtSSNtb0dGJDYtUTAmRGlmZmVyZW50aWFsRDtGJy8lLG1hdGh2YXJpYW50R1Enbm9ybWFsRicvJSZmZW5jZUdRJmZhbHNlRicvJSpzZXBhcmF0b3JHRj4vJSlzdHJldGNoeUdGPi8lKnN5bW1ldHJpY0dGPi8lKGxhcmdlb3BHRj4vJS5tb3ZhYmxlbGltaXRzR0Y+LyUnYWNjZW50R0Y+LyUnbHNwYWNlR1EmMC4wZW1GJy8lJ3JzcGFjZUdGTS8lJXNpemVHUSMxMkYnLyUrZm9yZWdyb3VuZEdRKlswLDAsMjU1XUYnLyUpcmVhZG9ubHlHUSV0cnVlRicvJTBmb250X3N0eWxlX25hbWVHUSoyRH5PdXRwdXRGJ0Y5LUYjNigtRiM2KUY1LUkjbWlHRiQ2JVEiUkYnLyUnaXRhbGljR0ZYL0Y6USdpdGFsaWNGJ0ZQRlNGVkZZRjlGUEZTRlZGWUY5LyUubGluZXRoaWNrbmVzc0dRIjFGJy8lK2Rlbm9tYWxpZ25HUSdjZW50ZXJGJy8lKW51bWFsaWduR0Znby8lKWJldmVsbGVkR0Y+LUY2Ni1RMSZJbnZpc2libGVUaW1lcztGJ0Y5RjxGP0ZBRkNGRUZHRklGS0ZOLUZbbzYlUSJwRidGXm9GYG8tRiw2JC1GIzYoRmpuRlBGU0ZWRllGOUY5RlBGU0ZWRllGOUY5LUY2Ni1RJiZsZXE7RidGOUY8Rj9GQUZDRkVGR0ZJL0ZMUSwwLjI3Nzc3NzhlbUYnL0ZPRmpwLUkjbW5HRiQ2JFEiMEYnRjlGUEY5">LUklbXJvd0c2Iy9JK21vZHVsZW5hbWVHNiJJLFR5cGVzZXR0aW5nR0koX3N5c2xpYkdGJzYnLUkobWZlbmNlZEdGJDYkLUYjNistSSZtZnJhY0dGJDYoLUYjNigtSSNtb0dGJDYtUTAmRGlmZmVyZW50aWFsRDtGJy8lLG1hdGh2YXJpYW50R1Enbm9ybWFsRicvJSZmZW5jZUdRJmZhbHNlRicvJSpzZXBhcmF0b3JHRj4vJSlzdHJldGNoeUdGPi8lKnN5bW1ldHJpY0dGPi8lKGxhcmdlb3BHRj4vJS5tb3ZhYmxlbGltaXRzR0Y+LyUnYWNjZW50R0Y+LyUnbHNwYWNlR1EmMC4wZW1GJy8lJ3JzcGFjZUdGTS8lJXNpemVHUSMxMkYnLyUrZm9yZWdyb3VuZEdRKlswLDAsMjU1XUYnLyUpcmVhZG9ubHlHUSV0cnVlRicvJTBmb250X3N0eWxlX25hbWVHUSoyRH5PdXRwdXRGJ0Y5LUYjNigtRiM2KUY1LUkjbWlHRiQ2JVEiUkYnLyUnaXRhbGljR0ZYL0Y6USdpdGFsaWNGJ0ZQRlNGVkZZRjlGUEZTRlZGWUY5LyUubGluZXRoaWNrbmVzc0dRIjFGJy8lK2Rlbm9tYWxpZ25HUSdjZW50ZXJGJy8lKW51bWFsaWduR0Znby8lKWJldmVsbGVkR0Y+LUY2Ni1RMSZJbnZpc2libGVUaW1lcztGJ0Y5RjxGP0ZBRkNGRUZHRklGS0ZOLUZbbzYlUSJwRidGXm9GYG8tRiw2JC1GIzYoRmpuRlBGU0ZWRllGOUY5RlBGU0ZWRllGOUY5LUY2Ni1RJiZsZXE7RidGOUY8Rj9GQUZDRkVGR0ZJL0ZMUSwwLjI3Nzc3NzhlbUYnL0ZPRmpwLUkjbW5HRiQ2JFEiMEYnRjlGUEY5</Equation>  and <Equation executable="false" style="2D Math" input-equation="" display="LUkobWZlbmNlZEc2Iy9JK21vZHVsZW5hbWVHNiJJLFR5cGVzZXR0aW5nR0koX3N5c2xpYkdGJzYkLUklbXJvd0dGJDYqLUkmbWZyYWNHRiQ2KC1GLDYoLUkjbW9HRiQ2LVEwJkRpZmZlcmVudGlhbEQ7RicvJSxtYXRodmFyaWFudEdRJ25vcm1hbEYnLyUmZmVuY2VHUSZmYWxzZUYnLyUqc2VwYXJhdG9yR0Y8LyUpc3RyZXRjaHlHRjwvJSpzeW1tZXRyaWNHRjwvJShsYXJnZW9wR0Y8LyUubW92YWJsZWxpbWl0c0dGPC8lJ2FjY2VudEdGPC8lJ2xzcGFjZUdRJjAuMGVtRicvJSdyc3BhY2VHRksvJSVzaXplR1EjMTJGJy8lK2ZvcmVncm91bmRHUSpbMCwwLDI1NV1GJy8lKXJlYWRvbmx5R1EldHJ1ZUYnLyUwZm9udF9zdHlsZV9uYW1lR1EqMkR+T3V0cHV0RidGNy1GLDYoLUYsNilGMy1JI21pR0YkNiVRIlJGJy8lJ2l0YWxpY0dGVi9GOFEnaXRhbGljRidGTkZRRlRGV0Y3Rk5GUUZURldGNy8lLmxpbmV0aGlja25lc3NHUSIxRicvJStkZW5vbWFsaWduR1EnY2VudGVyRicvJSludW1hbGlnbkdGZW8vJSliZXZlbGxlZEdGPC1GNDYtUTEmSW52aXNpYmxlVGltZXM7RidGN0Y6Rj1GP0ZBRkNGRUZHRklGTC1GLDYqLUZpbjYjUSdgZl9fSmBGJy1GNDYtUTAmQXBwbHlGdW5jdGlvbjtGJ0Y3RjpGPUY/RkFGQ0ZFRkdGSUZMLUYjNiQtRiw2KEZobkZORlFGVEZXRjdGN0ZORlFGVEZXRjdGTkZRRlRGV0Y3Rjc=">LUkobWZlbmNlZEc2Iy9JK21vZHVsZW5hbWVHNiJJLFR5cGVzZXR0aW5nR0koX3N5c2xpYkdGJzYkLUklbXJvd0dGJDYqLUkmbWZyYWNHRiQ2KC1GLDYoLUkjbW9HRiQ2LVEwJkRpZmZlcmVudGlhbEQ7RicvJSxtYXRodmFyaWFudEdRJ25vcm1hbEYnLyUmZmVuY2VHUSZmYWxzZUYnLyUqc2VwYXJhdG9yR0Y8LyUpc3RyZXRjaHlHRjwvJSpzeW1tZXRyaWNHRjwvJShsYXJnZW9wR0Y8LyUubW92YWJsZWxpbWl0c0dGPC8lJ2FjY2VudEdGPC8lJ2xzcGFjZUdRJjAuMGVtRicvJSdyc3BhY2VHRksvJSVzaXplR1EjMTJGJy8lK2ZvcmVncm91bmRHUSpbMCwwLDI1NV1GJy8lKXJlYWRvbmx5R1EldHJ1ZUYnLyUwZm9udF9zdHlsZV9uYW1lR1EqMkR+T3V0cHV0RidGNy1GLDYoLUYsNilGMy1JI21pR0YkNiVRIlJGJy8lJ2l0YWxpY0dGVi9GOFEnaXRhbGljRidGTkZRRlRGV0Y3Rk5GUUZURldGNy8lLmxpbmV0aGlja25lc3NHUSIxRicvJStkZW5vbWFsaWduR1EnY2VudGVyRicvJSludW1hbGlnbkdGZW8vJSliZXZlbGxlZEdGPC1GNDYtUTEmSW52aXNpYmxlVGltZXM7RidGN0Y6Rj1GP0ZBRkNGRUZHRklGTC1GLDYqLUZpbjYjUSdgZl9fSmBGJy1GNDYtUTAmQXBwbHlGdW5jdGlvbjtGJ0Y3RjpGPUY/RkFGQ0ZFRkdGSUZMLUYjNiQtRiw2KEZobkZORlFGVEZXRjdGN0ZORlFGVEZXRjdGTkZRRlRGV0Y3Rjc=</Equation>,  <Equation executable="false" style="2D Math" input-equation="" display="LUkobWZlbmNlZEc2Iy9JK21vZHVsZW5hbWVHNiJJLFR5cGVzZXR0aW5nR0koX3N5c2xpYkdGJzYkLUklbXJvd0dGJDYqLUkmbWZyYWNHRiQ2KC1GLDYoLUkjbW9HRiQ2LVEwJkRpZmZlcmVudGlhbEQ7RicvJSxtYXRodmFyaWFudEdRJ25vcm1hbEYnLyUmZmVuY2VHUSZmYWxzZUYnLyUqc2VwYXJhdG9yR0Y8LyUpc3RyZXRjaHlHRjwvJSpzeW1tZXRyaWNHRjwvJShsYXJnZW9wR0Y8LyUubW92YWJsZWxpbWl0c0dGPC8lJ2FjY2VudEdGPC8lJ2xzcGFjZUdRJjAuMGVtRicvJSdyc3BhY2VHRksvJSVzaXplR1EjMTJGJy8lK2ZvcmVncm91bmRHUSpbMCwwLDI1NV1GJy8lKXJlYWRvbmx5R1EldHJ1ZUYnLyUwZm9udF9zdHlsZV9uYW1lR1EqMkR+T3V0cHV0RidGNy1GLDYoLUYsNilGMy1JI21pR0YkNiVRIlJGJy8lJ2l0YWxpY0dGVi9GOFEnaXRhbGljRidGTkZRRlRGV0Y3Rk5GUUZURldGNy8lLmxpbmV0aGlja25lc3NHUSIxRicvJStkZW5vbWFsaWduR1EnY2VudGVyRicvJSludW1hbGlnbkdGZW8vJSliZXZlbGxlZEdGPC1GNDYtUTEmSW52aXNpYmxlVGltZXM7RidGN0Y6Rj1GP0ZBRkNGRUZHRklGTC1GLDYqLUZpbjYjUSdgZl9fQWBGJy1GNDYtUTAmQXBwbHlGdW5jdGlvbjtGJ0Y3RjpGPUY/RkFGQ0ZFRkdGSUZMLUYjNiQtRiw2KEZobkZORlFGVEZXRjdGN0ZORlFGVEZXRjdGTkZRRlRGV0Y3Rjc=">LUkobWZlbmNlZEc2Iy9JK21vZHVsZW5hbWVHNiJJLFR5cGVzZXR0aW5nR0koX3N5c2xpYkdGJzYkLUklbXJvd0dGJDYqLUkmbWZyYWNHRiQ2KC1GLDYoLUkjbW9HRiQ2LVEwJkRpZmZlcmVudGlhbEQ7RicvJSxtYXRodmFyaWFudEdRJ25vcm1hbEYnLyUmZmVuY2VHUSZmYWxzZUYnLyUqc2VwYXJhdG9yR0Y8LyUpc3RyZXRjaHlHRjwvJSpzeW1tZXRyaWNHRjwvJShsYXJnZW9wR0Y8LyUubW92YWJsZWxpbWl0c0dGPC8lJ2FjY2VudEdGPC8lJ2xzcGFjZUdRJjAuMGVtRicvJSdyc3BhY2VHRksvJSVzaXplR1EjMTJGJy8lK2ZvcmVncm91bmRHUSpbMCwwLDI1NV1GJy8lKXJlYWRvbmx5R1EldHJ1ZUYnLyUwZm9udF9zdHlsZV9uYW1lR1EqMkR+T3V0cHV0RidGNy1GLDYoLUYsNilGMy1JI21pR0YkNiVRIlJGJy8lJ2l0YWxpY0dGVi9GOFEnaXRhbGljRidGTkZRRlRGV0Y3Rk5GUUZURldGNy8lLmxpbmV0aGlja25lc3NHUSIxRicvJStkZW5vbWFsaWduR1EnY2VudGVyRicvJSludW1hbGlnbkdGZW8vJSliZXZlbGxlZEdGPC1GNDYtUTEmSW52aXNpYmxlVGltZXM7RidGN0Y6Rj1GP0ZBRkNGRUZHRklGTC1GLDYqLUZpbjYjUSdgZl9fQWBGJy1GNDYtUTAmQXBwbHlGdW5jdGlvbjtGJ0Y3RjpGPUY/RkFGQ0ZFRkdGSUZMLUYjNiQtRiw2KEZobkZORlFGVEZXRjdGN0ZORlFGVEZXRjdGTkZRRlRGV0Y3Rjc=</Equation>  and <Equation executable="false" style="2D Math" input-equation="" display="LUkobWZlbmNlZEc2Iy9JK21vZHVsZW5hbWVHNiJJLFR5cGVzZXR0aW5nR0koX3N5c2xpYkdGJzYkLUklbXJvd0dGJDYnLUkmbWZyYWNHRiQ2KC1GLDYkLUkjbW9HRiQ2LVEwJkRpZmZlcmVudGlhbEQ7RicvJSxtYXRodmFyaWFudEdRJ25vcm1hbEYnLyUmZmVuY2VHUSZmYWxzZUYnLyUqc2VwYXJhdG9yR0Y8LyUpc3RyZXRjaHlHRjwvJSpzeW1tZXRyaWNHRjwvJShsYXJnZW9wR0Y8LyUubW92YWJsZWxpbWl0c0dGPC8lJ2FjY2VudEdGPC8lJ2xzcGFjZUdRJjAuMGVtRicvJSdyc3BhY2VHRktGNy1GLDYmLUkjbWlHRiQ2I1EhRictRiw2JUYzLUZRNiVRIlJGJy8lJ2l0YWxpY0dRJXRydWVGJy9GOFEnaXRhbGljRidGN0ZQRjcvJS5saW5ldGhpY2tuZXNzR1EiMUYnLyUrZGVub21hbGlnbkdRJ2NlbnRlckYnLyUpbnVtYWxpZ25HRl1vLyUpYmV2ZWxsZWRHRjwtRjQ2LVExJkludmlzaWJsZVRpbWVzO0YnRjdGOkY9Rj9GQUZDRkVGR0ZJRkwtRlE2JVEicEYnRllGZm4tRiM2JC1GLDYkRlZGN0Y3RjdGNw==">LUkobWZlbmNlZEc2Iy9JK21vZHVsZW5hbWVHNiJJLFR5cGVzZXR0aW5nR0koX3N5c2xpYkdGJzYkLUklbXJvd0dGJDYnLUkmbWZyYWNHRiQ2KC1GLDYkLUkjbW9HRiQ2LVEwJkRpZmZlcmVudGlhbEQ7RicvJSxtYXRodmFyaWFudEdRJ25vcm1hbEYnLyUmZmVuY2VHUSZmYWxzZUYnLyUqc2VwYXJhdG9yR0Y8LyUpc3RyZXRjaHlHRjwvJSpzeW1tZXRyaWNHRjwvJShsYXJnZW9wR0Y8LyUubW92YWJsZWxpbWl0c0dGPC8lJ2FjY2VudEdGPC8lJ2xzcGFjZUdRJjAuMGVtRicvJSdyc3BhY2VHRktGNy1GLDYmLUkjbWlHRiQ2I1EhRictRiw2JUYzLUZRNiVRIlJGJy8lJ2l0YWxpY0dRJXRydWVGJy9GOFEnaXRhbGljRidGN0ZQRjcvJS5saW5ldGhpY2tuZXNzR1EiMUYnLyUrZGVub21hbGlnbkdRJ2NlbnRlckYnLyUpbnVtYWxpZ25HRl1vLyUpYmV2ZWxsZWRHRjwtRjQ2LVExJkludmlzaWJsZVRpbWVzO0YnRjdGOkY9Rj9GQUZDRkVGR0ZJRkwtRlE2JVEicEYnRllGZm4tRiM2JC1GLDYkRlZGN0Y3RjdGNw==</Equation> are not all equal to 0, it can be inferred from expression (2.19) that the derivative <Equation executable="false" style="2D Math" input-equation="" display="LUklbXJvd0c2Iy9JK21vZHVsZW5hbWVHNiJJLFR5cGVzZXR0aW5nR0koX3N5c2xpYkdGJzYmLUkmbWZyYWNHRiQ2KC1GIzYlLUkjbWlHRiQ2I1EoYGRDX19KYEYnLyUlc2l6ZUdRIzEyRicvJSxtYXRodmFyaWFudEdRJ25vcm1hbEYnLUYjNiUtRjE2I1ErYGQmbXU7X19BYEYnRjRGNy8lLmxpbmV0aGlja25lc3NHUSIxRicvJStkZW5vbWFsaWduR1EnY2VudGVyRicvJSludW1hbGlnbkdGRC8lKWJldmVsbGVkR1EmZmFsc2VGJy1GMTYjUSFGJ0Y0Rjc=">LUklbXJvd0c2Iy9JK21vZHVsZW5hbWVHNiJJLFR5cGVzZXR0aW5nR0koX3N5c2xpYkdGJzYmLUkmbWZyYWNHRiQ2KC1GIzYlLUkjbWlHRiQ2I1EoYGRDX19KYEYnLyUlc2l6ZUdRIzEyRicvJSxtYXRodmFyaWFudEdRJ25vcm1hbEYnLUYjNiUtRjE2I1ErYGQmbXU7X19BYEYnRjRGNy8lLmxpbmV0aGlja25lc3NHUSIxRicvJStkZW5vbWFsaWduR1EnY2VudGVyRicvJSludW1hbGlnbkdGRC8lKWJldmVsbGVkR1EmZmFsc2VGJy1GMTYjUSFGJ0Y0Rjc=</Equation> is strictly <Font bold="true" italic="true">negative</Font>, as long as the derivative <Equation executable="false" style="2D Math" input-equation="" display="LUklbXJvd0c2Iy9JK21vZHVsZW5hbWVHNiJJLFR5cGVzZXR0aW5nR0koX3N5c2xpYkdGJzYmLUkobWZlbmNlZEdGJDYkLUYjNiktSSZtZnJhY0dGJDYoLUYjNictSSNtb0dGJDYtUTAmRGlmZmVyZW50aWFsRDtGJy8lLG1hdGh2YXJpYW50R1Enbm9ybWFsRicvJSZmZW5jZUdRJmZhbHNlRicvJSpzZXBhcmF0b3JHRj4vJSlzdHJldGNoeUdGPi8lKnN5bW1ldHJpY0dGPi8lKGxhcmdlb3BHRj4vJS5tb3ZhYmxlbGltaXRzR0Y+LyUnYWNjZW50R0Y+LyUnbHNwYWNlR1EmMC4wZW1GJy8lJ3JzcGFjZUdGTS8lK2ZvcmVncm91bmRHUSpbMTI4LDAsMF1GJy8lK2V4ZWN1dGFibGVHUSV0cnVlRicvJTBmb250X3N0eWxlX25hbWVHUSkyRH5JbnB1dEYnRjktRiM2KS1JI21pR0YkNiNRIUYnLUYjNihGNS1GZm42JVEiUkYnLyUnaXRhbGljR0ZVL0Y6USdpdGFsaWNGJ0ZQRlNGVkY5RmVuRlBGU0ZWRjkvJS5saW5ldGhpY2tuZXNzR1EiMUYnLyUrZGVub21hbGlnbkdRJ2NlbnRlckYnLyUpbnVtYWxpZ25HRmdvLyUpYmV2ZWxsZWRHRj4tRjY2LVExJkludmlzaWJsZVRpbWVzO0YnRjlGPEY/RkFGQ0ZFRkdGSUZLRk4tRjE2KC1GLDYkLUYjNigtRmZuNiNRJ2BmX19BYEYnLUYsNiQtRiM2J0Zbb0ZQRlNGVkY5RjlGUEZTRlZGOUY5LUYjNictRiw2JC1GIzYoLUZmbjYjUSdgZ19fQWBGJ0ZocEZQRlNGVkY5RjlGUEZTRlZGOUZib0Zlb0Zob0Zqb0ZQRlNGVkY5RjlGXHAvJSVzaXplR1EjMTJGJ0Y5">LUklbXJvd0c2Iy9JK21vZHVsZW5hbWVHNiJJLFR5cGVzZXR0aW5nR0koX3N5c2xpYkdGJzYmLUkobWZlbmNlZEdGJDYkLUYjNiktSSZtZnJhY0dGJDYoLUYjNictSSNtb0dGJDYtUTAmRGlmZmVyZW50aWFsRDtGJy8lLG1hdGh2YXJpYW50R1Enbm9ybWFsRicvJSZmZW5jZUdRJmZhbHNlRicvJSpzZXBhcmF0b3JHRj4vJSlzdHJldGNoeUdGPi8lKnN5bW1ldHJpY0dGPi8lKGxhcmdlb3BHRj4vJS5tb3ZhYmxlbGltaXRzR0Y+LyUnYWNjZW50R0Y+LyUnbHNwYWNlR1EmMC4wZW1GJy8lJ3JzcGFjZUdGTS8lK2ZvcmVncm91bmRHUSpbMTI4LDAsMF1GJy8lK2V4ZWN1dGFibGVHUSV0cnVlRicvJTBmb250X3N0eWxlX25hbWVHUSkyRH5JbnB1dEYnRjktRiM2KS1JI21pR0YkNiNRIUYnLUYjNihGNS1GZm42JVEiUkYnLyUnaXRhbGljR0ZVL0Y6USdpdGFsaWNGJ0ZQRlNGVkY5RmVuRlBGU0ZWRjkvJS5saW5ldGhpY2tuZXNzR1EiMUYnLyUrZGVub21hbGlnbkdRJ2NlbnRlckYnLyUpbnVtYWxpZ25HRmdvLyUpYmV2ZWxsZWRHRj4tRjY2LVExJkludmlzaWJsZVRpbWVzO0YnRjlGPEY/RkFGQ0ZFRkdGSUZLRk4tRjE2KC1GLDYkLUYjNigtRmZuNiNRJ2BmX19BYEYnLUYsNiQtRiM2J0Zbb0ZQRlNGVkY5RjlGUEZTRlZGOUY5LUYjNictRiw2JC1GIzYoLUZmbjYjUSdgZ19fQWBGJ0ZocEZQRlNGVkY5RjlGUEZTRlZGOUZib0Zlb0Zob0Zqb0ZQRlNGVkY5RjlGXHAvJSVzaXplR1EjMTJGJ0Y5</Equation>is <Font bold="true" italic="true">non-negative:

</Font>                                                                                       <Font foreground="[51,102,255]">  </Font> <Equation executable="false" style="2D Math" input-equation="" display="LUklbXJvd0c2Iy9JK21vZHVsZW5hbWVHNiJJLFR5cGVzZXR0aW5nR0koX3N5c2xpYkdGJzYoLUkobWZlbmNlZEdGJDYkLUYjNiYtSSZtZnJhY0dGJDYoLUYjNiQtSSNtb0dGJDYtUTAmRGlmZmVyZW50aWFsRDtGJy8lLG1hdGh2YXJpYW50R1Enbm9ybWFsRicvJSZmZW5jZUdRJmZhbHNlRicvJSpzZXBhcmF0b3JHRj4vJSlzdHJldGNoeUdGPi8lKnN5bW1ldHJpY0dGPi8lKGxhcmdlb3BHRj4vJS5tb3ZhYmxlbGltaXRzR0Y+LyUnYWNjZW50R0Y+LyUnbHNwYWNlR1EmMC4wZW1GJy8lJ3JzcGFjZUdGTUY5LUYjNiYtSSNtaUdGJDYjUSFGJy1GIzYlRjUtRlM2JVEiUkYnLyUnaXRhbGljR1EldHJ1ZUYnL0Y6USdpdGFsaWNGJ0Y5RlJGOS8lLmxpbmV0aGlja25lc3NHUSIxRicvJStkZW5vbWFsaWduR1EnY2VudGVyRicvJSludW1hbGlnbkdGX28vJSliZXZlbGxlZEdGPi1GNjYtUTEmSW52aXNpYmxlVGltZXM7RidGOUY8Rj9GQUZDRkVGR0ZJRktGTi1GMTYoLUYsNiQtRiM2JS1GUzYjUSdgZl9fQWBGJy1GLDYkLUYjNiRGWEY5RjlGOUY5LUYjNiQtRiw2JC1GIzYlLUZTNiNRJ2BnX19BYEYnRmBwRjlGOUY5RmpuRl1vRmBvRmJvRjlGOS1GNjYtUS8mR3JlYXRlckVxdWFsO0YnRjlGPEY/RkFGQ0ZFRkdGSS9GTFEsMC4yNzc3Nzc4ZW1GJy9GT0ZhcS1JI21uR0YkNiRRIjBGJ0Y5LUY2Ni1RIn5GJ0Y5RjxGP0ZBRkNGRUZHRklGS0ZOLyUlc2l6ZUdRIzEyRidGOQ==">LUklbXJvd0c2Iy9JK21vZHVsZW5hbWVHNiJJLFR5cGVzZXR0aW5nR0koX3N5c2xpYkdGJzYoLUkobWZlbmNlZEdGJDYkLUYjNiYtSSZtZnJhY0dGJDYoLUYjNiQtSSNtb0dGJDYtUTAmRGlmZmVyZW50aWFsRDtGJy8lLG1hdGh2YXJpYW50R1Enbm9ybWFsRicvJSZmZW5jZUdRJmZhbHNlRicvJSpzZXBhcmF0b3JHRj4vJSlzdHJldGNoeUdGPi8lKnN5bW1ldHJpY0dGPi8lKGxhcmdlb3BHRj4vJS5tb3ZhYmxlbGltaXRzR0Y+LyUnYWNjZW50R0Y+LyUnbHNwYWNlR1EmMC4wZW1GJy8lJ3JzcGFjZUdGTUY5LUYjNiYtSSNtaUdGJDYjUSFGJy1GIzYlRjUtRlM2JVEiUkYnLyUnaXRhbGljR1EldHJ1ZUYnL0Y6USdpdGFsaWNGJ0Y5RlJGOS8lLmxpbmV0aGlja25lc3NHUSIxRicvJStkZW5vbWFsaWduR1EnY2VudGVyRicvJSludW1hbGlnbkdGX28vJSliZXZlbGxlZEdGPi1GNjYtUTEmSW52aXNpYmxlVGltZXM7RidGOUY8Rj9GQUZDRkVGR0ZJRktGTi1GMTYoLUYsNiQtRiM2JS1GUzYjUSdgZl9fQWBGJy1GLDYkLUYjNiRGWEY5RjlGOUY5LUYjNiQtRiw2JC1GIzYlLUZTNiNRJ2BnX19BYEYnRmBwRjlGOUY5RmpuRl1vRmBvRmJvRjlGOS1GNjYtUS8mR3JlYXRlckVxdWFsO0YnRjlGPEY/RkFGQ0ZFRkdGSS9GTFEsMC4yNzc3Nzc4ZW1GJy9GT0ZhcS1JI21uR0YkNiRRIjBGJ0Y5LUY2Ni1RIn5GJ0Y5RjxGP0ZBRkNGRUZHRklGS0ZOLyUlc2l6ZUdRIzEyRidGOQ==</Equation>

since under this condition expression (2.19) for  <Equation executable="false" style="2D Math" input-equation="" display="LUklbXJvd0c2Iy9JK21vZHVsZW5hbWVHNiJJLFR5cGVzZXR0aW5nR0koX3N5c2xpYkdGJzYnLUklbXN1cEdGJDYlLUkjbWlHRiQ2JVEiREYnLyUnaXRhbGljR1EmZmFsc2VGJy8lLG1hdGh2YXJpYW50R1Enbm9ybWFsRictRiM2Ji1JI21vR0YkNi1RKiZ1bWludXMwO0YnRjUvJSZmZW5jZUdGNC8lKnNlcGFyYXRvckdGNC8lKXN0cmV0Y2h5R0Y0LyUqc3ltbWV0cmljR0Y0LyUobGFyZ2VvcEdGNC8lLm1vdmFibGVsaW1pdHNHRjQvJSdhY2NlbnRHRjQvJSdsc3BhY2VHUSwwLjIyMjIyMjJlbUYnLyUncnNwYWNlR0ZOLUkjbW5HRiQ2JFEiMUYnRjUvRjNRJXRydWVGJy9GNlEnaXRhbGljRicvJTFzdXBlcnNjcmlwdHNoaWZ0R1EiMEYnLUY7Ni1RJyZzZG90O0YnRjVGPkZARkJGREZGRkhGSi9GTVEmMC4wZW1GJy9GUEZqbi1JJm1mcmFjR0YkNigtRiM2JC1GLzYjUShgZENfX0pgRidGNS1GIzYkLUYvNiNRK2BkJm11O19fQWBGJ0Y1LyUubGluZXRoaWNrbmVzc0dGVC8lK2Rlbm9tYWxpZ25HUSdjZW50ZXJGJy8lKW51bWFsaWduR0ZdcC8lKWJldmVsbGVkR0Y0LyUlc2l6ZUdRIzEyRidGNQ==">LUklbXJvd0c2Iy9JK21vZHVsZW5hbWVHNiJJLFR5cGVzZXR0aW5nR0koX3N5c2xpYkdGJzYnLUklbXN1cEdGJDYlLUkjbWlHRiQ2JVEiREYnLyUnaXRhbGljR1EmZmFsc2VGJy8lLG1hdGh2YXJpYW50R1Enbm9ybWFsRictRiM2Ji1JI21vR0YkNi1RKiZ1bWludXMwO0YnRjUvJSZmZW5jZUdGNC8lKnNlcGFyYXRvckdGNC8lKXN0cmV0Y2h5R0Y0LyUqc3ltbWV0cmljR0Y0LyUobGFyZ2VvcEdGNC8lLm1vdmFibGVsaW1pdHNHRjQvJSdhY2NlbnRHRjQvJSdsc3BhY2VHUSwwLjIyMjIyMjJlbUYnLyUncnNwYWNlR0ZOLUkjbW5HRiQ2JFEiMUYnRjUvRjNRJXRydWVGJy9GNlEnaXRhbGljRicvJTFzdXBlcnNjcmlwdHNoaWZ0R1EiMEYnLUY7Ni1RJyZzZG90O0YnRjVGPkZARkJGREZGRkhGSi9GTVEmMC4wZW1GJy9GUEZqbi1JJm1mcmFjR0YkNigtRiM2JC1GLzYjUShgZENfX0pgRidGNS1GIzYkLUYvNiNRK2BkJm11O19fQWBGJ0Y1LyUubGluZXRoaWNrbmVzc0dGVC8lK2Rlbm9tYWxpZ25HUSdjZW50ZXJGJy8lKW51bWFsaWduR0ZdcC8lKWJldmVsbGVkR0Y0LyUlc2l6ZUdRIzEyRidGNQ==</Equation>  is positive and the determinant <Equation executable="false" style="2D Math" input-equation="" display="LUklbXJvd0c2Iy9JK21vZHVsZW5hbWVHNiJJLFR5cGVzZXR0aW5nR0koX3N5c2xpYkdGJzYlLUkjbWlHRiQ2JVEiREYnLyUnaXRhbGljR1EmZmFsc2VGJy8lLG1hdGh2YXJpYW50R1Enbm9ybWFsRicvJSVzaXplR1EjMTJGJ0Yy">LUklbXJvd0c2Iy9JK21vZHVsZW5hbWVHNiJJLFR5cGVzZXR0aW5nR0koX3N5c2xpYkdGJzYlLUkjbWlHRiQ2JVEiREYnLyUnaXRhbGljR1EmZmFsc2VGJy8lLG1hdGh2YXJpYW50R1Enbm9ybWFsRicvJSVzaXplR1EjMTJGJ0Yy</Equation> of the Jacobian is negative.<Font bold="true" italic="true">
</Font>
Consider the derivative of adult consumer density in equilibrium with respect to adult mortality rate, <Equation executable="false" style="2D Math" input-equation="" display="LUklbXJvd0c2Iy9JK21vZHVsZW5hbWVHNiJJLFR5cGVzZXR0aW5nR0koX3N5c2xpYkdGJzYlLUkmbWZyYWNHRiQ2KC1JI21pR0YkNiNRKGBkQ19fQWBGJy1GIzYlLUYvNiNRK2BkJm11O19fQWBGJy8lJ2l0YWxpY0dRJXRydWVGJy8lLG1hdGh2YXJpYW50R1EnaXRhbGljRicvJS5saW5ldGhpY2tuZXNzR1EiMUYnLyUrZGVub21hbGlnbkdRJ2NlbnRlckYnLyUpbnVtYWxpZ25HRkIvJSliZXZlbGxlZEdRJmZhbHNlRicvJSVzaXplR1EjMTJGJy9GO1Enbm9ybWFsRic=">LUklbXJvd0c2Iy9JK21vZHVsZW5hbWVHNiJJLFR5cGVzZXR0aW5nR0koX3N5c2xpYkdGJzYlLUkmbWZyYWNHRiQ2KC1JI21pR0YkNiNRKGBkQ19fQWBGJy1GIzYlLUYvNiNRK2BkJm11O19fQWBGJy8lJ2l0YWxpY0dRJXRydWVGJy8lLG1hdGh2YXJpYW50R1EnaXRhbGljRicvJS5saW5ldGhpY2tuZXNzR1EiMUYnLyUrZGVub21hbGlnbkdRJ2NlbnRlckYnLyUpbnVtYWxpZ25HRkIvJSliZXZlbGxlZEdRJmZhbHNlRicvJSVzaXplR1EjMTJGJy9GO1Enbm9ybWFsRic=</Equation>:
</Text-field>
</Input>
</Group></Presentation-Block><Presentation-Block>
<Group view="presentation" hide-input="false" hide-output="true" inline-output="false" labelreference="L2115" drawlabel="true" redirect-target="L2114">
<Input>
<Text-field prompt="&gt; " style="Maple Input" layout="Normal"><Equation executable="true" style="2D Input" input-equation="" display="LUklbXJvd0c2Iy9JK21vZHVsZW5hbWVHNiJJLFR5cGVzZXR0aW5nR0koX3N5c2xpYkdGJzYtLUkjbWlHRiQ2JVEoZENBZG11QUYnLyUnaXRhbGljR1EldHJ1ZUYnLyUsbWF0aHZhcmlhbnRHUSdpdGFsaWNGJy1JI21vR0YkNi1RIn5GJy9GM1Enbm9ybWFsRicvJSZmZW5jZUdRJmZhbHNlRicvJSpzZXBhcmF0b3JHRj0vJSlzdHJldGNoeUdGPS8lKnN5bW1ldHJpY0dGPS8lKGxhcmdlb3BHRj0vJS5tb3ZhYmxlbGltaXRzR0Y9LyUnYWNjZW50R0Y9LyUnbHNwYWNlR1EmMC4wZW1GJy8lJ3JzcGFjZUdGTC1GNjYtUSomY29sb25lcTtGJ0Y5RjtGPkZARkJGREZGRkgvRktRLDAuMjc3Nzc3OGVtRicvRk5GU0Y1LUYsNiVRKGNvbGxlY3RGJ0YvRjItSShtZmVuY2VkR0YkNiQtRiM2KS1GLDYlUSdkeGRtdUFGJ0YvRjItRlk2Ji1GIzYmLUkjbW5HRiQ2JFEiM0YnRjkvJSVzaXplR1EjMTJGJy8lK2ZvcmVncm91bmRHUShbMCwwLDBdRidGOUY5LyUlb3BlbkdRIltGJy8lJmNsb3NlR1EiXUYnLUY2Ni1RIixGJ0Y5RjsvRj9GMUZARkJGREZGRkhGSi9GTlEsMC4zMzMzMzMzZW1GJy1GWTYmLUYjNi0tRlk2JC1GIzYpLUkmbWZyYWNHRiQ2KC1GIzYmLUY2Ni1RMCZEaWZmZXJlbnRpYWxEO0YnRjlGO0Y+RkBGQkZERkZGSEZKRk1GYm9GZW9GOS1GIzYoLUYsNiNRIUYnLUYjNidGYXEtRiw2JVEiUkYnRi9GMkZib0Zlb0Y5RmZxRmJvRmVvRjkvJS5saW5ldGhpY2tuZXNzR1EiMUYnLyUrZGVub21hbGlnbkdRJ2NlbnRlckYnLyUpbnVtYWxpZ25HRmNyLyUpYmV2ZWxsZWRHRj0tRjY2LVExJkludmlzaWJsZVRpbWVzO0YnRjlGO0Y+RkBGQkZERkZGSEZKRk0tRiM2KC1GLDYlUSJwRidGL0YyLUY2Ni1RMCZBcHBseUZ1bmN0aW9uO0YnRjlGO0Y+RkBGQkZERkZGSEZKRk0tRlk2JC1GIzYmRltyRmJvRmVvRjlGOUZib0Zlb0Y5RmZxRmJvRmVvRjlGOUZecC1GWTYkLUYjNistRl1xNihGYXFGaXFGXnJGYXJGZHJGZnJGZnEtSSdtc3BhY2VHRiQ2Ji8lJ2hlaWdodEdRJjAuMGV4RicvJSZ3aWR0aEdRJjAuNGVtRicvJSZkZXB0aEdGYnQvJSpsaW5lYnJlYWtHUSVhdXRvRictRiw2I1EnYGZfX0pgRidGYHMtRlk2JEZbckY5RmJvRmVvRjlGOUZecC1GWTYkLUYjNitGW3RGZnFGXXQtRiw2I1EnYGZfX0FgRidGYHNGXnVGYm9GZW9GOUY5RmZxLUYjNidGXnAtRlk2JC1GIzYnLUZdcTYoRmFxLUYjNiVGYXFGW3JGOUZeckZhckZkckZmckY1LUYsNiNRJ2BnX19KYEYnRl51RjlGOUZecC1GWTYkLUYjNidGXXZGNS1GLDYjUSdgZ19fQWBGJ0ZedUY5RjlGOUZmcUZib0Zlb0Y5RjlGaG9GW3BGYm9GZW9GOUY5LUY2Ni1RIjtGJ0Y5RjtGYXBGQEZCRkRGRkZIRkpGVEZib0Zlby8lK2V4ZWN1dGFibGVHRj1GOQ==">LUklbXJvd0c2Iy9JK21vZHVsZW5hbWVHNiJJLFR5cGVzZXR0aW5nR0koX3N5c2xpYkdGJzYtLUkjbWlHRiQ2JVEoZENBZG11QUYnLyUnaXRhbGljR1EldHJ1ZUYnLyUsbWF0aHZhcmlhbnRHUSdpdGFsaWNGJy1JI21vR0YkNi1RIn5GJy9GM1Enbm9ybWFsRicvJSZmZW5jZUdRJmZhbHNlRicvJSpzZXBhcmF0b3JHRj0vJSlzdHJldGNoeUdGPS8lKnN5bW1ldHJpY0dGPS8lKGxhcmdlb3BHRj0vJS5tb3ZhYmxlbGltaXRzR0Y9LyUnYWNjZW50R0Y9LyUnbHNwYWNlR1EmMC4wZW1GJy8lJ3JzcGFjZUdGTC1GNjYtUSomY29sb25lcTtGJ0Y5RjtGPkZARkJGREZGRkgvRktRLDAuMjc3Nzc3OGVtRicvRk5GU0Y1LUYsNiVRKGNvbGxlY3RGJ0YvRjItSShtZmVuY2VkR0YkNiQtRiM2KS1GLDYlUSdkeGRtdUFGJ0YvRjItRlk2Ji1GIzYmLUkjbW5HRiQ2JFEiM0YnRjkvJSVzaXplR1EjMTJGJy8lK2ZvcmVncm91bmRHUShbMCwwLDBdRidGOUY5LyUlb3BlbkdRIltGJy8lJmNsb3NlR1EiXUYnLUY2Ni1RIixGJ0Y5RjsvRj9GMUZARkJGREZGRkhGSi9GTlEsMC4zMzMzMzMzZW1GJy1GWTYmLUYjNi0tRlk2JC1GIzYpLUkmbWZyYWNHRiQ2KC1GIzYmLUY2Ni1RMCZEaWZmZXJlbnRpYWxEO0YnRjlGO0Y+RkBGQkZERkZGSEZKRk1GYm9GZW9GOS1GIzYoLUYsNiNRIUYnLUYjNidGYXEtRiw2JVEiUkYnRi9GMkZib0Zlb0Y5RmZxRmJvRmVvRjkvJS5saW5ldGhpY2tuZXNzR1EiMUYnLyUrZGVub21hbGlnbkdRJ2NlbnRlckYnLyUpbnVtYWxpZ25HRmNyLyUpYmV2ZWxsZWRHRj0tRjY2LVExJkludmlzaWJsZVRpbWVzO0YnRjlGO0Y+RkBGQkZERkZGSEZKRk0tRiM2KC1GLDYlUSJwRidGL0YyLUY2Ni1RMCZBcHBseUZ1bmN0aW9uO0YnRjlGO0Y+RkBGQkZERkZGSEZKRk0tRlk2JC1GIzYmRltyRmJvRmVvRjlGOUZib0Zlb0Y5RmZxRmJvRmVvRjlGOUZecC1GWTYkLUYjNistRl1xNihGYXFGaXFGXnJGYXJGZHJGZnJGZnEtSSdtc3BhY2VHRiQ2Ji8lJ2hlaWdodEdRJjAuMGV4RicvJSZ3aWR0aEdRJjAuNGVtRicvJSZkZXB0aEdGYnQvJSpsaW5lYnJlYWtHUSVhdXRvRictRiw2I1EnYGZfX0pgRidGYHMtRlk2JEZbckY5RmJvRmVvRjlGOUZecC1GWTYkLUYjNitGW3RGZnFGXXQtRiw2I1EnYGZfX0FgRidGYHNGXnVGYm9GZW9GOUY5RmZxLUYjNidGXnAtRlk2JC1GIzYnLUZdcTYoRmFxLUYjNiVGYXFGW3JGOUZeckZhckZkckZmckY1LUYsNiNRJ2BnX19KYEYnRl51RjlGOUZecC1GWTYkLUYjNidGXXZGNS1GLDYjUSdgZ19fQWBGJ0ZedUY5RjlGOUZmcUZib0Zlb0Y5RjlGaG9GW3BGYm9GZW9GOUY5LUY2Ni1RIjtGJ0Y5RjtGYXBGQEZCRkRGRkZIRkpGVEZib0Zlby8lK2V4ZWN1dGFibGVHRj1GOQ==</Equation></Text-field>
</Input>
<Output>
<Text-field superscript="false" placeholder="false" executable="false" selection-placeholder="false" italic="false" size="12" bold="false" subscript="false" family="Times New Roman" opaque="false" underline="false" background="[255,255,255]" readonly="false" foreground="[0,0,0]" alignment="centred" firstindent="0" spacebelow="0" leftmargin="0" linespacing="0.0" initial="0" linebreak="space" rightmargin="0" bulletsuffix="" spaceabove="0" bullet="none" pagebreak-before="false"><Equation executable="false" style="2D Output" display="LUkjbWlHNiMvSSttb2R1bGVuYW1lRzYiSSxUeXBlc2V0dGluZ0dJKF9zeXNsaWJHRic2JVE1b3V0cHV0fnJlZGlyZWN0ZWQuLi5GJy8lJ2l0YWxpY0dRJXRydWVGJy8lLG1hdGh2YXJpYW50R1EnaXRhbGljRic=">LUkjbWlHNiMvSSttb2R1bGVuYW1lRzYiSSxUeXBlc2V0dGluZ0dJKF9zeXNsaWJHRic2JVE1b3V0cHV0fnJlZGlyZWN0ZWQuLi5GJy8lJ2l0YWxpY0dRJXRydWVGJy8lLG1hdGh2YXJpYW50R1EnaXRhbGljRic=</Equation></Text-field>
</Output>
</Group>
<Group view="presentation" hide-input="true" hide-output="false" inline-output="false" labelreference="L2114" drawlabel="true" redirect-source="L2115">
<Input>
<Text-field prompt="&gt; " style="Maple Input" layout="Normal">print(<Label label="L2115" view="label" executable="true"></Label>); # input placeholder</Text-field>
</Input>
<Output>
<Text-field style="2D Output" layout="Maple Output"><Equation executable="false" style="2D Output" display="LUklbXJvd0c2Iy9JK21vZHVsZW5hbWVHNiJJLFR5cGVzZXR0aW5nR0koX3N5c2xpYkdGJzYsLUYjNigtSShtZmVuY2VkR0YkNiQtRiM2Jy1JI21vR0YkNi1RKiZ1bWludXMwO0YnLyUsbWF0aHZhcmlhbnRHUSdub3JtYWxGJy8lJmZlbmNlR1EmZmFsc2VGJy8lKnNlcGFyYXRvckdGOy8lKXN0cmV0Y2h5R0Y7LyUqc3ltbWV0cmljR0Y7LyUobGFyZ2VvcEdGOy8lLm1vdmFibGVsaW1pdHNHRjsvJSdhY2NlbnRHRjsvJSdsc3BhY2VHUSwwLjIyMjIyMjJlbUYnLyUncnNwYWNlR0ZKLUYjNiktSSptY29tcGxldGVHRiQ2Jy1JI21pR0YkNiNRJ2BnX19KYEYnRlItRiM2J0ZSLyUlc2l6ZUdRIzEyRicvJStmb3JlZ3JvdW5kR1EoWzAsMCwwXUYnLyUpcmVhZG9ubHlHRjtGNi1GIzYpRlYtRjM2LVEiLEYnRjZGOS9GPVEldHJ1ZUYnRj5GQEZCRkRGRi9GSVEmMC4wZW1GJy9GTFEsMC4zMzMzMzMzZW1GJ0ZWRlhGZW5GaG5GNi1GIzYrRlZGXG9GVkZcb0ZqbkZYRmVuRmhuRjYtRjM2LVEwJkFwcGx5RnVuY3Rpb247RidGNkY5RjxGPkZARkJGREZGRmFvL0ZMRmJvLUYuNiQtRiM2Jy1GUzYlUSJSRicvJSdpdGFsaWNHRmBvL0Y3USdpdGFsaWNGJ0ZYRmVuRmhuRjZGNkZYRmVuRmhuRjYtRjM2LVEoJm1pbnVzO0YnRjZGOUY8Rj5GQEZCRkRGRkZIRkstRlA2Jy1GUzYjUSpgJm11O19fSmBGJ0ZbcS1GIzYnRltxRlhGZW5GaG5GNi1GIzYpRl5xRlxvRl5xRlhGZW5GaG5GNi1GIzYrRl5xRlxvRl5xRlxvRmBxRlhGZW5GaG5GNkY2RjYtRjM2LVExJkludmlzaWJsZVRpbWVzO0YnRjZGOUY8Rj5GQEZCRkRGRkZhb0Zqby1GUDYnLUZTNiNRJ2BDX19BYEYnRmlxLUYjNidGaXFGWEZlbkZobkY2LUYjNilGXHJGXG9GXHJGWEZlbkZobkY2LUYjNitGXHJGXG9GXHJGXG9GXnJGWEZlbkZobkY2RmRxLUYuNiQtRiM2KS1JJm1mcmFjR0YkNigtRiM2Jy1GMzYtUTAmRGlmZmVyZW50aWFsRDtGJ0Y2RjlGPEY+RkBGQkZERkZGYW9Gam9GWEZlbkZobkY2LUYjNictRiM2KEZbc0ZfcEZYRmVuRmhuRjZGWEZlbkZobkY2LyUubGluZXRoaWNrbmVzc0dRIjFGJy8lK2Rlbm9tYWxpZ25HUSdjZW50ZXJGJy8lKW51bWFsaWduR0Zncy8lKWJldmVsbGVkR0Y7RmRxLUYjNiktRlM2JVEicEYnRmJwRmRwRmdvRltwRlhGZW5GaG5GNkZYRmVuRmhuRjZGNkY2LUYzNi1RIitGJ0Y2RjlGPEY+RkBGQkZERkZGSEZLLUYjNigtRi42JC1GIzYmLUYjNiZGaXBGZHEtRlA2Jy1GUzYjUSdgQ19fSmBGJ0ZedS1GIzYnRl51RlhGZW5GaG5GNi1GIzYpRmF1RlxvRmF1RlhGZW5GaG5GNi1GIzYrRmF1RlxvRmF1RlxvRmN1RlhGZW5GaG5GNkY2RmF0LUYjNiZGTUZkcUZcdUY2RjZGNkZkcUZncUZkcS1GLjYkLUYjNilGZnJGZHEtRiM2KS1GUDYnLUZTNiNRJ2BmX19KYEYnRmF2LUYjNidGYXZGWEZlbkZobkY2LUYjNilGZHZGXG9GZHZGWEZlbkZobkY2LUYjNitGZHZGXG9GZHZGXG9GZnZGWEZlbkZobkY2RmdvRltwRlhGZW5GaG5GNkZYRmVuRmhuRjZGNkY2RmF0LUYjNigtRi42JC1GIzYmLUYjNiZGaXBGZHFGZ3FGNkZhdC1GIzYmRmdxRmRxRk1GNkY2RjZGZHFGZ3FGZHEtRi42JC1GIzYpRmZyRmRxLUYjNiktRlA2Jy1GUzYjUSdgZl9fQWBGJ0ZceC1GIzYnRlx4RlhGZW5GaG5GNi1GIzYpRl94RlxvRl94RlhGZW5GaG5GNi1GIzYrRl94RlxvRl94RlxvRmF4RlhGZW5GaG5GNkZnb0ZbcEZYRmVuRmhuRjZGWEZlbkZobkY2RjZGNkZmcC1GIzYqRlx1RmRxRl12RmRxRmdxRmRxLUYuNiQtRiM2KUZmckZkcUZNRlhGZW5GaG5GNkY2RjZGYXQtRiM2KC1JJW1zdXBHRiQ2JUZncS1JI21uR0YkNiRRIjJGJ0Y2LyUxc3VwZXJzY3JpcHRzaGlmdEdRIjBGJ0ZkcS1GLjYkLUYjNilGZnJGZHEtRiM2KS1GUDYnLUZTNiNRJ2BnX19BYEYnRl96LUYjNidGX3pGWEZlbkZobkY2LUYjNilGYnpGXG9GYnpGWEZlbkZobkY2LUYjNitGYnpGXG9GYnpGXG9GZHpGWEZlbkZobkY2RmdvRltwRlhGZW5GaG5GNkZYRmVuRmhuRjZGNkZkcUZddkY2RjY=">LCwqKCwmLUklZ19fSkc2IjYjSSJSR0YnISIiSSgmbXU7X19KR0YnRioiIiJJJUNfX0FHRidGLC1JJWRpZmZHJSpwcm90ZWN0ZWRHNiQtSSJwR0YnRihGKUYsRiwqKCwmKiZGK0YsSSVDX19KR0YnRixGLComRiVGLEY3RixGLEYsRi1GLC1GLzYkLUklZl9fSkdGJ0YoRilGLEYsKigsJiomRitGLEYtRixGLComRi1GLEYlRixGLEYsRi1GLC1GLzYkLUklZl9fQUdGJ0YoRilGLEYsKipGN0YsRjtGLEYtRiwtRi82JEYlRilGLEYqKigpRi0iIiNGLC1GLzYkLUklZ19fQUdGJ0YoRilGLEY7RixGLA==</Equation></Text-field>
</Output>
</Group></Presentation-Block><Presentation-Block>
<Group view="presentation" hide-input="false" hide-output="true" inline-output="false" labelreference="L2204" drawlabel="true" redirect-target="L2206">
<Input>
<Text-field prompt="&gt; " style="Maple Input" layout="Normal"><Equation executable="true" style="2D Input" input-equation="" display="LUklbXJvd0c2Iy9JK21vZHVsZW5hbWVHNiJJLFR5cGVzZXR0aW5nR0koX3N5c2xpYkdGJzYsLUkjbWlHRiQ2JVEoZENBZG11QUYnLyUnaXRhbGljR1EldHJ1ZUYnLyUsbWF0aHZhcmlhbnRHUSdpdGFsaWNGJy1JI21vR0YkNi1RIn5GJy9GM1Enbm9ybWFsRicvJSZmZW5jZUdRJmZhbHNlRicvJSpzZXBhcmF0b3JHRj0vJSlzdHJldGNoeUdGPS8lKnN5bW1ldHJpY0dGPS8lKGxhcmdlb3BHRj0vJS5tb3ZhYmxlbGltaXRzR0Y9LyUnYWNjZW50R0Y9LyUnbHNwYWNlR1EmMC4wZW1GJy8lJ3JzcGFjZUdGTC1GNjYtUSomY29sb25lcTtGJ0Y5RjtGPkZARkJGREZGRkgvRktRLDAuMjc3Nzc3OGVtRicvRk5GUy1JKG1mZW5jZWRHRiQ2JC1GIzY8LUZWNiQtRiM2Ki1GLDYjUSdgZ19fSmBGJy1GVjYkLUYjNictRiw2JVEiUkYnRi9GMi8lJXNpemVHUSMxMkYnLyUrZm9yZWdyb3VuZEdRKFswLDAsMF1GJy8lK2V4ZWN1dGFibGVHRj1GOUY5LUY2Ni1RIitGJ0Y5RjtGPkZARkJGREZGRkgvRktRLDAuMjIyMjIyMmVtRicvRk5GXnAtRiw2I1EqYCZtdTtfX0pgRidGYm9GZW9GaG9GOUY5LUY2Ni1RJyZzZG90O0YnRjlGO0Y+RkBGQkZERkZGSEZKRk0tRlY2JC1GIzYsLUY2Ni1RKiZ1bWludXMwO0YnRjlGO0Y+RkBGQkZERkZGSEZdcEZfcC1GVjYkLUYjNistSSZtZnJhY0dGJDYoLUYjNiktRjY2LVEwJkRpZmZlcmVudGlhbEQ7RidGOUY7Rj5GQEZCRkRGRkZIRkpGTUZiby9GZm9RKlswLDAsMjU1XUYnRmhvLyUpcmVhZG9ubHlHRjEvJTBmb250X3N0eWxlX25hbWVHUSoyRH5PdXRwdXRGJ0Y5LUYjNiktRiM2KkZmcUZfb0Zib0ZpcUZob0ZbckZdckY5RmJvRmlxRmhvRltyRl1yRjkvJS5saW5ldGhpY2tuZXNzR1EiMUYnLyUrZGVub21hbGlnbkdRJ2NlbnRlckYnLyUpbnVtYWxpZ25HRmlyLyUpYmV2ZWxsZWRHRj0tRjY2LVExJkludmlzaWJsZVRpbWVzO0YnRjlGO0Y+RkBGQkZERkZGSEZKRk0tRiM2Ky1GLDYlUSJwRidGL0YyLUY2Ni1RMCZBcHBseUZ1bmN0aW9uO0YnRjlGO0Y+RkBGQkZERkZGSEZKRk0tRlY2JC1GIzYpRl9vRmJvRmlxRmhvRltyRl1yRjlGOUZib0ZpcUZob0ZbckZdckY5RmJvRmlxRmhvRltyRl1yRjlGOUZqby1GVjYkLUYjNiotRmJxNigtRiM2KEZmcS9GZm9RLVs1MSwxMDIsMjU1XUYnRmhvRltyRl1yRjktRiM2KC1GIzYpRmZxRl9vRmV0RmhvRltyRl1yRjlGZXRGaG9GW3JGXXJGOUZkckZnckZqckZcc0Zecy1GIzYqLUYsNiNRJ2BmX19BYEYnRmZzLUZWNiQtRiM2KEZfb0ZldEZob0ZbckZdckY5RjlGZXRGaG9GW3JGXXJGOUZldEZob0ZbckZdckY5RjlGY3AtRiw2I1EnYENfX0FgRidGYm9GZW9GaG9GOUY5RmpvRmBwRl5zLUZWNiQtRiM2K0ZhcUZecy1GIzYrLUYsNiNRJ2BmX19KYEYnRmZzRmlzRmJvRmlxRmhvRltyRl1yRjlGYm9GaXFGaG9GW3JGXXJGOUY5RmNwLUYsNiNRJ2BDX19KYEYnRmpvRl12RltvRmNwLUZWNiQtRiM2Jy1GYnE2KC1GIzYkRmZxRjktRiM2Ji1GLDYjUSFGJy1GIzYlRmZxRl9vRjlGXXdGOUZkckZnckZqckZcc0Zecy1GLDYjUSdgZ19fQWBGJy1GVjYkLUYjNiRGX29GOUY5RjlGOUZjcEZkdUZqby1JJW1zdXBHRiQ2JS1GVjYkLUYjNihGaG5GZXdGYm9GZW9GaG9GOUY5LUYjNiUtSSNtbkdGJDYkUSIyRidGOUYvRjIvJTFzdXBlcnNjcmlwdHNoaWZ0R1EiMEYnRmNwLUZWNiQtRiM2JkZndkZecy1GYnE2KC1GVjYkLUYjNiVGXXZGZXdGOUY5LUYjNiQtRlY2JC1GIzYlRmhuRmV3RjlGOUY5RmRyRmdyRmpyRlxzRjlGOUZjcEZgdkZib0Zlb0Zob0Y5RjlGY3BGZHVGYm9GZW9GaG9GOQ==">LUklbXJvd0c2Iy9JK21vZHVsZW5hbWVHNiJJLFR5cGVzZXR0aW5nR0koX3N5c2xpYkdGJzYsLUkjbWlHRiQ2JVEoZENBZG11QUYnLyUnaXRhbGljR1EldHJ1ZUYnLyUsbWF0aHZhcmlhbnRHUSdpdGFsaWNGJy1JI21vR0YkNi1RIn5GJy9GM1Enbm9ybWFsRicvJSZmZW5jZUdRJmZhbHNlRicvJSpzZXBhcmF0b3JHRj0vJSlzdHJldGNoeUdGPS8lKnN5bW1ldHJpY0dGPS8lKGxhcmdlb3BHRj0vJS5tb3ZhYmxlbGltaXRzR0Y9LyUnYWNjZW50R0Y9LyUnbHNwYWNlR1EmMC4wZW1GJy8lJ3JzcGFjZUdGTC1GNjYtUSomY29sb25lcTtGJ0Y5RjtGPkZARkJGREZGRkgvRktRLDAuMjc3Nzc3OGVtRicvRk5GUy1JKG1mZW5jZWRHRiQ2JC1GIzY8LUZWNiQtRiM2Ki1GLDYjUSdgZ19fSmBGJy1GVjYkLUYjNictRiw2JVEiUkYnRi9GMi8lJXNpemVHUSMxMkYnLyUrZm9yZWdyb3VuZEdRKFswLDAsMF1GJy8lK2V4ZWN1dGFibGVHRj1GOUY5LUY2Ni1RIitGJ0Y5RjtGPkZARkJGREZGRkgvRktRLDAuMjIyMjIyMmVtRicvRk5GXnAtRiw2I1EqYCZtdTtfX0pgRidGYm9GZW9GaG9GOUY5LUY2Ni1RJyZzZG90O0YnRjlGO0Y+RkBGQkZERkZGSEZKRk0tRlY2JC1GIzYsLUY2Ni1RKiZ1bWludXMwO0YnRjlGO0Y+RkBGQkZERkZGSEZdcEZfcC1GVjYkLUYjNistSSZtZnJhY0dGJDYoLUYjNiktRjY2LVEwJkRpZmZlcmVudGlhbEQ7RidGOUY7Rj5GQEZCRkRGRkZIRkpGTUZiby9GZm9RKlswLDAsMjU1XUYnRmhvLyUpcmVhZG9ubHlHRjEvJTBmb250X3N0eWxlX25hbWVHUSoyRH5PdXRwdXRGJ0Y5LUYjNiktRiM2KkZmcUZfb0Zib0ZpcUZob0ZbckZdckY5RmJvRmlxRmhvRltyRl1yRjkvJS5saW5ldGhpY2tuZXNzR1EiMUYnLyUrZGVub21hbGlnbkdRJ2NlbnRlckYnLyUpbnVtYWxpZ25HRmlyLyUpYmV2ZWxsZWRHRj0tRjY2LVExJkludmlzaWJsZVRpbWVzO0YnRjlGO0Y+RkBGQkZERkZGSEZKRk0tRiM2Ky1GLDYlUSJwRidGL0YyLUY2Ni1RMCZBcHBseUZ1bmN0aW9uO0YnRjlGO0Y+RkBGQkZERkZGSEZKRk0tRlY2JC1GIzYpRl9vRmJvRmlxRmhvRltyRl1yRjlGOUZib0ZpcUZob0ZbckZdckY5RmJvRmlxRmhvRltyRl1yRjlGOUZqby1GVjYkLUYjNiotRmJxNigtRiM2KEZmcS9GZm9RLVs1MSwxMDIsMjU1XUYnRmhvRltyRl1yRjktRiM2KC1GIzYpRmZxRl9vRmV0RmhvRltyRl1yRjlGZXRGaG9GW3JGXXJGOUZkckZnckZqckZcc0Zecy1GIzYqLUYsNiNRJ2BmX19BYEYnRmZzLUZWNiQtRiM2KEZfb0ZldEZob0ZbckZdckY5RjlGZXRGaG9GW3JGXXJGOUZldEZob0ZbckZdckY5RjlGY3AtRiw2I1EnYENfX0FgRidGYm9GZW9GaG9GOUY5RmpvRmBwRl5zLUZWNiQtRiM2K0ZhcUZecy1GIzYrLUYsNiNRJ2BmX19KYEYnRmZzRmlzRmJvRmlxRmhvRltyRl1yRjlGYm9GaXFGaG9GW3JGXXJGOUY5RmNwLUYsNiNRJ2BDX19KYEYnRmpvRl12RltvRmNwLUZWNiQtRiM2Jy1GYnE2KC1GIzYkRmZxRjktRiM2Ji1GLDYjUSFGJy1GIzYlRmZxRl9vRjlGXXdGOUZkckZnckZqckZcc0Zecy1GLDYjUSdgZ19fQWBGJy1GVjYkLUYjNiRGX29GOUY5RjlGOUZjcEZkdUZqby1JJW1zdXBHRiQ2JS1GVjYkLUYjNihGaG5GZXdGYm9GZW9GaG9GOUY5LUYjNiUtSSNtbkdGJDYkUSIyRidGOUYvRjIvJTFzdXBlcnNjcmlwdHNoaWZ0R1EiMEYnRmNwLUZWNiQtRiM2JkZndkZecy1GYnE2KC1GVjYkLUYjNiVGXXZGZXdGOUY5LUYjNiQtRlY2JC1GIzYlRmhuRmV3RjlGOUY5RmRyRmdyRmpyRlxzRjlGOUZjcEZgdkZib0Zlb0Zob0Y5RjlGY3BGZHVGYm9GZW9GaG9GOQ==</Equation></Text-field>
</Input>
<Output>
<Text-field superscript="false" placeholder="false" executable="false" selection-placeholder="false" italic="false" size="12" bold="false" subscript="false" family="Times New Roman" opaque="false" underline="false" background="[255,255,255]" readonly="false" foreground="[0,0,0]" alignment="centred" firstindent="0" spacebelow="0" leftmargin="0" linespacing="0.0" initial="0" linebreak="space" rightmargin="0" bulletsuffix="" spaceabove="0" bullet="none" pagebreak-before="false"><Equation executable="false" style="2D Output" display="LUkjbWlHNiMvSSttb2R1bGVuYW1lRzYiSSxUeXBlc2V0dGluZ0dJKF9zeXNsaWJHRic2JVE1b3V0cHV0fnJlZGlyZWN0ZWQuLi5GJy8lJ2l0YWxpY0dRJXRydWVGJy8lLG1hdGh2YXJpYW50R1EnaXRhbGljRic=">LUkjbWlHNiMvSSttb2R1bGVuYW1lRzYiSSxUeXBlc2V0dGluZ0dJKF9zeXNsaWJHRic2JVE1b3V0cHV0fnJlZGlyZWN0ZWQuLi5GJy8lJ2l0YWxpY0dRJXRydWVGJy8lLG1hdGh2YXJpYW50R1EnaXRhbGljRic=</Equation></Text-field>
</Output>
</Group>
<Group view="presentation" hide-input="true" hide-output="false" inline-output="false" labelreference="L2206" drawlabel="true" redirect-source="L2204">
<Input>
<Text-field prompt="&gt; " style="Maple Input" layout="Normal">print(<Label label="L2204" view="label" executable="true"></Label>); # input placeholder</Text-field>
</Input>
<Output>
<Text-field style="2D Output" layout="Maple Output"><Equation executable="false" style="2D Output" display="LUklbXJvd0c2Iy9JK21vZHVsZW5hbWVHNiJJLFR5cGVzZXR0aW5nR0koX3N5c2xpYkdGJzYmLUkobWZlbmNlZEdGJDYkLUYjNiotRiM2Ji1GLDYkLUYjNiYtRiM2KS1JKm1jb21wbGV0ZUdGJDYnLUkjbWlHRiQ2I1EnYGdfX0pgRidGOy1GIzYnRjsvJSVzaXplR1EjMTJGJy8lK2ZvcmVncm91bmRHUShbMCwwLDBdRicvJSlyZWFkb25seUdRJmZhbHNlRicvJSxtYXRodmFyaWFudEdRJ25vcm1hbEYnLUYjNilGPy1JI21vR0YkNi1RIixGJ0ZKLyUmZmVuY2VHRkkvJSpzZXBhcmF0b3JHUSV0cnVlRicvJSlzdHJldGNoeUdGSS8lKnN5bW1ldHJpY0dGSS8lKGxhcmdlb3BHRkkvJS5tb3ZhYmxlbGltaXRzR0ZJLyUnYWNjZW50R0ZJLyUnbHNwYWNlR1EmMC4wZW1GJy8lJ3JzcGFjZUdRLDAuMzMzMzMzM2VtRidGP0ZBRkRGR0ZKLUYjNitGP0ZPRj9GT0ZNRkFGREZHRkotRlA2LVEwJkFwcGx5RnVuY3Rpb247RidGSkZTL0ZWRklGWEZaRmZuRmhuRmpuRlxvL0Zgb0Zeby1GLDYkLUYjNictRjw2JVEiUkYnLyUnaXRhbGljR0ZXL0ZLUSdpdGFsaWNGJ0ZBRkRGR0ZKRkpGQUZERkdGSi1GUDYtUSIrRidGSkZTRmdvRlhGWkZmbkZobkZqbi9GXW9RLDAuMjIyMjIyMmVtRicvRmBvRmhwLUY5NictRjw2I1EqYCZtdTtfX0pgRidGXHEtRiM2J0ZccUZBRkRGR0ZKLUYjNilGX3FGT0ZfcUZBRkRGR0ZKLUYjNitGX3FGT0ZfcUZPRmFxRkFGREZHRkpGSkZKLUZQNi1RMSZJbnZpc2libGVUaW1lcztGJ0ZKRlNGZ29GWEZaRmZuRmhuRmpuRlxvRmhvLUYsNiQtRiM2Jy1GUDYtUSomdW1pbnVzMDtGJ0ZKRlNGZ29GWEZaRmZuRmhuRmpuRmdwRmlwLUYsNiQtRiM2KS1JJm1mcmFjR0YkNigtRiM2Jy1GUDYtUTAmRGlmZmVyZW50aWFsRDtGJ0ZKRlNGZ29GWEZaRmZuRmhuRmpuRlxvRmhvRkFGREZHRkotRiM2Jy1GIzYoRmhyRl1wRkFGREZHRkpGQUZERkdGSi8lLmxpbmV0aGlja25lc3NHUSIxRicvJStkZW5vbWFsaWduR1EnY2VudGVyRicvJSludW1hbGlnbkdGZHMvJSliZXZlbGxlZEdGSUZlcS1GIzYpLUY8NiVRInBGJ0ZgcEZicEZkb0Zpb0ZBRkRGR0ZKRkFGREZHRkpGSkZkcC1GIzYmLUYsNiQtRiM2KUZjckZlcS1GIzYpLUY5NictRjw2I1EnYGZfX0FgRidGaHQtRiM2J0ZodEZBRkRGR0ZKLUYjNilGW3VGT0ZbdUZBRkRGR0ZKLUYjNitGW3VGT0ZbdUZPRl11RkFGREZHRkpGZG9GaW9GQUZERkdGSkZBRkRGR0ZKRkpGZXEtRjk2Jy1GPDYjUSdgQ19fQWBGJ0ZjdS1GIzYnRmN1RkFGREZHRkotRiM2KUZmdUZPRmZ1RkFGREZHRkotRiM2K0ZmdUZPRmZ1Rk9GaHVGQUZERkdGSkZKRkpGSkZKRmRwLUYjNihGanBGZXEtRjk2Jy1GPDYjUSdgQ19fSmBGJ0Zgdi1GIzYnRmB2RkFGREZHRkotRiM2KUZjdkZPRmN2RkFGREZHRkotRiM2K0ZjdkZPRmN2Rk9GZXZGQUZERkdGSkZlcS1GLDYkLUYjNilGY3JGZXEtRiM2KS1GOTYnLUY8NiNRJ2BmX19KYEYnRmF3LUYjNidGYXdGQUZERkdGSi1GIzYpRmR3Rk9GZHdGQUZERkdGSi1GIzYrRmR3Rk9GZHdGT0Zmd0ZBRkRGR0ZKRmRvRmlvRkFGREZHRkpGQUZERkdGSkZKRkpGZHAtRiM2KEZhdUZlcS1GLDYkLUYjNilGY3JGZXEtRiM2KS1GOTYnLUY8NiNRJ2BnX19BYEYnRmR4LUYjNidGZHhGQUZERkdGSi1GIzYpRmd4Rk9GZ3hGQUZERkdGSi1GIzYrRmd4Rk9GZ3hGT0ZpeEZBRkRGR0ZKRmRvRmlvRkFGREZHRkpGQUZERkdGSkZKRmVxRl13RkpGZHAtRiM2KC1JJW1zdXBHRiQ2JUY2LUkjbW5HRiQ2JFEiMkYnRkovJTFzdXBlcnNjcmlwdHNoaWZ0R1EiMEYnRmVxLUYsNiQtRiM2Ji1GZHI2KC1GIzYnRlt3RkFGREZHRkotRiM2J0Y2RkFGREZHRkpGX3NGYnNGZXNGZ3MtRlA2LVEoJm1pbnVzO0YnRkpGU0Znb0ZYRlpGZm5GaG5Gam5GZ3BGaXAtRmRyNigtRiM2KUZdd0ZlcS1GLDYkLUYjNilGY3JGZXFGNkZBRkRGR0ZKRkpGQUZERkdGSi1GIzYnRl95RkFGREZHRkpGX3NGYnNGZXNGZ3NGSkZKRmVxRl52RkpGSkZKRmVxRmF1Rko=">KiYsKiomLCYtSSVnX19KRzYiNiNJIlJHRigiIiJJKCZtdTtfX0pHRihGK0YrLCYtSSVkaWZmRyUqcHJvdGVjdGVkRzYkLUkicEdGKEYpRiohIiIqJi1GLzYkLUklZl9fQUdGKEYpRipGK0klQ19fQUdGKEYrRitGK0YrKihGLEYrSSVDX19KR0YoRistRi82JC1JJWZfX0pHRihGKUYqRitGKyooRjpGKy1GLzYkLUklZ19fQUdGKEYpRipGK0Y/RitGKyooKUYmIiIjRissJiomRj1GK0YmRjRGKyooRj9GK0ZHRjQtRi82JEYmRipGK0Y0RitGPEYrRitGK0Y6Ris=</Equation></Text-field>
</Output>
</Group></Presentation-Block><Presentation-Block>
<Group view="presentation" hide-input="false" hide-output="true" inline-output="false" labelreference="L2205" drawlabel="true" redirect-target="L2207">
<Input>
<Text-field prompt="&gt; " style="Maple Input" layout="Normal"><Equation executable="true" style="2D Input" input-equation="" display="LUklbXJvd0c2Iy9JK21vZHVsZW5hbWVHNiJJLFR5cGVzZXR0aW5nR0koX3N5c2xpYkdGJzYpLUkjbWlHRiQ2JVEpc2ltcGxpZnlGJy8lJ2l0YWxpY0dRJXRydWVGJy8lLG1hdGh2YXJpYW50R1EnaXRhbGljRictSShtZmVuY2VkR0YkNiQtRiM2KS1GLDYlUShkQ0FkbXVBRidGL0YyLUkjbW9HRiQ2LVEoJm1pbnVzO0YnL0YzUSdub3JtYWxGJy8lJmZlbmNlR1EmZmFsc2VGJy8lKnNlcGFyYXRvckdGRS8lKXN0cmV0Y2h5R0ZFLyUqc3ltbWV0cmljR0ZFLyUobGFyZ2VvcEdGRS8lLm1vdmFibGVsaW1pdHNHRkUvJSdhY2NlbnRHRkUvJSdsc3BhY2VHUSwwLjIyMjIyMjJlbUYnLyUncnNwYWNlR0ZULUYsNiVRIyUlRidGL0YyLyUlc2l6ZUdRIzEyRicvJStmb3JlZ3JvdW5kR1EoWzAsMCwwXUYnLyUrZXhlY3V0YWJsZUdGRUZBRkEtRj42LVEiO0YnRkFGQy9GR0YxRkhGSkZMRk5GUC9GU1EmMC4wZW1GJy9GVlEsMC4yNzc3Nzc4ZW1GJ0ZaRmduRmpuRkE=">LUklbXJvd0c2Iy9JK21vZHVsZW5hbWVHNiJJLFR5cGVzZXR0aW5nR0koX3N5c2xpYkdGJzYpLUkjbWlHRiQ2JVEpc2ltcGxpZnlGJy8lJ2l0YWxpY0dRJXRydWVGJy8lLG1hdGh2YXJpYW50R1EnaXRhbGljRictSShtZmVuY2VkR0YkNiQtRiM2KS1GLDYlUShkQ0FkbXVBRidGL0YyLUkjbW9HRiQ2LVEoJm1pbnVzO0YnL0YzUSdub3JtYWxGJy8lJmZlbmNlR1EmZmFsc2VGJy8lKnNlcGFyYXRvckdGRS8lKXN0cmV0Y2h5R0ZFLyUqc3ltbWV0cmljR0ZFLyUobGFyZ2VvcEdGRS8lLm1vdmFibGVsaW1pdHNHRkUvJSdhY2NlbnRHRkUvJSdsc3BhY2VHUSwwLjIyMjIyMjJlbUYnLyUncnNwYWNlR0ZULUYsNiVRIyUlRidGL0YyLyUlc2l6ZUdRIzEyRicvJStmb3JlZ3JvdW5kR1EoWzAsMCwwXUYnLyUrZXhlY3V0YWJsZUdGRUZBRkEtRj42LVEiO0YnRkFGQy9GR0YxRkhGSkZMRk5GUC9GU1EmMC4wZW1GJy9GVlEsMC4yNzc3Nzc4ZW1GJ0ZaRmduRmpuRkE=</Equation></Text-field>
</Input>
<Output>
<Text-field superscript="false" placeholder="false" executable="false" selection-placeholder="false" italic="false" size="12" bold="false" subscript="false" family="Times New Roman" opaque="false" underline="false" background="[255,255,255]" readonly="false" foreground="[0,0,0]" alignment="centred" firstindent="0" spacebelow="0" leftmargin="0" linespacing="0.0" initial="0" linebreak="space" rightmargin="0" bulletsuffix="" spaceabove="0" bullet="none" pagebreak-before="false"><Equation executable="false" style="2D Output" display="LUkjbWlHNiMvSSttb2R1bGVuYW1lRzYiSSxUeXBlc2V0dGluZ0dJKF9zeXNsaWJHRic2JVE1b3V0cHV0fnJlZGlyZWN0ZWQuLi5GJy8lJ2l0YWxpY0dRJXRydWVGJy8lLG1hdGh2YXJpYW50R1EnaXRhbGljRic=">LUkjbWlHNiMvSSttb2R1bGVuYW1lRzYiSSxUeXBlc2V0dGluZ0dJKF9zeXNsaWJHRic2JVE1b3V0cHV0fnJlZGlyZWN0ZWQuLi5GJy8lJ2l0YWxpY0dRJXRydWVGJy8lLG1hdGh2YXJpYW50R1EnaXRhbGljRic=</Equation></Text-field>
</Output>
</Group>
<Group view="presentation" hide-input="true" hide-output="false" inline-output="false" labelreference="L2207" drawlabel="true" redirect-source="L2205">
<Input>
<Text-field prompt="&gt; " style="Maple Input" layout="Normal">print(<Label label="L2205" view="label" executable="true"></Label>); # input placeholder</Text-field>
</Input>
<Output>
<Text-field style="2D Output" layout="Maple Output"><Equation executable="false" style="2D Output">IiIh</Equation></Text-field>
</Output>
</Group></Presentation-Block><Presentation-Block>
<Group view="presentation" hide-input="false" hide-output="true" inline-output="false" labelreference="L2113" drawlabel="true">
<Input>
<Text-field prompt="&gt; " style="Maple Input" foreground="[0,0,0]" layout="Normal"><Font style="Text">Given that it is assumed that </Font><Equation executable="true" style="2D Math" input-equation="" display="LUklbXJvd0c2Iy9JK21vZHVsZW5hbWVHNiJJLFR5cGVzZXR0aW5nR0koX3N5c2xpYkdGJzYoLUkobWZlbmNlZEdGJDYlLUYjNistSSZtZnJhY0dGJDYoLUYjNigtSSNtb0dGJDYuUTAmRGlmZmVyZW50aWFsRDtGJy8lK2V4ZWN1dGFibGVHUSV0cnVlRicvJSxtYXRodmFyaWFudEdRJ25vcm1hbEYnLyUmZmVuY2VHUSZmYWxzZUYnLyUqc2VwYXJhdG9yR0ZBLyUpc3RyZXRjaHlHRkEvJSpzeW1tZXRyaWNHRkEvJShsYXJnZW9wR0ZBLyUubW92YWJsZWxpbWl0c0dGQS8lJ2FjY2VudEdGQS8lJ2xzcGFjZUdRJjAuMGVtRicvJSdyc3BhY2VHRlAvJSVzaXplR1EjMTJGJ0Y5LyUpcmVhZG9ubHlHRjsvJTBmb250X3N0eWxlX25hbWVHUSoyRH5PdXRwdXRGJ0Y8LUYjNigtRiM2KUY1LUkjbWlHRiQ2JlEiUkYnLyUnaXRhbGljR0Y7RjkvRj1RJ2l0YWxpY0YnRlNGOUZWRlhGPEZTRjlGVkZYRjwvJS5saW5ldGhpY2tuZXNzR1EiMUYnLyUrZGVub21hbGlnbkdRJ2NlbnRlckYnLyUpbnVtYWxpZ25HRmZvLyUpYmV2ZWxsZWRHRkEtRjY2LVExJkludmlzaWJsZVRpbWVzO0YnRjxGP0ZCRkRGRkZIRkpGTEZORlEtRmpuNiNRJ2BmX19KYEYnLUYsNiUtRiM2KEZpbkZTRjlGVkZYRjxGOUY8RlNGOUZWRlhGPEY5RjwtRjY2LlEvJkdyZWF0ZXJFcXVhbDtGJ0Y5RjxGP0ZCRkRGRkZIRkpGTC9GT1EsMC4yNzc3Nzc4ZW1GJy9GUkZpcC1JI21uR0YkNiVRIjBGJ0Y5RjxGU0Y5Rjw=">LUklbXJvd0c2Iy9JK21vZHVsZW5hbWVHNiJJLFR5cGVzZXR0aW5nR0koX3N5c2xpYkdGJzYoLUkobWZlbmNlZEdGJDYlLUYjNistSSZtZnJhY0dGJDYoLUYjNigtSSNtb0dGJDYuUTAmRGlmZmVyZW50aWFsRDtGJy8lK2V4ZWN1dGFibGVHUSV0cnVlRicvJSxtYXRodmFyaWFudEdRJ25vcm1hbEYnLyUmZmVuY2VHUSZmYWxzZUYnLyUqc2VwYXJhdG9yR0ZBLyUpc3RyZXRjaHlHRkEvJSpzeW1tZXRyaWNHRkEvJShsYXJnZW9wR0ZBLyUubW92YWJsZWxpbWl0c0dGQS8lJ2FjY2VudEdGQS8lJ2xzcGFjZUdRJjAuMGVtRicvJSdyc3BhY2VHRlAvJSVzaXplR1EjMTJGJ0Y5LyUpcmVhZG9ubHlHRjsvJTBmb250X3N0eWxlX25hbWVHUSoyRH5PdXRwdXRGJ0Y8LUYjNigtRiM2KUY1LUkjbWlHRiQ2JlEiUkYnLyUnaXRhbGljR0Y7RjkvRj1RJ2l0YWxpY0YnRlNGOUZWRlhGPEZTRjlGVkZYRjwvJS5saW5ldGhpY2tuZXNzR1EiMUYnLyUrZGVub21hbGlnbkdRJ2NlbnRlckYnLyUpbnVtYWxpZ25HRmZvLyUpYmV2ZWxsZWRHRkEtRjY2LVExJkludmlzaWJsZVRpbWVzO0YnRjxGP0ZCRkRGRkZIRkpGTEZORlEtRmpuNiNRJ2BmX19KYEYnLUYsNiUtRiM2KEZpbkZTRjlGVkZYRjxGOUY8RlNGOUZWRlhGPEY5RjwtRjY2LlEvJkdyZWF0ZXJFcXVhbDtGJ0Y5RjxGP0ZCRkRGRkZIRkpGTC9GT1EsMC4yNzc3Nzc4ZW1GJy9GUkZpcC1JI21uR0YkNiVRIjBGJ0Y5RjxGU0Y5Rjw=</Equation><Font style="2D Math" executable="true">,</Font><Equation executable="true" style="2D Input" input-equation="" display="LUklbXJvd0c2Iy9JK21vZHVsZW5hbWVHNiJJLFR5cGVzZXR0aW5nR0koX3N5c2xpYkdGJzYqLUkobWZlbmNlZEdGJDYmLUYjNiwtSSZtZnJhY0dGJDYpLUYjNiktSSNtb0dGJDYvUTAmRGlmZmVyZW50aWFsRDtGJy8lK2ZvcmVncm91bmRHUShbMCwwLDBdRicvJTBmb250X3N0eWxlX25hbWVHUSgyRH5NYXRoRicvJSxtYXRodmFyaWFudEdRJ25vcm1hbEYnLyUmZmVuY2VHUSZmYWxzZUYnLyUqc2VwYXJhdG9yR0ZELyUpc3RyZXRjaHlHRkQvJSpzeW1tZXRyaWNHRkQvJShsYXJnZW9wR0ZELyUubW92YWJsZWxpbWl0c0dGRC8lJ2FjY2VudEdGRC8lJ2xzcGFjZUdRJjAuMGVtRicvJSdyc3BhY2VHRlMvJSVzaXplR1EjMTJGJ0Y5LyUrZXhlY3V0YWJsZUdGRC8lKXJlYWRvbmx5R1EldHJ1ZUYnL0Y9USoyRH5PdXRwdXRGJ0Y/LUYjNiktRiM2KkY1LUkjbWlHRiQ2J1EiUkYnLyUnaXRhbGljR0ZnbkY5RjwvRkBRJ2l0YWxpY0YnRlZGOUZZRmVuRmhuRj9GVkY5RllGZW5GaG5GPy8lLmxpbmV0aGlja25lc3NHUSIxRicvJStkZW5vbWFsaWduR1EnY2VudGVyRicvJSludW1hbGlnbkdGW3AvJSliZXZlbGxlZEdGREY5LUY2Ni1RMSZJbnZpc2libGVUaW1lcztGJ0Y/RkJGRUZHRklGS0ZNRk9GUUZULUZfbzYjUSdgZl9fQWBGJy1GLDYmLUYjNilGXm9GVkY5RllGZW5GaG5GP0Y5RjxGP0ZWRjlGWUZlbkZobkY/RjlGPEY/LUY2NjBRLyZHcmVhdGVyRXF1YWw7RidGOUZZRjxGP0ZCRkVGR0ZJRktGTUZPL0ZSUSwwLjI3Nzc3NzhlbUYnL0ZVRl5xLUkjbW5HRiQ2J1EiMEYnRjlGWUY8Rj9GVkY5RllGPEY/">LUklbXJvd0c2Iy9JK21vZHVsZW5hbWVHNiJJLFR5cGVzZXR0aW5nR0koX3N5c2xpYkdGJzYqLUkobWZlbmNlZEdGJDYmLUYjNiwtSSZtZnJhY0dGJDYpLUYjNiktSSNtb0dGJDYvUTAmRGlmZmVyZW50aWFsRDtGJy8lK2ZvcmVncm91bmRHUShbMCwwLDBdRicvJTBmb250X3N0eWxlX25hbWVHUSgyRH5NYXRoRicvJSxtYXRodmFyaWFudEdRJ25vcm1hbEYnLyUmZmVuY2VHUSZmYWxzZUYnLyUqc2VwYXJhdG9yR0ZELyUpc3RyZXRjaHlHRkQvJSpzeW1tZXRyaWNHRkQvJShsYXJnZW9wR0ZELyUubW92YWJsZWxpbWl0c0dGRC8lJ2FjY2VudEdGRC8lJ2xzcGFjZUdRJjAuMGVtRicvJSdyc3BhY2VHRlMvJSVzaXplR1EjMTJGJ0Y5LyUrZXhlY3V0YWJsZUdGRC8lKXJlYWRvbmx5R1EldHJ1ZUYnL0Y9USoyRH5PdXRwdXRGJ0Y/LUYjNiktRiM2KkY1LUkjbWlHRiQ2J1EiUkYnLyUnaXRhbGljR0ZnbkY5RjwvRkBRJ2l0YWxpY0YnRlZGOUZZRmVuRmhuRj9GVkY5RllGZW5GaG5GPy8lLmxpbmV0aGlja25lc3NHUSIxRicvJStkZW5vbWFsaWduR1EnY2VudGVyRicvJSludW1hbGlnbkdGW3AvJSliZXZlbGxlZEdGREY5LUY2Ni1RMSZJbnZpc2libGVUaW1lcztGJ0Y/RkJGRUZHRklGS0ZNRk9GUUZULUZfbzYjUSdgZl9fQWBGJy1GLDYmLUYjNilGXm9GVkY5RllGZW5GaG5GP0Y5RjxGP0ZWRjlGWUZlbkZobkY/RjlGPEY/LUY2NjBRLyZHcmVhdGVyRXF1YWw7RidGOUZZRjxGP0ZCRkVGR0ZJRktGTUZPL0ZSUSwwLjI3Nzc3NzhlbUYnL0ZVRl5xLUkjbW5HRiQ2J1EiMEYnRjlGWUY8Rj9GVkY5RllGPEY/</Equation><Font style="Text">, </Font><Equation executable="false" style="2D Math" input-equation="" display="LUklbXJvd0c2Iy9JK21vZHVsZW5hbWVHNiJJLFR5cGVzZXR0aW5nR0koX3N5c2xpYkdGJzYnLUkobWZlbmNlZEdGJDYkLUYjNiktSSZtZnJhY0dGJDYoLUYjNiYtSSNtb0dGJDYtUTAmRGlmZmVyZW50aWFsRDtGJy8lLG1hdGh2YXJpYW50R1Enbm9ybWFsRicvJSZmZW5jZUdRJmZhbHNlRicvJSpzZXBhcmF0b3JHRj4vJSlzdHJldGNoeUdGPi8lKnN5bW1ldHJpY0dGPi8lKGxhcmdlb3BHRj4vJS5tb3ZhYmxlbGltaXRzR0Y+LyUnYWNjZW50R0Y+LyUnbHNwYWNlR1EmMC4wZW1GJy8lJ3JzcGFjZUdGTS8lK2V4ZWN1dGFibGVHUSV0cnVlRicvJTBmb250X3N0eWxlX25hbWVHUSkyRH5JbnB1dEYnRjktRiM2KC1JI21pR0YkNiNRIUYnLUYjNidGNS1GWTYlUSJSRicvJSdpdGFsaWNHRlIvRjpRJ2l0YWxpY0YnRlBGU0Y5RlhGUEZTRjkvJS5saW5ldGhpY2tuZXNzR1EiMUYnLyUrZGVub21hbGlnbkdRJ2NlbnRlckYnLyUpbnVtYWxpZ25HRmRvLyUpYmV2ZWxsZWRHRj4tRjY2LVExJkludmlzaWJsZVRpbWVzO0YnRjlGPEY/RkFGQ0ZFRkdGSUZLRk4tRlk2I1EnYGdfX0FgRictRiw2JC1GIzYmRmhuRlBGU0Y5RjlGUEZTRjlGOS1GNjYtUS8mR3JlYXRlckVxdWFsO0YnRjlGPEY/RkFGQ0ZFRkdGSS9GTFEsMC4yNzc3Nzc4ZW1GJy9GT0ZncC1JI21uR0YkNiRRIjBGJ0Y5LyUlc2l6ZUdRIzEyRidGOQ==">LUklbXJvd0c2Iy9JK21vZHVsZW5hbWVHNiJJLFR5cGVzZXR0aW5nR0koX3N5c2xpYkdGJzYnLUkobWZlbmNlZEdGJDYkLUYjNiktSSZtZnJhY0dGJDYoLUYjNiYtSSNtb0dGJDYtUTAmRGlmZmVyZW50aWFsRDtGJy8lLG1hdGh2YXJpYW50R1Enbm9ybWFsRicvJSZmZW5jZUdRJmZhbHNlRicvJSpzZXBhcmF0b3JHRj4vJSlzdHJldGNoeUdGPi8lKnN5bW1ldHJpY0dGPi8lKGxhcmdlb3BHRj4vJS5tb3ZhYmxlbGltaXRzR0Y+LyUnYWNjZW50R0Y+LyUnbHNwYWNlR1EmMC4wZW1GJy8lJ3JzcGFjZUdGTS8lK2V4ZWN1dGFibGVHUSV0cnVlRicvJTBmb250X3N0eWxlX25hbWVHUSkyRH5JbnB1dEYnRjktRiM2KC1JI21pR0YkNiNRIUYnLUYjNidGNS1GWTYlUSJSRicvJSdpdGFsaWNHRlIvRjpRJ2l0YWxpY0YnRlBGU0Y5RlhGUEZTRjkvJS5saW5ldGhpY2tuZXNzR1EiMUYnLyUrZGVub21hbGlnbkdRJ2NlbnRlckYnLyUpbnVtYWxpZ25HRmRvLyUpYmV2ZWxsZWRHRj4tRjY2LVExJkludmlzaWJsZVRpbWVzO0YnRjlGPEY/RkFGQ0ZFRkdGSUZLRk4tRlk2I1EnYGdfX0FgRictRiw2JC1GIzYmRmhuRlBGU0Y5RjlGUEZTRjlGOS1GNjYtUS8mR3JlYXRlckVxdWFsO0YnRjlGPEY/RkFGQ0ZFRkdGSS9GTFEsMC4yNzc3Nzc4ZW1GJy9GT0ZncC1JI21uR0YkNiRRIjBGJ0Y5LyUlc2l6ZUdRIzEyRidGOQ==</Equation><Font style="Text"> and</Font><Equation executable="true" style="2D Input" input-equation="" display="LUklbXJvd0c2Iy9JK21vZHVsZW5hbWVHNiJJLFR5cGVzZXR0aW5nR0koX3N5c2xpYkdGJzYqLUkobWZlbmNlZEdGJDYmLUYjNiwtSSZtZnJhY0dGJDYpLUYjNiktSSNtb0dGJDYvUTAmRGlmZmVyZW50aWFsRDtGJy8lK2ZvcmVncm91bmRHUShbMCwwLDBdRicvJTBmb250X3N0eWxlX25hbWVHUSgyRH5NYXRoRicvJSxtYXRodmFyaWFudEdRJ25vcm1hbEYnLyUmZmVuY2VHUSZmYWxzZUYnLyUqc2VwYXJhdG9yR0ZELyUpc3RyZXRjaHlHRkQvJSpzeW1tZXRyaWNHRkQvJShsYXJnZW9wR0ZELyUubW92YWJsZWxpbWl0c0dGRC8lJ2FjY2VudEdGRC8lJ2xzcGFjZUdRJjAuMGVtRicvJSdyc3BhY2VHRlMvJSVzaXplR1EjMTJGJ0Y5LyUrZXhlY3V0YWJsZUdGRC8lKXJlYWRvbmx5R1EldHJ1ZUYnL0Y9USoyRH5PdXRwdXRGJ0Y/LUYjNiktRiM2KkY1LUkjbWlHRiQ2J1EiUkYnLyUnaXRhbGljR0ZnbkY5RjwvRkBRJ2l0YWxpY0YnRlZGOUZZRmVuRmhuRj9GVkY5RllGZW5GaG5GPy8lLmxpbmV0aGlja25lc3NHUSIxRicvJStkZW5vbWFsaWduR1EnY2VudGVyRicvJSludW1hbGlnbkdGW3AvJSliZXZlbGxlZEdGREY5LUY2Ni1RMSZJbnZpc2libGVUaW1lcztGJ0Y/RkJGRUZHRklGS0ZNRk9GUUZULUZfbzYnUSJwRidGYm9GOUY8RmRvLUYsNiYtRiM2KUZeb0ZWRjlGWUZlbkZobkY/RjlGPEY/RlZGOUZZRmVuRmhuRj9GOUY8Rj8tRjY2MFEmJmxlcTtGJ0Y5RllGPEY/RkJGRUZHRklGS0ZNRk8vRlJRLDAuMjc3Nzc3OGVtRicvRlVGXnEtSSNtbkdGJDYnUSIwRidGOUZZRjxGP0ZWRjlGWUY8Rj8=">LUklbXJvd0c2Iy9JK21vZHVsZW5hbWVHNiJJLFR5cGVzZXR0aW5nR0koX3N5c2xpYkdGJzYqLUkobWZlbmNlZEdGJDYmLUYjNiwtSSZtZnJhY0dGJDYpLUYjNiktSSNtb0dGJDYvUTAmRGlmZmVyZW50aWFsRDtGJy8lK2ZvcmVncm91bmRHUShbMCwwLDBdRicvJTBmb250X3N0eWxlX25hbWVHUSgyRH5NYXRoRicvJSxtYXRodmFyaWFudEdRJ25vcm1hbEYnLyUmZmVuY2VHUSZmYWxzZUYnLyUqc2VwYXJhdG9yR0ZELyUpc3RyZXRjaHlHRkQvJSpzeW1tZXRyaWNHRkQvJShsYXJnZW9wR0ZELyUubW92YWJsZWxpbWl0c0dGRC8lJ2FjY2VudEdGRC8lJ2xzcGFjZUdRJjAuMGVtRicvJSdyc3BhY2VHRlMvJSVzaXplR1EjMTJGJ0Y5LyUrZXhlY3V0YWJsZUdGRC8lKXJlYWRvbmx5R1EldHJ1ZUYnL0Y9USoyRH5PdXRwdXRGJ0Y/LUYjNiktRiM2KkY1LUkjbWlHRiQ2J1EiUkYnLyUnaXRhbGljR0ZnbkY5RjwvRkBRJ2l0YWxpY0YnRlZGOUZZRmVuRmhuRj9GVkY5RllGZW5GaG5GPy8lLmxpbmV0aGlja25lc3NHUSIxRicvJStkZW5vbWFsaWduR1EnY2VudGVyRicvJSludW1hbGlnbkdGW3AvJSliZXZlbGxlZEdGREY5LUY2Ni1RMSZJbnZpc2libGVUaW1lcztGJ0Y/RkJGRUZHRklGS0ZNRk9GUUZULUZfbzYnUSJwRidGYm9GOUY8RmRvLUYsNiYtRiM2KUZeb0ZWRjlGWUZlbkZobkY/RjlGPEY/RlZGOUZZRmVuRmhuRj9GOUY8Rj8tRjY2MFEmJmxlcTtGJ0Y5RllGPEY/RkJGRUZHRklGS0ZNRk8vRlJRLDAuMjc3Nzc3OGVtRicvRlVGXnEtSSNtbkdGJDYnUSIwRidGOUZZRjxGP0ZWRjlGWUY8Rj8=</Equation><Font style="Text"> and </Font><Equation executable="true" style="2D Input" input-equation="" display="LUklbXJvd0c2Iy9JK21vZHVsZW5hbWVHNiJJLFR5cGVzZXR0aW5nR0koX3N5c2xpYkdGJzYoLUkobWZlbmNlZEdGJDYlLUYjNistSSZtZnJhY0dGJDYpLUYjNigtSSNtb0dGJDYuUTAmRGlmZmVyZW50aWFsRDtGJy8lK2ZvcmVncm91bmRHUShbMCwwLDBdRicvJSxtYXRodmFyaWFudEdRJ25vcm1hbEYnLyUmZmVuY2VHUSZmYWxzZUYnLyUqc2VwYXJhdG9yR0ZBLyUpc3RyZXRjaHlHRkEvJSpzeW1tZXRyaWNHRkEvJShsYXJnZW9wR0ZBLyUubW92YWJsZWxpbWl0c0dGQS8lJ2FjY2VudEdGQS8lJ2xzcGFjZUdRJjAuMGVtRicvJSdyc3BhY2VHRlAvJSVzaXplR1EjMTJGJ0Y5LyUpcmVhZG9ubHlHUSV0cnVlRicvJTBmb250X3N0eWxlX25hbWVHUSoyRH5PdXRwdXRGJ0Y8LUYjNigtRiM2KUY1LUkjbWlHRiQ2JlEiUkYnLyUnaXRhbGljR0ZYRjkvRj1RJ2l0YWxpY0YnRlNGOUZWRllGPEZTRjlGVkZZRjwvJS5saW5ldGhpY2tuZXNzR1EiMUYnLyUrZGVub21hbGlnbkdRJ2NlbnRlckYnLyUpbnVtYWxpZ25HRmdvLyUpYmV2ZWxsZWRHRkFGOS1GNjYtUTEmSW52aXNpYmxlVGltZXM7RidGPEY/RkJGREZGRkhGSkZMRk5GUS1GW282I1EnYGZfX0pgRictRiw2JS1GIzYoRmpuRlNGOUZWRllGPEY5RjxGU0Y5RlZGWUY8RjlGPC1GW282I1EhRidGU0Y5L0ZaUSgyRH5NYXRoRidGPA==">LUklbXJvd0c2Iy9JK21vZHVsZW5hbWVHNiJJLFR5cGVzZXR0aW5nR0koX3N5c2xpYkdGJzYoLUkobWZlbmNlZEdGJDYlLUYjNistSSZtZnJhY0dGJDYpLUYjNigtSSNtb0dGJDYuUTAmRGlmZmVyZW50aWFsRDtGJy8lK2ZvcmVncm91bmRHUShbMCwwLDBdRicvJSxtYXRodmFyaWFudEdRJ25vcm1hbEYnLyUmZmVuY2VHUSZmYWxzZUYnLyUqc2VwYXJhdG9yR0ZBLyUpc3RyZXRjaHlHRkEvJSpzeW1tZXRyaWNHRkEvJShsYXJnZW9wR0ZBLyUubW92YWJsZWxpbWl0c0dGQS8lJ2FjY2VudEdGQS8lJ2xzcGFjZUdRJjAuMGVtRicvJSdyc3BhY2VHRlAvJSVzaXplR1EjMTJGJ0Y5LyUpcmVhZG9ubHlHUSV0cnVlRicvJTBmb250X3N0eWxlX25hbWVHUSoyRH5PdXRwdXRGJ0Y8LUYjNigtRiM2KUY1LUkjbWlHRiQ2JlEiUkYnLyUnaXRhbGljR0ZYRjkvRj1RJ2l0YWxpY0YnRlNGOUZWRllGPEZTRjlGVkZZRjwvJS5saW5ldGhpY2tuZXNzR1EiMUYnLyUrZGVub21hbGlnbkdRJ2NlbnRlckYnLyUpbnVtYWxpZ25HRmdvLyUpYmV2ZWxsZWRHRkFGOS1GNjYtUTEmSW52aXNpYmxlVGltZXM7RidGPEY/RkJGREZGRkhGSkZMRk5GUS1GW282I1EnYGZfX0pgRictRiw2JS1GIzYoRmpuRlNGOUZWRllGPEY5RjxGU0Y5RlZGWUY8RjlGPC1GW282I1EhRidGU0Y5L0ZaUSgyRH5NYXRoRidGPA==</Equation><Font style="2D Math" executable="true">, </Font><Equation executable="true" style="2D Input" input-equation="" display="LUklbXJvd0c2Iy9JK21vZHVsZW5hbWVHNiJJLFR5cGVzZXR0aW5nR0koX3N5c2xpYkdGJzYpLUkobWZlbmNlZEdGJDYmLUYjNiwtSSZtZnJhY0dGJDYpLUYjNiktSSNtb0dGJDYvUTAmRGlmZmVyZW50aWFsRDtGJy8lK2ZvcmVncm91bmRHUShbMCwwLDBdRicvJTBmb250X3N0eWxlX25hbWVHUSgyRH5NYXRoRicvJSxtYXRodmFyaWFudEdRJ25vcm1hbEYnLyUmZmVuY2VHUSZmYWxzZUYnLyUqc2VwYXJhdG9yR0ZELyUpc3RyZXRjaHlHRkQvJSpzeW1tZXRyaWNHRkQvJShsYXJnZW9wR0ZELyUubW92YWJsZWxpbWl0c0dGRC8lJ2FjY2VudEdGRC8lJ2xzcGFjZUdRJjAuMGVtRicvJSdyc3BhY2VHRlMvJSVzaXplR1EjMTJGJ0Y5LyUrZXhlY3V0YWJsZUdGRC8lKXJlYWRvbmx5R1EldHJ1ZUYnL0Y9USoyRH5PdXRwdXRGJ0Y/LUYjNiktRiM2KkY1LUkjbWlHRiQ2J1EiUkYnLyUnaXRhbGljR0ZnbkY5RjwvRkBRJ2l0YWxpY0YnRlZGOUZZRmVuRmhuRj9GVkY5RllGZW5GaG5GPy8lLmxpbmV0aGlja25lc3NHUSIxRicvJStkZW5vbWFsaWduR1EnY2VudGVyRicvJSludW1hbGlnbkdGW3AvJSliZXZlbGxlZEdGREY5LUY2Ni1RMSZJbnZpc2libGVUaW1lcztGJ0Y/RkJGRUZHRklGS0ZNRk9GUUZULUZfbzYjUSdgZl9fQWBGJy1GLDYmLUYjNilGXm9GVkY5RllGZW5GaG5GP0Y5RjxGP0ZWRjlGWUZlbkZobkY/RjlGPEY/LUZfbzYjUSFGJ0ZWRjlGWUY8Rj8=">LUklbXJvd0c2Iy9JK21vZHVsZW5hbWVHNiJJLFR5cGVzZXR0aW5nR0koX3N5c2xpYkdGJzYpLUkobWZlbmNlZEdGJDYmLUYjNiwtSSZtZnJhY0dGJDYpLUYjNiktSSNtb0dGJDYvUTAmRGlmZmVyZW50aWFsRDtGJy8lK2ZvcmVncm91bmRHUShbMCwwLDBdRicvJTBmb250X3N0eWxlX25hbWVHUSgyRH5NYXRoRicvJSxtYXRodmFyaWFudEdRJ25vcm1hbEYnLyUmZmVuY2VHUSZmYWxzZUYnLyUqc2VwYXJhdG9yR0ZELyUpc3RyZXRjaHlHRkQvJSpzeW1tZXRyaWNHRkQvJShsYXJnZW9wR0ZELyUubW92YWJsZWxpbWl0c0dGRC8lJ2FjY2VudEdGRC8lJ2xzcGFjZUdRJjAuMGVtRicvJSdyc3BhY2VHRlMvJSVzaXplR1EjMTJGJ0Y5LyUrZXhlY3V0YWJsZUdGRC8lKXJlYWRvbmx5R1EldHJ1ZUYnL0Y9USoyRH5PdXRwdXRGJ0Y/LUYjNiktRiM2KkY1LUkjbWlHRiQ2J1EiUkYnLyUnaXRhbGljR0ZnbkY5RjwvRkBRJ2l0YWxpY0YnRlZGOUZZRmVuRmhuRj9GVkY5RllGZW5GaG5GPy8lLmxpbmV0aGlja25lc3NHUSIxRicvJStkZW5vbWFsaWduR1EnY2VudGVyRicvJSludW1hbGlnbkdGW3AvJSliZXZlbGxlZEdGREY5LUY2Ni1RMSZJbnZpc2libGVUaW1lcztGJ0Y/RkJGRUZHRklGS0ZNRk9GUUZULUZfbzYjUSdgZl9fQWBGJy1GLDYmLUYjNilGXm9GVkY5RllGZW5GaG5GP0Y5RjxGP0ZWRjlGWUZlbkZobkY/RjlGPEY/LUZfbzYjUSFGJ0ZWRjlGWUY8Rj8=</Equation><Font style="Text"> and</Font><Equation executable="true" style="2D Input" input-equation="" display="LUklbXJvd0c2Iy9JK21vZHVsZW5hbWVHNiJJLFR5cGVzZXR0aW5nR0koX3N5c2xpYkdGJzYpLUkobWZlbmNlZEdGJDYmLUYjNiwtSSZtZnJhY0dGJDYpLUYjNiktSSNtb0dGJDYvUTAmRGlmZmVyZW50aWFsRDtGJy8lK2ZvcmVncm91bmRHUShbMCwwLDBdRicvJTBmb250X3N0eWxlX25hbWVHUSgyRH5NYXRoRicvJSxtYXRodmFyaWFudEdRJ25vcm1hbEYnLyUmZmVuY2VHUSZmYWxzZUYnLyUqc2VwYXJhdG9yR0ZELyUpc3RyZXRjaHlHRkQvJSpzeW1tZXRyaWNHRkQvJShsYXJnZW9wR0ZELyUubW92YWJsZWxpbWl0c0dGRC8lJ2FjY2VudEdGRC8lJ2xzcGFjZUdRJjAuMGVtRicvJSdyc3BhY2VHRlMvJSVzaXplR1EjMTJGJ0Y5LyUrZXhlY3V0YWJsZUdGRC8lKXJlYWRvbmx5R1EldHJ1ZUYnL0Y9USoyRH5PdXRwdXRGJ0Y/LUYjNiktRiM2KkY1LUkjbWlHRiQ2J1EiUkYnLyUnaXRhbGljR0ZnbkY5RjwvRkBRJ2l0YWxpY0YnRlZGOUZZRmVuRmhuRj9GVkY5RllGZW5GaG5GPy8lLmxpbmV0aGlja25lc3NHUSIxRicvJStkZW5vbWFsaWduR1EnY2VudGVyRicvJSludW1hbGlnbkdGW3AvJSliZXZlbGxlZEdGREY5LUY2Ni1RMSZJbnZpc2libGVUaW1lcztGJ0Y/RkJGRUZHRklGS0ZNRk9GUUZULUZfbzYnUSJwRidGYm9GOUY8RmRvLUYsNiYtRiM2KUZeb0ZWRjlGWUZlbkZobkY/RjlGPEY/RlZGOUZZRmVuRmhuRj9GOUY8Rj8tRl9vNiNRIUYnRlZGOUZZRjxGPw==">LUklbXJvd0c2Iy9JK21vZHVsZW5hbWVHNiJJLFR5cGVzZXR0aW5nR0koX3N5c2xpYkdGJzYpLUkobWZlbmNlZEdGJDYmLUYjNiwtSSZtZnJhY0dGJDYpLUYjNiktSSNtb0dGJDYvUTAmRGlmZmVyZW50aWFsRDtGJy8lK2ZvcmVncm91bmRHUShbMCwwLDBdRicvJTBmb250X3N0eWxlX25hbWVHUSgyRH5NYXRoRicvJSxtYXRodmFyaWFudEdRJ25vcm1hbEYnLyUmZmVuY2VHUSZmYWxzZUYnLyUqc2VwYXJhdG9yR0ZELyUpc3RyZXRjaHlHRkQvJSpzeW1tZXRyaWNHRkQvJShsYXJnZW9wR0ZELyUubW92YWJsZWxpbWl0c0dGRC8lJ2FjY2VudEdGRC8lJ2xzcGFjZUdRJjAuMGVtRicvJSdyc3BhY2VHRlMvJSVzaXplR1EjMTJGJ0Y5LyUrZXhlY3V0YWJsZUdGRC8lKXJlYWRvbmx5R1EldHJ1ZUYnL0Y9USoyRH5PdXRwdXRGJ0Y/LUYjNiktRiM2KkY1LUkjbWlHRiQ2J1EiUkYnLyUnaXRhbGljR0ZnbkY5RjwvRkBRJ2l0YWxpY0YnRlZGOUZZRmVuRmhuRj9GVkY5RllGZW5GaG5GPy8lLmxpbmV0aGlja25lc3NHUSIxRicvJStkZW5vbWFsaWduR1EnY2VudGVyRicvJSludW1hbGlnbkdGW3AvJSliZXZlbGxlZEdGREY5LUY2Ni1RMSZJbnZpc2libGVUaW1lcztGJ0Y/RkJGRUZHRklGS0ZNRk9GUUZULUZfbzYnUSJwRidGYm9GOUY8RmRvLUYsNiYtRiM2KUZeb0ZWRjlGWUZlbkZobkY/RjlGPEY/RlZGOUZZRmVuRmhuRj9GOUY8Rj8tRl9vNiNRIUYnRlZGOUZZRjxGPw==</Equation><Font style="Text"> are not all equal to 0, it can be inferred from expression (2.22) that the derivative </Font><Equation executable="false" style="2D Math" input-equation="" display="LUklbXJvd0c2Iy9JK21vZHVsZW5hbWVHNiJJLFR5cGVzZXR0aW5nR0koX3N5c2xpYkdGJzYmLUkmbWZyYWNHRiQ2KC1GIzYlLUkjbWlHRiQ2I1EoYGRDX19BYEYnLyUlc2l6ZUdRIzEyRicvJSxtYXRodmFyaWFudEdRJ25vcm1hbEYnLUYjNiUtRjE2I1ErYGQmbXU7X19BYEYnRjRGNy8lLmxpbmV0aGlja25lc3NHUSIxRicvJStkZW5vbWFsaWduR1EnY2VudGVyRicvJSludW1hbGlnbkdGRC8lKWJldmVsbGVkR1EmZmFsc2VGJy1GMTYjUSFGJ0Y0Rjc=">LUklbXJvd0c2Iy9JK21vZHVsZW5hbWVHNiJJLFR5cGVzZXR0aW5nR0koX3N5c2xpYkdGJzYmLUkmbWZyYWNHRiQ2KC1GIzYlLUkjbWlHRiQ2I1EoYGRDX19BYEYnLyUlc2l6ZUdRIzEyRicvJSxtYXRodmFyaWFudEdRJ25vcm1hbEYnLUYjNiUtRjE2I1ErYGQmbXU7X19BYEYnRjRGNy8lLmxpbmV0aGlja25lc3NHUSIxRicvJStkZW5vbWFsaWduR1EnY2VudGVyRicvJSludW1hbGlnbkdGRC8lKWJldmVsbGVkR1EmZmFsc2VGJy1GMTYjUSFGJ0Y0Rjc=</Equation><Font style="Text"> is  strictly <Font bold="true" italic="true">negative</Font>, as long as the derivative </Font><Equation executable="false" style="2D Math" input-equation="" display="LUklbXJvd0c2Iy9JK21vZHVsZW5hbWVHNiJJLFR5cGVzZXR0aW5nR0koX3N5c2xpYkdGJzYmLUkobWZlbmNlZEdGJDYkLUYjNiYtSSZtZnJhY0dGJDYoLUYjNiQtSSNtb0dGJDYtUTAmRGlmZmVyZW50aWFsRDtGJy8lLG1hdGh2YXJpYW50R1Enbm9ybWFsRicvJSZmZW5jZUdRJmZhbHNlRicvJSpzZXBhcmF0b3JHRj4vJSlzdHJldGNoeUdGPi8lKnN5bW1ldHJpY0dGPi8lKGxhcmdlb3BHRj4vJS5tb3ZhYmxlbGltaXRzR0Y+LyUnYWNjZW50R0Y+LyUnbHNwYWNlR1EmMC4wZW1GJy8lJ3JzcGFjZUdGTUY5LUYjNiYtSSNtaUdGJDYjUSFGJy1GIzYlRjUtRlM2JVEiUkYnLyUnaXRhbGljR1EldHJ1ZUYnL0Y6USdpdGFsaWNGJ0Y5RlJGOS8lLmxpbmV0aGlja25lc3NHUSIxRicvJStkZW5vbWFsaWduR1EnY2VudGVyRicvJSludW1hbGlnbkdGX28vJSliZXZlbGxlZEdGPi1GNjYtUTEmSW52aXNpYmxlVGltZXM7RidGOUY8Rj9GQUZDRkVGR0ZJRktGTi1GMTYoLUYsNiQtRiM2JS1GUzYjUSdgZl9fSmBGJy1GLDYkLUYjNiRGWEY5RjlGOUY5LUYjNiQtRiw2JC1GIzYlLUZTNiNRJ2BnX19KYEYnRmBwRjlGOUY5RmpuRl1vRmBvRmJvRjlGOUZSLyUlc2l6ZUdRIzEyRidGOQ==">LUklbXJvd0c2Iy9JK21vZHVsZW5hbWVHNiJJLFR5cGVzZXR0aW5nR0koX3N5c2xpYkdGJzYmLUkobWZlbmNlZEdGJDYkLUYjNiYtSSZtZnJhY0dGJDYoLUYjNiQtSSNtb0dGJDYtUTAmRGlmZmVyZW50aWFsRDtGJy8lLG1hdGh2YXJpYW50R1Enbm9ybWFsRicvJSZmZW5jZUdRJmZhbHNlRicvJSpzZXBhcmF0b3JHRj4vJSlzdHJldGNoeUdGPi8lKnN5bW1ldHJpY0dGPi8lKGxhcmdlb3BHRj4vJS5tb3ZhYmxlbGltaXRzR0Y+LyUnYWNjZW50R0Y+LyUnbHNwYWNlR1EmMC4wZW1GJy8lJ3JzcGFjZUdGTUY5LUYjNiYtSSNtaUdGJDYjUSFGJy1GIzYlRjUtRlM2JVEiUkYnLyUnaXRhbGljR1EldHJ1ZUYnL0Y6USdpdGFsaWNGJ0Y5RlJGOS8lLmxpbmV0aGlja25lc3NHUSIxRicvJStkZW5vbWFsaWduR1EnY2VudGVyRicvJSludW1hbGlnbkdGX28vJSliZXZlbGxlZEdGPi1GNjYtUTEmSW52aXNpYmxlVGltZXM7RidGOUY8Rj9GQUZDRkVGR0ZJRktGTi1GMTYoLUYsNiQtRiM2JS1GUzYjUSdgZl9fSmBGJy1GLDYkLUYjNiRGWEY5RjlGOUY5LUYjNiQtRiw2JC1GIzYlLUZTNiNRJ2BnX19KYEYnRmBwRjlGOUY5RmpuRl1vRmBvRmJvRjlGOUZSLyUlc2l6ZUdRIzEyRidGOQ==</Equation><Font style="Text"> is <Font bold="true" italic="true">non-negative</Font>:

                                                                                          </Font><Equation executable="false" style="2D Math" input-equation="" display="LUklbXJvd0c2Iy9JK21vZHVsZW5hbWVHNiJJLFR5cGVzZXR0aW5nR0koX3N5c2xpYkdGJzYnLUkobWZlbmNlZEdGJDYkLUYjNiYtSSZtZnJhY0dGJDYoLUYjNiQtSSNtb0dGJDYtUTAmRGlmZmVyZW50aWFsRDtGJy8lLG1hdGh2YXJpYW50R1Enbm9ybWFsRicvJSZmZW5jZUdRJmZhbHNlRicvJSpzZXBhcmF0b3JHRj4vJSlzdHJldGNoeUdGPi8lKnN5bW1ldHJpY0dGPi8lKGxhcmdlb3BHRj4vJS5tb3ZhYmxlbGltaXRzR0Y+LyUnYWNjZW50R0Y+LyUnbHNwYWNlR1EmMC4wZW1GJy8lJ3JzcGFjZUdGTUY5LUYjNiYtSSNtaUdGJDYjUSFGJy1GIzYlRjUtRlM2JVEiUkYnLyUnaXRhbGljR1EldHJ1ZUYnL0Y6USdpdGFsaWNGJ0Y5RlJGOS8lLmxpbmV0aGlja25lc3NHUSIxRicvJStkZW5vbWFsaWduR1EnY2VudGVyRicvJSludW1hbGlnbkdGX28vJSliZXZlbGxlZEdGPi1GNjYtUTEmSW52aXNpYmxlVGltZXM7RidGOUY8Rj9GQUZDRkVGR0ZJRktGTi1GMTYoLUYsNiQtRiM2JS1GUzYjUSdgZl9fSmBGJy1GLDYkLUYjNiRGWEY5RjlGOUY5LUYjNiQtRiw2JC1GIzYlLUZTNiNRJ2BnX19KYEYnRmBwRjlGOUY5RmpuRl1vRmBvRmJvRjlGOS1GNjYtUS8mR3JlYXRlckVxdWFsO0YnRjlGPEY/RkFGQ0ZFRkdGSS9GTFEsMC4yNzc3Nzc4ZW1GJy9GT0ZhcS1JI21uR0YkNiRRIjBGJ0Y5LyUlc2l6ZUdRIzEyRidGOQ==">LUklbXJvd0c2Iy9JK21vZHVsZW5hbWVHNiJJLFR5cGVzZXR0aW5nR0koX3N5c2xpYkdGJzYnLUkobWZlbmNlZEdGJDYkLUYjNiYtSSZtZnJhY0dGJDYoLUYjNiQtSSNtb0dGJDYtUTAmRGlmZmVyZW50aWFsRDtGJy8lLG1hdGh2YXJpYW50R1Enbm9ybWFsRicvJSZmZW5jZUdRJmZhbHNlRicvJSpzZXBhcmF0b3JHRj4vJSlzdHJldGNoeUdGPi8lKnN5bW1ldHJpY0dGPi8lKGxhcmdlb3BHRj4vJS5tb3ZhYmxlbGltaXRzR0Y+LyUnYWNjZW50R0Y+LyUnbHNwYWNlR1EmMC4wZW1GJy8lJ3JzcGFjZUdGTUY5LUYjNiYtSSNtaUdGJDYjUSFGJy1GIzYlRjUtRlM2JVEiUkYnLyUnaXRhbGljR1EldHJ1ZUYnL0Y6USdpdGFsaWNGJ0Y5RlJGOS8lLmxpbmV0aGlja25lc3NHUSIxRicvJStkZW5vbWFsaWduR1EnY2VudGVyRicvJSludW1hbGlnbkdGX28vJSliZXZlbGxlZEdGPi1GNjYtUTEmSW52aXNpYmxlVGltZXM7RidGOUY8Rj9GQUZDRkVGR0ZJRktGTi1GMTYoLUYsNiQtRiM2JS1GUzYjUSdgZl9fSmBGJy1GLDYkLUYjNiRGWEY5RjlGOUY5LUYjNiQtRiw2JC1GIzYlLUZTNiNRJ2BnX19KYEYnRmBwRjlGOUY5RmpuRl1vRmBvRmJvRjlGOS1GNjYtUS8mR3JlYXRlckVxdWFsO0YnRjlGPEY/RkFGQ0ZFRkdGSS9GTFEsMC4yNzc3Nzc4ZW1GJy9GT0ZhcS1JI21uR0YkNiRRIjBGJ0Y5LyUlc2l6ZUdRIzEyRidGOQ==</Equation><Font style="Text">

since under this condition expressions (2.22) for </Font><Equation executable="false" style="2D Math" input-equation="" display="LUklbXJvd0c2Iy9JK21vZHVsZW5hbWVHNiJJLFR5cGVzZXR0aW5nR0koX3N5c2xpYkdGJzYnLUklbXN1cEdGJDYlLUkjbWlHRiQ2JVEiREYnLyUnaXRhbGljR1EmZmFsc2VGJy8lLG1hdGh2YXJpYW50R1Enbm9ybWFsRictRiM2Ji1JI21vR0YkNi1RKiZ1bWludXMwO0YnRjUvJSZmZW5jZUdGNC8lKnNlcGFyYXRvckdGNC8lKXN0cmV0Y2h5R0Y0LyUqc3ltbWV0cmljR0Y0LyUobGFyZ2VvcEdGNC8lLm1vdmFibGVsaW1pdHNHRjQvJSdhY2NlbnRHRjQvJSdsc3BhY2VHUSwwLjIyMjIyMjJlbUYnLyUncnNwYWNlR0ZOLUkjbW5HRiQ2JFEiMUYnRjUvRjNRJXRydWVGJy9GNlEnaXRhbGljRicvJTFzdXBlcnNjcmlwdHNoaWZ0R1EiMEYnLUY7Ni1RJyZzZG90O0YnRjVGPkZARkJGREZGRkhGSi9GTVEmMC4wZW1GJy9GUEZqbi1JJm1mcmFjR0YkNigtRiM2JC1GLzYjUShgZENfX0FgRidGNS1GIzYkLUYvNiNRK2BkJm11O19fQWBGJ0Y1LyUubGluZXRoaWNrbmVzc0dGVC8lK2Rlbm9tYWxpZ25HUSdjZW50ZXJGJy8lKW51bWFsaWduR0ZdcC8lKWJldmVsbGVkR0Y0LyUlc2l6ZUdRIzEyRidGNQ==">LUklbXJvd0c2Iy9JK21vZHVsZW5hbWVHNiJJLFR5cGVzZXR0aW5nR0koX3N5c2xpYkdGJzYnLUklbXN1cEdGJDYlLUkjbWlHRiQ2JVEiREYnLyUnaXRhbGljR1EmZmFsc2VGJy8lLG1hdGh2YXJpYW50R1Enbm9ybWFsRictRiM2Ji1JI21vR0YkNi1RKiZ1bWludXMwO0YnRjUvJSZmZW5jZUdGNC8lKnNlcGFyYXRvckdGNC8lKXN0cmV0Y2h5R0Y0LyUqc3ltbWV0cmljR0Y0LyUobGFyZ2VvcEdGNC8lLm1vdmFibGVsaW1pdHNHRjQvJSdhY2NlbnRHRjQvJSdsc3BhY2VHUSwwLjIyMjIyMjJlbUYnLyUncnNwYWNlR0ZOLUkjbW5HRiQ2JFEiMUYnRjUvRjNRJXRydWVGJy9GNlEnaXRhbGljRicvJTFzdXBlcnNjcmlwdHNoaWZ0R1EiMEYnLUY7Ni1RJyZzZG90O0YnRjVGPkZARkJGREZGRkhGSi9GTVEmMC4wZW1GJy9GUEZqbi1JJm1mcmFjR0YkNigtRiM2JC1GLzYjUShgZENfX0FgRidGNS1GIzYkLUYvNiNRK2BkJm11O19fQWBGJ0Y1LyUubGluZXRoaWNrbmVzc0dGVC8lK2Rlbm9tYWxpZ25HUSdjZW50ZXJGJy8lKW51bWFsaWduR0ZdcC8lKWJldmVsbGVkR0Y0LyUlc2l6ZUdRIzEyRidGNQ==</Equation><Font style="Text"> is positive and the determinant </Font><Equation executable="false" style="2D Math" input-equation="" display="LUklbXJvd0c2Iy9JK21vZHVsZW5hbWVHNiJJLFR5cGVzZXR0aW5nR0koX3N5c2xpYkdGJzYlLUkjbWlHRiQ2JVEiREYnLyUnaXRhbGljR1EmZmFsc2VGJy8lLG1hdGh2YXJpYW50R1Enbm9ybWFsRicvJSVzaXplR1EjMTJGJ0Yy">LUklbXJvd0c2Iy9JK21vZHVsZW5hbWVHNiJJLFR5cGVzZXR0aW5nR0koX3N5c2xpYkdGJzYlLUkjbWlHRiQ2JVEiREYnLyUnaXRhbGljR1EmZmFsc2VGJy8lLG1hdGh2YXJpYW50R1Enbm9ybWFsRicvJSVzaXplR1EjMTJGJ0Yy</Equation><Font style="Text"> of the Jacobian is negative.
<Font bold="true">Altogether the evaluation of these derivatives implies that any increase in mortality, be it juvenile or adult mortality, will only lead to decreases in both juvenile and adult density in equilibrium as long as the derivtives:
<Font italic="true">
                                                                                          </Font></Font></Font><Equation executable="false" style="2D Math" input-equation="" display="LUklbXJvd0c2Iy9JK21vZHVsZW5hbWVHNiJJLFR5cGVzZXR0aW5nR0koX3N5c2xpYkdGJzYmLUkobWZlbmNlZEdGJDYkLUYjNiYtSSZtZnJhY0dGJDYoLUYjNiQtSSNtb0dGJDYtUTAmRGlmZmVyZW50aWFsRDtGJy8lLG1hdGh2YXJpYW50R1Enbm9ybWFsRicvJSZmZW5jZUdRJmZhbHNlRicvJSpzZXBhcmF0b3JHRj4vJSlzdHJldGNoeUdGPi8lKnN5bW1ldHJpY0dGPi8lKGxhcmdlb3BHRj4vJS5tb3ZhYmxlbGltaXRzR0Y+LyUnYWNjZW50R0Y+LyUnbHNwYWNlR1EmMC4wZW1GJy8lJ3JzcGFjZUdGTUY5LUYjNiYtSSNtaUdGJDYjUSFGJy1GIzYlRjUtRlM2JVEiUkYnLyUnaXRhbGljR1EldHJ1ZUYnL0Y6USdpdGFsaWNGJ0Y5RlJGOS8lLmxpbmV0aGlja25lc3NHUSIxRicvJStkZW5vbWFsaWduR1EnY2VudGVyRicvJSludW1hbGlnbkdGX28vJSliZXZlbGxlZEdGPi1GNjYtUTEmSW52aXNpYmxlVGltZXM7RidGOUY8Rj9GQUZDRkVGR0ZJRktGTi1GMTYoLUYsNiQtRiM2JS1GUzYjUSdgZl9fSmBGJy1GLDYkLUYjNiRGWEY5RjlGOUY5LUYjNiQtRiw2JC1GIzYlLUZTNiNRJ2BnX19KYEYnRmBwRjlGOUY5RmpuRl1vRmBvRmJvRjlGOUZSLyUlc2l6ZUdRIzEyRidGOQ==">LUklbXJvd0c2Iy9JK21vZHVsZW5hbWVHNiJJLFR5cGVzZXR0aW5nR0koX3N5c2xpYkdGJzYmLUkobWZlbmNlZEdGJDYkLUYjNiYtSSZtZnJhY0dGJDYoLUYjNiQtSSNtb0dGJDYtUTAmRGlmZmVyZW50aWFsRDtGJy8lLG1hdGh2YXJpYW50R1Enbm9ybWFsRicvJSZmZW5jZUdRJmZhbHNlRicvJSpzZXBhcmF0b3JHRj4vJSlzdHJldGNoeUdGPi8lKnN5bW1ldHJpY0dGPi8lKGxhcmdlb3BHRj4vJS5tb3ZhYmxlbGltaXRzR0Y+LyUnYWNjZW50R0Y+LyUnbHNwYWNlR1EmMC4wZW1GJy8lJ3JzcGFjZUdGTUY5LUYjNiYtSSNtaUdGJDYjUSFGJy1GIzYlRjUtRlM2JVEiUkYnLyUnaXRhbGljR1EldHJ1ZUYnL0Y6USdpdGFsaWNGJ0Y5RlJGOS8lLmxpbmV0aGlja25lc3NHUSIxRicvJStkZW5vbWFsaWduR1EnY2VudGVyRicvJSludW1hbGlnbkdGX28vJSliZXZlbGxlZEdGPi1GNjYtUTEmSW52aXNpYmxlVGltZXM7RidGOUY8Rj9GQUZDRkVGR0ZJRktGTi1GMTYoLUYsNiQtRiM2JS1GUzYjUSdgZl9fSmBGJy1GLDYkLUYjNiRGWEY5RjlGOUY5LUYjNiQtRiw2JC1GIzYlLUZTNiNRJ2BnX19KYEYnRmBwRjlGOUY5RmpuRl1vRmBvRmJvRjlGOUZSLyUlc2l6ZUdRIzEyRidGOQ==</Equation><Font style="Text">
<Font bold="true">and</Font>
                                                                                           </Font><Equation executable="false" style="2D Math" input-equation="" display="LUklbXJvd0c2Iy9JK21vZHVsZW5hbWVHNiJJLFR5cGVzZXR0aW5nR0koX3N5c2xpYkdGJzYmLUkobWZlbmNlZEdGJDYkLUYjNiYtSSZtZnJhY0dGJDYoLUYjNiQtSSNtb0dGJDYtUTAmRGlmZmVyZW50aWFsRDtGJy8lLG1hdGh2YXJpYW50R1Enbm9ybWFsRicvJSZmZW5jZUdRJmZhbHNlRicvJSpzZXBhcmF0b3JHRj4vJSlzdHJldGNoeUdGPi8lKnN5bW1ldHJpY0dGPi8lKGxhcmdlb3BHRj4vJS5tb3ZhYmxlbGltaXRzR0Y+LyUnYWNjZW50R0Y+LyUnbHNwYWNlR1EmMC4wZW1GJy8lJ3JzcGFjZUdGTUY5LUYjNiYtSSNtaUdGJDYjUSFGJy1GIzYlRjUtRlM2JVEiUkYnLyUnaXRhbGljR1EldHJ1ZUYnL0Y6USdpdGFsaWNGJ0Y5RlJGOS8lLmxpbmV0aGlja25lc3NHUSIxRicvJStkZW5vbWFsaWduR1EnY2VudGVyRicvJSludW1hbGlnbkdGX28vJSliZXZlbGxlZEdGPi1GNjYtUTEmSW52aXNpYmxlVGltZXM7RidGOUY8Rj9GQUZDRkVGR0ZJRktGTi1GMTYoLUYsNiQtRiM2JS1GUzYjUSdgZl9fQWBGJy1GLDYkLUYjNiRGWEY5RjlGOUY5LUYjNiQtRiw2JC1GIzYlLUZTNiNRJ2BnX19BYEYnRmBwRjlGOUY5RmpuRl1vRmBvRmJvRjlGOUZSLyUlc2l6ZUdRIzEyRidGOQ==">LUklbXJvd0c2Iy9JK21vZHVsZW5hbWVHNiJJLFR5cGVzZXR0aW5nR0koX3N5c2xpYkdGJzYmLUkobWZlbmNlZEdGJDYkLUYjNiYtSSZtZnJhY0dGJDYoLUYjNiQtSSNtb0dGJDYtUTAmRGlmZmVyZW50aWFsRDtGJy8lLG1hdGh2YXJpYW50R1Enbm9ybWFsRicvJSZmZW5jZUdRJmZhbHNlRicvJSpzZXBhcmF0b3JHRj4vJSlzdHJldGNoeUdGPi8lKnN5bW1ldHJpY0dGPi8lKGxhcmdlb3BHRj4vJS5tb3ZhYmxlbGltaXRzR0Y+LyUnYWNjZW50R0Y+LyUnbHNwYWNlR1EmMC4wZW1GJy8lJ3JzcGFjZUdGTUY5LUYjNiYtSSNtaUdGJDYjUSFGJy1GIzYlRjUtRlM2JVEiUkYnLyUnaXRhbGljR1EldHJ1ZUYnL0Y6USdpdGFsaWNGJ0Y5RlJGOS8lLmxpbmV0aGlja25lc3NHUSIxRicvJStkZW5vbWFsaWduR1EnY2VudGVyRicvJSludW1hbGlnbkdGX28vJSliZXZlbGxlZEdGPi1GNjYtUTEmSW52aXNpYmxlVGltZXM7RidGOUY8Rj9GQUZDRkVGR0ZJRktGTi1GMTYoLUYsNiQtRiM2JS1GUzYjUSdgZl9fQWBGJy1GLDYkLUYjNiRGWEY5RjlGOUY5LUYjNiQtRiw2JC1GIzYlLUZTNiNRJ2BnX19BYEYnRmBwRjlGOUY5RmpuRl1vRmBvRmJvRjlGOUZSLyUlc2l6ZUdRIzEyRidGOQ==</Equation><Font bold="true" style="Text" italic="true">

</Font><Font bold="true" style="Text">are non-negative.<Font italic="true">

</Font>If the inequality<Font italic="true">  </Font></Font><Equation executable="false" style="2D Math" input-equation="" display="LUklbXJvd0c2Iy9JK21vZHVsZW5hbWVHNiJJLFR5cGVzZXR0aW5nR0koX3N5c2xpYkdGJzYnLUkobWZlbmNlZEdGJDYkLUYjNiYtSSZtZnJhY0dGJDYoLUYjNiQtSSNtb0dGJDYtUTAmRGlmZmVyZW50aWFsRDtGJy8lLG1hdGh2YXJpYW50R1Enbm9ybWFsRicvJSZmZW5jZUdRJmZhbHNlRicvJSpzZXBhcmF0b3JHRj4vJSlzdHJldGNoeUdGPi8lKnN5bW1ldHJpY0dGPi8lKGxhcmdlb3BHRj4vJS5tb3ZhYmxlbGltaXRzR0Y+LyUnYWNjZW50R0Y+LyUnbHNwYWNlR1EmMC4wZW1GJy8lJ3JzcGFjZUdGTUY5LUYjNiYtSSNtaUdGJDYjUSFGJy1GIzYlRjUtRlM2JVEiUkYnLyUnaXRhbGljR1EldHJ1ZUYnL0Y6USdpdGFsaWNGJ0Y5RlJGOS8lLmxpbmV0aGlja25lc3NHUSIxRicvJStkZW5vbWFsaWduR1EnY2VudGVyRicvJSludW1hbGlnbkdGX28vJSliZXZlbGxlZEdGPi1GNjYtUTEmSW52aXNpYmxlVGltZXM7RidGOUY8Rj9GQUZDRkVGR0ZJRktGTi1GMTYoLUYsNiQtRiM2JS1GUzYjUSdgZl9fSmBGJy1GLDYkLUYjNiRGWEY5RjlGOUY5LUYjNiQtRiw2JC1GIzYlLUZTNiNRJ2BnX19KYEYnRmBwRjlGOUY5RmpuRl1vRmBvRmJvRjlGOS1GNjYtUSI8RidGOUY8Rj9GQUZDRkVGR0ZJL0ZMUSwwLjI3Nzc3NzhlbUYnL0ZPRmFxLUkjbW5HRiQ2JFEiMEYnRjkvJSVzaXplR1EjMTJGJ0Y5">LUklbXJvd0c2Iy9JK21vZHVsZW5hbWVHNiJJLFR5cGVzZXR0aW5nR0koX3N5c2xpYkdGJzYnLUkobWZlbmNlZEdGJDYkLUYjNiYtSSZtZnJhY0dGJDYoLUYjNiQtSSNtb0dGJDYtUTAmRGlmZmVyZW50aWFsRDtGJy8lLG1hdGh2YXJpYW50R1Enbm9ybWFsRicvJSZmZW5jZUdRJmZhbHNlRicvJSpzZXBhcmF0b3JHRj4vJSlzdHJldGNoeUdGPi8lKnN5bW1ldHJpY0dGPi8lKGxhcmdlb3BHRj4vJS5tb3ZhYmxlbGltaXRzR0Y+LyUnYWNjZW50R0Y+LyUnbHNwYWNlR1EmMC4wZW1GJy8lJ3JzcGFjZUdGTUY5LUYjNiYtSSNtaUdGJDYjUSFGJy1GIzYlRjUtRlM2JVEiUkYnLyUnaXRhbGljR1EldHJ1ZUYnL0Y6USdpdGFsaWNGJ0Y5RlJGOS8lLmxpbmV0aGlja25lc3NHUSIxRicvJStkZW5vbWFsaWduR1EnY2VudGVyRicvJSludW1hbGlnbkdGX28vJSliZXZlbGxlZEdGPi1GNjYtUTEmSW52aXNpYmxlVGltZXM7RidGOUY8Rj9GQUZDRkVGR0ZJRktGTi1GMTYoLUYsNiQtRiM2JS1GUzYjUSdgZl9fSmBGJy1GLDYkLUYjNiRGWEY5RjlGOUY5LUYjNiQtRiw2JC1GIzYlLUZTNiNRJ2BnX19KYEYnRmBwRjlGOUY5RmpuRl1vRmBvRmJvRjlGOS1GNjYtUSI8RidGOUY8Rj9GQUZDRkVGR0ZJL0ZMUSwwLjI3Nzc3NzhlbUYnL0ZPRmFxLUkjbW5HRiQ2JFEiMEYnRjkvJSVzaXplR1EjMTJGJ0Y5</Equation><Font bold="true" style="Text" italic="true"> </Font><Font bold="true" style="Text">would hold, the juvenile maturation rate<Font italic="true"> </Font></Font><Equation executable="false" style="2D Math" input-equation="" display="LUklbXJvd0c2Iy9JK21vZHVsZW5hbWVHNiJJLFR5cGVzZXR0aW5nR0koX3N5c2xpYkdGJzYmLUkjbWlHRiQ2I1EnYGdfX0pgRictSShtZmVuY2VkR0YkNiQtRiM2JS1GLDYlUSJSRicvJSdpdGFsaWNHUSV0cnVlRicvJSxtYXRodmFyaWFudEdRJ2l0YWxpY0YnLyUlc2l6ZUdRIzEyRicvRjtRJ25vcm1hbEYnRkBGPUZA">LUklbXJvd0c2Iy9JK21vZHVsZW5hbWVHNiJJLFR5cGVzZXR0aW5nR0koX3N5c2xpYkdGJzYmLUkjbWlHRiQ2I1EnYGdfX0pgRictSShtZmVuY2VkR0YkNiQtRiM2JS1GLDYlUSJSRicvJSdpdGFsaWNHUSV0cnVlRicvJSxtYXRodmFyaWFudEdRJ2l0YWxpY0YnLyUlc2l6ZUdRIzEyRicvRjtRJ25vcm1hbEYnRkBGPUZA</Equation><Font bold="true" style="Text" italic="true"> </Font><Font bold="true" style="Text">would increase faster with an increase in resource density than the juvenile foraging rate<Font italic="true"> </Font></Font><Equation executable="false" style="2D Math" input-equation="" display="LUklbXJvd0c2Iy9JK21vZHVsZW5hbWVHNiJJLFR5cGVzZXR0aW5nR0koX3N5c2xpYkdGJzYmLUkjbWlHRiQ2I1EnYGZfX0pgRictSShtZmVuY2VkR0YkNiQtRiM2JS1GLDYlUSJSRicvJSdpdGFsaWNHUSV0cnVlRicvJSxtYXRodmFyaWFudEdRJ2l0YWxpY0YnLyUlc2l6ZUdRIzEyRicvRjtRJ25vcm1hbEYnRkBGPUZA">LUklbXJvd0c2Iy9JK21vZHVsZW5hbWVHNiJJLFR5cGVzZXR0aW5nR0koX3N5c2xpYkdGJzYmLUkjbWlHRiQ2I1EnYGZfX0pgRictSShtZmVuY2VkR0YkNiQtRiM2JS1GLDYlUSJSRicvJSdpdGFsaWNHUSV0cnVlRicvJSxtYXRodmFyaWFudEdRJ2l0YWxpY0YnLyUlc2l6ZUdRIzEyRicvRjtRJ25vcm1hbEYnRkBGPUZA</Equation><Font bold="true" style="Text" italic="true">. </Font><Font bold="true" style="Text">In other words, the efficiency with which juveniles can use acquired resources for maturation increases with resource density. If this condition holds the analysis above shows that adult equilibrium density can potentially increase with either juvenile or adult mortality.<Font italic="true">


</Font>If the inequality<Font italic="true"> </Font></Font><Equation executable="true" style="2D Input" input-equation="" display="LUklbXJvd0c2Iy9JK21vZHVsZW5hbWVHNiJJLFR5cGVzZXR0aW5nR0koX3N5c2xpYkdGJzYqLUkobWZlbmNlZEdGJDYlLUYjNiktSSZtZnJhY0dGJDYpLUYjNictSSNtb0dGJDYuUTAmRGlmZmVyZW50aWFsRDtGJy8lK2ZvcmVncm91bmRHUShbMCwwLDBdRicvJSxtYXRodmFyaWFudEdRJ25vcm1hbEYnLyUmZmVuY2VHUSZmYWxzZUYnLyUqc2VwYXJhdG9yR0ZBLyUpc3RyZXRjaHlHRkEvJSpzeW1tZXRyaWNHRkEvJShsYXJnZW9wR0ZBLyUubW92YWJsZWxpbWl0c0dGQS8lJ2FjY2VudEdGQS8lJ2xzcGFjZUdRJjAuMGVtRicvJSdyc3BhY2VHRlBGOS8lK2V4ZWN1dGFibGVHRkEvJTBmb250X3N0eWxlX25hbWVHUSgyRH5NYXRoRidGPC1GIzYpLUkjbWlHRiQ2I1EhRictRiM2KEY1LUZlbjYmUSJSRicvJSdpdGFsaWNHUSV0cnVlRidGOS9GPVEnaXRhbGljRidGOUZTRlVGPEZaRjlGU0ZVRjwvJS5saW5ldGhpY2tuZXNzR1EiMUYnLyUrZGVub21hbGlnbkdRJ2NlbnRlckYnLyUpbnVtYWxpZ25HRmdvLyUpYmV2ZWxsZWRHRkFGOS1GNjYtUTEmSW52aXNpYmxlVGltZXM7RidGPEY/RkJGREZGRkhGSkZMRk5GUS1GMTYpLUYsNiUtRiM2KC1GZW42I1EnYGZfX0FgRictRiw2JS1GIzYnRmpuRjlGU0ZVRjxGOUY8RjlGU0ZVRjxGOUY8LUYjNictRiw2JS1GIzYoLUZlbjYjUSdgZ19fQWBGJ0ZocEY5RlNGVUY8RjlGPEY5RlNGVUY8RmJvRmVvRmhvRmpvRjlGOUZTRlVGPEY5RjwtRjY2LlEiPEYnRjlGPEY/RkJGREZGRkhGSkZML0ZPUSwwLjI3Nzc3NzhlbUYnL0ZSRmlxLUkjbW5HRiQ2JVEiMEYnRjlGPC8lJXNpemVHUSMxMkYnRjlGU0ZVRjw=">LUklbXJvd0c2Iy9JK21vZHVsZW5hbWVHNiJJLFR5cGVzZXR0aW5nR0koX3N5c2xpYkdGJzYqLUkobWZlbmNlZEdGJDYlLUYjNiktSSZtZnJhY0dGJDYpLUYjNictSSNtb0dGJDYuUTAmRGlmZmVyZW50aWFsRDtGJy8lK2ZvcmVncm91bmRHUShbMCwwLDBdRicvJSxtYXRodmFyaWFudEdRJ25vcm1hbEYnLyUmZmVuY2VHUSZmYWxzZUYnLyUqc2VwYXJhdG9yR0ZBLyUpc3RyZXRjaHlHRkEvJSpzeW1tZXRyaWNHRkEvJShsYXJnZW9wR0ZBLyUubW92YWJsZWxpbWl0c0dGQS8lJ2FjY2VudEdGQS8lJ2xzcGFjZUdRJjAuMGVtRicvJSdyc3BhY2VHRlBGOS8lK2V4ZWN1dGFibGVHRkEvJTBmb250X3N0eWxlX25hbWVHUSgyRH5NYXRoRidGPC1GIzYpLUkjbWlHRiQ2I1EhRictRiM2KEY1LUZlbjYmUSJSRicvJSdpdGFsaWNHUSV0cnVlRidGOS9GPVEnaXRhbGljRidGOUZTRlVGPEZaRjlGU0ZVRjwvJS5saW5ldGhpY2tuZXNzR1EiMUYnLyUrZGVub21hbGlnbkdRJ2NlbnRlckYnLyUpbnVtYWxpZ25HRmdvLyUpYmV2ZWxsZWRHRkFGOS1GNjYtUTEmSW52aXNpYmxlVGltZXM7RidGPEY/RkJGREZGRkhGSkZMRk5GUS1GMTYpLUYsNiUtRiM2KC1GZW42I1EnYGZfX0FgRictRiw2JS1GIzYnRmpuRjlGU0ZVRjxGOUY8RjlGU0ZVRjxGOUY8LUYjNictRiw2JS1GIzYoLUZlbjYjUSdgZ19fQWBGJ0ZocEY5RlNGVUY8RjlGPEY5RlNGVUY8RmJvRmVvRmhvRmpvRjlGOUZTRlVGPEY5RjwtRjY2LlEiPEYnRjlGPEY/RkJGREZGRkhGSkZML0ZPUSwwLjI3Nzc3NzhlbUYnL0ZSRmlxLUkjbW5HRiQ2JVEiMEYnRjlGPC8lJXNpemVHUSMxMkYnRjlGU0ZVRjw=</Equation><Font bold="true" style="Text" italic="true"> </Font><Font bold="true" style="Text">would hold, the adult reproduction rate<Font italic="true"> </Font></Font><Equation executable="true" style="2D Input" input-equation="" display="LUklbXJvd0c2Iy9JK21vZHVsZW5hbWVHNiJJLFR5cGVzZXR0aW5nR0koX3N5c2xpYkdGJzYpLUkjbWlHRiQ2I1EnYGdfX0FgRictSShtZmVuY2VkR0YkNiUtRiM2KC1GLDYmUSJSRicvJSdpdGFsaWNHUSV0cnVlRicvJStmb3JlZ3JvdW5kR1EoWzAsMCwwXUYnLyUsbWF0aHZhcmlhbnRHUSdpdGFsaWNGJy8lJXNpemVHUSMxMkYnRjovJStleGVjdXRhYmxlR1EmZmFsc2VGJy8lMGZvbnRfc3R5bGVfbmFtZUdRKDJEfk1hdGhGJy9GPlEnbm9ybWFsRidGOkZJRkBGOkZDRkZGSQ==">LUklbXJvd0c2Iy9JK21vZHVsZW5hbWVHNiJJLFR5cGVzZXR0aW5nR0koX3N5c2xpYkdGJzYpLUkjbWlHRiQ2I1EnYGdfX0FgRictSShtZmVuY2VkR0YkNiUtRiM2KC1GLDYmUSJSRicvJSdpdGFsaWNHUSV0cnVlRicvJStmb3JlZ3JvdW5kR1EoWzAsMCwwXUYnLyUsbWF0aHZhcmlhbnRHUSdpdGFsaWNGJy8lJXNpemVHUSMxMkYnRjovJStleGVjdXRhYmxlR1EmZmFsc2VGJy8lMGZvbnRfc3R5bGVfbmFtZUdRKDJEfk1hdGhGJy9GPlEnbm9ybWFsRidGOkZJRkBGOkZDRkZGSQ==</Equation><Font bold="true" style="Text" italic="true"> </Font><Font bold="true" style="Text">would increase faster with an increase in resource density than the adult foraging rate<Font italic="true"> </Font></Font><Equation executable="false" style="2D Math" input-equation="" display="LUklbXJvd0c2Iy9JK21vZHVsZW5hbWVHNiJJLFR5cGVzZXR0aW5nR0koX3N5c2xpYkdGJzYmLUkjbWlHRiQ2I1EnYGZfX0FgRictSShtZmVuY2VkR0YkNiQtRiM2JS1GLDYlUSJSRicvJSdpdGFsaWNHUSV0cnVlRicvJSxtYXRodmFyaWFudEdRJ2l0YWxpY0YnLyUlc2l6ZUdRIzEyRicvRjtRJ25vcm1hbEYnRkBGPUZA">LUklbXJvd0c2Iy9JK21vZHVsZW5hbWVHNiJJLFR5cGVzZXR0aW5nR0koX3N5c2xpYkdGJzYmLUkjbWlHRiQ2I1EnYGZfX0FgRictSShtZmVuY2VkR0YkNiQtRiM2JS1GLDYlUSJSRicvJSdpdGFsaWNHUSV0cnVlRicvJSxtYXRodmFyaWFudEdRJ2l0YWxpY0YnLyUlc2l6ZUdRIzEyRicvRjtRJ25vcm1hbEYnRkBGPUZA</Equation><Font bold="true" style="Text" italic="true">. </Font><Font bold="true" style="Text">In other words, the efficiency with which adults can use acquired resources for reproduction increases with resource density. If this condition holds the analysis above shows that juvenile equilibrium density can potentially increase with an increase in adult mortality.

Irrespective of these 2 derivatives, an increase in juvenile mortality rate will always lead to a decrease in juvenile equilibrium density.
</Font></Text-field>
</Input>
</Group></Presentation-Block>
</Section>
<Section collapsed="false" MultipleChoiceAnswerIndex="-1" MultipleChoiceRandomizeChoices="false" TrueFalseAnswerIndex="-1" EssayAnswerRows="5" EssayAnswerColumns="60"><Title>
<Text-field style="Heading 1" layout="Heading 1">I.3: Stability</Text-field></Title><Presentation-Block>
<Group view="presentation" hide-input="false" hide-output="true" inline-output="false" labelreference="L2147" drawlabel="true">
<Input>
<Text-field style="Text" layout="Normal">Now consider the stability of the internal equilibrium. Can the structure give rise to cycles? 

Determine the determinant of the stability matrix.</Text-field>
</Input>
</Group></Presentation-Block><Presentation-Block>
<Group view="presentation" hide-input="false" hide-output="true" inline-output="false" labelreference="L2153" drawlabel="true" redirect-target="L2151">
<Input>
<Text-field prompt="&gt; " style="Maple Input" layout="Normal"><Equation executable="true" style="2D Input" input-equation="" display="LUklbXJvd0c2Iy9JK21vZHVsZW5hbWVHNiJJLFR5cGVzZXR0aW5nR0koX3N5c2xpYkdGJzYuLUkjbWlHRiQ2JVEiU0YnLyUnaXRhbGljR1EldHJ1ZUYnLyUsbWF0aHZhcmlhbnRHUSdpdGFsaWNGJy1JI21vR0YkNi1RIn5GJy9GM1Enbm9ybWFsRicvJSZmZW5jZUdRJmZhbHNlRicvJSpzZXBhcmF0b3JHRj0vJSlzdHJldGNoeUdGPS8lKnN5bW1ldHJpY0dGPS8lKGxhcmdlb3BHRj0vJS5tb3ZhYmxlbGltaXRzR0Y9LyUnYWNjZW50R0Y9LyUnbHNwYWNlR1EmMC4wZW1GJy8lJ3JzcGFjZUdGTC1GNjYtUSomY29sb25lcTtGJ0Y5RjtGPkZARkJGREZGRkgvRktRLDAuMjc3Nzc3OGVtRicvRk5GU0Y1LUYsNiVRIkpGJ0YvRjItRjY2LVEoJm1pbnVzO0YnRjlGO0Y+RkBGQkZERkZGSC9GS1EsMC4yMjIyMjIyZW1GJy9GTkZmbi1JKG1mZW5jZWRHRiQ2Ji1GIzYqLUZpbjYmLUYjNiotRiw2JVEpJmxhbWJkYTtGJy9GMEY9RjktRjY2LVEiLEYnRjlGOy9GP0YxRkBGQkZERkZGSEZKL0ZOUSwwLjMzMzMzMzNlbUYnLUkjbW5HRiQ2JFEiMEYnRjlGZW9GW3AvJSVzaXplR1EjMTJGJy8lK2ZvcmVncm91bmRHUShbMCwwLDBdRidGOUY5LyUlb3BlbkdRJyZsYW5nO0YnLyUmY2xvc2VHUScmcmFuZztGJy1GNjYtUSJ8Z3JGJ0Y5RjtGPi9GQUYxRkJGREZGRkgvRktRLDAuMTExMTExMWVtRicvRk5GYHEtRmluNiYtRiM2KkZbcEZlb0Zhb0Zlb0ZbcEZfcEZicEY5RjlGZXBGaHBGW3EtRmluNiYtRiM2KkZbcEZlb0ZbcEZlb0Zhb0ZfcEZicEY5RjlGZXBGaHBGX3BGYnBGOUY5RmVwRmhwLUY2Ni1RIjtGJ0Y5RjtGaG9GQEZCRkRGRkZIRkpGVEZfcEZicC8lK2V4ZWN1dGFibGVHRj1GOQ==">LUklbXJvd0c2Iy9JK21vZHVsZW5hbWVHNiJJLFR5cGVzZXR0aW5nR0koX3N5c2xpYkdGJzYqLUkjbWlHRiQ2JVEiU0YnLyUnaXRhbGljR1EldHJ1ZUYnLyUsbWF0aHZhcmlhbnRHUSdpdGFsaWNGJy1JI21vR0YkNi1RIn5GJy9GM1Enbm9ybWFsRicvJSZmZW5jZUdRJmZhbHNlRicvJSpzZXBhcmF0b3JHRj0vJSlzdHJldGNoeUdGPS8lKnN5bW1ldHJpY0dGPS8lKGxhcmdlb3BHRj0vJS5tb3ZhYmxlbGltaXRzR0Y9LyUnYWNjZW50R0Y9LyUnbHNwYWNlR1EmMC4wZW1GJy8lJ3JzcGFjZUdGTC1GNjYtUSomY29sb25lcTtGJ0Y5RjtGPkZARkJGREZGRkgvRktRLDAuMjc3Nzc3OGVtRicvRk5GU0Y1LUYsNiVRIkpGJ0YvRjItRjY2LVEoJm1pbnVzO0YnRjlGO0Y+RkBGQkZERkZGSC9GS1EsMC4yMjIyMjIyZW1GJy9GTkZmbi1JKG1mZW5jZWRHRiQ2Ji1GIzYnLUZpbjYmLUYjNictRiw2JVEpJmxhbWJkYTtGJy9GMEY9RjktRjY2LVEiLEYnRjlGOy9GP0YxRkBGQkZERkZGSEZKL0ZOUSwwLjMzMzMzMzNlbUYnLUkjbW5HRiQ2JFEiMEYnRjlGZW9GW3BGOS8lJW9wZW5HUScmbGFuZztGJy8lJmNsb3NlR1EnJnJhbmc7RictRjY2LVEifGdyRidGOUY7Rj4vRkFGMUZCRkRGRkZIL0ZLUSwwLjExMTExMTFlbUYnL0ZORmpwLUZpbjYmLUYjNidGW3BGZW9GYW9GZW9GW3BGOUZfcEZicEZlcC1GaW42Ji1GIzYnRltwRmVvRltwRmVvRmFvRjlGX3BGYnBGOUZfcEZicC1GNjYtUSI7RidGOUY7RmhvRkBGQkZERkZGSEZKRlQ=</Equation></Text-field>
</Input>
<Output>
<Text-field superscript="false" placeholder="false" executable="false" selection-placeholder="false" italic="false" size="12" bold="false" subscript="false" family="Times New Roman" opaque="false" underline="false" background="[255,255,255]" readonly="false" foreground="[0,0,0]" alignment="centred" firstindent="0" spacebelow="0" leftmargin="0" linespacing="0.0" initial="0" linebreak="space" rightmargin="0" bulletsuffix="" spaceabove="0" bullet="none" pagebreak-before="false"><Equation executable="false" style="2D Output" display="LUkjbWlHNiMvSSttb2R1bGVuYW1lRzYiSSxUeXBlc2V0dGluZ0dJKF9zeXNsaWJHRic2JVE1b3V0cHV0fnJlZGlyZWN0ZWQuLi5GJy8lJ2l0YWxpY0dRJXRydWVGJy8lLG1hdGh2YXJpYW50R1EnaXRhbGljRic=">LUkjbWlHNiMvSSttb2R1bGVuYW1lRzYiSSxUeXBlc2V0dGluZ0dJKF9zeXNsaWJHRic2JVE1b3V0cHV0fnJlZGlyZWN0ZWQuLi5GJy8lJ2l0YWxpY0dRJXRydWVGJy8lLG1hdGh2YXJpYW50R1EnaXRhbGljRic=</Equation></Text-field>
</Output>
</Group>
<Group view="presentation" hide-input="true" hide-output="false" inline-output="false" labelreference="L2151" drawlabel="true" redirect-source="L2153">
<Input>
<Text-field prompt="&gt; " style="Maple Input" layout="Normal">print(<Label label="L2153" view="label" executable="true"></Label>); # input placeholder</Text-field>
</Input>
<Output>
<Text-field style="2D Output" layout="Maple Output"><Equation executable="false" style="2D Output" display="LUkobWFjdGlvbkc2Iy9JK21vZHVsZW5hbWVHNiJJLFR5cGVzZXR0aW5nR0koX3N5c2xpYkdGJzYlLUkobWZlbmNlZEdGJDYoLUklbXJvd0dGJDYnLUknbXRhYmxlR0YkNjctSSRtdHJHRiQ2KC1JJG10ZEdGJDYoLUYvNiotRi82KS1JJm1mcmFjR0YkNigtRi82Jy1JI21vR0YkNi1RMCZEaWZmZXJlbnRpYWxEO0YnLyUsbWF0aHZhcmlhbnRHUSdub3JtYWxGJy8lJmZlbmNlR1EmZmFsc2VGJy8lKnNlcGFyYXRvckdGTC8lKXN0cmV0Y2h5R0ZMLyUqc3ltbWV0cmljR0ZMLyUobGFyZ2VvcEdGTC8lLm1vdmFibGVsaW1pdHNHRkwvJSdhY2NlbnRHRkwvJSdsc3BhY2VHUSYwLjBlbUYnLyUncnNwYWNlR0Zlbi8lJXNpemVHUSMxMkYnLyUrZm9yZWdyb3VuZEdRKFswLDAsMF1GJy8lKXJlYWRvbmx5R0ZMRkctRi82Jy1GLzYoRkMtSSNtaUdGJDYlUSJSRicvJSdpdGFsaWNHUSV0cnVlRicvRkhRJ2l0YWxpY0YnRmhuRltvRl5vRkdGaG5GW29GXm9GRy8lLmxpbmV0aGlja25lc3NHUSIxRicvJStkZW5vbWFsaWduR1EnY2VudGVyRicvJSludW1hbGlnbkdGYnAvJSliZXZlbGxlZEdGTC1GRDYtUTEmSW52aXNpYmxlVGltZXM7RidGR0ZKRk1GT0ZRRlNGVUZXRllGZm4tRi82KS1GZW82JVEicEYnRmhvRltwLUZENi1RMCZBcHBseUZ1bmN0aW9uO0YnRkdGSkZNRk9GUUZTRlVGV0ZZRmZuLUYsNiQtRi82J0Zkb0ZobkZbb0Zeb0ZHRkdGaG5GW29GXm9GR0ZobkZbb0Zeb0ZHLUZENi1RKCZtaW51cztGJ0ZHRkpGTUZPRlFGU0ZVRlcvRlpRLDAuMjIyMjIyMmVtRicvRmduRmpxLUYvNiYtRiw2JC1GLzYpRj5GZ3AtRi82KS1JKm1jb21wbGV0ZUdGJDYlLUZlbzYjUSdgZl9fSmBGJ0Znci1GLzYnRmdyRmhuRltvRl5vRkdGX3FGYnFGaG5GW29GXm9GR0ZobkZbb0Zeb0ZHRkdGZ3AtRmVyNiUtRmVvNiNRJ2BDX19KYEYnRl5zLUYvNidGXnNGaG5GW29GXm9GR0ZHRmZxLUYvNiYtRiw2JC1GLzYpRj5GZ3AtRi82KS1GZXI2JS1GZW82I1EnYGZfX0FgRidGXXQtRi82J0ZddEZobkZbb0Zeb0ZHRl9xRmJxRmhuRltvRl5vRkdGaG5GW29GXm9GR0ZHRmdwLUZlcjYlLUZlbzYjUSdgQ19fQWBGJ0ZkdC1GLzYnRmR0RmhuRltvRl5vRkdGR0ZmcS1GZW82JVEnJiM5NTU7RicvRmlvRkxGR0ZHLyUpcm93YWxpZ25HUSFGJy8lLGNvbHVtbmFsaWduR0ZfdS8lK2dyb3VwYWxpZ25HRl91LyUocm93c3BhbkdGX3AvJStjb2x1bW5zcGFuR0ZfcC1GODYoLUYvNigtRkQ2LVEqJnVtaW51czA7RidGR0ZKRk1GT0ZRRlNGVUZXRmlxRltyRmJyRmhuRltvRl5vRkdGXXVGYHVGYnVGZHVGZnUtRjg2KC1GLzYoRlx2RmlzRmhuRltvRl5vRkdGXXVGYHVGYnVGZHVGZnVGXXVGYHVGYnUtRjU2KC1GODYoLUYvNiYtRi82Ji1GLDYkLUYvNilGPkZncC1GLzYpLUZlcjYlLUZlbzYjUSdgZ19fQWBGJ0Zjdy1GLzYnRmN3RmhuRltvRl5vRkdGX3FGYnFGaG5GW29GXm9GR0ZobkZbb0Zeb0ZHRkdGZ3BGYnRGR0ZmcS1GLzYmLUYsNiQtRi82KUY+RmdwLUYvNiktRmVyNiUtRmVvNiNRJ2BnX19KYEYnRmJ4LUYvNidGYnhGaG5GW29GXm9GR0ZfcUZicUZobkZbb0Zeb0ZHRmhuRltvRl5vRkdGR0ZncEZcc0ZHRkdGXXVGYHVGYnVGZHVGZnUtRjg2KC1GLzYpRlx2Rl54RmZxLUZlcjYlLUZlbzYjUSpgJm11O19fSmBGJ0ZdeS1GLzYnRl15RmhuRltvRl5vRkdGZnFGaXRGR0ZddUZgdUZidUZkdUZmdS1GODYoRl93Rl11RmB1RmJ1RmR1RmZ1Rl11RmB1RmJ1LUY1NigtRjg2KEZod0ZddUZgdUZidUZkdUZmdS1GODYoRl54Rl11RmB1RmJ1RmR1RmZ1LUY4NigtRi82J0Zcdi1GZXI2JS1GZW82I1EqYCZtdTtfX0FgRidGYHotRi82J0ZgekZobkZbb0Zeb0ZHRmZxRml0RkdGXXVGYHVGYnVGZHVGZnVGXXVGYHVGYnUvJSZhbGlnbkdRJWF4aXNGJy9GXnVRKWJhc2VsaW5lRicvRmF1RmJwL0ZjdVEnfGZybGVmdHxockYnLyUvYWxpZ25tZW50c2NvcGVHRmpvLyUsY29sdW1ud2lkdGhHUSVhdXRvRicvJSZ3aWR0aEdGYVtsLyUrcm93c3BhY2luZ0dRJjEuMGV4RicvJS5jb2x1bW5zcGFjaW5nR1EmMC44ZW1GJy8lKXJvd2xpbmVzR1Elbm9uZUYnLyUsY29sdW1ubGluZXNHRlxcbC8lJmZyYW1lR0ZcXGwvJS1mcmFtZXNwYWNpbmdHUSwwLjRlbX4wLjVleEYnLyUqZXF1YWxyb3dzR0ZMLyUtZXF1YWxjb2x1bW5zR0ZMLyUtZGlzcGxheXN0eWxlR0ZMLyUlc2lkZUdRJnJpZ2h0RicvJTBtaW5sYWJlbHNwYWNpbmdHRmlbbEZobkZbb0Zeb0ZHRkcvSSttc2VtYW50aWNzR0YkUSdNYXRyaXhGJy8lJW9wZW5HUSJbRicvJSZjbG9zZUdRIl1GJ0ZfXWwvJSthY3Rpb250eXBlR1EucnRhYmxlYWRkcmVzc0YnLyUpcnRhYmxlaWRHUTUxODQ0Njc0NDA3ODMzMTg0MTgyMkYn">LUkobWFjdGlvbkc2Iy9JK21vZHVsZW5hbWVHNiJJLFR5cGVzZXR0aW5nR0koX3N5c2xpYkdGJzYlLUkobWZlbmNlZEdGJDYoLUklbXJvd0dGJDYnLUknbXRhYmxlR0YkNjctSSRtdHJHRiQ2KC1JJG10ZEdGJDYoLUYvNiotRi82KS1JJm1mcmFjR0YkNigtRi82Jy1JI21vR0YkNi1RMCZEaWZmZXJlbnRpYWxEO0YnLyUsbWF0aHZhcmlhbnRHUSdub3JtYWxGJy8lJmZlbmNlR1EmZmFsc2VGJy8lKnNlcGFyYXRvckdGTC8lKXN0cmV0Y2h5R0ZMLyUqc3ltbWV0cmljR0ZMLyUobGFyZ2VvcEdGTC8lLm1vdmFibGVsaW1pdHNHRkwvJSdhY2NlbnRHRkwvJSdsc3BhY2VHUSYwLjBlbUYnLyUncnNwYWNlR0Zlbi8lJXNpemVHUSMxMkYnLyUrZm9yZWdyb3VuZEdRKFswLDAsMF1GJy8lKXJlYWRvbmx5R0ZMRkctRi82Jy1GLzYoRkMtSSNtaUdGJDYlUSJSRicvJSdpdGFsaWNHUSV0cnVlRicvRkhRJ2l0YWxpY0YnRmhuRltvRl5vRkdGaG5GW29GXm9GRy8lLmxpbmV0aGlja25lc3NHUSIxRicvJStkZW5vbWFsaWduR1EnY2VudGVyRicvJSludW1hbGlnbkdGYnAvJSliZXZlbGxlZEdGTC1GRDYtUTEmSW52aXNpYmxlVGltZXM7RidGR0ZKRk1GT0ZRRlNGVUZXRllGZm4tRi82KS1GZW82JVEicEYnRmhvRltwLUZENi1RMCZBcHBseUZ1bmN0aW9uO0YnRkdGSkZNRk9GUUZTRlVGV0ZZRmZuLUYsNiQtRi82J0Zkb0ZobkZbb0Zeb0ZHRkdGaG5GW29GXm9GR0ZobkZbb0Zeb0ZHLUZENi1RKCZtaW51cztGJ0ZHRkpGTUZPRlFGU0ZVRlcvRlpRLDAuMjIyMjIyMmVtRicvRmduRmpxLUYvNiYtRiw2JC1GLzYpRj5GZ3AtRi82KS1JKm1jb21wbGV0ZUdGJDYlLUZlbzYjUSdgZl9fSmBGJ0Znci1GLzYnRmdyRmhuRltvRl5vRkdGX3FGYnFGaG5GW29GXm9GR0ZobkZbb0Zeb0ZHRkdGZ3AtRmVyNiUtRmVvNiNRJ2BDX19KYEYnRl5zLUYvNidGXnNGaG5GW29GXm9GR0ZHRmZxLUYvNiYtRiw2JC1GLzYpRj5GZ3AtRi82KS1GZXI2JS1GZW82I1EnYGZfX0FgRidGXXQtRi82J0ZddEZobkZbb0Zeb0ZHRl9xRmJxRmhuRltvRl5vRkdGaG5GW29GXm9GR0ZHRmdwLUZlcjYlLUZlbzYjUSdgQ19fQWBGJ0ZkdC1GLzYnRmR0RmhuRltvRl5vRkdGR0ZmcS1GZW82JVEnJiM5NTU7RicvRmlvRkxGR0ZHLyUpcm93YWxpZ25HUSFGJy8lLGNvbHVtbmFsaWduR0ZfdS8lK2dyb3VwYWxpZ25HRl91LyUocm93c3BhbkdGX3AvJStjb2x1bW5zcGFuR0ZfcC1GODYoLUYvNigtRkQ2LVEqJnVtaW51czA7RidGR0ZKRk1GT0ZRRlNGVUZXRmlxRltyRmJyRmhuRltvRl5vRkdGXXVGYHVGYnVGZHVGZnUtRjg2KC1GLzYoRlx2RmlzRmhuRltvRl5vRkdGXXVGYHVGYnVGZHVGZnVGXXVGYHVGYnUtRjU2KC1GODYoLUYvNiYtRi82Ji1GLDYkLUYvNilGPkZncC1GLzYpLUZlcjYlLUZlbzYjUSdgZ19fQWBGJ0Zjdy1GLzYnRmN3RmhuRltvRl5vRkdGX3FGYnFGaG5GW29GXm9GR0ZobkZbb0Zeb0ZHRkdGZ3BGYnRGR0ZmcS1GLzYmLUYsNiQtRi82KUY+RmdwLUYvNiktRmVyNiUtRmVvNiNRJ2BnX19KYEYnRmJ4LUYvNidGYnhGaG5GW29GXm9GR0ZfcUZicUZobkZbb0Zeb0ZHRmhuRltvRl5vRkdGR0ZncEZcc0ZHRkdGXXVGYHVGYnVGZHVGZnUtRjg2KC1GLzYpRlx2Rl54RmZxLUZlcjYlLUZlbzYjUSpgJm11O19fSmBGJ0ZdeS1GLzYnRl15RmhuRltvRl5vRkdGZnFGaXRGR0ZddUZgdUZidUZkdUZmdS1GODYoRl93Rl11RmB1RmJ1RmR1RmZ1Rl11RmB1RmJ1LUY1NigtRjg2KEZod0ZddUZgdUZidUZkdUZmdS1GODYoRl54Rl11RmB1RmJ1RmR1RmZ1LUY4NigtRi82J0Zcdi1GZXI2JS1GZW82I1EqYCZtdTtfX0FgRidGYHotRi82J0ZgekZobkZbb0Zeb0ZHRmZxRml0RkdGXXVGYHVGYnVGZHVGZnVGXXVGYHVGYnUvJSZhbGlnbkdRJWF4aXNGJy9GXnVRKWJhc2VsaW5lRicvRmF1RmJwL0ZjdVEnfGZybGVmdHxockYnLyUvYWxpZ25tZW50c2NvcGVHRmpvLyUsY29sdW1ud2lkdGhHUSVhdXRvRicvJSZ3aWR0aEdGYVtsLyUrcm93c3BhY2luZ0dRJjEuMGV4RicvJS5jb2x1bW5zcGFjaW5nR1EmMC44ZW1GJy8lKXJvd2xpbmVzR1Elbm9uZUYnLyUsY29sdW1ubGluZXNHRlxcbC8lJmZyYW1lR0ZcXGwvJS1mcmFtZXNwYWNpbmdHUSwwLjRlbX4wLjVleEYnLyUqZXF1YWxyb3dzR0ZMLyUtZXF1YWxjb2x1bW5zR0ZMLyUtZGlzcGxheXN0eWxlR0ZMLyUlc2lkZUdRJnJpZ2h0RicvJTBtaW5sYWJlbHNwYWNpbmdHRmlbbEZobkZbb0Zeb0ZHRkcvSSttc2VtYW50aWNzR0YkUSdNYXRyaXhGJy8lJW9wZW5HUSJbRicvJSZjbG9zZUdRIl1GJ0ZfXWwvJSthY3Rpb250eXBlR1EucnRhYmxlYWRkcmVzc0YnLyUpcnRhYmxlaWRHUTUxODQ0Njc0NDA3ODMzMTg0MTgyMkYn</Equation></Text-field>
</Output>
</Group></Presentation-Block><Presentation-Block>
<Group view="presentation" hide-input="false" hide-output="true" inline-output="false" labelreference="L2149" drawlabel="true" redirect-target="L2157">
<Input>
<Text-field prompt="&gt; " style="Maple Input" layout="Normal"><Equation executable="true" style="2D Input" input-equation="" display="LUklbXJvd0c2Iy9JK21vZHVsZW5hbWVHNiJJLFR5cGVzZXR0aW5nR0koX3N5c2xpYkdGJzYqLUkjbWlHRiQ2JVEuTGluZWFyQWxnZWJyYUYnLyUnaXRhbGljR1EldHJ1ZUYnLyUsbWF0aHZhcmlhbnRHUSdpdGFsaWNGJy1JKG1mZW5jZWRHRiQ2Ji1GIzYnLUYsNiVRLERldGVybWluYW50RidGL0YyLyUlc2l6ZUdRIzEyRicvJStmb3JlZ3JvdW5kR1EoWzAsMCwwXUYnLyUrZXhlY3V0YWJsZUdRJmZhbHNlRicvRjNRJ25vcm1hbEYnRkYvJSVvcGVuR1EiW0YnLyUmY2xvc2VHUSJdRictRjY2JC1GIzYmLUYsNiVRIlNGJ0YvRjJGPUZARkZGRi1JI21vR0YkNi1RIjtGJ0ZGLyUmZmVuY2VHRkUvJSpzZXBhcmF0b3JHRjEvJSlzdHJldGNoeUdGRS8lKnN5bW1ldHJpY0dGRS8lKGxhcmdlb3BHRkUvJS5tb3ZhYmxlbGltaXRzR0ZFLyUnYWNjZW50R0ZFLyUnbHNwYWNlR1EmMC4wZW1GJy8lJ3JzcGFjZUdRLDAuMjc3Nzc3OGVtRidGPUZARkNGRg==">LUklbXJvd0c2Iy9JK21vZHVsZW5hbWVHNiJJLFR5cGVzZXR0aW5nR0koX3N5c2xpYkdGJzYmLUkjbWlHRiQ2JVEuTGluZWFyQWxnZWJyYUYnLyUnaXRhbGljR1EldHJ1ZUYnLyUsbWF0aHZhcmlhbnRHUSdpdGFsaWNGJy1JKG1mZW5jZWRHRiQ2Ji1GIzYjLUYsNiVRLERldGVybWluYW50RidGL0YyL0YzUSdub3JtYWxGJy8lJW9wZW5HUSJbRicvJSZjbG9zZUdRIl1GJy1GNjYkLUYjNiMtRiw2JVEiU0YnRi9GMkY9LUkjbW9HRiQ2LVEiO0YnRj0vJSZmZW5jZUdRJmZhbHNlRicvJSpzZXBhcmF0b3JHRjEvJSlzdHJldGNoeUdGUi8lKnN5bW1ldHJpY0dGUi8lKGxhcmdlb3BHRlIvJS5tb3ZhYmxlbGltaXRzR0ZSLyUnYWNjZW50R0ZSLyUnbHNwYWNlR1EmMC4wZW1GJy8lJ3JzcGFjZUdRLDAuMjc3Nzc3OGVtRic=</Equation></Text-field>
</Input>
<Output>
<Text-field superscript="false" placeholder="false" executable="false" selection-placeholder="false" italic="false" size="12" bold="false" subscript="false" family="Times New Roman" opaque="false" underline="false" background="[255,255,255]" readonly="false" foreground="[0,0,0]" alignment="centred" firstindent="0" spacebelow="0" leftmargin="0" linespacing="0.0" initial="0" linebreak="space" rightmargin="0" bulletsuffix="" spaceabove="0" bullet="none" pagebreak-before="false"><Equation executable="false" style="2D Output" display="LUkjbWlHNiMvSSttb2R1bGVuYW1lRzYiSSxUeXBlc2V0dGluZ0dJKF9zeXNsaWJHRic2JVE1b3V0cHV0fnJlZGlyZWN0ZWQuLi5GJy8lJ2l0YWxpY0dRJXRydWVGJy8lLG1hdGh2YXJpYW50R1EnaXRhbGljRic=">LUkjbWlHNiMvSSttb2R1bGVuYW1lRzYiSSxUeXBlc2V0dGluZ0dJKF9zeXNsaWJHRic2JVE1b3V0cHV0fnJlZGlyZWN0ZWQuLi5GJy8lJ2l0YWxpY0dRJXRydWVGJy8lLG1hdGh2YXJpYW50R1EnaXRhbGljRic=</Equation></Text-field>
</Output>
</Group>
<Group view="presentation" hide-input="true" hide-output="false" inline-output="false" labelreference="L2157" drawlabel="true" redirect-source="L2149">
<Input>
<Text-field prompt="&gt; " style="Maple Input" layout="Normal">print(<Label label="L2149" view="label" executable="true"></Label>); # input placeholder</Text-field>
</Input>
<Output>
<Text-field style="2D Output" layout="Maple Output"><Equation executable="false" style="2D Output" display="LUklbXJvd0c2Iy9JK21vZHVsZW5hbWVHNiJJLFR5cGVzZXR0aW5nR0koX3N5c2xpYkdGJzZlby1JI21vR0YkNi1RKiZ1bWludXMwO0YnLyUsbWF0aHZhcmlhbnRHUSdub3JtYWxGJy8lJmZlbmNlR1EmZmFsc2VGJy8lKnNlcGFyYXRvckdGNC8lKXN0cmV0Y2h5R0Y0LyUqc3ltbWV0cmljR0Y0LyUobGFyZ2VvcEdGNC8lLm1vdmFibGVsaW1pdHNHRjQvJSdhY2NlbnRHRjQvJSdsc3BhY2VHUSwwLjIyMjIyMjJlbUYnLyUncnNwYWNlR0ZDLUYjNiotSSptY29tcGxldGVHRiQ2JS1JI21pR0YkNiNRKmAmbXU7X19BYEYnRkstRiM2J0ZLLyUlc2l6ZUdRIzEyRicvJStmb3JlZ3JvdW5kR1EoWzAsMCwwXUYnLyUpcmVhZG9ubHlHRjRGLy1GLDYtUTEmSW52aXNpYmxlVGltZXM7RidGL0YyRjVGN0Y5RjtGPUY/L0ZCUSYwLjBlbUYnL0ZFRmduLUZJNiUtRkw2I1EqYCZtdTtfX0pgRidGW28tRiM2J0Zbb0ZRRlRGV0YvRlktRkk2JS1GTDYjUSdgQ19fQWBGJ0Ziby1GIzYnRmJvRlFGVEZXRi9GWS1JKG1mZW5jZWRHRiQ2JC1GIzYpLUkmbWZyYWNHRiQ2KC1GIzYnLUYsNi1RMCZEaWZmZXJlbnRpYWxEO0YnRi9GMkY1RjdGOUY7Rj1GP0ZmbkZobkZRRlRGV0YvLUYjNictRiM2KEZhcC1GTDYlUSJSRicvJSdpdGFsaWNHUSV0cnVlRicvRjBRJ2l0YWxpY0YnRlFGVEZXRi9GUUZURldGLy8lLmxpbmV0aGlja25lc3NHUSIxRicvJStkZW5vbWFsaWduR1EnY2VudGVyRicvJSludW1hbGlnbkdGZXEvJSliZXZlbGxlZEdGNEZZLUYjNiktRkk2JS1GTDYjUSdgZl9fQWBGJ0Zeci1GIzYnRl5yRlFGVEZXRi8tRiw2LVEwJkFwcGx5RnVuY3Rpb247RidGL0YyRjVGN0Y5RjtGPUY/RmZuRmhuLUZobzYkLUYjNidGaHBGUUZURldGL0YvRlFGVEZXRi9GUUZURldGL0YvRi8tRiw2LVEoJm1pbnVzO0YnRi9GMkY1RjdGOUY7Rj1GP0ZBRkQtRiM2KkZIRllGaW5GWS1GSTYlLUZMNiNRJ2BDX19KYEYnRmFzLUYjNidGYXNGUUZURldGL0ZZLUZobzYkLUYjNilGXHBGWS1GIzYpLUZJNiUtRkw2I1EnYGZfX0pgRidGXnQtRiM2J0ZedEZRRlRGV0YvRmNyRmZyRlFGVEZXRi9GUUZURldGL0YvRi9GanItRiM2KkZIRllGYG9GWUZnb0ZZLUYjNiktRkk2JS1GTDYjUSdgZ19fSmBGJ0ZpdC1GIzYnRml0RlFGVEZXRi9GY3JGZnJGUUZURldGL0YvRmpyLUYjNipGSEZZRmBvRllGZ29GWS1GTDYlUScmIzk1NTtGJy9GXHFGNEYvRi9GanItRiM2KkZIRllGYG9GWS1GaG82JC1GIzYpRlxwRlktRiM2KS1GSTYlLUZMNiNRJ2BnX19BYEYnRl52LUYjNidGXnZGUUZURldGL0ZjckZmckZRRlRGV0YvRlFGVEZXRi9GL0ZZRmpzRi9GanItRiM2KkZIRllGX3NGWUZmc0ZZRmV0Ri9GanItRiM2KkZIRllGX3NGWUZmc0ZZRmB1Ri8tRiw2LVEiK0YnRi9GMkY1RjdGOUY7Rj1GP0ZBRkQtRiM2KkZIRllGX3NGWS1GaG82JC1GIzYpRlxwRllGZXRGUUZURldGL0YvRllGanNGL0Zqci1GIzYqRmluRllGYG9GWUZnb0ZZRmB1Ri9GanItRiM2KkZpbkZZRl9zRllGZnNGWUZgdUYvRmpyLUYjNipGaW5GWUZfc0ZZRlx3RllGanFGL0Zndi1GIzYqRmBvRllGZ29GWUZqdUZZRmV0Ri9GanItRiM2KkZgb0ZZRmdvRllGZXRGWUZgdUYvRmpyLUYjNipGYG9GWUZmdUZZRmpzRllGYHVGL0Zqci1GIzYqRmBvRllGZnVGWUZqcUZZRmV0Ri9GZ3YtRiM2KkZfc0ZZRmZzRllGanVGWUZldEYvRmpyLUYjNipGX3NGWUZmc0ZZRmV0RllGYHVGL0Zqci1GIzYqRl9zRllGanVGWUZcd0ZZRmpzRi9GZ3YtRiM2KkZfc0ZZRlx3RllGanNGWUZgdUYvRmpyLUYjNipGX3NGWUZcd0ZZRmpxRllGYHVGL0Zqci1GIzYoRkhGWUZpbkZZRmB1Ri9GanItRiM2KEZgb0ZZRmdvRlktSSVtc3VwR0YkNiVGYHUtSSNtbkdGJDYkUSIyRidGLy8lMXN1cGVyc2NyaXB0c2hpZnRHUSIwRidGL0Zqci1GIzYoRl9zRllGZnNGWUZceUYvRmd2LUYjNihGSEZZRmluRlktRmhvNiQtRiM2KUZccEZZLUYjNiktRkw2JVEicEYnRltxRl5xRmNyRmZyRlFGVEZXRi9GUUZURldGL0YvRi9GZ3YtRiM2KEZIRllGanlGWUZldEYvRmd2LUYjNihGSEZZRmp5RllGYHVGL0Zqci1GIzYoRkhGWUZldEZZRmB1Ri9GZ3YtRiM2KEZpbkZZRmp5RllGYHVGL0Zqci1GIzYoRmp5RllGanVGWUZldEYvRmd2LUYjNihGanlGWUZldEZZRmB1Ri9GZ3YtRiM2KEZqdUZZRmV0RllGYHVGL0Zqci1GIzYkLUZdeTYlRmB1LUZgeTYkUSIzRidGL0ZjeUYvRmpyLUYjNiZGSEZZRlx5Ri9GanItRiM2JkZpbkZZRlx5Ri9GZ3YtRiM2JkZqeUZZRlx5Ri9GanItRiM2JkZldEZZRlx5Ri9GLw==">LGRvKipJKCZtdTtfX0FHNiIiIiJJKCZtdTtfX0pHRiVGJkklQ19fQUdGJUYmLUklZGlmZkclKnByb3RlY3RlZEc2JC1JJWZfX0FHRiU2I0kiUkdGJUYwRiYhIiIqKkYkRiZGJ0YmSSVDX19KR0YlRiYtRio2JC1JJWZfX0pHRiVGL0YwRiZGMSoqRiRGJkYoRiZGKUYmLUklZ19fSkdGJUYvRiZGMSoqRiRGJkYoRiZGKUYmSSdsYW1iZGFHRiVGJkYxKipGJEYmRihGJi1GKjYkLUklZ19fQUdGJUYvRjBGJkY2RiZGMSoqRiRGJkYzRiZGNEYmRjlGJkYxKipGJEYmRjNGJkY0RiZGPEYmRjEqKkYkRiZGM0YmLUYqNiRGOUYwRiZGNkYmRiYqKkYnRiZGKEYmRilGJkY8RiZGMSoqRidGJkYzRiZGNEYmRjxGJkYxKipGJ0YmRjNGJkZFRiZGLUYmRjEqKkYoRiZGKUYmRkBGJkY5RiZGJioqRihGJkYpRiZGOUYmRjxGJkYxKipGKEYmRj5GJkY2RiZGPEYmRjEqKkYoRiZGPkYmRi1GJkY5RiZGMSoqRjNGJkY0RiZGQEYmRjlGJkYmKipGM0YmRjRGJkY5RiZGPEYmRjEqKkYzRiZGQEYmRkVGJkY2RiZGMSoqRjNGJkZFRiZGNkYmRjxGJkYmKipGM0YmRkVGJkYtRiZGPEYmRjEqKEYkRiZGJ0YmRjxGJkYxKihGKEYmRilGJilGPCIiI0YmRjEqKEYzRiZGNEYmRlVGJkYxKihGJEYmRidGJi1GKjYkLUkicEdGJUYvRjBGJkYmKihGJEYmRllGJkY5RiZGJiooRiRGJkZZRiZGPEYmRiYqKEYkRiZGOUYmRjxGJkYxKihGJ0YmRllGJkY8RiZGJiooRllGJkZARiZGOUYmRjEqKEZZRiZGOUYmRjxGJkYmKihGQEYmRjlGJkY8RiZGJiokKUY8IiIkRiZGMSomRiRGJkZVRiZGMSomRidGJkZVRiZGMSomRllGJkZVRiZGJiomRjlGJkZVRiZGMQ==</Equation></Text-field>
</Output>
</Group></Presentation-Block><Presentation-Block>
<Group view="presentation" hide-input="false" hide-output="true" inline-output="false" labelreference="L2172" drawlabel="true">
<Input>
<Text-field style="Text" layout="Normal">Let Maple simplify this expression for the determinant using the equilibrium conditions for the resource density (equation (D.1.2)):
</Text-field>
</Input>
</Group></Presentation-Block><Presentation-Block>
<Group view="presentation" hide-input="false" hide-output="true" inline-output="false" labelreference="L2156" drawlabel="true" redirect-target="L2171">
<Input>
<Text-field prompt="&gt; " style="Maple Input" layout="Normal"><Equation executable="true" style="2D Input" input-equation="" display="LUklbXJvd0c2Iy9JK21vZHVsZW5hbWVHNiJJLFR5cGVzZXR0aW5nR0koX3N5c2xpYkdGJzYpLUkjbWlHRiQ2I1EhRictRiM2Jy1GLDYlUSlzaW1wbGlmeUYnLyUnaXRhbGljR1EldHJ1ZUYnLyUsbWF0aHZhcmlhbnRHUSdpdGFsaWNGJy1JKG1mZW5jZWRHRiQ2JC1GIzYqRistRiM2Ji1GLDYlUS5MaW5lYXJBbGdlYnJhRidGNEY3LUY7NiYtRiM2JC1GLDYlUSxEZXRlcm1pbmFudEYnRjRGNy9GOFEnbm9ybWFsRidGSy8lJW9wZW5HUSJbRicvJSZjbG9zZUdRIl1GJy1GOzYkLUYjNiQtRiw2JVEiU0YnRjRGN0ZLRktGS0YrLUkjbW9HRiQ2LVEiLEYnRksvJSZmZW5jZUdRJmZhbHNlRicvJSpzZXBhcmF0b3JHRjYvJSlzdHJldGNoeUdGam4vJSpzeW1tZXRyaWNHRmpuLyUobGFyZ2VvcEdGam4vJS5tb3ZhYmxlbGltaXRzR0Zqbi8lJ2FjY2VudEdGam4vJSdsc3BhY2VHUSYwLjBlbUYnLyUncnNwYWNlR1EsMC4zMzMzMzMzZW1GJy1GOzYmLUYjNiYtRiw2JVEpRXF1aUNvbmRGJ0Y0RjcvJSVzaXplR1EjMTJGJy8lK2ZvcmVncm91bmRHUShbMCwwLDBdRidGS0ZLL0ZOUSJ8ZnJGJy9GUVEifGhyRidGZHBGZ3BGS0ZLRmRwRmdwRktGK0ZkcEZncC8lK2V4ZWN1dGFibGVHRmpuRks=">LUklbXJvd0c2Iy9JK21vZHVsZW5hbWVHNiJJLFR5cGVzZXR0aW5nR0koX3N5c2xpYkdGJzYlLUkjbWlHRiQ2I1EhRictRiM2JC1GLDYlUSlzaW1wbGlmeUYnLyUnaXRhbGljR1EldHJ1ZUYnLyUsbWF0aHZhcmlhbnRHUSdpdGFsaWNGJy1JKG1mZW5jZWRHRiQ2JC1GIzYnRistRiM2JS1GLDYlUS5MaW5lYXJBbGdlYnJhRidGNEY3LUY7NiYtRiM2Iy1GLDYlUSxEZXRlcm1pbmFudEYnRjRGNy9GOFEnbm9ybWFsRicvJSVvcGVuR1EiW0YnLyUmY2xvc2VHUSJdRictRjs2JC1GIzYjLUYsNiVRIlNGJ0Y0RjdGS0YrLUkjbW9HRiQ2LVEiLEYnRksvJSZmZW5jZUdRJmZhbHNlRicvJSpzZXBhcmF0b3JHRjYvJSlzdHJldGNoeUdGam4vJSpzeW1tZXRyaWNHRmpuLyUobGFyZ2VvcEdGam4vJS5tb3ZhYmxlbGltaXRzR0Zqbi8lJ2FjY2VudEdGam4vJSdsc3BhY2VHUSYwLjBlbUYnLyUncnNwYWNlR1EsMC4zMzMzMzMzZW1GJy1GOzYmLUYjNiMtRiw2JVEpRXF1aUNvbmRGJ0Y0RjdGSy9GTlEifGZyRicvRlFRInxockYnRktGKw==</Equation></Text-field>
</Input>
<Output>
<Text-field superscript="false" placeholder="false" executable="false" selection-placeholder="false" italic="false" size="12" bold="false" subscript="false" family="Times New Roman" opaque="false" underline="false" background="[255,255,255]" readonly="false" foreground="[0,0,0]" alignment="centred" firstindent="0" spacebelow="0" leftmargin="0" linespacing="0.0" initial="0" linebreak="space" rightmargin="0" bulletsuffix="" spaceabove="0" bullet="none" pagebreak-before="false"><Equation executable="false" style="2D Output" display="LUkjbWlHNiMvSSttb2R1bGVuYW1lRzYiSSxUeXBlc2V0dGluZ0dJKF9zeXNsaWJHRic2JVE1b3V0cHV0fnJlZGlyZWN0ZWQuLi5GJy8lJ2l0YWxpY0dRJXRydWVGJy8lLG1hdGh2YXJpYW50R1EnaXRhbGljRic=">LUkjbWlHNiMvSSttb2R1bGVuYW1lRzYiSSxUeXBlc2V0dGluZ0dJKF9zeXNsaWJHRic2JVE1b3V0cHV0fnJlZGlyZWN0ZWQuLi5GJy8lJ2l0YWxpY0dRJXRydWVGJy8lLG1hdGh2YXJpYW50R1EnaXRhbGljRic=</Equation></Text-field>
</Output>
</Group>
<Group view="presentation" hide-input="true" hide-output="false" inline-output="false" labelreference="L2171" drawlabel="true" redirect-source="L2156">
<Input>
<Text-field prompt="&gt; " style="Maple Input" layout="Normal">print(<Label label="L2156" view="label" executable="true"></Label>); # input placeholder</Text-field>
</Input>
<Output>
<Text-field style="2D Output" layout="Maple Output"><Equation executable="false" style="2D Output" display="LUklbXJvd0c2Iy9JK21vZHVsZW5hbWVHNiJJLFR5cGVzZXR0aW5nR0koX3N5c2xpYkdGJzY4LUYjNiYtSShtZmVuY2VkR0YkNiQtRiM2Ly1JI21vR0YkNi1RKiZ1bWludXMwO0YnLyUsbWF0aHZhcmlhbnRHUSdub3JtYWxGJy8lJmZlbmNlR1EmZmFsc2VGJy8lKnNlcGFyYXRvckdGOy8lKXN0cmV0Y2h5R0Y7LyUqc3ltbWV0cmljR0Y7LyUobGFyZ2VvcEdGOy8lLm1vdmFibGVsaW1pdHNHRjsvJSdhY2NlbnRHRjsvJSdsc3BhY2VHUSwwLjIyMjIyMjJlbUYnLyUncnNwYWNlR0ZKLUYjNigtSSptY29tcGxldGVHRiQ2JS1JI21pR0YkNiNRJ2BDX19BYEYnRlItRiM2J0ZSLyUlc2l6ZUdRIzEyRicvJStmb3JlZ3JvdW5kR1EoWzAsMCwwXUYnLyUpcmVhZG9ubHlHRjtGNi1GMzYtUTEmSW52aXNpYmxlVGltZXM7RidGNkY5RjxGPkZARkJGREZGL0ZJUSYwLjBlbUYnL0ZMRl5vLUYjNiktRlA2JS1GUzYjUSdgZl9fSmBGJ0Zkby1GIzYnRmRvRlhGZW5GaG5GNi1GMzYtUTAmQXBwbHlGdW5jdGlvbjtGJ0Y2RjlGPEY+RkBGQkZERkZGXW9GX28tRi42JC1GIzYnLUZTNiVRIlJGJy8lJ2l0YWxpY0dRJXRydWVGJy9GN1EnaXRhbGljRidGWEZlbkZobkY2RjZGWEZlbkZobkY2RmpuLUYuNiQtRiM2KS1JJm1mcmFjR0YkNigtRiM2Jy1GMzYtUTAmRGlmZmVyZW50aWFsRDtGJ0Y2RjlGPEY+RkBGQkZERkZGXW9GX29GWEZlbkZobkY2LUYjNictRiM2KEZhcUZgcEZYRmVuRmhuRjZGWEZlbkZobkY2LyUubGluZXRoaWNrbmVzc0dRIjFGJy8lK2Rlbm9tYWxpZ25HUSdjZW50ZXJGJy8lKW51bWFsaWduR0Zdci8lKWJldmVsbGVkR0Y7RmpuLUYjNiktRlA2JS1GUzYjUSdgZ19fQWBGJ0Zmci1GIzYnRmZyRlhGZW5GaG5GNkZpb0ZccEZYRmVuRmhuRjZGWEZlbkZobkY2RjZGNi1GMzYtUSgmbWludXM7RidGNkY5RjxGPkZARkJGREZGRkhGSy1GIzYoRk9Gam4tRi42JC1GIzYpRlxxRmpuLUYjNiktRlA2JS1GUzYjUSdgZl9fQWBGJ0Zocy1GIzYnRmhzRlhGZW5GaG5GNkZpb0ZccEZYRmVuRmhuRjZGWEZlbkZobkY2RjZGam4tRlM2JVEnJiM5NTU7RicvRmRwRjtGNkY2RltzLUYjNigtRlA2JS1GUzYjUSdgQ19fSmBGJ0ZldC1GIzYnRmV0RlhGZW5GaG5GNkZqbi1GLjYkLUYjNilGXHFGam5GYG9GWEZlbkZobkY2RjZGam5GXXRGNi1GMzYtUSIrRidGNkY5RjxGPkZARkJGREZGRkhGSy1GIzYoRmN0RmpuLUYuNiQtRiM2KUZccUZqbi1GIzYpLUZQNiUtRlM2I1EnYGdfX0pgRidGW3YtRiM2J0ZbdkZYRmVuRmhuRjZGaW9GXHBGWEZlbkZobkY2RlhGZW5GaG5GNkY2RmpuRmBvRjZGXnUtRiM2Ji1GLjYkLUYjNilGXHFGam4tRiM2KS1GUzYlUSJwRidGY3BGZnBGaW9GXHBGWEZlbkZobkY2RlhGZW5GaG5GNkY2RmpuRl10RjZGW3MtRiM2JC1JJW1zdXBHRiQ2JUZddC1JI21uR0YkNiRRIjJGJ0Y2LyUxc3VwZXJzY3JpcHRzaGlmdEdRIjBGJ0Y2RjZGNkZqbi1GUDYlLUZTNiNRKmAmbXU7X19BYEYnRml3LUYjNidGaXdGWEZlbkZobkY2RjZGXnUtRiM2Ji1GLjYkLUYjNi1GMkZec0Zbc0ZhdEZbcy1GIzYoRmN0RmpuRmN1RmpuRmRzRjZGXnVGYHZGW3NGW3dGNkY2RmpuLUZQNiUtRlM2I1EqYCZtdTtfX0pgRidGaHgtRiM2J0ZoeEZYRmVuRmhuRjZGNkZbcy1GIzYqRmN0RmpuRmJyRmpuRmN1RmpuRmBvRjZGXnUtRiM2Ji1GLjYkLUYjNi1GMi1GIzYoRk9Gam5GZHNGam5GaHBGNkZbc0Zec0Zbc0ZhdEZedUZgdkZbc0Zbd0Y2RjZGam5GZ3VGNkZbcy1GIzYqRk9Gam5GaHBGam5GYG9Gam5GXXRGNkZbcy1GIzYoRk9Gam5GYHNGam5GXXdGNkZbcy1GIzYoRmN0RmpuRmp0RmpuRl13RjZGXnUtRiM2KkZjdEZqbkZjdUZqbkZgb0ZqbkZddEY2RltzLUYjNipGY3RGam5GY3VGam5GZHNGam5GXXRGNkZedS1GIzYmRmJ2RmpuRl13RjZGW3MtRiM2JC1GXnc2JUZddC1GYXc2JFEiM0YnRjZGZHdGNkY2">LDgqJiwuKihJJUNfX0FHNiIiIiItSSVmX19KR0YnNiNJIlJHRidGKC1JJWRpZmZHJSpwcm90ZWN0ZWRHNiQtSSVnX19BR0YnRitGLEYoISIiKihGJkYoLUYuNiQtSSVmX19BR0YnRitGLEYoSSdsYW1iZGFHRidGKEYzKihJJUNfX0pHRidGKC1GLjYkRilGLEYoRjlGKEYzKihGO0YoLUYuNiQtSSVnX19KR0YnRitGLEYoRilGKEYoKiYtRi42JC1JInBHRidGK0YsRihGOUYoRigqJClGOSIiI0YoRjNGKEkoJm11O19fQUdGJ0YoRigqJiwsRjRGM0Y6RjMqKEY7RihGP0YoRjdGKEYzRkNGKEZIRjNGKEkoJm11O19fSkdGJ0YoRigqKkY7RihGMUYoRj9GKEYpRihGMyomLCwqKEYmRihGN0YoRi1GKEYzRjRGM0Y6RjNGQ0YoRkhGM0YoRkFGKEYoKipGJkYoRi1GKEYpRihGOUYoRjMqKEYmRihGNUYoRklGKEYzKihGO0YoRjxGKEZJRihGMyoqRjtGKEY/RihGKUYoRjlGKEYoKipGO0YoRj9GKEY3RihGOUYoRjMqJkZERihGSUYoRigqJClGOSIiJEYoRjM=</Equation></Text-field>
</Output>
</Group></Presentation-Block><Presentation-Block>
<Group view="presentation" hide-input="false" hide-output="true" inline-output="false" labelreference="L2173" drawlabel="true" redirect-target="L2175">
<Input>
<Text-field prompt="&gt; " style="Maple Input" layout="Normal"><Equation executable="true" style="2D Input" input-equation="" display="LUklbXJvd0c2Iy9JK21vZHVsZW5hbWVHNiJJLFR5cGVzZXR0aW5nR0koX3N5c2xpYkdGJzYtLUkjbWlHRiQ2JVEjQ0VGJy8lJ2l0YWxpY0dRJXRydWVGJy8lLG1hdGh2YXJpYW50R1EnaXRhbGljRictSSNtb0dGJDYtUSJ+RicvRjNRJ25vcm1hbEYnLyUmZmVuY2VHUSZmYWxzZUYnLyUqc2VwYXJhdG9yR0Y9LyUpc3RyZXRjaHlHRj0vJSpzeW1tZXRyaWNHRj0vJShsYXJnZW9wR0Y9LyUubW92YWJsZWxpbWl0c0dGPS8lJ2FjY2VudEdGPS8lJ2xzcGFjZUdRJjAuMGVtRicvJSdyc3BhY2VHRkwtRjY2LVEqJmNvbG9uZXE7RidGOUY7Rj5GQEZCRkRGRkZIL0ZLUSwwLjI3Nzc3NzhlbUYnL0ZORlNGNS1GLDYlUShjb2xsZWN0RidGL0YyLUkobWZlbmNlZEdGJDYkLUYjNiktRiw2JVEiJUYnRi9GMi1GNjYtUSIsRidGOUY7L0Y/RjFGQEZCRkRGRkZIRkovRk5RLDAuMzMzMzMzM2VtRictRlk2Ji1GIzY/LUYsNiVRKSZsYW1iZGE7RicvRjBGPUY5RmpuLUkmbWZyYWNHRiQ2KC1GIzYmLUY2Ni1RMCZEaWZmZXJlbnRpYWxEO0YnRjlGO0Y+RkBGQkZERkZGSEZKRk0vJSVzaXplR1EjMTJGJy8lK2ZvcmVncm91bmRHUShbMCwwLDBdRidGOS1GIzYoLUYsNiNRIUYnLUYjNidGXXAtRiw2JVEiUkYnRi9GMkZgcEZjcEY5RmhwRmBwRmNwRjkvJS5saW5ldGhpY2tuZXNzR1EiMUYnLyUrZGVub21hbGlnbkdRJ2NlbnRlckYnLyUpbnVtYWxpZ25HRmVxLyUpYmV2ZWxsZWRHRj0tRjY2LVExJkludmlzaWJsZVRpbWVzO0YnRjlGO0Y+RkBGQkZERkZGSEZKRk0tRiw2I1EnYGZfX0pgRictRlk2JC1GIzYmRl1xRmBwRmNwRjlGOUZqbkZob0ZqcS1GLDYjUSdgZl9fQWBGJ0ZgckZqbi1GaW82KC1GIzYkRl1wRjktRiM2JkZocC1GIzYlRl1wRl1xRjlGaHBGOUZgcUZjcUZmcUZocUZqcS1GLDYjUSdgZ19fSmBGJy1GWTYkLUYjNiRGXXFGOUY5RmpuRmdyRmpxLUYsNiNRJ2BnX19BYEYnRmJzRmpuRmhvRmpxLUYsNiVRInBGJ0YvRjJGYHJGYHBGY3BGOUY5LyUlb3BlbkdRIltGJy8lJmNsb3NlR1EiXUYnRmhwRmBwRmNwRjlGOS1GNjYtUSI7RidGOUY7Rl1vRkBGQkZERkZGSEZKRlRGYHBGY3AvJStleGVjdXRhYmxlR0Y9Rjk=">LUklbXJvd0c2Iy9JK21vZHVsZW5hbWVHNiJJLFR5cGVzZXR0aW5nR0koX3N5c2xpYkdGJzYpLUkjbWlHRiQ2JVEjQ0VGJy8lJ2l0YWxpY0dRJXRydWVGJy8lLG1hdGh2YXJpYW50R1EnaXRhbGljRictSSNtb0dGJDYtUSJ+RicvRjNRJ25vcm1hbEYnLyUmZmVuY2VHUSZmYWxzZUYnLyUqc2VwYXJhdG9yR0Y9LyUpc3RyZXRjaHlHRj0vJSpzeW1tZXRyaWNHRj0vJShsYXJnZW9wR0Y9LyUubW92YWJsZWxpbWl0c0dGPS8lJ2FjY2VudEdGPS8lJ2xzcGFjZUdRJjAuMGVtRicvJSdyc3BhY2VHRkwtRjY2LVEqJmNvbG9uZXE7RidGOUY7Rj5GQEZCRkRGRkZIL0ZLUSwwLjI3Nzc3NzhlbUYnL0ZORlNGNS1GLDYlUShjb2xsZWN0RidGL0YyLUkobWZlbmNlZEdGJDYkLUYjNiYtRiw2JVEiJUYnRi9GMi1GNjYtUSIsRidGOUY7L0Y/RjFGQEZCRkRGRkZIRkovRk5RLDAuMzMzMzMzM2VtRictRlk2Ji1GIzY8LUYsNiVRKSZsYW1iZGE7RicvRjBGPUY5RmpuLUkmbWZyYWNHRiQ2KC1GIzYjLUY2Ni1RMCZEaWZmZXJlbnRpYWxEO0YnRjlGO0Y+RkBGQkZERkZGSEZKRk0tRiM2JS1GLDYjUSFGJy1GIzYkRl1wLUYsNiVRIlJGJ0YvRjJGYnAvJS5saW5ldGhpY2tuZXNzR1EiMUYnLyUrZGVub21hbGlnbkdRJ2NlbnRlckYnLyUpbnVtYWxpZ25HRl9xLyUpYmV2ZWxsZWRHRj0tRjY2LVExJkludmlzaWJsZVRpbWVzO0YnRjlGO0Y+RkBGQkZERkZGSEZKRk0tRiw2I1EnYGZfX0pgRictRlk2JC1GIzYjRmdwRjlGam5GaG9GZHEtRiw2I1EnYGZfX0FgRidGanFGam5GaG9GZHEtRiw2I1EnYGdfX0pgRidGanFGam5GaG9GZHEtRiw2I1EnYGdfX0FgRidGanFGam5GaG9GZHEtRiw2JVEicEYnRi9GMkZqcUY5LyUlb3BlbkdRIltGJy8lJmNsb3NlR1EiXUYnRmJwRjktRjY2LVEiO0YnRjlGO0Zdb0ZARkJGREZGRkhGSkZU</Equation></Text-field>
</Input>
<Output>
<Text-field superscript="false" placeholder="false" executable="false" selection-placeholder="false" italic="false" size="12" bold="false" subscript="false" family="Times New Roman" opaque="false" underline="false" background="[255,255,255]" readonly="false" foreground="[0,0,0]" alignment="centred" firstindent="0" spacebelow="0" leftmargin="0" linespacing="0.0" initial="0" linebreak="space" rightmargin="0" bulletsuffix="" spaceabove="0" bullet="none" pagebreak-before="false"><Equation executable="false" style="2D Output" display="LUkjbWlHNiMvSSttb2R1bGVuYW1lRzYiSSxUeXBlc2V0dGluZ0dJKF9zeXNsaWJHRic2JVE1b3V0cHV0fnJlZGlyZWN0ZWQuLi5GJy8lJ2l0YWxpY0dRJXRydWVGJy8lLG1hdGh2YXJpYW50R1EnaXRhbGljRic=">LUkjbWlHNiMvSSttb2R1bGVuYW1lRzYiSSxUeXBlc2V0dGluZ0dJKF9zeXNsaWJHRic2JVE1b3V0cHV0fnJlZGlyZWN0ZWQuLi5GJy8lJ2l0YWxpY0dRJXRydWVGJy8lLG1hdGh2YXJpYW50R1EnaXRhbGljRic=</Equation></Text-field>
</Output>
</Group>
<Group view="presentation" hide-input="true" hide-output="false" inline-output="false" labelreference="L2175" drawlabel="true" redirect-source="L2173">
<Input>
<Text-field prompt="&gt; " style="Maple Input" layout="Normal">print(<Label label="L2173" view="label" executable="true"></Label>); # input placeholder</Text-field>
</Input>
<Output>
<Text-field style="2D Output" layout="Maple Output"><Equation executable="false" style="2D Output" display="LUklbXJvd0c2Iy9JK21vZHVsZW5hbWVHNiJJLFR5cGVzZXR0aW5nR0koX3N5c2xpYkdGJzYtLUkjbW9HRiQ2LVEqJnVtaW51czA7RicvJSxtYXRodmFyaWFudEdRJ25vcm1hbEYnLyUmZmVuY2VHUSZmYWxzZUYnLyUqc2VwYXJhdG9yR0Y0LyUpc3RyZXRjaHlHRjQvJSpzeW1tZXRyaWNHRjQvJShsYXJnZW9wR0Y0LyUubW92YWJsZWxpbWl0c0dGNC8lJ2FjY2VudEdGNC8lJ2xzcGFjZUdRLDAuMjIyMjIyMmVtRicvJSdyc3BhY2VHRkMtRiM2JC1JJW1zdXBHRiQ2JS1JI21pR0YkNiVRJyYjOTU1O0YnLyUnaXRhbGljR0Y0Ri8tSSNtbkdGJDYkUSIzRidGLy8lMXN1cGVyc2NyaXB0c2hpZnRHUSIwRidGLy1GLDYtUSIrRidGL0YyRjVGN0Y5RjtGPUY/RkFGRC1GIzYmLUkobWZlbmNlZEdGJDYkLUYjNi9GKy1GIzYmLUZobjYkLUYjNiktSSZtZnJhY0dGJDYoLUYjNictRiw2LVEwJkRpZmZlcmVudGlhbEQ7RidGL0YyRjVGN0Y5RjtGPUY/L0ZCUSYwLjBlbUYnL0ZFRltwLyUlc2l6ZUdRIzEyRicvJStmb3JlZ3JvdW5kR1EoWzAsMCwwXUYnLyUpcmVhZG9ubHlHRjRGLy1GIzYnLUYjNihGZ28tRkw2JVEiUkYnL0ZQUSV0cnVlRicvRjBRJ2l0YWxpY0YnRl1wRmBwRmNwRi9GXXBGYHBGY3BGLy8lLmxpbmV0aGlja25lc3NHUSIxRicvJStkZW5vbWFsaWduR1EnY2VudGVyRicvJSludW1hbGlnbkdGZXEvJSliZXZlbGxlZEdGNC1GLDYtUTEmSW52aXNpYmxlVGltZXM7RidGL0YyRjVGN0Y5RjtGPUY/RmpvRlxwLUYjNiktSSptY29tcGxldGVHRiQ2JS1GTDYjUSdgZl9fQWBGJ0Zici1GIzYnRmJyRl1wRmBwRmNwRi8tRiw2LVEwJkFwcGx5RnVuY3Rpb247RidGL0YyRjVGN0Y5RjtGPUY/RmpvRlxwLUZobjYkLUYjNidGaXBGXXBGYHBGY3BGL0YvRl1wRmBwRmNwRi9GXXBGYHBGY3BGL0YvRmpxLUZgcjYlLUZMNiNRJ2BDX19BYEYnRmBzLUYjNidGYHNGXXBGYHBGY3BGL0YvLUYsNi1RKCZtaW51cztGJ0YvRjJGNUY3RjlGO0Y9Rj9GQUZELUYjNiYtRmhuNiQtRiM2KUZib0ZqcS1GIzYpLUZgcjYlLUZMNiNRJ2BmX19KYEYnRmJ0LUYjNidGYnRGXXBGYHBGY3BGL0ZnckZqckZdcEZgcEZjcEYvRl1wRmBwRmNwRi9GL0ZqcS1GYHI2JS1GTDYjUSdgQ19fSmBGJ0ZpdC1GIzYnRml0Rl1wRmBwRmNwRi9GL0Zlcy1GYHI2JS1GTDYjUSpgJm11O19fQWBGJ0ZgdS1GIzYnRmB1Rl1wRmBwRmNwRi9GZXMtRmByNiUtRkw2I1EqYCZtdTtfX0pgRidGZ3UtRiM2J0ZndUZdcEZgcEZjcEYvRlgtRiM2KUZib0ZqcS1GIzYpLUZMNiVRInBGJ0ZccUZecUZnckZqckZdcEZgcEZjcEYvRl1wRmBwRmNwRi9GZXMtRiM2KS1GYHI2JS1GTDYjUSdgZ19fSmBGJ0Zndi1GIzYnRmd2Rl1wRmBwRmNwRi9GZ3JGanJGXXBGYHBGY3BGL0YvRi9GanEtRkk2JUZLLUZSNiRRIjJGJ0YvRlVGL0ZYLUYjNiYtRmhuNiQtRiM2LC1GIzYmLUZobjYkLUYjNilGKy1GIzYmRmd0RmpxRl51Ri9GZXMtRiM2JkZldUZqcUZndEYvRmVzLUYjNiZGY3ZGanFGZ3RGL0YvRi9GanFGanNGL0ZYLUYjNiYtRmhuNiQtRiM2KUYrLUYjNiZGXnVGanFGXnNGL0Zlcy1GIzYmRl5zRmpxRmV1Ri9GZXMtRiM2JkZec0ZqcUZjdkYvRi9GL0ZqcUZeb0YvRlgtRiM2Ji1GaG42JC1GIzYmLUYjNiZGXnRGanFGZ3RGL0Zlcy1GIzYmRmd0RmpxRl1yRi9GL0YvRmpxLUZobjYkLUYjNilGYm9GanFGY3ZGXXBGYHBGY3BGL0YvRi9GZXMtRiM2KEZec0ZqcUZedEZqcS1GaG42JC1GIzYpRmJvRmpxLUYjNiktRmByNiUtRkw2I1EnYGdfX0FgRidGZ3otRiM2J0ZnekZdcEZgcEZjcEYvRmdyRmpyRl1wRmBwRmNwRi9GXXBGYHBGY3BGL0YvRi9GWC1GIzYmLUZobjYkLUYjNihGXnVGWEZldUZYRmN2Ri9GL0ZqcS1GaG42JEZcdkYvRi9GL0YvRmpxRktGL0ZYLUYjNiYtRmhuNiQtRiM2KC1GIzYoRl50RmpxRmd0RmpxRl51Ri9GZXMtRiM2KEZldUZqcUZndEZqcUZdckYvRmVzLUYjNihGZ3RGanFGY3pGanFGXnRGL0YvRi9GanFGaXlGL0ZYLUYjNiYtRmhuNiQtRiM2J0YrLUYjNihGXnVGanFGXnNGanFGXnRGL0Zlcy1GIzYoRl5zRmpxRl1yRmpxRmN2Ri9GL0YvRmpxRl96Ri9GLw==">LCwqJClJJ2xhbWJkYUc2IiIiJCIiIiEiIiomLC4qJi1JJWRpZmZHJSpwcm90ZWN0ZWRHNiQtSSVmX19BR0YmNiNJIlJHRiZGNEYoSSVDX19BR0YmRihGKSomLUYuNiQtSSVmX19KR0YmRjNGNEYoSSVDX19KR0YmRihGKUkoJm11O19fQUdGJkYpSSgmbXU7X19KR0YmRiktRi42JC1JInBHRiZGM0Y0RigtSSVnX19KR0YmRjNGKUYoKUYlIiIjRihGKComLCwqJiwoKiZGO0YoRjxGKEYpKiZGPUYoRjtGKEYpKiZGQkYoRjtGKEYpRihGN0YoRigqJiwoKiZGPEYoRjVGKEYpKiZGNUYoRj1GKEYpKiZGNUYoRkJGKEYpRihGLUYoRigqJiwmKiZGOUYoRjtGKEYoKiZGO0YoRjFGKEYpRigtRi42JEZCRjRGKEYoKihGNUYoRjlGKC1GLjYkLUklZ19fQUdGJkYzRjRGKEYpKiYsKEY8RihGPUYoRkJGKEYoRj5GKEYoRihGJUYoRigqJiwoKihGOUYoRjtGKEY8RihGKCooRj1GKEY7RihGMUYoRikqKEY7RihGZW5GKEY5RihGKUYoRlZGKEYoKiYsJiooRjxGKEY1RihGOUYoRikqKEY1RihGMUYoRkJGKEYpRihGWUYoRig=</Equation></Text-field>
</Output>
</Group></Presentation-Block><Presentation-Block>
<Group view="presentation" hide-input="false" hide-output="true" inline-output="false" labelreference="L2163" drawlabel="true">
<Input>
[truncated: 210,918 more chars]
