# Supplementary material for: When individual life history matters: conditions for juvenile-adult stage structure effects on population dynamics
Source: Theor Ecol. 2018 May 4;11(4):397–416. doi: 10.1007/s12080-018-0374-3 (PMC6405019; doi:10.1007/s12080-018-0374-3)
Supplement: Supplementary file 2 — (MW 4.56 MB) [file 12080_2018_374_MOESM2_ESM.mw]

<?xml version="1.0" encoding="UTF-8"?>
<Worksheet>
<Version major="18" minor="2"/>
<Label-Scheme value="2" prefix=""/>
<View-Properties presentation="true" autoexpanding_sections="true"><Zoom percentage="150"/>
</View-Properties>
<MapleNet-Properties elisiondigitsbefore="100" labelling="true" indentamount="4" elisiontermsthreshold="10000" ansi="false" errorbreak="1" useclientjvm="true" echo="1" imaginaryunit="I" labelwidth="20" unitattributes="&quot;fontweight&quot; = &quot;bold&quot;" contextmenusize="automatic" plotdriver="opengl" elisiondigitsafter="100" plotoutput="terminal" helpbrowser="standard" rtablesize="10" elisiontermsbefore="100" elisiondigitsthreshold="10000" typesetting="standard" plotdevice="inline" verboseproc="1" showassumed="1" quiet="false" errorcursor="false" longdelim="true" plotoptions="" elisiontermsafter="100" screenwidth="79" preplot="" prettyprint="3" displayprecision="-1" screenpixelheight="1080" warnlevel="3" screenheight="25" latexwidth="8.0" postplot="" prompt="&gt; " ShowLabels="true"/>
<Styles>
<Font name="Ordered List 1" background="[255,255,255]" bold="false" executable="false" family="Times New Roman" foreground="[0,0,0]" italic="false" opaque="false" readonly="false" size="12" subscript="false" superscript="false" underline="false" placeholder="false"/>
<Font name="Annotation Text" background="[255,255,255]" bold="false" executable="false" family="Times New Roman" foreground="[0,0,0]" italic="false" opaque="false" readonly="false" size="12" subscript="false" superscript="false" underline="false" placeholder="false"/>
<Font name="Ordered List 2" background="[255,255,255]" bold="false" executable="false" family="Times New Roman" foreground="[0,0,0]" italic="false" opaque="false" readonly="false" size="12" subscript="false" superscript="false" underline="false" placeholder="false"/>
<Font name="Ordered List 3" background="[255,255,255]" bold="false" executable="false" family="Times New Roman" foreground="[0,0,0]" italic="false" opaque="false" readonly="false" size="12" subscript="false" superscript="false" underline="false" placeholder="false"/>
<Font name="Ordered List 4" background="[255,255,255]" bold="false" executable="false" family="Times New Roman" foreground="[0,0,0]" italic="false" opaque="false" readonly="false" size="12" subscript="false" superscript="false" underline="false" placeholder="false"/>
<Font name="Ordered List 5" background="[255,255,255]" bold="false" executable="false" family="Times New Roman" foreground="[0,0,0]" italic="false" opaque="false" readonly="false" size="12" subscript="false" superscript="false" underline="false" placeholder="false"/>
<Font name="Author" background="[255,255,255]" bold="false" executable="false" family="Times New Roman" foreground="[0,0,0]" italic="false" opaque="false" readonly="false" size="12" subscript="false" superscript="false" underline="false" placeholder="false"/>
<Font name="Annotation Title" background="[255,255,255]" bold="true" executable="false" family="Times New Roman" foreground="[0,0,0]" italic="false" opaque="false" readonly="false" size="18" subscript="false" superscript="false" underline="false" placeholder="false"/>
<Font name="Warning" background="[255,255,255]" bold="false" executable="false" family="Courier New" foreground="[0,0,255]" italic="false" opaque="false" readonly="true" size="12" subscript="false" superscript="false" underline="false" placeholder="false"/>
<Font name="Caption Reference" background="[255,255,255]" bold="true" executable="false" family="Times New Roman" foreground="[0,0,0]" italic="false" opaque="false" readonly="false" size="12" subscript="false" superscript="false" underline="false" placeholder="false"/>
<Font name="Maple Input Placeholder" background="[255,255,255]" bold="true" executable="true" family="Courier New" foreground="[200,0,200]" italic="false" opaque="false" readonly="false" size="12" subscript="false" superscript="false" underline="false" placeholder="true"/>
<Font name="Maple Plot" background="[255,255,255]" bold="false" executable="false" family="Times New Roman" foreground="[0,0,0]" italic="false" opaque="false" readonly="false" size="12" subscript="false" superscript="false" underline="false" placeholder="false"/>
<Font name="Code" background="[255,255,255]" bold="false" executable="false" family="Courier New" foreground="[255,0,0]" italic="false" opaque="false" readonly="false" size="12" subscript="false" superscript="false" underline="false" placeholder="false"/>
<Font name="Line Printed Output" background="[255,255,255]" bold="false" executable="false" family="Courier New" foreground="[0,0,255]" italic="false" opaque="false" readonly="true" size="12" subscript="false" superscript="false" underline="false" placeholder="false"/>
<Font name="Text Output" background="[255,255,255]" bold="false" executable="false" family="Courier New" foreground="[0,0,255]" italic="false" opaque="false" readonly="true" size="12" subscript="false" superscript="false" underline="false" placeholder="false"/>
<Font name="Diagnostic" background="[255,255,255]" bold="false" executable="false" family="Courier New" foreground="[40,120,40]" italic="false" opaque="false" readonly="true" size="12" subscript="false" superscript="false" underline="false" placeholder="false"/>
<Font name="2D Inert Output" background="[255,255,255]" bold="false" executable="true" family="Times New Roman" foreground="[144,144,144]" italic="false" opaque="false" readonly="false" size="12" subscript="false" superscript="false" underline="false" placeholder="false"/>
<Font name="Normal" background="[255,255,255]" bold="false" executable="false" family="Times New Roman" foreground="[0,0,0]" italic="false" opaque="false" readonly="false" size="12" subscript="false" superscript="false" underline="false" placeholder="false"/>
<Font name="Hyperlink" background="[255,255,255]" bold="false" executable="false" family="Times New Roman" foreground="[0,128,128]" italic="false" opaque="false" readonly="false" size="12" subscript="false" superscript="false" underline="true" placeholder="false"/>
<Font name="Maple Output" background="[255,255,255]" bold="false" executable="false" family="Times New Roman" foreground="[0,0,0]" italic="false" opaque="false" readonly="false" size="12" subscript="false" superscript="false" underline="false" placeholder="false"/>
<Font name="Dash Item" background="[255,255,255]" bold="false" executable="false" family="Times New Roman" foreground="[0,0,0]" italic="false" opaque="false" readonly="false" size="12" subscript="false" superscript="false" underline="false" placeholder="false"/>
<Font name="2D Math" background="[255,255,255]" bold="false" executable="false" family="Times New Roman" foreground="[0,0,0]" italic="false" opaque="false" readonly="false" size="12" subscript="false" superscript="false" underline="false" placeholder="false"/>
<Font name="Maple Input" background="[255,255,255]" bold="true" executable="true" family="Courier New" foreground="[120,0,14]" italic="false" opaque="false" readonly="false" size="12" subscript="false" superscript="false" underline="false" placeholder="false"/>
<Font name="2D Output" background="[255,255,255]" bold="false" executable="false" family="Times New Roman" foreground="[0,0,255]" italic="false" opaque="false" readonly="true" size="12" subscript="false" superscript="false" underline="false" placeholder="false"/>
<Font name="2D Input" background="[255,255,255]" bold="false" executable="true" family="Times New Roman" foreground="[0,0,0]" italic="false" opaque="false" readonly="false" size="12" subscript="false" superscript="false" underline="false" placeholder="false"/>
<Font name="HyperlinkError" background="[255,255,255]" bold="false" executable="false" family="Courier New" foreground="[255,0,255]" italic="false" opaque="false" readonly="true" size="12" subscript="false" superscript="false" underline="true" placeholder="false"/>
<Font name="Header and Footer" background="[255,255,255]" bold="false" executable="false" family="Times New Roman" foreground="[0,0,0]" italic="false" opaque="false" readonly="false" size="10" subscript="false" superscript="false" underline="false" placeholder="false"/>
<Font name="Error" background="[255,255,255]" bold="false" executable="false" family="Courier New" foreground="[255,0,255]" italic="false" opaque="false" readonly="true" size="12" subscript="false" superscript="false" underline="false" placeholder="false"/>
<Font name="Title" background="[255,255,255]" bold="true" executable="false" family="Times New Roman" foreground="[0,0,0]" italic="false" opaque="false" readonly="false" size="18" subscript="false" superscript="false" underline="false" placeholder="false"/>
<Font name="Heading 1" background="[255,255,255]" bold="true" executable="false" family="Times New Roman" foreground="[0,0,0]" italic="false" opaque="false" readonly="false" size="18" subscript="false" superscript="false" underline="false" placeholder="false"/>
<Font name="Text" background="[255,255,255]" bold="false" executable="false" family="Times New Roman" foreground="[0,0,0]" italic="false" opaque="false" readonly="false" size="12" subscript="false" superscript="false" underline="false" placeholder="false"/>
<Font name="Bullet Item" background="[255,255,255]" bold="false" executable="false" family="Times New Roman" foreground="[0,0,0]" italic="false" opaque="false" readonly="false" size="12" subscript="false" superscript="false" underline="false" placeholder="false"/>
<Font name="Heading 4" background="[255,255,255]" bold="false" executable="false" family="Times New Roman" foreground="[0,0,0]" italic="true" opaque="false" readonly="false" size="12" subscript="false" superscript="false" underline="false" placeholder="false"/>
<Font name="Equation Label" background="[255,255,255]" bold="true" executable="false" family="Times New Roman" foreground="[0,0,0]" italic="false" opaque="false" readonly="false" size="12" subscript="false" superscript="false" underline="false" placeholder="false"/>
<Font name="Heading 3" background="[255,255,255]" bold="true" executable="false" family="Times New Roman" foreground="[0,0,0]" italic="true" opaque="false" readonly="false" size="14" subscript="false" superscript="false" underline="false" placeholder="false"/>
<Font name="Heading 2" background="[255,255,255]" bold="true" executable="false" family="Times New Roman" foreground="[0,0,0]" italic="false" opaque="false" readonly="false" size="16" subscript="false" superscript="false" underline="false" placeholder="false"/>
<Font name="HyperlinkWarning" background="[255,255,255]" bold="false" executable="false" family="Courier New" foreground="[0,0,255]" italic="false" opaque="false" readonly="true" size="12" subscript="false" superscript="false" underline="true" placeholder="false"/>
<Font name="Dictionary Hyperlink" background="[255,255,255]" bold="false" executable="false" family="Times New Roman" foreground="[147,0,15]" italic="false" opaque="false" readonly="false" size="12" subscript="false" superscript="false" underline="true" placeholder="false"/>
<Font name="Atomic Variable" background="[255,255,255]" bold="false" executable="false" family="Times New Roman" foreground="[175,0,175]" italic="true" opaque="false" readonly="false" size="12" subscript="false" superscript="false" underline="false" placeholder="false"/>
<Font name="Caption Text" background="[255,255,255]" bold="true" executable="false" family="Times New Roman" foreground="[0,0,0]" italic="false" opaque="false" readonly="false" size="12" subscript="false" superscript="false" underline="false" placeholder="false"/>
<Font name="List Item" background="[255,255,255]" bold="false" executable="false" family="Times New Roman" foreground="[0,0,0]" italic="false" opaque="false" readonly="false" size="12" subscript="false" superscript="false" underline="false" placeholder="false"/>
<Layout name="Ordered List 1" alignment="left" bullet="numeric" firstindent="0" leftmargin="0" rightmargin="0" linespacing="0.0" spaceabove="3" spacebelow="3" linebreak="space" pagebreak-before="false" initial="-1" bulletsuffix=""/>
<Layout name="Ordered List 2" alignment="left" bullet="alphabetic" firstindent="0" leftmargin="36" rightmargin="0" linespacing="0.0" spaceabove="3" spacebelow="3" linebreak="space" pagebreak-before="false" initial="-1" bulletsuffix=""/>
<Layout name="Ordered List 3" alignment="left" bullet="roman" firstindent="0" leftmargin="72" rightmargin="0" linespacing="0.0" spaceabove="3" spacebelow="3" linebreak="space" pagebreak-before="false" initial="-1" bulletsuffix=""/>
<Layout name="Ordered List 4" alignment="left" bullet="ALPHABETIC" firstindent="0" leftmargin="108" rightmargin="0" linespacing="0.0" spaceabove="3" spacebelow="3" linebreak="space" pagebreak-before="false" initial="-1" bulletsuffix=""/>
<Layout name="Ordered List 5" alignment="left" bullet="ROMAN" firstindent="0" leftmargin="144" rightmargin="0" linespacing="0.0" spaceabove="3" spacebelow="3" linebreak="space" pagebreak-before="false" initial="-1" bulletsuffix=""/>
<Layout name="Author" alignment="centred" bullet="none" firstindent="0" leftmargin="0" rightmargin="0" linespacing="0.0" spaceabove="8" spacebelow="8" linebreak="space" pagebreak-before="false" initial="0" bulletsuffix=""/>
<Layout name="Warning" alignment="left" bullet="none" firstindent="0" leftmargin="0" rightmargin="0" linespacing="0.0" spaceabove="0" spacebelow="0" linebreak="space" pagebreak-before="false" initial="0" bulletsuffix=""/>
<Layout name="Annotation Title" alignment="centred" bullet="none" firstindent="0" leftmargin="0" rightmargin="0" linespacing="0.0" spaceabove="12" spacebelow="12" linebreak="space" pagebreak-before="false" initial="0" bulletsuffix=""/>
<Layout name="Maple Plot" alignment="centred" bullet="none" firstindent="0" leftmargin="0" rightmargin="0" linespacing="0.0" spaceabove="0" spacebelow="0" linebreak="space" pagebreak-before="false" initial="0" bulletsuffix=""/>
<Layout name="Line Printed Output" alignment="left" bullet="none" firstindent="0" leftmargin="0" rightmargin="0" linespacing="0.0" spaceabove="0" spacebelow="0" linebreak="any" pagebreak-before="false" initial="0" bulletsuffix=""/>
<Layout name="Text Output" alignment="left" bullet="none" firstindent="0" leftmargin="0" rightmargin="0" linespacing="0.0" spaceabove="0" spacebelow="0" linebreak="newline" pagebreak-before="false" initial="0" bulletsuffix=""/>
<Layout name="Diagnostic" alignment="left" bullet="none" firstindent="0" leftmargin="0" rightmargin="0" linespacing="0.0" spaceabove="0" spacebelow="0" linebreak="any" pagebreak-before="false" initial="0" bulletsuffix=""/>
<Layout name="Normal" alignment="left" bullet="none" firstindent="0" leftmargin="0" rightmargin="0" linespacing="0.0" spaceabove="0" spacebelow="0" linebreak="space" pagebreak-before="false" initial="0" bulletsuffix=""/>
<Layout name="Maple Output" alignment="centred" bullet="none" firstindent="0" leftmargin="0" rightmargin="0" linespacing="0.3" spaceabove="0" spacebelow="0" linebreak="space" pagebreak-before="false" initial="0" bulletsuffix=""/>
<Layout name="Dash Item" alignment="left" bullet="dash" firstindent="0" leftmargin="0" rightmargin="0" linespacing="0.0" spaceabove="3" spacebelow="3" linebreak="space" pagebreak-before="false" initial="0" bulletsuffix=""/>
<Layout name="HyperlinkError" alignment="left" bullet="none" firstindent="0" leftmargin="0" rightmargin="0" linespacing="0.0" spaceabove="0" spacebelow="0" linebreak="space" pagebreak-before="false" initial="0" bulletsuffix=""/>
<Layout name="Error" alignment="left" bullet="none" firstindent="0" leftmargin="0" rightmargin="0" linespacing="0.0" spaceabove="0" spacebelow="0" linebreak="space" pagebreak-before="false" initial="0" bulletsuffix=""/>
<Layout name="Title" alignment="centred" bullet="none" firstindent="0" leftmargin="0" rightmargin="0" linespacing="0.0" spaceabove="12" spacebelow="12" linebreak="space" pagebreak-before="false" initial="0" bulletsuffix=""/>
<Layout name="Heading 1" alignment="left" bullet="none" firstindent="0" leftmargin="0" rightmargin="0" linespacing="0.0" spaceabove="8" spacebelow="4" linebreak="space" pagebreak-before="false" initial="0" bulletsuffix=""/>
<Layout name="Bullet Item" alignment="left" bullet="dot" firstindent="0" leftmargin="0" rightmargin="0" linespacing="0.0" spaceabove="3" spacebelow="3" linebreak="space" pagebreak-before="false" initial="0" bulletsuffix=""/>
<Layout name="Heading 4" alignment="left" bullet="none" firstindent="0" leftmargin="0" rightmargin="0" linespacing="0.0" spaceabove="0" spacebelow="0" linebreak="space" pagebreak-before="false" initial="0" bulletsuffix=""/>
<Layout name="Heading 3" alignment="left" bullet="none" firstindent="0" leftmargin="0" rightmargin="0" linespacing="0.0" spaceabove="0" spacebelow="0" linebreak="space" pagebreak-before="false" initial="0" bulletsuffix=""/>
<Layout name="Heading 2" alignment="left" bullet="none" firstindent="0" leftmargin="0" rightmargin="0" linespacing="0.0" spaceabove="8" spacebelow="2" linebreak="space" pagebreak-before="false" initial="0" bulletsuffix=""/>
<Layout name="HyperlinkWarning" alignment="left" bullet="none" firstindent="0" leftmargin="0" rightmargin="0" linespacing="0.0" spaceabove="0" spacebelow="0" linebreak="space" pagebreak-before="false" initial="0" bulletsuffix=""/>
<Layout name="List Item" alignment="left" bullet="indent" firstindent="0" leftmargin="0" rightmargin="0" linespacing="0.0" spaceabove="3" spacebelow="3" linebreak="space" pagebreak-before="false" initial="0" bulletsuffix=""/>
<Pencil-style name="Pencil 5" pen-color="[255,0,0]" pen-height="5.0" pen-width="5.0" pen-opacity="1.0"/>
<Pencil-style name="Pencil 4" pen-color="[0,0,255]" pen-height="3.0" pen-width="3.0" pen-opacity="1.0"/>
<Pencil-style name="Pencil 3" pen-color="[0,0,0]" pen-height="3.0" pen-width="3.0" pen-opacity="1.0"/>
<Pencil-style name="Pencil 2" pen-color="[0,0,255]" pen-height="1.0" pen-width="1.0" pen-opacity="1.0"/>
<Pencil-style name="Pencil 1" pen-color="[0,0,0]" pen-height="1.0" pen-width="1.0" pen-opacity="1.0"/>
<Highlighter-style name="Highlighter 2" pen-color="[255,204,0]" pen-height="14.0" pen-width="14.0" pen-opacity="0.8"/>
<Highlighter-style name="Highlighter 1" pen-color="[255,153,255]" pen-height="12.0" pen-width="8.0" pen-opacity="0.8"/>
<Highlighter-style name="Highlighter 4" pen-color="[0,255,255]" pen-height="32.0" pen-width="32.0" pen-opacity="0.8"/>
<Highlighter-style name="Highlighter 3" pen-color="[51,255,0]" pen-height="24.0" pen-width="24.0" pen-opacity="0.8"/>
<Highlighter-style name="Highlighter 5" pen-color="[255,255,0]" pen-height="48.0" pen-width="48.0" pen-opacity="0.8"/>
</Styles>
<Startup-Code startupcode=""/>
<Metadata-table>
    <Metadata-category name="&lt;default&gt;"/>
    <Metadata-tag id="0" category="&lt;default&gt;" name="Document Properties">
        <Metadata-attribute name="Subject" value="&lt;default&gt;"/>
        <Metadata-attribute name="Author" value="&lt;default&gt;"/>
        <Metadata-attribute name="Item List" value="true"/>
        <Metadata-attribute name="Keywords" value="&lt;default&gt;"/>
        <Metadata-attribute name="Title" value="&lt;default&gt;"/>
    </Metadata-tag>
</Metadata-table>
<Task-table>
    <Task-category name="&lt;default&gt;"/>
</Task-table>
<Task/><Presentation-Block>
<Group view="presentation" hide-input="false" hide-output="true" inline-output="false" labelreference="L4265" drawlabel="true">
<Input>
<Text-field style="Text" size="18" bold="true" family="Microsoft Sans Serif" layout="Normal"><Font bold="true" family="Microsoft Sans Serif" size="18">Online Resource 2: Consumer maturation and reproduction reduced by somatic maintenance costs
</Font><Font bold="false" family="Times New Roman" size="12">
The following set of equations represents the model formulation, in which juveniles and adults are assumed to have equal foraging and mortality rates and equal maintenance costs, while the resource productivity is assumed to be constant, independent of resource density itself: 
</Font></Text-field>
</Input>
</Group></Presentation-Block><Presentation-Block>
<Group view="presentation" hide-input="false" hide-output="true" inline-output="false" labelreference="L1248" drawlabel="true" redirect-target="L1249">
<Input>
<Text-field prompt="&gt; " style="Maple Input" layout="Normal"><Equation executable="true" style="2D Input" input-equation="" display="LUklbXJvd0c2Iy9JK21vZHVsZW5hbWVHNiJJLFR5cGVzZXR0aW5nR0koX3N5c2xpYkdGJzY0LUkjbWlHRiQ2JVEocmVzdGFydEYnLyUnaXRhbGljR1EldHJ1ZUYnLyUsbWF0aHZhcmlhbnRHUSdpdGFsaWNGJy1JI21vR0YkNi1RIjpGJy9GM1Enbm9ybWFsRicvJSZmZW5jZUdRJmZhbHNlRicvJSpzZXBhcmF0b3JHRj0vJSlzdHJldGNoeUdGPS8lKnN5bW1ldHJpY0dGPS8lKGxhcmdlb3BHRj0vJS5tb3ZhYmxlbGltaXRzR0Y9LyUnYWNjZW50R0Y9LyUnbHNwYWNlR1EsMC4yNzc3Nzc4ZW1GJy8lJ3JzcGFjZUdGTC1JJ21zcGFjZUdGJDYmLyUnaGVpZ2h0R1EmMC4wZXhGJy8lJndpZHRoR1EmMC4wZW1GJy8lJmRlcHRoR0ZULyUqbGluZWJyZWFrR1EobmV3bGluZUYnLUZQNiZGUkZVRlgvRmVuUSVhdXRvRictRiw2JVElZHhkdEYnRi9GMi1GNjYtUSJ+RidGOUY7Rj5GQEZCRkRGRkZIL0ZLRlcvRk5GVy1GNjYtUSomY29sb25lcTtGJ0Y5RjtGPkZARkJGREZGRkhGSkZNRl5vLUkobWZlbmNlZEdGJDYmLUYjNkMtRiw2JVEiUEYnRi9GMi1GNjYtUSgmbWludXM7RidGOUY7Rj5GQEZCRkRGRkZIL0ZLUSwwLjIyMjIyMjJlbUYnL0ZORmJwLUYsNiVRImZGJ0YvRjItRmdvNiQtRiM2JC1GLDYlUSJSRidGL0YyRjlGOS1GNjYtUScmc2RvdDtGJ0Y5RjtGPkZARkJGREZGRkhGYW9GYm8tRiw2I1EnYENfX0pgRidGXnBGZHBGZ3BGXnEtRiw2I1EnYENfX0FgRictRjY2LVEiLEYnRjlGOy9GP0YxRkBGQkZERkZGSEZhby9GTlEsMC4zMzMzMzMzZW1GJy1GZ282JC1GIzYpLUYsNiVRJyYjOTQ2O0YnL0YwRj1GOUZecUZkcEZncEZecC1GLDYlUSJURidGL0YyRjlGOUZecUZkcUZecC1GZ282JC1GIzYpLUYsNiVRJyYjOTQ3O0YnRmRyRjlGXnFGZHBGZ3BGXnBGZXJGOUY5Rl5xRmFxRl5wLUYsNiVRJyYjOTU2O0YnRmRyRjlGXnFGYXFGZ3FGaHJGXnFGYXFGXnBGX3NGXnFGZHEvJStleGVjdXRhYmxlR0Y9RjlGOS8lJW9wZW5HUSJbRicvJSZjbG9zZUdRIl1GJ0Y1Rl5vLUZnbzYmLUYjNiUtRmdvNiYtRiM2KS1JJm1mcmFjR0YkNigtRiw2JVEjZFJGJ0YvRjItRiM2JS1GLDYlUSNkdEYnRi9GMkYvRjIvJS5saW5ldGhpY2tuZXNzR1EiMUYnLyUrZGVub21hbGlnbkdRJ2NlbnRlckYnLyUpbnVtYWxpZ25HRmJ1LyUpYmV2ZWxsZWRHRj1GZ3EtRmN0NigtRiM2JS1GLDYjUShgZENfX0pgRidGYnNGOUZodEZddUZgdUZjdUZldUZncS1GY3Q2KC1GIzYlLUYsNiNRKGBkQ19fQWBGJ0Zic0Y5Rmh0Rl11RmB1RmN1RmV1RmJzRjlGOS9GZXNRJyZsYW5nO0YnL0Zoc1EnJnJhbmc7RidGYnNGOUY5RmV2Rmd2Rl5vLUY2Ni1RIj1GJ0Y5RjtGPkZARkJGREZGRkhGSkZNLUZnbzYmLUYjNiUtRmdvNiYtRiM2JUZbb0Zic0Y5RjlGZXZGZ3ZGYnNGOUY5RmV2Rmd2LUY2Ni1RIjtGJ0Y5RjtGanFGQEZCRkRGRkZIRmFvRk1GYnNGOQ==">LUklbXJvd0c2Iy9JK21vZHVsZW5hbWVHNiJJLFR5cGVzZXR0aW5nR0koX3N5c2xpYkdGJzYyLUkjbWlHRiQ2JVEocmVzdGFydEYnLyUnaXRhbGljR1EldHJ1ZUYnLyUsbWF0aHZhcmlhbnRHUSdpdGFsaWNGJy1JI21vR0YkNi1RIjpGJy9GM1Enbm9ybWFsRicvJSZmZW5jZUdRJmZhbHNlRicvJSpzZXBhcmF0b3JHRj0vJSlzdHJldGNoeUdGPS8lKnN5bW1ldHJpY0dGPS8lKGxhcmdlb3BHRj0vJS5tb3ZhYmxlbGltaXRzR0Y9LyUnYWNjZW50R0Y9LyUnbHNwYWNlR1EsMC4yNzc3Nzc4ZW1GJy8lJ3JzcGFjZUdGTC1JJ21zcGFjZUdGJDYmLyUnaGVpZ2h0R1EmMC4wZXhGJy8lJndpZHRoR1EmMC4wZW1GJy8lJmRlcHRoR0ZULyUqbGluZWJyZWFrR1EobmV3bGluZUYnLUZQNiZGUkZVRlgvRmVuUSVhdXRvRictRiw2JVElZHhkdEYnRi9GMi1GNjYtUSJ+RidGOUY7Rj5GQEZCRkRGRkZIL0ZLRlcvRk5GVy1GNjYtUSomY29sb25lcTtGJ0Y5RjtGPkZARkJGREZGRkhGSkZNRl5vLUkobWZlbmNlZEdGJDYmLUYjNkEtRiw2JVEiUEYnRi9GMi1GNjYtUSgmbWludXM7RidGOUY7Rj5GQEZCRkRGRkZIL0ZLUSwwLjIyMjIyMjJlbUYnL0ZORmJwLUYsNiVRImZGJ0YvRjItRmdvNiQtRiM2Iy1GLDYlUSJSRidGL0YyRjktRjY2LVEnJnNkb3Q7RidGOUY7Rj5GQEZCRkRGRkZIRmFvRmJvLUYsNiNRJ2BDX19KYEYnRl5wRmRwRmdwRl5xLUYsNiNRJ2BDX19BYEYnLUY2Ni1RIixGJ0Y5RjsvRj9GMUZARkJGREZGRkhGYW8vRk5RLDAuMzMzMzMzM2VtRictRmdvNiQtRiM2KC1GLDYlUScmYmV0YTtGJy9GMEY9RjlGXnFGZHBGZ3BGXnAtRiw2JVEiVEYnRi9GMkY5Rl5xRmRxRl5wLUZnbzYkLUYjNigtRiw2JVEoJmdhbW1hO0YnRmRyRjlGXnFGZHBGZ3BGXnBGZXJGOUZecUZhcUZecC1GLDYlUSUmbXU7RidGZHJGOUZecUZhcUZncUZockZecUZhcUZecEZfc0ZecUZkcUY5LyUlb3BlbkdRIltGJy8lJmNsb3NlR1EiXUYnRjVGXm8tRmdvNiYtRiM2Iy1GZ282Ji1GIzYnLUkmbWZyYWNHRiQ2KC1GLDYlUSNkUkYnRi9GMi1GIzYjLUYsNiVRI2R0RidGL0YyLyUubGluZXRoaWNrbmVzc0dRIjFGJy8lK2Rlbm9tYWxpZ25HUSdjZW50ZXJGJy8lKW51bWFsaWduR0ZgdS8lKWJldmVsbGVkR0Y9RmdxLUZhdDYoLUYjNiMtRiw2I1EoYGRDX19KYEYnRmZ0Rlt1Rl51RmF1RmN1RmdxLUZhdDYoLUYjNiMtRiw2I1EoYGRDX19BYEYnRmZ0Rlt1Rl51RmF1RmN1RjkvRmNzUScmbGFuZztGJy9GZnNRJyZyYW5nO0YnRjlGY3ZGZXZGXm8tRjY2LVEiPUYnRjlGO0Y+RkBGQkZERkZGSEZKRk0tRmdvNiYtRiM2Iy1GZ282Ji1GIzYjRltvRjlGY3ZGZXZGOUZjdkZldi1GNjYtUSI7RidGOUY7RmpxRkBGQkZERkZGSEZhb0ZN</Equation></Text-field>
</Input>
<Output>
<Text-field superscript="false" placeholder="false" executable="false" selection-placeholder="false" italic="false" size="12" bold="false" subscript="false" family="Times New Roman" opaque="false" underline="false" background="[255,255,255]" readonly="false" foreground="[0,0,0]" alignment="centred" firstindent="0" spacebelow="0" leftmargin="0" linespacing="0.0" initial="0" linebreak="space" rightmargin="0" bulletsuffix="" spaceabove="0" bullet="none" pagebreak-before="false"><Equation executable="false" style="2D Output" display="LUkjbWlHNiMvSSttb2R1bGVuYW1lRzYiSSxUeXBlc2V0dGluZ0dJKF9zeXNsaWJHRic2JVE1b3V0cHV0fnJlZGlyZWN0ZWQuLi5GJy8lJ2l0YWxpY0dRJXRydWVGJy8lLG1hdGh2YXJpYW50R1EnaXRhbGljRic=">LUkjbWlHNiMvSSttb2R1bGVuYW1lRzYiSSxUeXBlc2V0dGluZ0dJKF9zeXNsaWJHRic2JVE1b3V0cHV0fnJlZGlyZWN0ZWQuLi5GJy8lJ2l0YWxpY0dRJXRydWVGJy8lLG1hdGh2YXJpYW50R1EnaXRhbGljRic=</Equation></Text-field>
</Output>
</Group>
<Group view="presentation" hide-input="true" hide-output="false" inline-output="false" labelreference="L1249" drawlabel="true" redirect-source="L1248">
<Input>
<Text-field prompt="&gt; " style="Maple Input" layout="Normal">print(<Label label="L1248" view="label" executable="true"></Label>); # input placeholder</Text-field>
</Input>
<Output>
<Text-field style="2D Output" layout="Maple Output"><Equation executable="false" style="2D Output" display="LUklbXJvd0c2Iy9JK21vZHVsZW5hbWVHNiJJLFR5cGVzZXR0aW5nR0koX3N5c2xpYkdGJzYoLUkobWFjdGlvbkdGJDYlLUkobWZlbmNlZEdGJDYoLUYjNiYtSSdtdGFibGVHRiQ2Ny1JJG10ckdGJDYmLUkkbXRkR0YkNigtSSZtZnJhY0dGJDYoLUYjNiYtSSNtaUdGJDYlUSNkUkYnLyUnaXRhbGljR1EldHJ1ZUYnLyUsbWF0aHZhcmlhbnRHUSdpdGFsaWNGJy8lK2ZvcmVncm91bmRHUShbMCwwLDBdRicvJSlyZWFkb25seUdRJmZhbHNlRicvRklRJ25vcm1hbEYnLUYjNiYtRkI2JVEjZHRGJ0ZFRkhGS0ZORlEvJS5saW5ldGhpY2tuZXNzR1EiMUYnLyUrZGVub21hbGlnbkdRJ2NlbnRlckYnLyUpbnVtYWxpZ25HRmduLyUpYmV2ZWxsZWRHRlAvJSlyb3dhbGlnbkdRIUYnLyUsY29sdW1uYWxpZ25HRl5vLyUrZ3JvdXBhbGlnbkdGXm8vJShyb3dzcGFuR0ZaLyUrY29sdW1uc3BhbkdGWkZcb0Zfb0Zhby1GNzYmLUY6NigtRj02KC1GIzYmLUkqbWNvbXBsZXRlR0YkNiQtRkI2I1EoYGRDX19KYEYnLUZCNiVRJmRDX19KRidGRUZIRktGTkZRRlNGWEZlbkZobkZqbkZcb0Zfb0Zhb0Zjb0Zlb0Zcb0Zfb0Zhby1GNzYmLUY6NigtRj02KC1GIzYmLUZgcDYkLUZCNiNRKGBkQ19fQWBGJy1GQjYlUSZkQ19fQUYnRkVGSEZLRk5GUUZTRlhGZW5GaG5Gam5GXG9GX29GYW9GY29GZW9GXG9GX29GYW8vJSZhbGlnbkdRJWF4aXNGJy9GXW9RKWJhc2VsaW5lRicvRmBvRmduL0Zib1EnfGZybGVmdHxockYnLyUvYWxpZ25tZW50c2NvcGVHRkcvJSxjb2x1bW53aWR0aEdRJWF1dG9GJy8lJndpZHRoR0Zkci8lK3Jvd3NwYWNpbmdHUSYxLjBleEYnLyUuY29sdW1uc3BhY2luZ0dRJjAuOGVtRicvJSlyb3dsaW5lc0dRJW5vbmVGJy8lLGNvbHVtbmxpbmVzR0Zfcy8lJmZyYW1lR0Zfcy8lLWZyYW1lc3BhY2luZ0dRLDAuNGVtfjAuNWV4RicvJSplcXVhbHJvd3NHRlAvJS1lcXVhbGNvbHVtbnNHRlAvJS1kaXNwbGF5c3R5bGVHRlAvJSVzaWRlR1EmcmlnaHRGJy8lMG1pbmxhYmVsc3BhY2luZ0dGXHNGS0ZORlFGUS9JK21zZW1hbnRpY3NHRiRRJ01hdHJpeEYnLyUlb3BlbkdRIltGJy8lJmNsb3NlR1EiXUYnRmJ0LyUrYWN0aW9udHlwZUdRLnJ0YWJsZWFkZHJlc3NGJy8lKXJ0YWJsZWlkR1E1MTg0NDY3NDQwNzgyODMzMzM3NTBGJy1JI21vR0YkNi1RIj1GJ0ZRLyUmZmVuY2VHRlAvJSpzZXBhcmF0b3JHRlAvJSlzdHJldGNoeUdGUC8lKnN5bW1ldHJpY0dGUC8lKGxhcmdlb3BHRlAvJS5tb3ZhYmxlbGltaXRzR0ZQLyUnYWNjZW50R0ZQLyUnbHNwYWNlR1EsMC4yNzc3Nzc4ZW1GJy8lJ3JzcGFjZUdGZXYtRiw2JS1GLzYoLUYjNiYtRjQ2Ny1GNzYmLUY6NigtRiM2KC1GQjYlUSJQRidGRUZILUZidTYtUSgmbWludXM7RidGUUZldUZndUZpdUZbdkZddkZfdkZhdi9GZHZRLDAuMjIyMjIyMmVtRicvRmd2Rl14LUYjNiYtRiM2KC1GQjYlUSJmRidGRUZILUZidTYtUTAmQXBwbHlGdW5jdGlvbjtGJ0ZRRmV1Rmd1Rml1Rlt2Rl12Rl92RmF2L0ZkdlEmMC4wZW1GJy9GZ3ZGangtRi82JC1GIzYmLUZCNiVRIlJGJ0ZFRkhGS0ZORlFGUUZLRk5GUS1GYnU2LVExJkludmlzaWJsZVRpbWVzO0YnRlFGZXVGZ3VGaXVGW3ZGXXZGX3ZGYXZGaXhGW3ktRmBwNiQtRkI2I1EnYENfX0pgRictRkI2JVElQ19fSkYnRkVGSEZRRml3LUYjNiZGYXhGY3ktRmBwNiQtRkI2I1EnYENfX0FgRictRkI2JVElQ19fQUYnRkVGSEZRRlFGXG9GX29GYW9GY29GZW9GXG9GX29GYW8tRjc2Ji1GOjYoLUYjNigtRiM2Ji1GLzYkLUYjNiYtRiM2Ji1GQjYlUScmIzk0NjtGJy9GRkZQRlFGY3lGYXhGUUZpdy1GQjYlUSJURidGRUZIRlFGUUZjeUZgekZRRml3LUYjNiYtRi82JC1GIzYmLUYjNiYtRkI2JVEnJiM5NDc7RidGaVtsRlFGY3lGYXhGUUZpd0ZqW2xGUUZRRmN5RmZ5RlFGaXctRiM2Ji1GQjYlUScmIzk1NjtGJ0ZpW2xGUUZjeUZmeUZRRlFGXG9GX29GYW9GY29GZW9GXG9GX29GYW8tRjc2Ji1GOjYoLUYjNiZGXVxsRml3LUYjNiZGalxsRmN5RmB6RlFGUUZcb0Zfb0Zhb0Zjb0Zlb0Zcb0Zfb0Zhb0ZocUZbckZdckZeckZgckZickZlckZnckZqckZdc0Zgc0Zic0Zkc0Znc0Zpc0ZbdEZddEZgdEZLRk5GUUZRRmJ0RmV0Rmh0RmJ0Rlt1L0ZfdVE1MTg0NDY3NDQwNzgyODMzMzM5OTBGJ0ZLRk5GUQ==">Ly1JJ01hdHJpeEc2JCUqcHJvdGVjdGVkR0koX3N5c2xpYkc2IjYjL0kkJWlkR0YoIjVdUEwkR3lTdVklPS1GJDYjL0YrIjUhKlJMJEd5U3VZJT0=</Equation></Text-field>
</Output>
</Group></Presentation-Block><Presentation-Block>
<Group view="presentation" hide-input="false" hide-output="true" inline-output="false" labelreference="L1252" drawlabel="true">
<Input>
<Text-field style="Text" layout="Normal">For the function <Equation executable="false" style="2D Math" input-equation="" display="LUklbXJvd0c2Iy9JK21vZHVsZW5hbWVHNiJJLFR5cGVzZXR0aW5nR0koX3N5c2xpYkdGJzYlLUkjbWlHRiQ2JVEiZkYnLyUnaXRhbGljR1EldHJ1ZUYnLyUsbWF0aHZhcmlhbnRHUSdpdGFsaWNGJy1JKG1mZW5jZWRHRiQ2JC1GIzYkLUYsNiVRIlJGJ0YvRjIvRjNRJ25vcm1hbEYnRj1GPQ==">LUklbXJvd0c2Iy9JK21vZHVsZW5hbWVHNiJJLFR5cGVzZXR0aW5nR0koX3N5c2xpYkdGJzYlLUkjbWlHRiQ2JVEiZkYnLyUnaXRhbGljR1EldHJ1ZUYnLyUsbWF0aHZhcmlhbnRHUSdpdGFsaWNGJy1JKG1mZW5jZWRHRiQ2JC1GIzYkLUYsNiVRIlJGJ0YvRjIvRjNRJ25vcm1hbEYnRj1GPQ==</Equation> it is again assumed that it is increasing with <Equation executable="false" style="2D Math" input-equation="" display="LUklbXJvd0c2Iy9JK21vZHVsZW5hbWVHNiJJLFR5cGVzZXR0aW5nR0koX3N5c2xpYkdGJzYkLUkjbWlHRiQ2JVEiUkYnLyUnaXRhbGljR1EldHJ1ZUYnLyUsbWF0aHZhcmlhbnRHUSdpdGFsaWNGJy9GM1Enbm9ybWFsRic=">LUklbXJvd0c2Iy9JK21vZHVsZW5hbWVHNiJJLFR5cGVzZXR0aW5nR0koX3N5c2xpYkdGJzYkLUkjbWlHRiQ2JVEiUkYnLyUnaXRhbGljR1EldHJ1ZUYnLyUsbWF0aHZhcmlhbnRHUSdpdGFsaWNGJy9GM1Enbm9ybWFsRic=</Equation>: <Equation executable="false" style="2D Math" input-equation="" display="LUklbXJvd0c2Iy9JK21vZHVsZW5hbWVHNiJJLFR5cGVzZXR0aW5nR0koX3N5c2xpYkdGJzYmLUkobWZlbmNlZEdGJDYkLUYjNiotSSZtZnJhY0dGJDYoLUYjNictSSNtb0dGJDYtUTAmRGlmZmVyZW50aWFsRDtGJy8lLG1hdGh2YXJpYW50R1Enbm9ybWFsRicvJSZmZW5jZUdRJmZhbHNlRicvJSpzZXBhcmF0b3JHRj4vJSlzdHJldGNoeUdGPi8lKnN5bW1ldHJpY0dGPi8lKGxhcmdlb3BHRj4vJS5tb3ZhYmxlbGltaXRzR0Y+LyUnYWNjZW50R0Y+LyUnbHNwYWNlR1EmMC4wZW1GJy8lJ3JzcGFjZUdGTS8lK2ZvcmVncm91bmRHUSpbMCwwLDI1NV1GJy8lKXJlYWRvbmx5R1EldHJ1ZUYnLyUwZm9udF9zdHlsZV9uYW1lR1EqMkR+T3V0cHV0RidGOS1GIzYnLUYjNihGNS1JI21pR0YkNiVRIlJGJy8lJ2l0YWxpY0dGVS9GOlEnaXRhbGljRidGUEZTRlZGOUZQRlNGVkY5LyUubGluZXRoaWNrbmVzc0dRIjFGJy8lK2Rlbm9tYWxpZ25HUSdjZW50ZXJGJy8lKW51bWFsaWduR0Zkby8lKWJldmVsbGVkR0Y+LUY2Ni1RMSZJbnZpc2libGVUaW1lcztGJ0Y5RjxGP0ZBRkNGRUZHRklGS0ZOLUZobjYlUSJmRidGW29GXW8tRiw2JC1GIzYnRmduRlBGU0ZWRjlGOUZQRlNGVkY5RjktRjY2LVEiPkYnRjlGPEY/RkFGQ0ZFRkdGSS9GTFEsMC4yNzc3Nzc4ZW1GJy9GT0ZncC1JI21uR0YkNiRRIjBGJ0Y5Rjk=">LUklbXJvd0c2Iy9JK21vZHVsZW5hbWVHNiJJLFR5cGVzZXR0aW5nR0koX3N5c2xpYkdGJzYmLUkobWZlbmNlZEdGJDYkLUYjNiotSSZtZnJhY0dGJDYoLUYjNictSSNtb0dGJDYtUTAmRGlmZmVyZW50aWFsRDtGJy8lLG1hdGh2YXJpYW50R1Enbm9ybWFsRicvJSZmZW5jZUdRJmZhbHNlRicvJSpzZXBhcmF0b3JHRj4vJSlzdHJldGNoeUdGPi8lKnN5bW1ldHJpY0dGPi8lKGxhcmdlb3BHRj4vJS5tb3ZhYmxlbGltaXRzR0Y+LyUnYWNjZW50R0Y+LyUnbHNwYWNlR1EmMC4wZW1GJy8lJ3JzcGFjZUdGTS8lK2ZvcmVncm91bmRHUSpbMCwwLDI1NV1GJy8lKXJlYWRvbmx5R1EldHJ1ZUYnLyUwZm9udF9zdHlsZV9uYW1lR1EqMkR+T3V0cHV0RidGOS1GIzYnLUYjNihGNS1JI21pR0YkNiVRIlJGJy8lJ2l0YWxpY0dGVS9GOlEnaXRhbGljRidGUEZTRlZGOUZQRlNGVkY5LyUubGluZXRoaWNrbmVzc0dRIjFGJy8lK2Rlbm9tYWxpZ25HUSdjZW50ZXJGJy8lKW51bWFsaWduR0Zkby8lKWJldmVsbGVkR0Y+LUY2Ni1RMSZJbnZpc2libGVUaW1lcztGJ0Y5RjxGP0ZBRkNGRUZHRklGS0ZOLUZobjYlUSJmRidGW29GXW8tRiw2JC1GIzYnRmduRlBGU0ZWRjlGOUZQRlNGVkY5RjktRjY2LVEiPkYnRjlGPEY/RkFGQ0ZFRkdGSS9GTFEsMC4yNzc3Nzc4ZW1GJy9GT0ZncC1JI21uR0YkNiRRIjBGJ0Y5Rjk=</Equation>.</Text-field>
</Input>
</Group></Presentation-Block>
<Section collapsed="false" MultipleChoiceAnswerIndex="-1" MultipleChoiceRandomizeChoices="false" TrueFalseAnswerIndex="-1" EssayAnswerRows="5" EssayAnswerColumns="60"><Title>
<Text-field style="Heading 1" layout="Heading 1">II.1: Equilibrium</Text-field></Title><Presentation-Block>
<Group view="presentation" hide-input="false" hide-output="true" inline-output="false" labelreference="L4266" drawlabel="true">
<Input>
<Text-field style="Text" layout="Normal">
The equilibrium condition for the consumer, signifying R0 = 1 looks like:
</Text-field>
</Input>
</Group></Presentation-Block><Presentation-Block>
<Group view="presentation" hide-input="false" hide-output="true" inline-output="false" labelreference="L4276" drawlabel="true" redirect-target="L4275">
<Input>
<Text-field prompt="&gt; " style="Maple Input" layout="Normal"><Equation executable="true" style="2D Input" input-equation="(beta*f(R)-T)*(gamma*f(R)-T)/mu-gamma*f(R)+T-mu" display="LUklbXJvd0c2Iy9JK21vZHVsZW5hbWVHNiJJLFR5cGVzZXR0aW5nR0koX3N5c2xpYkdGJzYnLUkjbWlHRiQ2I1EhRictRiM2Ji1JJm1mcmFjR0YkNigtRiM2Ji1JKG1mZW5jZWRHRiQ2JC1GIzYpLUYsNiVRJyYjOTQ2O0YnLyUnaXRhbGljR1EmZmFsc2VGJy8lLG1hdGh2YXJpYW50R1Enbm9ybWFsRictSSNtb0dGJDYtUTEmSW52aXNpYmxlVGltZXM7RidGQS8lJmZlbmNlR0ZALyUqc2VwYXJhdG9yR0ZALyUpc3RyZXRjaHlHRkAvJSpzeW1tZXRyaWNHRkAvJShsYXJnZW9wR0ZALyUubW92YWJsZWxpbWl0c0dGQC8lJ2FjY2VudEdGQC8lJ2xzcGFjZUdRJjAuMGVtRicvJSdyc3BhY2VHRlgtRiw2JVEiZkYnL0Y/USV0cnVlRicvRkJRJ2l0YWxpY0YnLUY3NiQtRiw2JVEiUkYnRmhuRmpuRkEtRkU2LVEoJm1pbnVzO0YnRkFGSEZKRkxGTkZQRlJGVC9GV1EsMC4yMjIyMjIyZW1GJy9GWkZlby1GLDYlUSJURidGaG5Gam5GQUZBLUZFNi1RJyZzZG90O0YnRkFGSEZKRkxGTkZQRlJGVEZWRlktRjc2JC1GIzYpLUYsNiVRJyYjOTQ3O0YnRj5GQUZERmVuRlxvRmFvRmdvRkFGQUZBLUYjNiQtRiw2JVEnJiM5NTY7RidGPkZBRkEvJS5saW5ldGhpY2tuZXNzR1EiMUYnLyUrZGVub21hbGlnbkdRJ2NlbnRlckYnLyUpbnVtYWxpZ25HRl5xLyUpYmV2ZWxsZWRHRkBGYW8tRjc2JC1GIzYmRl1wLUZFNi1RIitGJ0ZBRkhGSkZMRk5GUEZSRlRGZG9GZm9GZnBGQUZBRkFGKy8lK2V4ZWN1dGFibGVHRkBGQQ==">LUkiK0clKnByb3RlY3RlZEc2JCooLCYqJkklYmV0YUc2IiIiIi1JImZHRio2I0kiUkdGKkYrRitJIlRHRiohIiJGKywmKiZJJmdhbW1hR0YkRitGLEYrRitGMEYxRitJI211R0YqRjEsKEYzRjFGMEYrRjVGMQ==</Equation></Text-field>
</Input>
<Output>
<Text-field superscript="false" placeholder="false" executable="false" selection-placeholder="false" italic="false" size="12" bold="false" subscript="false" family="Times New Roman" opaque="false" underline="false" background="[255,255,255]" readonly="false" foreground="[0,0,0]" alignment="centred" firstindent="0" spacebelow="0" leftmargin="0" linespacing="0.0" initial="0" linebreak="space" rightmargin="0" bulletsuffix="" spaceabove="0" bullet="none" pagebreak-before="false"><Equation executable="false" style="2D Output" display="LUkjbWlHNiMvSSttb2R1bGVuYW1lRzYiSSxUeXBlc2V0dGluZ0dJKF9zeXNsaWJHRic2JVE1b3V0cHV0fnJlZGlyZWN0ZWQuLi5GJy8lJ2l0YWxpY0dRJXRydWVGJy8lLG1hdGh2YXJpYW50R1EnaXRhbGljRic=">LUkjbWlHNiMvSSttb2R1bGVuYW1lRzYiSSxUeXBlc2V0dGluZ0dJKF9zeXNsaWJHRic2JVE1b3V0cHV0fnJlZGlyZWN0ZWQuLi5GJy8lJ2l0YWxpY0dRJXRydWVGJy8lLG1hdGh2YXJpYW50R1EnaXRhbGljRic=</Equation></Text-field>
</Output>
</Group>
<Group view="presentation" hide-input="true" hide-output="false" inline-output="false" labelreference="L4275" drawlabel="true" redirect-source="L4276">
<Input>
<Text-field prompt="&gt; " style="Maple Input" layout="Normal">print(<Label label="L4276" view="label" executable="true"></Label>); # input placeholder</Text-field>
</Input>
<Output>
<Text-field style="2D Output" layout="Maple Output"><Equation executable="false" style="2D Output" display="LUklbXJvd0c2Iy9JK21vZHVsZW5hbWVHNiJJLFR5cGVzZXR0aW5nR0koX3N5c2xpYkdGJzYqLUkmbWZyYWNHRiQ2KC1GIzYoLUkobWZlbmNlZEdGJDYkLUYjNiYtRiM2Ji1JI21pR0YkNiVRJyYjOTQ2O0YnLyUnaXRhbGljR1EmZmFsc2VGJy8lLG1hdGh2YXJpYW50R1Enbm9ybWFsRictSSNtb0dGJDYtUTEmSW52aXNpYmxlVGltZXM7RidGPi8lJmZlbmNlR0Y9LyUqc2VwYXJhdG9yR0Y9LyUpc3RyZXRjaHlHRj0vJSpzeW1tZXRyaWNHRj0vJShsYXJnZW9wR0Y9LyUubW92YWJsZWxpbWl0c0dGPS8lJ2FjY2VudEdGPS8lJ2xzcGFjZUdRJjAuMGVtRicvJSdyc3BhY2VHRlUtRiM2KC1GODYlUSJmRicvRjxRJXRydWVGJy9GP1EnaXRhbGljRictRkI2LVEwJkFwcGx5RnVuY3Rpb247RidGPkZFRkdGSUZLRk1GT0ZRRlNGVi1GMTYkLUYjNiYtRjg2JVEiUkYnRmduRmluLyUrZm9yZWdyb3VuZEdRKFswLDAsMF1GJy8lKXJlYWRvbmx5R0Y9Rj5GPkZlb0Zob0Y+Rj4tRkI2LVEoJm1pbnVzO0YnRj5GRUZHRklGS0ZNRk9GUS9GVFEsMC4yMjIyMjIyZW1GJy9GV0ZecC1GODYlUSJURidGZ25GaW5GPkY+RkEtRjE2JC1GIzYmLUYjNiYtRjg2JVEnJiM5NDc7RidGO0Y+RkFGWEY+RmpvRmBwRj5GPkZlb0Zob0Y+LUYjNiYtRjg2JVEnJiM5NTY7RidGO0Y+RmVvRmhvRj4vJS5saW5ldGhpY2tuZXNzR1EiMUYnLyUrZGVub21hbGlnbkdRJ2NlbnRlckYnLyUpbnVtYWxpZ25HRmZxLyUpYmV2ZWxsZWRHRj1Gam9GZ3AtRkI2LVEiK0YnRj5GRUZHRklGS0ZNRk9GUUZdcEZfcEZgcEZqb0ZecUY+">LCoqKCwmKiZJJWJldGFHNiIiIiItSSJmR0YnNiNJIlJHRidGKEYoSSJUR0YnISIiRigsJiomSSZnYW1tYUclKnByb3RlY3RlZEdGKEYpRihGKEYtRi5GKEkjbXVHRidGLkYoRjBGLkYtRihGM0Yu</Equation></Text-field>
</Output>
</Group></Presentation-Block><Presentation-Block>
<Group view="presentation" hide-input="false" hide-output="true" inline-output="false" labelreference="L4272" drawlabel="true" redirect-target="L4270">
<Input>
<Text-field prompt="&gt; " style="Maple Input" layout="Normal"><Equation executable="true" style="2D Input" input-equation="EquiCond := (beta*f(R)-T-mu)*(gamma*f(R)-T)-mu^2" display="LUklbXJvd0c2Iy9JK21vZHVsZW5hbWVHNiJJLFR5cGVzZXR0aW5nR0koX3N5c2xpYkdGJzYtLUkjbWlHRiQ2JVEpRXF1aUNvbmRGJy8lJ2l0YWxpY0dRJXRydWVGJy8lLG1hdGh2YXJpYW50R1EnaXRhbGljRictSSNtb0dGJDYtUSJ+RicvRjNRJ25vcm1hbEYnLyUmZmVuY2VHUSZmYWxzZUYnLyUqc2VwYXJhdG9yR0Y9LyUpc3RyZXRjaHlHRj0vJSpzeW1tZXRyaWNHRj0vJShsYXJnZW9wR0Y9LyUubW92YWJsZWxpbWl0c0dGPS8lJ2FjY2VudEdGPS8lJ2xzcGFjZUdRJjAuMGVtRicvJSdyc3BhY2VHRkwtRjY2LVEqJmNvbG9uZXE7RidGOUY7Rj5GQEZCRkRGRkZIL0ZLUSwwLjI3Nzc3NzhlbUYnL0ZORlNGNS1JKG1mZW5jZWRHRiQ2JC1GIzYrLUYsNiVRJyYjOTQ2O0YnL0YwRj1GOS1GNjYtUTEmSW52aXNpYmxlVGltZXM7RidGOUY7Rj5GQEZCRkRGRkZIRkpGTS1GLDYlUSJmRidGL0YyLUZWNiQtRiw2JVEiUkYnRi9GMkY5LUY2Ni1RKCZtaW51cztGJ0Y5RjtGPkZARkJGREZGRkgvRktRLDAuMjIyMjIyMmVtRicvRk5GZ28tRiw2JVEiVEYnRi9GMkZjby1GLDYlUScmIzk1NjtGJ0ZnbkY5RjlGOS1GNjYtUScmc2RvdDtGJ0Y5RjtGPkZARkJGREZGRkhGSkZNLUZWNiQtRiM2KS1GLDYlUScmIzk0NztGJ0ZnbkY5RmhuRltvRl5vRmNvRmlvRjlGOUZjby1JJW1zdXBHRiQ2JUZccC1GIzYlLUkjbW5HRiQ2JFEiMkYnRjlGL0YyLyUxc3VwZXJzY3JpcHRzaGlmdEdRIjBGJy8lK2V4ZWN1dGFibGVHRj1GOQ==">PkkpRXF1aUNvbmRHNiIsJiomLCgqJkklYmV0YUdGJCIiIi1JImZHRiQ2I0kiUkdGJEYqRipJIlRHRiQhIiJJI211R0YkRjBGKiwmKiZJJmdhbW1hRyUqcHJvdGVjdGVkR0YqRitGKkYqRi9GMEYqRioqJEYxIiIjRjA=</Equation></Text-field>
</Input>
<Output>
<Text-field superscript="false" placeholder="false" executable="false" selection-placeholder="false" italic="false" size="12" bold="false" subscript="false" family="Times New Roman" opaque="false" underline="false" background="[255,255,255]" readonly="false" foreground="[0,0,0]" alignment="centred" firstindent="0" spacebelow="0" leftmargin="0" linespacing="0.0" initial="0" linebreak="space" rightmargin="0" bulletsuffix="" spaceabove="0" bullet="none" pagebreak-before="false"><Equation executable="false" style="2D Output" display="LUkjbWlHNiMvSSttb2R1bGVuYW1lRzYiSSxUeXBlc2V0dGluZ0dJKF9zeXNsaWJHRic2JVE1b3V0cHV0fnJlZGlyZWN0ZWQuLi5GJy8lJ2l0YWxpY0dRJXRydWVGJy8lLG1hdGh2YXJpYW50R1EnaXRhbGljRic=">LUkjbWlHNiMvSSttb2R1bGVuYW1lRzYiSSxUeXBlc2V0dGluZ0dJKF9zeXNsaWJHRic2JVE1b3V0cHV0fnJlZGlyZWN0ZWQuLi5GJy8lJ2l0YWxpY0dRJXRydWVGJy8lLG1hdGh2YXJpYW50R1EnaXRhbGljRic=</Equation></Text-field>
</Output>
</Group>
<Group view="presentation" hide-input="true" hide-output="false" inline-output="false" labelreference="L4270" drawlabel="true" redirect-source="L4272">
<Input>
<Text-field prompt="&gt; " style="Maple Input" layout="Normal">print(<Label label="L4272" view="label" executable="true"></Label>); # input placeholder</Text-field>
</Input>
<Output>
<Text-field style="2D Output" layout="Maple Output"><Equation executable="false" style="2D Output" display="LUklbXJvd0c2Iy9JK21vZHVsZW5hbWVHNiJJLFR5cGVzZXR0aW5nR0koX3N5c2xpYkdGJzYmLUYjNiYtSShtZmVuY2VkR0YkNiQtRiM2KC1GIzYmLUkjbWlHRiQ2JVEnJiM5NDY7RicvJSdpdGFsaWNHUSZmYWxzZUYnLyUsbWF0aHZhcmlhbnRHUSdub3JtYWxGJy1JI21vR0YkNi1RMSZJbnZpc2libGVUaW1lcztGJ0Y7LyUmZmVuY2VHRjovJSpzZXBhcmF0b3JHRjovJSlzdHJldGNoeUdGOi8lKnN5bW1ldHJpY0dGOi8lKGxhcmdlb3BHRjovJS5tb3ZhYmxlbGltaXRzR0Y6LyUnYWNjZW50R0Y6LyUnbHNwYWNlR1EmMC4wZW1GJy8lJ3JzcGFjZUdGUi1GIzYoLUY1NiVRImZGJy9GOVEldHJ1ZUYnL0Y8USdpdGFsaWNGJy1GPzYtUTAmQXBwbHlGdW5jdGlvbjtGJ0Y7RkJGREZGRkhGSkZMRk5GUEZTLUYuNiQtRiM2Ji1GNTYlUSJSRidGWkZmbi8lK2ZvcmVncm91bmRHUShbMCwwLDBdRicvJSlyZWFkb25seUdGOkY7RjtGYm9GZW9GO0Y7LUY/Ni1RKCZtaW51cztGJ0Y7RkJGREZGRkhGSkZMRk4vRlFRLDAuMjIyMjIyMmVtRicvRlRGW3AtRjU2JVEiVEYnRlpGZm5GZ28tRjU2JVEnJiM5NTY7RidGOEY7RjtGO0Y+LUYuNiQtRiM2Ji1GIzYmLUY1NiVRJyYjOTQ3O0YnRjhGO0Y+RlVGO0Znb0ZdcEY7RjtGO0Znby1GIzYkLUklbXN1cEdGJDYlRmBwLUkjbW5HRiQ2JFEiMkYnRjsvJTFzdXBlcnNjcmlwdHNoaWZ0R1EiMEYnRjtGOw==">LCYqJiwoKiZJJWJldGFHNiIiIiItSSJmR0YnNiNJIlJHRidGKEYoSSJUR0YnISIiSSNtdUdGJ0YuRigsJiomSSZnYW1tYUclKnByb3RlY3RlZEdGKEYpRihGKEYtRi5GKEYoKiRGLyIiI0Yu</Equation></Text-field>
</Output>
</Group></Presentation-Block><Presentation-Block>
<Group view="presentation" hide-input="false" hide-output="true" inline-output="false" labelreference="L4268" drawlabel="true" redirect-target="L4286">
<Input>
<Text-field prompt="&gt; " style="Maple Input" layout="Normal"><Equation executable="true" style="2D Input" input-equation="simplify(-`%%`*mu+EquiCond);" display="LUklbXJvd0c2Iy9JK21vZHVsZW5hbWVHNiJJLFR5cGVzZXR0aW5nR0koX3N5c2xpYkdGJzYnLUkjbWlHRiQ2JVEpc2ltcGxpZnlGJy8lJ2l0YWxpY0dRJXRydWVGJy8lLG1hdGh2YXJpYW50R1EnaXRhbGljRictSShtZmVuY2VkR0YkNiQtRiM2KC1GLDYlUSlFcXVpQ29uZEYnRi9GMi1JI21vR0YkNi1RKCZtaW51cztGJy9GM1Enbm9ybWFsRicvJSZmZW5jZUdRJmZhbHNlRicvJSpzZXBhcmF0b3JHRkUvJSlzdHJldGNoeUdGRS8lKnN5bW1ldHJpY0dGRS8lKGxhcmdlb3BHRkUvJS5tb3ZhYmxlbGltaXRzR0ZFLyUnYWNjZW50R0ZFLyUnbHNwYWNlR1EsMC4yMjIyMjIyZW1GJy8lJ3JzcGFjZUdGVC1GLDYlUScmIzk1NjtGJy9GMEZFRkEtRj42LVEnJnNkb3Q7RidGQUZDRkZGSEZKRkxGTkZQL0ZTUSYwLjBlbUYnL0ZWRmluLUYsNiVRIyUlRidGL0YyRkFGQS1GPjYtUSI7RidGQUZDL0ZHRjFGSEZKRkxGTkZQRmhuL0ZWUSwwLjI3Nzc3NzhlbUYnLyUrZXhlY3V0YWJsZUdGRUZB">QyQtSSlzaW1wbGlmeUc2IjYjLCYqJkkjJSVHRiUiIiJJI211R0YlRiohIiJJKUVxdWlDb25kR0YlRipGKg==</Equation></Text-field>
</Input>
<Output>
<Text-field superscript="false" placeholder="false" executable="false" selection-placeholder="false" italic="false" size="12" bold="false" subscript="false" family="Times New Roman" opaque="false" underline="false" background="[255,255,255]" readonly="false" foreground="[0,0,0]" alignment="centred" firstindent="0" spacebelow="0" leftmargin="0" linespacing="0.0" initial="0" linebreak="space" rightmargin="0" bulletsuffix="" spaceabove="0" bullet="none" pagebreak-before="false"><Equation executable="false" style="2D Output" display="LUkjbWlHNiMvSSttb2R1bGVuYW1lRzYiSSxUeXBlc2V0dGluZ0dJKF9zeXNsaWJHRic2JVE1b3V0cHV0fnJlZGlyZWN0ZWQuLi5GJy8lJ2l0YWxpY0dRJXRydWVGJy8lLG1hdGh2YXJpYW50R1EnaXRhbGljRic=">LUkjbWlHNiMvSSttb2R1bGVuYW1lRzYiSSxUeXBlc2V0dGluZ0dJKF9zeXNsaWJHRic2JVE1b3V0cHV0fnJlZGlyZWN0ZWQuLi5GJy8lJ2l0YWxpY0dRJXRydWVGJy8lLG1hdGh2YXJpYW50R1EnaXRhbGljRic=</Equation></Text-field>
</Output>
</Group>
<Group view="presentation" hide-input="true" hide-output="false" inline-output="false" labelreference="L4286" drawlabel="true" redirect-source="L4268">
<Input>
<Text-field prompt="&gt; " style="Maple Input" layout="Normal">print(<Label label="L4268" view="label" executable="true"></Label>); # input placeholder</Text-field>
</Input>
<Output>
<Text-field style="2D Output" layout="Maple Output"><Equation executable="false" style="2D Output">IiIh</Equation></Text-field>
</Output>
</Group></Presentation-Block><Presentation-Block>
<Group view="presentation" hide-input="false" hide-output="true" inline-output="false" labelreference="L4273" drawlabel="true">
<Input>
<Text-field style="Text" layout="Normal">Notice that the equilibrium condition above implies that both <Equation executable="false" style="2D Math" input-equation="" display="LUklbXJvd0c2Iy9JK21vZHVsZW5hbWVHNiJJLFR5cGVzZXR0aW5nR0koX3N5c2xpYkdGJzYlLUkobWZlbmNlZEdGJDYkLUYjNiwtSSNtaUdGJDYlUScmIzk0NjtGJy8lJ2l0YWxpY0dRJmZhbHNlRicvJSxtYXRodmFyaWFudEdRJ25vcm1hbEYnLUkjbW9HRiQ2LVExJkludmlzaWJsZVRpbWVzO0YnRjcvJSZmZW5jZUdGNi8lKnNlcGFyYXRvckdGNi8lKXN0cmV0Y2h5R0Y2LyUqc3ltbWV0cmljR0Y2LyUobGFyZ2VvcEdGNi8lLm1vdmFibGVsaW1pdHNHRjYvJSdhY2NlbnRHRjYvJSdsc3BhY2VHUSYwLjBlbUYnLyUncnNwYWNlR0ZOLUYxNiVRImZGJy9GNVEldHJ1ZUYnL0Y4USdpdGFsaWNGJy1GLDYkLUYxNiVRIlJGJ0ZURlZGNy1GOzYtUSgmbWludXM7RidGN0Y+RkBGQkZERkZGSEZKL0ZNUSwwLjIyMjIyMjJlbUYnL0ZQRltvLUYxNiVRIlRGJ0ZURlZGZ24tRjE2JVEnJiM5NTY7RidGNEY3LyUrZXhlY3V0YWJsZUdGVUY3RjdGY29GNw==">LUklbXJvd0c2Iy9JK21vZHVsZW5hbWVHNiJJLFR5cGVzZXR0aW5nR0koX3N5c2xpYkdGJzYlLUkobWZlbmNlZEdGJDYkLUYjNiwtSSNtaUdGJDYlUScmIzk0NjtGJy8lJ2l0YWxpY0dRJmZhbHNlRicvJSxtYXRodmFyaWFudEdRJ25vcm1hbEYnLUkjbW9HRiQ2LVExJkludmlzaWJsZVRpbWVzO0YnRjcvJSZmZW5jZUdGNi8lKnNlcGFyYXRvckdGNi8lKXN0cmV0Y2h5R0Y2LyUqc3ltbWV0cmljR0Y2LyUobGFyZ2VvcEdGNi8lLm1vdmFibGVsaW1pdHNHRjYvJSdhY2NlbnRHRjYvJSdsc3BhY2VHUSYwLjBlbUYnLyUncnNwYWNlR0ZOLUYxNiVRImZGJy9GNVEldHJ1ZUYnL0Y4USdpdGFsaWNGJy1GLDYkLUYxNiVRIlJGJ0ZURlZGNy1GOzYtUSgmbWludXM7RidGN0Y+RkBGQkZERkZGSEZKL0ZNUSwwLjIyMjIyMjJlbUYnL0ZQRltvLUYxNiVRIlRGJ0ZURlZGZ24tRjE2JVEnJiM5NTY7RidGNEY3LyUrZXhlY3V0YWJsZUdGVUY3RjdGY29GNw==</Equation> as well as <Equation executable="false" style="2D Math" input-equation="" display="LUklbXJvd0c2Iy9JK21vZHVsZW5hbWVHNiJJLFR5cGVzZXR0aW5nR0koX3N5c2xpYkdGJzYmLUkobWZlbmNlZEdGJDYkLUYjNi0tSSNtaUdGJDYlUScmIzk0NztGJy8lJ2l0YWxpY0dRJmZhbHNlRicvJSxtYXRodmFyaWFudEdRJ25vcm1hbEYnLUkjbW9HRiQ2LVExJkludmlzaWJsZVRpbWVzO0YnRjcvJSZmZW5jZUdGNi8lKnNlcGFyYXRvckdGNi8lKXN0cmV0Y2h5R0Y2LyUqc3ltbWV0cmljR0Y2LyUobGFyZ2VvcEdGNi8lLm1vdmFibGVsaW1pdHNHRjYvJSdhY2NlbnRHRjYvJSdsc3BhY2VHUSYwLjBlbUYnLyUncnNwYWNlR0ZOLUYxNiVRImZGJy9GNVEldHJ1ZUYnL0Y4USdpdGFsaWNGJy1GLDYkLUYxNiVRIlJGJ0ZURlZGNy1GOzYtUSgmbWludXM7RidGN0Y+RkBGQkZERkZGSEZKL0ZNUSwwLjIyMjIyMjJlbUYnL0ZQRltvLUYxNiVRIlRGJ0ZURlYvJStmb3JlZ3JvdW5kR1EqWzAsMCwyNTVdRicvJStleGVjdXRhYmxlR0ZVLyUpcmVhZG9ubHlHRlUvJTBmb250X3N0eWxlX25hbWVHUSoyRH5PdXRwdXRGJ0Y3RjctRjE2I1EhRidGY29GNw==">LUklbXJvd0c2Iy9JK21vZHVsZW5hbWVHNiJJLFR5cGVzZXR0aW5nR0koX3N5c2xpYkdGJzYmLUkobWZlbmNlZEdGJDYkLUYjNi0tSSNtaUdGJDYlUScmIzk0NztGJy8lJ2l0YWxpY0dRJmZhbHNlRicvJSxtYXRodmFyaWFudEdRJ25vcm1hbEYnLUkjbW9HRiQ2LVExJkludmlzaWJsZVRpbWVzO0YnRjcvJSZmZW5jZUdGNi8lKnNlcGFyYXRvckdGNi8lKXN0cmV0Y2h5R0Y2LyUqc3ltbWV0cmljR0Y2LyUobGFyZ2VvcEdGNi8lLm1vdmFibGVsaW1pdHNHRjYvJSdhY2NlbnRHRjYvJSdsc3BhY2VHUSYwLjBlbUYnLyUncnNwYWNlR0ZOLUYxNiVRImZGJy9GNVEldHJ1ZUYnL0Y4USdpdGFsaWNGJy1GLDYkLUYxNiVRIlJGJ0ZURlZGNy1GOzYtUSgmbWludXM7RidGN0Y+RkBGQkZERkZGSEZKL0ZNUSwwLjIyMjIyMjJlbUYnL0ZQRltvLUYxNiVRIlRGJ0ZURlYvJStmb3JlZ3JvdW5kR1EqWzAsMCwyNTVdRicvJStleGVjdXRhYmxlR0ZVLyUpcmVhZG9ubHlHRlUvJTBmb250X3N0eWxlX25hbWVHUSoyRH5PdXRwdXRGJ0Y3RjctRjE2I1EhRidGY29GNw==</Equation> are positive as their product should equal the positive quantity <Equation executable="false" style="2D Math" input-equation="" display="LUklbXJvd0c2Iy9JK21vZHVsZW5hbWVHNiJJLFR5cGVzZXR0aW5nR0koX3N5c2xpYkdGJzYlLUklbXN1cEdGJDYlLUkjbWlHRiQ2JVEnJiM5NTY7RicvJSdpdGFsaWNHUSZmYWxzZUYnLyUsbWF0aHZhcmlhbnRHUSdub3JtYWxGJy1GIzYnLUkjbW5HRiQ2JFEiMkYnRjUvRjNRJXRydWVGJy8lK2V4ZWN1dGFibGVHRj8vJTBmb250X3N0eWxlX25hbWVHUSVUZXh0RicvRjZRJ2l0YWxpY0YnLyUxc3VwZXJzY3JpcHRzaGlmdEdRIjBGJ0ZARjU=">LUklbXJvd0c2Iy9JK21vZHVsZW5hbWVHNiJJLFR5cGVzZXR0aW5nR0koX3N5c2xpYkdGJzYlLUklbXN1cEdGJDYlLUkjbWlHRiQ2JVEnJiM5NTY7RicvJSdpdGFsaWNHUSZmYWxzZUYnLyUsbWF0aHZhcmlhbnRHUSdub3JtYWxGJy1GIzYnLUkjbW5HRiQ2JFEiMkYnRjUvRjNRJXRydWVGJy8lK2V4ZWN1dGFibGVHRj8vJTBmb250X3N0eWxlX25hbWVHUSVUZXh0RicvRjZRJ2l0YWxpY0YnLyUxc3VwZXJzY3JpcHRzaGlmdEdRIjBGJ0ZARjU=</Equation>. Because maturation should at least be positive, <Equation executable="false" style="2D Math" input-equation="" display="LUklbXJvd0c2Iy9JK21vZHVsZW5hbWVHNiJJLFR5cGVzZXR0aW5nR0koX3N5c2xpYkdGJzYqLUkjbWlHRiQ2JVEnJiM5NDc7RicvJSdpdGFsaWNHUSZmYWxzZUYnLyUsbWF0aHZhcmlhbnRHUSdub3JtYWxGJy1JI21vR0YkNi1RMSZJbnZpc2libGVUaW1lcztGJ0YyLyUmZmVuY2VHRjEvJSpzZXBhcmF0b3JHRjEvJSlzdHJldGNoeUdGMS8lKnN5bW1ldHJpY0dGMS8lKGxhcmdlb3BHRjEvJS5tb3ZhYmxlbGltaXRzR0YxLyUnYWNjZW50R0YxLyUnbHNwYWNlR1EmMC4wZW1GJy8lJ3JzcGFjZUdGSS1GLDYlUSJmRicvRjBRJXRydWVGJy9GM1EnaXRhbGljRictSShtZmVuY2VkR0YkNiQtRiw2JVEiUkYnRk9GUUYyLUY2Ni1RIj5GJ0YyRjlGO0Y9Rj9GQUZDRkUvRkhRLDAuMjc3Nzc3OGVtRicvRktGZ24tRiw2JVEiVEYnRk9GUS8lK2V4ZWN1dGFibGVHRlBGMg==">LUklbXJvd0c2Iy9JK21vZHVsZW5hbWVHNiJJLFR5cGVzZXR0aW5nR0koX3N5c2xpYkdGJzYqLUkjbWlHRiQ2JVEnJiM5NDc7RicvJSdpdGFsaWNHUSZmYWxzZUYnLyUsbWF0aHZhcmlhbnRHUSdub3JtYWxGJy1JI21vR0YkNi1RMSZJbnZpc2libGVUaW1lcztGJ0YyLyUmZmVuY2VHRjEvJSpzZXBhcmF0b3JHRjEvJSlzdHJldGNoeUdGMS8lKnN5bW1ldHJpY0dGMS8lKGxhcmdlb3BHRjEvJS5tb3ZhYmxlbGltaXRzR0YxLyUnYWNjZW50R0YxLyUnbHNwYWNlR1EmMC4wZW1GJy8lJ3JzcGFjZUdGSS1GLDYlUSJmRicvRjBRJXRydWVGJy9GM1EnaXRhbGljRictSShtZmVuY2VkR0YkNiQtRiw2JVEiUkYnRk9GUUYyLUY2Ni1RIj5GJ0YyRjlGO0Y9Rj9GQUZDRkUvRkhRLDAuMjc3Nzc3OGVtRicvRktGZ24tRiw2JVEiVEYnRk9GUS8lK2V4ZWN1dGFibGVHRlBGMg==</Equation>, <Equation executable="false" style="2D Math" input-equation="" display="LUklbXJvd0c2Iy9JK21vZHVsZW5hbWVHNiJJLFR5cGVzZXR0aW5nR0koX3N5c2xpYkdGJzYlLUkobWZlbmNlZEdGJDYkLUYjNiwtSSNtaUdGJDYlUScmIzk0NjtGJy8lJ2l0YWxpY0dRJmZhbHNlRicvJSxtYXRodmFyaWFudEdRJ25vcm1hbEYnLUkjbW9HRiQ2LVExJkludmlzaWJsZVRpbWVzO0YnRjcvJSZmZW5jZUdGNi8lKnNlcGFyYXRvckdGNi8lKXN0cmV0Y2h5R0Y2LyUqc3ltbWV0cmljR0Y2LyUobGFyZ2VvcEdGNi8lLm1vdmFibGVsaW1pdHNHRjYvJSdhY2NlbnRHRjYvJSdsc3BhY2VHUSYwLjBlbUYnLyUncnNwYWNlR0ZOLUYxNiVRImZGJy9GNVEldHJ1ZUYnL0Y4USdpdGFsaWNGJy1GLDYkLUYxNiVRIlJGJ0ZURlZGNy1GOzYtUSgmbWludXM7RidGN0Y+RkBGQkZERkZGSEZKL0ZNUSwwLjIyMjIyMjJlbUYnL0ZQRltvLUYxNiVRIlRGJ0ZURlZGZ24tRjE2JVEnJiM5NTY7RidGNEY3LyUrZXhlY3V0YWJsZUdGVUY3RjdGY29GNw==">LUklbXJvd0c2Iy9JK21vZHVsZW5hbWVHNiJJLFR5cGVzZXR0aW5nR0koX3N5c2xpYkdGJzYlLUkobWZlbmNlZEdGJDYkLUYjNiwtSSNtaUdGJDYlUScmIzk0NjtGJy8lJ2l0YWxpY0dRJmZhbHNlRicvJSxtYXRodmFyaWFudEdRJ25vcm1hbEYnLUkjbW9HRiQ2LVExJkludmlzaWJsZVRpbWVzO0YnRjcvJSZmZW5jZUdGNi8lKnNlcGFyYXRvckdGNi8lKXN0cmV0Y2h5R0Y2LyUqc3ltbWV0cmljR0Y2LyUobGFyZ2VvcEdGNi8lLm1vdmFibGVsaW1pdHNHRjYvJSdhY2NlbnRHRjYvJSdsc3BhY2VHUSYwLjBlbUYnLyUncnNwYWNlR0ZOLUYxNiVRImZGJy9GNVEldHJ1ZUYnL0Y4USdpdGFsaWNGJy1GLDYkLUYxNiVRIlJGJ0ZURlZGNy1GOzYtUSgmbWludXM7RidGN0Y+RkBGQkZERkZGSEZKL0ZNUSwwLjIyMjIyMjJlbUYnL0ZQRltvLUYxNiVRIlRGJ0ZURlZGZ24tRjE2JVEnJiM5NTY7RidGNEY3LyUrZXhlY3V0YWJsZUdGVUY3RjdGY29GNw==</Equation> and <Equation executable="false" style="2D Math" input-equation="" display="LUklbXJvd0c2Iy9JK21vZHVsZW5hbWVHNiJJLFR5cGVzZXR0aW5nR0koX3N5c2xpYkdGJzYmLUkobWZlbmNlZEdGJDYkLUYjNi0tSSNtaUdGJDYlUScmIzk0NztGJy8lJ2l0YWxpY0dRJmZhbHNlRicvJSxtYXRodmFyaWFudEdRJ25vcm1hbEYnLUkjbW9HRiQ2LVExJkludmlzaWJsZVRpbWVzO0YnRjcvJSZmZW5jZUdGNi8lKnNlcGFyYXRvckdGNi8lKXN0cmV0Y2h5R0Y2LyUqc3ltbWV0cmljR0Y2LyUobGFyZ2VvcEdGNi8lLm1vdmFibGVsaW1pdHNHRjYvJSdhY2NlbnRHRjYvJSdsc3BhY2VHUSYwLjBlbUYnLyUncnNwYWNlR0ZOLUYxNiVRImZGJy9GNVEldHJ1ZUYnL0Y4USdpdGFsaWNGJy1GLDYkLUYxNiVRIlJGJ0ZURlZGNy1GOzYtUSgmbWludXM7RidGN0Y+RkBGQkZERkZGSEZKL0ZNUSwwLjIyMjIyMjJlbUYnL0ZQRltvLUYxNiVRIlRGJ0ZURlYvJStmb3JlZ3JvdW5kR1EqWzAsMCwyNTVdRicvJStleGVjdXRhYmxlR0ZVLyUpcmVhZG9ubHlHRlUvJTBmb250X3N0eWxlX25hbWVHUSoyRH5PdXRwdXRGJ0Y3RjctRjE2I1EhRidGY29GNw==">LUklbXJvd0c2Iy9JK21vZHVsZW5hbWVHNiJJLFR5cGVzZXR0aW5nR0koX3N5c2xpYkdGJzYmLUkobWZlbmNlZEdGJDYkLUYjNi0tSSNtaUdGJDYlUScmIzk0NztGJy8lJ2l0YWxpY0dRJmZhbHNlRicvJSxtYXRodmFyaWFudEdRJ25vcm1hbEYnLUkjbW9HRiQ2LVExJkludmlzaWJsZVRpbWVzO0YnRjcvJSZmZW5jZUdGNi8lKnNlcGFyYXRvckdGNi8lKXN0cmV0Y2h5R0Y2LyUqc3ltbWV0cmljR0Y2LyUobGFyZ2VvcEdGNi8lLm1vdmFibGVsaW1pdHNHRjYvJSdhY2NlbnRHRjYvJSdsc3BhY2VHUSYwLjBlbUYnLyUncnNwYWNlR0ZOLUYxNiVRImZGJy9GNVEldHJ1ZUYnL0Y4USdpdGFsaWNGJy1GLDYkLUYxNiVRIlJGJ0ZURlZGNy1GOzYtUSgmbWludXM7RidGN0Y+RkBGQkZERkZGSEZKL0ZNUSwwLjIyMjIyMjJlbUYnL0ZQRltvLUYxNiVRIlRGJ0ZURlYvJStmb3JlZ3JvdW5kR1EqWzAsMCwyNTVdRicvJStleGVjdXRhYmxlR0ZVLyUpcmVhZG9ubHlHRlUvJTBmb250X3N0eWxlX25hbWVHUSoyRH5PdXRwdXRGJ0Y3RjctRjE2I1EhRidGY29GNw==</Equation> can not both be negative. In fact, the first term of the equilibrium condition starts for <Equation executable="false" style="2D Math" input-equation="" display="LUklbXJvd0c2Iy9JK21vZHVsZW5hbWVHNiJJLFR5cGVzZXR0aW5nR0koX3N5c2xpYkdGJzYnLUkjbWlHRiQ2JVEiZkYnLyUnaXRhbGljR1EldHJ1ZUYnLyUsbWF0aHZhcmlhbnRHUSdpdGFsaWNGJy1JKG1mZW5jZWRHRiQ2JC1GIzYkLUYsNiVRIlJGJ0YvRjIvRjNRJ25vcm1hbEYnRj0tSSNtb0dGJDYtUSI9RidGPS8lJmZlbmNlR1EmZmFsc2VGJy8lKnNlcGFyYXRvckdGRS8lKXN0cmV0Y2h5R0ZFLyUqc3ltbWV0cmljR0ZFLyUobGFyZ2VvcEdGRS8lLm1vdmFibGVsaW1pdHNHRkUvJSdhY2NlbnRHRkUvJSdsc3BhY2VHUSwwLjI3Nzc3NzhlbUYnLyUncnNwYWNlR0ZULUkjbW5HRiQ2JFEiMEYnRj1GPQ==">LUklbXJvd0c2Iy9JK21vZHVsZW5hbWVHNiJJLFR5cGVzZXR0aW5nR0koX3N5c2xpYkdGJzYnLUkjbWlHRiQ2JVEiZkYnLyUnaXRhbGljR1EldHJ1ZUYnLyUsbWF0aHZhcmlhbnRHUSdpdGFsaWNGJy1JKG1mZW5jZWRHRiQ2JC1GIzYkLUYsNiVRIlJGJ0YvRjIvRjNRJ25vcm1hbEYnRj0tSSNtb0dGJDYtUSI9RidGPS8lJmZlbmNlR1EmZmFsc2VGJy8lKnNlcGFyYXRvckdGRS8lKXN0cmV0Y2h5R0ZFLyUqc3ltbWV0cmljR0ZFLyUobGFyZ2VvcEdGRS8lLm1vdmFibGVsaW1pdHNHRkUvJSdhY2NlbnRHRkUvJSdsc3BhY2VHUSwwLjI3Nzc3NzhlbUYnLyUncnNwYWNlR0ZULUkjbW5HRiQ2JFEiMEYnRj1GPQ==</Equation> at the positive value equal to <Equation executable="false" style="2D Math" input-equation="" display="LUklbXJvd0c2Iy9JK21vZHVsZW5hbWVHNiJJLFR5cGVzZXR0aW5nR0koX3N5c2xpYkdGJzYnLUkjbWlHRiQ2JVEiVEYnLyUnaXRhbGljR1EldHJ1ZUYnLyUsbWF0aHZhcmlhbnRHUSdpdGFsaWNGJy1JI21vR0YkNi1RJyZzZG90O0YnL0YzUSdub3JtYWxGJy8lJmZlbmNlR1EmZmFsc2VGJy8lKnNlcGFyYXRvckdGPS8lKXN0cmV0Y2h5R0Y9LyUqc3ltbWV0cmljR0Y9LyUobGFyZ2VvcEdGPS8lLm1vdmFibGVsaW1pdHNHRj0vJSdhY2NlbnRHRj0vJSdsc3BhY2VHUSYwLjBlbUYnLyUncnNwYWNlR0ZMLUkobWZlbmNlZEdGJDYkLUYjNiZGKy1GNjYtUSIrRidGOUY7Rj5GQEZCRkRGRkZIL0ZLUSwwLjIyMjIyMjJlbUYnL0ZORlgtRiw2JVEnJiM5NTY7RicvRjBGPUY5RjlGOS1GLDYjUSFGJ0Y5">LUklbXJvd0c2Iy9JK21vZHVsZW5hbWVHNiJJLFR5cGVzZXR0aW5nR0koX3N5c2xpYkdGJzYnLUkjbWlHRiQ2JVEiVEYnLyUnaXRhbGljR1EldHJ1ZUYnLyUsbWF0aHZhcmlhbnRHUSdpdGFsaWNGJy1JI21vR0YkNi1RJyZzZG90O0YnL0YzUSdub3JtYWxGJy8lJmZlbmNlR1EmZmFsc2VGJy8lKnNlcGFyYXRvckdGPS8lKXN0cmV0Y2h5R0Y9LyUqc3ltbWV0cmljR0Y9LyUobGFyZ2VvcEdGPS8lLm1vdmFibGVsaW1pdHNHRj0vJSdhY2NlbnRHRj0vJSdsc3BhY2VHUSYwLjBlbUYnLyUncnNwYWNlR0ZMLUkobWZlbmNlZEdGJDYkLUYjNiZGKy1GNjYtUSIrRidGOUY7Rj5GQEZCRkRGRkZIL0ZLUSwwLjIyMjIyMjJlbUYnL0ZORlgtRiw2JVEnJiM5NTY7RicvRjBGPUY5RjlGOS1GLDYjUSFGJ0Y5</Equation>. For increasing values of <Equation executable="false" style="2D Math" input-equation="" display="LUklbXJvd0c2Iy9JK21vZHVsZW5hbWVHNiJJLFR5cGVzZXR0aW5nR0koX3N5c2xpYkdGJzYlLUkjbWlHRiQ2JVEiZkYnLyUnaXRhbGljR1EldHJ1ZUYnLyUsbWF0aHZhcmlhbnRHUSdpdGFsaWNGJy1JKG1mZW5jZWRHRiQ2JC1GIzYkLUYsNiVRIlJGJ0YvRjIvRjNRJ25vcm1hbEYnRj1GPQ==">LUklbXJvd0c2Iy9JK21vZHVsZW5hbWVHNiJJLFR5cGVzZXR0aW5nR0koX3N5c2xpYkdGJzYlLUkjbWlHRiQ2JVEiZkYnLyUnaXRhbGljR1EldHJ1ZUYnLyUsbWF0aHZhcmlhbnRHUSdpdGFsaWNGJy1JKG1mZW5jZWRHRiQ2JC1GIzYkLUYsNiVRIlJGJ0YvRjIvRjNRJ25vcm1hbEYnRj1GPQ==</Equation> this first term will become negative for <Equation executable="false" style="2D Math" input-equation="" display="LUklbXJvd0c2Iy9JK21vZHVsZW5hbWVHNiJJLFR5cGVzZXR0aW5nR0koX3N5c2xpYkdGJzYrLUkjbWlHRiQ2JVEkbWluRicvJSdpdGFsaWNHUSZmYWxzZUYnLyUsbWF0aHZhcmlhbnRHUSdub3JtYWxGJy1JKG1mZW5jZWRHRiQ2JC1GIzYmLUYsNiNRIUYnLUYjNiYtSSZtZnJhY0dGJDYoLUY2NiQtRiM2Ji1GLDYlUSJURicvRjBRJXRydWVGJy9GM1EnaXRhbGljRictSSNtb0dGJDYtUSIrRidGMi8lJmZlbmNlR0YxLyUqc2VwYXJhdG9yR0YxLyUpc3RyZXRjaHlHRjEvJSpzeW1tZXRyaWNHRjEvJShsYXJnZW9wR0YxLyUubW92YWJsZWxpbWl0c0dGMS8lJ2FjY2VudEdGMS8lJ2xzcGFjZUdRLDAuMjIyMjIyMmVtRicvJSdyc3BhY2VHRltvLUYsNiVRJSZtdTtGJ0YvRjJGMkYyLUYjNiQtRiw2JVEnJmJldGE7RidGL0YyRjIvJS5saW5ldGhpY2tuZXNzR1EiMUYnLyUrZGVub21hbGlnbkdRJ2NlbnRlckYnLyUpbnVtYWxpZ25HRltwLyUpYmV2ZWxsZWRHRjEtRk42LVEiLEYnRjJGUS9GVEZKRlVGV0ZZRmVuRmduL0ZqblEmMC4wZW1GJy9GXW9RLDAuMzMzMzMzM2VtRictRkA2KEZGLUYjNiQtRiw2JVEnJiM5NDc7RidGL0YyRjJGZm9GaW9GXHBGXnBGMkY6RjJGMi1GTjYtUSI8RidGMkZRRlNGVUZXRllGZW5GZ24vRmpuUSwwLjI3Nzc3NzhlbUYnL0Zdb0ZjcS1GLDYlUSJmRidGSUZLLUY2NiQtRiM2JC1GLDYlUSJSRidGSUZLRjJGMkZfcS1GLDYlUSRtYXhGJ0YvRjJGNUYy">LUklbXJvd0c2Iy9JK21vZHVsZW5hbWVHNiJJLFR5cGVzZXR0aW5nR0koX3N5c2xpYkdGJzYrLUkjbWlHRiQ2JVEkbWluRicvJSdpdGFsaWNHUSZmYWxzZUYnLyUsbWF0aHZhcmlhbnRHUSdub3JtYWxGJy1JKG1mZW5jZWRHRiQ2JC1GIzYmLUYsNiNRIUYnLUYjNiYtSSZtZnJhY0dGJDYoLUY2NiQtRiM2Ji1GLDYlUSJURicvRjBRJXRydWVGJy9GM1EnaXRhbGljRictSSNtb0dGJDYtUSIrRidGMi8lJmZlbmNlR0YxLyUqc2VwYXJhdG9yR0YxLyUpc3RyZXRjaHlHRjEvJSpzeW1tZXRyaWNHRjEvJShsYXJnZW9wR0YxLyUubW92YWJsZWxpbWl0c0dGMS8lJ2FjY2VudEdGMS8lJ2xzcGFjZUdRLDAuMjIyMjIyMmVtRicvJSdyc3BhY2VHRltvLUYsNiVRJSZtdTtGJ0YvRjJGMkYyLUYjNiQtRiw2JVEnJmJldGE7RidGL0YyRjIvJS5saW5ldGhpY2tuZXNzR1EiMUYnLyUrZGVub21hbGlnbkdRJ2NlbnRlckYnLyUpbnVtYWxpZ25HRltwLyUpYmV2ZWxsZWRHRjEtRk42LVEiLEYnRjJGUS9GVEZKRlVGV0ZZRmVuRmduL0ZqblEmMC4wZW1GJy9GXW9RLDAuMzMzMzMzM2VtRictRkA2KEZGLUYjNiQtRiw2JVEnJiM5NDc7RidGL0YyRjJGZm9GaW9GXHBGXnBGMkY6RjJGMi1GTjYtUSI8RidGMkZRRlNGVUZXRllGZW5GZ24vRmpuUSwwLjI3Nzc3NzhlbUYnL0Zdb0ZjcS1GLDYlUSJmRidGSUZLLUY2NiQtRiM2JC1GLDYlUSJSRidGSUZLRjJGMkZfcS1GLDYlUSRtYXhGJ0YvRjJGNUYy</Equation> and will become once again positive for <Equation executable="false" style="2D Math" input-equation="" display="LUklbXJvd0c2Iy9JK21vZHVsZW5hbWVHNiJJLFR5cGVzZXR0aW5nR0koX3N5c2xpYkdGJzYoLUkjbWlHRiQ2JVEiZkYnLyUnaXRhbGljR1EldHJ1ZUYnLyUsbWF0aHZhcmlhbnRHUSdpdGFsaWNGJy1JKG1mZW5jZWRHRiQ2JC1GIzYkLUYsNiVRIlJGJ0YvRjIvRjNRJ25vcm1hbEYnRj0tSSNtb0dGJDYtUSI+RidGPS8lJmZlbmNlR1EmZmFsc2VGJy8lKnNlcGFyYXRvckdGRS8lKXN0cmV0Y2h5R0ZFLyUqc3ltbWV0cmljR0ZFLyUobGFyZ2VvcEdGRS8lLm1vdmFibGVsaW1pdHNHRkUvJSdhY2NlbnRHRkUvJSdsc3BhY2VHUSwwLjI3Nzc3NzhlbUYnLyUncnNwYWNlR0ZULUYsNiVRJG1heEYnL0YwRkVGPS1GNjYkLUYjNiYtRiw2I1EhRictRiM2Ji1JJm1mcmFjR0YkNigtRjY2JC1GIzYmLUYsNiVRIlRGJ0YvRjItRkA2LVEiK0YnRj1GQ0ZGRkhGSkZMRk5GUC9GU1EsMC4yMjIyMjIyZW1GJy9GVkZccC1GLDYlUSUmbXU7RidGWkY9Rj1GPS1GIzYkLUYsNiVRJyZiZXRhO0YnRlpGPUY9LyUubGluZXRoaWNrbmVzc0dRIjFGJy8lK2Rlbm9tYWxpZ25HUSdjZW50ZXJGJy8lKW51bWFsaWduR0ZbcS8lKWJldmVsbGVkR0ZFLUZANi1RIixGJ0Y9RkMvRkdGMUZIRkpGTEZORlAvRlNRJjAuMGVtRicvRlZRLDAuMzMzMzMzM2VtRictRl9vNihGZW8tRiM2JC1GLDYlUScmIzk0NztGJ0ZaRj1GPUZmcEZpcEZccUZecUY9RmluRj1GPUY9">LUklbXJvd0c2Iy9JK21vZHVsZW5hbWVHNiJJLFR5cGVzZXR0aW5nR0koX3N5c2xpYkdGJzYoLUkjbWlHRiQ2JVEiZkYnLyUnaXRhbGljR1EldHJ1ZUYnLyUsbWF0aHZhcmlhbnRHUSdpdGFsaWNGJy1JKG1mZW5jZWRHRiQ2JC1GIzYkLUYsNiVRIlJGJ0YvRjIvRjNRJ25vcm1hbEYnRj0tSSNtb0dGJDYtUSI+RidGPS8lJmZlbmNlR1EmZmFsc2VGJy8lKnNlcGFyYXRvckdGRS8lKXN0cmV0Y2h5R0ZFLyUqc3ltbWV0cmljR0ZFLyUobGFyZ2VvcEdGRS8lLm1vdmFibGVsaW1pdHNHRkUvJSdhY2NlbnRHRkUvJSdsc3BhY2VHUSwwLjI3Nzc3NzhlbUYnLyUncnNwYWNlR0ZULUYsNiVRJG1heEYnL0YwRkVGPS1GNjYkLUYjNiYtRiw2I1EhRictRiM2Ji1JJm1mcmFjR0YkNigtRjY2JC1GIzYmLUYsNiVRIlRGJ0YvRjItRkA2LVEiK0YnRj1GQ0ZGRkhGSkZMRk5GUC9GU1EsMC4yMjIyMjIyZW1GJy9GVkZccC1GLDYlUSUmbXU7RidGWkY9Rj1GPS1GIzYkLUYsNiVRJyZiZXRhO0YnRlpGPUY9LyUubGluZXRoaWNrbmVzc0dRIjFGJy8lK2Rlbm9tYWxpZ25HUSdjZW50ZXJGJy8lKW51bWFsaWduR0ZbcS8lKWJldmVsbGVkR0ZFLUZANi1RIixGJ0Y9RkMvRkdGMUZIRkpGTEZORlAvRlNRJjAuMGVtRicvRlZRLDAuMzMzMzMzM2VtRictRl9vNihGZW8tRiM2JC1GLDYlUScmIzk0NztGJ0ZaRj1GPUZmcEZpcEZccUZecUY9RmluRj1GPUY9</Equation> . The value of <Equation executable="false" style="2D Math" input-equation="" display="LUklbXJvd0c2Iy9JK21vZHVsZW5hbWVHNiJJLFR5cGVzZXR0aW5nR0koX3N5c2xpYkdGJzYlLUkjbWlHRiQ2JVEiZkYnLyUnaXRhbGljR1EldHJ1ZUYnLyUsbWF0aHZhcmlhbnRHUSdpdGFsaWNGJy1JKG1mZW5jZWRHRiQ2JC1GIzYkLUYsNiVRIlJGJ0YvRjIvRjNRJ25vcm1hbEYnRj1GPQ==">LUklbXJvd0c2Iy9JK21vZHVsZW5hbWVHNiJJLFR5cGVzZXR0aW5nR0koX3N5c2xpYkdGJzYlLUkjbWlHRiQ2JVEiZkYnLyUnaXRhbGljR1EldHJ1ZUYnLyUsbWF0aHZhcmlhbnRHUSdpdGFsaWNGJy1JKG1mZW5jZWRHRiQ2JC1GIzYkLUYsNiVRIlJGJ0YvRjIvRjNRJ25vcm1hbEYnRj1GPQ==</Equation> at equilibrium is hence given by the root of the quadratic equation <Equation executable="false" style="2D Math" input-equation="" display="LUklbXJvd0c2Iy9JK21vZHVsZW5hbWVHNiJJLFR5cGVzZXR0aW5nR0koX3N5c2xpYkdGJzYoLUkobWZlbmNlZEdGJDYkLUYjNiotSSNtaUdGJDYlUScmIzk0NjtGJy8lJ2l0YWxpY0dRJmZhbHNlRicvJSxtYXRodmFyaWFudEdRJ25vcm1hbEYnLUkjbW9HRiQ2LVEnJnNkb3Q7RidGNy8lJmZlbmNlR0Y2LyUqc2VwYXJhdG9yR0Y2LyUpc3RyZXRjaHlHRjYvJSpzeW1tZXRyaWNHRjYvJShsYXJnZW9wR0Y2LyUubW92YWJsZWxpbWl0c0dGNi8lJ2FjY2VudEdGNi8lJ2xzcGFjZUdRJjAuMGVtRicvJSdyc3BhY2VHRk4tRjE2JVEieEYnL0Y1USV0cnVlRicvRjhRJ2l0YWxpY0YnLUY7Ni1RKCZtaW51cztGJ0Y3Rj5GQEZCRkRGRkZIRkovRk1RLDAuMjIyMjIyMmVtRicvRlBGZm4tRjE2JVEiVEYnRlRGVkZYLUYxNiVRJyYjOTU2O0YnRjRGN0Y3RjdGOi1GLDYkLUYjNigtRjE2JVEnJiM5NDc7RidGNEY3RjpGUUZYRmhuRjdGNy1GOzYtUSI9RidGN0Y+RkBGQkZERkZGSEZKL0ZNUSwwLjI3Nzc3NzhlbUYnL0ZQRmlvLUklbXN1cEdGJDYlRltvLUYjNiUtSSNtbkdGJDYkUSIyRidGN0ZURlYvJTFzdXBlcnNjcmlwdHNoaWZ0R1EiMEYnRjc=">LUklbXJvd0c2Iy9JK21vZHVsZW5hbWVHNiJJLFR5cGVzZXR0aW5nR0koX3N5c2xpYkdGJzYoLUkobWZlbmNlZEdGJDYkLUYjNiotSSNtaUdGJDYlUScmIzk0NjtGJy8lJ2l0YWxpY0dRJmZhbHNlRicvJSxtYXRodmFyaWFudEdRJ25vcm1hbEYnLUkjbW9HRiQ2LVEnJnNkb3Q7RidGNy8lJmZlbmNlR0Y2LyUqc2VwYXJhdG9yR0Y2LyUpc3RyZXRjaHlHRjYvJSpzeW1tZXRyaWNHRjYvJShsYXJnZW9wR0Y2LyUubW92YWJsZWxpbWl0c0dGNi8lJ2FjY2VudEdGNi8lJ2xzcGFjZUdRJjAuMGVtRicvJSdyc3BhY2VHRk4tRjE2JVEieEYnL0Y1USV0cnVlRicvRjhRJ2l0YWxpY0YnLUY7Ni1RKCZtaW51cztGJ0Y3Rj5GQEZCRkRGRkZIRkovRk1RLDAuMjIyMjIyMmVtRicvRlBGZm4tRjE2JVEiVEYnRlRGVkZYLUYxNiVRJyYjOTU2O0YnRjRGN0Y3RjdGOi1GLDYkLUYjNigtRjE2JVEnJiM5NDc7RidGNEY3RjpGUUZYRmhuRjdGNy1GOzYtUSI9RidGN0Y+RkBGQkZERkZGSEZKL0ZNUSwwLjI3Nzc3NzhlbUYnL0ZQRmlvLUklbXN1cEdGJDYlRltvLUYjNiUtSSNtbkdGJDYkUSIyRidGN0ZURlYvJTFzdXBlcnNjcmlwdHNoaWZ0R1EiMEYnRjc=</Equation> for which  <Equation executable="false" style="2D Math" input-equation="" display="LUklbXJvd0c2Iy9JK21vZHVsZW5hbWVHNiJJLFR5cGVzZXR0aW5nR0koX3N5c2xpYkdGJzYoLUkjbWlHRiQ2JVEieEYnLyUnaXRhbGljR1EldHJ1ZUYnLyUsbWF0aHZhcmlhbnRHUSdpdGFsaWNGJy1JI21vR0YkNi1RIj5GJy9GM1Enbm9ybWFsRicvJSZmZW5jZUdRJmZhbHNlRicvJSpzZXBhcmF0b3JHRj0vJSlzdHJldGNoeUdGPS8lKnN5bW1ldHJpY0dGPS8lKGxhcmdlb3BHRj0vJS5tb3ZhYmxlbGltaXRzR0Y9LyUnYWNjZW50R0Y9LyUnbHNwYWNlR1EsMC4yNzc3Nzc4ZW1GJy8lJ3JzcGFjZUdGTC1GLDYlUSRtYXhGJy9GMEY9RjktSShtZmVuY2VkR0YkNiQtRiM2Ji1JJm1mcmFjR0YkNigtRlQ2JC1GIzYmLUYsNiVRIlRGJ0YvRjItRjY2LVEiK0YnRjlGO0Y+RkBGQkZERkZGSC9GS1EsMC4yMjIyMjIyZW1GJy9GTkZgby1GLDYlUScmIzk1NjtGJ0ZSRjlGOUY5LUYjNiUtRiw2JVEnJiM5NDY7RidGUkY5Ri9GMi8lLmxpbmV0aGlja25lc3NHUSIxRicvJStkZW5vbWFsaWduR1EnY2VudGVyRicvJSludW1hbGlnbkdGX3AvJSliZXZlbGxlZEdGPS1GNjYtUSIsRidGOUY7L0Y/RjFGQEZCRkRGRkZIL0ZLUSYwLjBlbUYnL0ZOUSwwLjMzMzMzMzNlbUYnLUZZNihGaW4tRiM2JS1GLDYlUScmIzk0NztGJ0ZSRjlGL0YyRmpvRl1wRmBwRmJwRjlGOS1GLDYjUSFGJ0Y5">LUklbXJvd0c2Iy9JK21vZHVsZW5hbWVHNiJJLFR5cGVzZXR0aW5nR0koX3N5c2xpYkdGJzYoLUkjbWlHRiQ2JVEieEYnLyUnaXRhbGljR1EldHJ1ZUYnLyUsbWF0aHZhcmlhbnRHUSdpdGFsaWNGJy1JI21vR0YkNi1RIj5GJy9GM1Enbm9ybWFsRicvJSZmZW5jZUdRJmZhbHNlRicvJSpzZXBhcmF0b3JHRj0vJSlzdHJldGNoeUdGPS8lKnN5bW1ldHJpY0dGPS8lKGxhcmdlb3BHRj0vJS5tb3ZhYmxlbGltaXRzR0Y9LyUnYWNjZW50R0Y9LyUnbHNwYWNlR1EsMC4yNzc3Nzc4ZW1GJy8lJ3JzcGFjZUdGTC1GLDYlUSRtYXhGJy9GMEY9RjktSShtZmVuY2VkR0YkNiQtRiM2Ji1JJm1mcmFjR0YkNigtRlQ2JC1GIzYmLUYsNiVRIlRGJ0YvRjItRjY2LVEiK0YnRjlGO0Y+RkBGQkZERkZGSC9GS1EsMC4yMjIyMjIyZW1GJy9GTkZgby1GLDYlUScmIzk1NjtGJ0ZSRjlGOUY5LUYjNiUtRiw2JVEnJiM5NDY7RidGUkY5Ri9GMi8lLmxpbmV0aGlja25lc3NHUSIxRicvJStkZW5vbWFsaWduR1EnY2VudGVyRicvJSludW1hbGlnbkdGX3AvJSliZXZlbGxlZEdGPS1GNjYtUSIsRidGOUY7L0Y/RjFGQEZCRkRGRkZIL0ZLUSYwLjBlbUYnL0ZOUSwwLjMzMzMzMzNlbUYnLUZZNihGaW4tRiM2JS1GLDYlUScmIzk0NztGJ0ZSRjlGL0YyRmpvRl1wRmBwRmJwRjlGOS1GLDYjUSFGJ0Y5</Equation>.
Solve for the value of the function response <Equation executable="false" style="2D Math" input-equation="" display="LUklbXJvd0c2Iy9JK21vZHVsZW5hbWVHNiJJLFR5cGVzZXR0aW5nR0koX3N5c2xpYkdGJzYlLUkjbWlHRiQ2JVEiZkYnLyUnaXRhbGljR1EldHJ1ZUYnLyUsbWF0aHZhcmlhbnRHUSdpdGFsaWNGJy1JKG1mZW5jZWRHRiQ2JC1GIzYkLUYsNiVRIlJGJ0YvRjIvRjNRJ25vcm1hbEYnRj1GPQ==">LUklbXJvd0c2Iy9JK21vZHVsZW5hbWVHNiJJLFR5cGVzZXR0aW5nR0koX3N5c2xpYkdGJzYlLUkjbWlHRiQ2JVEiZkYnLyUnaXRhbGljR1EldHJ1ZUYnLyUsbWF0aHZhcmlhbnRHUSdpdGFsaWNGJy1JKG1mZW5jZWRHRiQ2JC1GIzYkLUYsNiVRIlJGJ0YvRjIvRjNRJ25vcm1hbEYnRj1GPQ==</Equation> at equilibrium:
</Text-field>
</Input>
</Group></Presentation-Block><Presentation-Block>
<Group view="presentation" hide-input="false" hide-output="true" inline-output="false" labelreference="L4271" drawlabel="true" redirect-target="L4278">
<Input>
<Text-field prompt="&gt; " style="Maple Input" layout="Normal"><Equation executable="true" style="2D Input" input-equation="solve(subs(f(R) = x, EquiCond), x);" display="LUklbXJvd0c2Iy9JK21vZHVsZW5hbWVHNiJJLFR5cGVzZXR0aW5nR0koX3N5c2xpYkdGJzYnLUkjbWlHRiQ2JVEmc29sdmVGJy8lJ2l0YWxpY0dRJXRydWVGJy8lLG1hdGh2YXJpYW50R1EnaXRhbGljRictSShtZmVuY2VkR0YkNiQtRiM2Jy1GLDYlUSVzdWJzRidGL0YyLUY2NiQtRiM2KS1GLDYlUSJmRidGL0YyLUY2NiQtRiM2JC1GLDYlUSJSRidGL0YyL0YzUSdub3JtYWxGJ0ZLLUkjbW9HRiQ2LVEiPUYnRksvJSZmZW5jZUdRJmZhbHNlRicvJSpzZXBhcmF0b3JHRlMvJSlzdHJldGNoeUdGUy8lKnN5bW1ldHJpY0dGUy8lKGxhcmdlb3BHRlMvJS5tb3ZhYmxlbGltaXRzR0ZTLyUnYWNjZW50R0ZTLyUnbHNwYWNlR1EsMC4yNzc3Nzc4ZW1GJy8lJ3JzcGFjZUdGXG8tRiw2JVEieEYnRi9GMi1GTjYtUSIsRidGS0ZRL0ZVRjFGVkZYRlpGZm5GaG4vRltvUSYwLjBlbUYnL0Zeb1EsMC4zMzMzMzMzZW1GJy1GLDYlUSlFcXVpQ29uZEYnRi9GMkZLRktGYm9GX29GS0ZLLUZONi1RIjtGJ0ZLRlFGZW9GVkZYRlpGZm5GaG5GZm9GXW8vJStleGVjdXRhYmxlR0ZTRks=">QyQtSSZzb2x2ZUc2IjYkLUklc3Vic0clKnByb3RlY3RlZEc2JC8tSSJmR0YlNiNJIlJHRiVJInhHRiVJKUVxdWlDb25kR0YlRjAiIiI=</Equation></Text-field>
</Input>
<Output>
<Text-field superscript="false" placeholder="false" executable="false" selection-placeholder="false" italic="false" size="12" bold="false" subscript="false" family="Times New Roman" opaque="false" underline="false" background="[255,255,255]" readonly="false" foreground="[0,0,0]" alignment="centred" firstindent="0" spacebelow="0" leftmargin="0" linespacing="0.0" initial="0" linebreak="space" rightmargin="0" bulletsuffix="" spaceabove="0" bullet="none" pagebreak-before="false"><Equation executable="false" style="2D Output" display="LUkjbWlHNiMvSSttb2R1bGVuYW1lRzYiSSxUeXBlc2V0dGluZ0dJKF9zeXNsaWJHRic2JVE1b3V0cHV0fnJlZGlyZWN0ZWQuLi5GJy8lJ2l0YWxpY0dRJXRydWVGJy8lLG1hdGh2YXJpYW50R1EnaXRhbGljRic=">LUkjbWlHNiMvSSttb2R1bGVuYW1lRzYiSSxUeXBlc2V0dGluZ0dJKF9zeXNsaWJHRic2JVE1b3V0cHV0fnJlZGlyZWN0ZWQuLi5GJy8lJ2l0YWxpY0dRJXRydWVGJy8lLG1hdGh2YXJpYW50R1EnaXRhbGljRic=</Equation></Text-field>
</Output>
</Group>
<Group view="presentation" hide-input="true" hide-output="false" inline-output="false" labelreference="L4278" drawlabel="true" redirect-source="L4271">
<Input>
<Text-field prompt="&gt; " style="Maple Input" layout="Normal">print(<Label label="L4271" view="label" executable="true"></Label>); # input placeholder</Text-field>
</Input>
<Output>
<Text-field style="2D Output" layout="Maple Output"><Equation executable="false" style="2D Output" display="LUklbXJvd0c2Iy9JK21vZHVsZW5hbWVHNiJJLFR5cGVzZXR0aW5nR0koX3N5c2xpYkdGJzYoLUYjNigtSSZtZnJhY0dGJDYoLUkjbW5HRiQ2JFEiMUYnLyUsbWF0aHZhcmlhbnRHUSdub3JtYWxGJy1GMTYkUSIyRidGNC8lLmxpbmV0aGlja25lc3NHRjMvJStkZW5vbWFsaWduR1EnY2VudGVyRicvJSludW1hbGlnbkdGPi8lKWJldmVsbGVkR1EmZmFsc2VGJy1JI21vR0YkNi1RMSZJbnZpc2libGVUaW1lcztGJ0Y0LyUmZmVuY2VHRkMvJSpzZXBhcmF0b3JHRkMvJSlzdHJldGNoeUdGQy8lKnN5bW1ldHJpY0dGQy8lKGxhcmdlb3BHRkMvJS5tb3ZhYmxlbGltaXRzR0ZDLyUnYWNjZW50R0ZDLyUnbHNwYWNlR1EmMC4wZW1GJy8lJ3JzcGFjZUdGWC1GLjYoLUYjNiYtRiM2Ki1GIzYmLUkjbWlHRiQ2JVEiVEYnLyUnaXRhbGljR1EldHJ1ZUYnL0Y1USdpdGFsaWNGJ0ZELUZebzYlUScmIzk0NjtGJy9GYm9GQ0Y0RjQtRkU2LVEiK0YnRjRGSEZKRkxGTkZQRlJGVC9GV1EsMC4yMjIyMjIyZW1GJy9GWkZecC1GIzYmRl1vRkQtRl5vNiVRJyYjOTQ3O0YnRmlvRjRGNEZqby1GIzYmRmJwRkQtRl5vNiVRJyYjOTU2O0YnRmlvRjRGNEZqby1GIzYkLUkmbXNxcnRHRiQ2Iy1GIzYwLUYjNiYtSSVtc3VwR0YkNiVGXW9GNy8lMXN1cGVyc2NyaXB0c2hpZnRHUSIwRidGRC1GZHE2JUZmb0Y3RmZxRjQtRkU2LVEoJm1pbnVzO0YnRjRGSEZKRkxGTkZQRlJGVEZdcEZfcC1GIzYqRjdGREZjcUZERmZvRkRGYnBGNEZqby1GIzYmRmNxRkQtRmRxNiVGYnBGN0ZmcUY0RltyLUYjNixGN0ZERl1vRkRGZm9GREZicEZERmdwRjRGam8tRiM2KkY3RkRGXW9GREZickZERmdwRjRGam8tRiM2Ki1GMTYkUSI0RidGNEZERmZvRkRGYnBGRC1GZHE2JUZncEY3RmZxRjRGam8tRiM2JkZickZERl1zRjRGNEY0RjQvJStmb3JlZ3JvdW5kR1EoWzAsMCwwXUYnLyUpcmVhZG9ubHlHRkNGNC1GIzYoRmJwRkRGZm9GYXNGZHNGNEY6RjxGP0ZBRmFzRmRzRjQtRkU2LVEiLEYnRjRGSC9GS0Zjb0ZMRk5GUEZSRlRGVi9GWlEsMC4zMzMzMzMzZW1GJy1GIzYnLUZFNi1RKiZ1bWludXMwO0YnRjRGSEZKRkxGTkZQRlJGVEZdcEZfcC1GIzYoRi1GRC1GLjYoLUYjNiYtRiM2K0ZgdEZgcEZbckZlcEZbckZbb0Zqb0ZqcEY0RmFzRmRzRjRGZnNGOkY8Rj9GQUZhc0Zkc0Y0RmFzRmRzRjRGYXNGZHNGNA==">NiQsJCooSSZnYW1tYUclKnByb3RlY3RlZEchIiJJJWJldGFHNiJGJywqKiZJIlRHRikiIiJGKEYtRi0qJkYsRi1GJUYtRi0qJkYlRi1JI211R0YpRi1GLSokLDAqJkYsIiIjRihGNEYtKihGLEY0RihGLUYlRi0hIiMqJkYsRjRGJUY0Ri0qKkYsRi1GKEYtRiVGLUYwRi1GNiooRixGLUYlRjRGMEYtRjQqKEYoRi1GJUYtRjBGNCIiJSomRiVGNEYwRjRGLSNGLUY0Ri1GLUY9LCQqKCwqRi5GJ0YvRidGK0YnRjFGLUYtRiVGJ0YoRicjRidGNA==</Equation></Text-field>
</Output>
</Group></Presentation-Block><Presentation-Block>
<Group view="presentation" hide-input="false" hide-output="true" inline-output="false" labelreference="L4281" drawlabel="true">
<Input>
<Text-field style="Text" layout="Normal">The equilibrium value is given by the larger of these two solutions
</Text-field>
</Input>
</Group></Presentation-Block><Presentation-Block>
<Group view="presentation" hide-input="false" hide-output="true" inline-output="false" labelreference="L4279" drawlabel="true" redirect-target="L4280">
<Input>
<Text-field prompt="&gt; " style="Maple Input" layout="Normal"><Equation executable="true" style="2D Input" input-equation="Fequi := ((beta+gamma)*T+gamma*mu+sqrt(((beta+gamma)*T+gamma*mu)^2-4*gamma*beta*(T^2+T*mu-mu^2)))/(2*gamma*beta)" display="LUklbXJvd0c2Iy9JK21vZHVsZW5hbWVHNiJJLFR5cGVzZXR0aW5nR0koX3N5c2xpYkdGJzYnLUkjbWlHRiQ2I1EhRictRiM2KC1GLDYlUSZGZXF1aUYnLyUnaXRhbGljR1EldHJ1ZUYnLyUsbWF0aHZhcmlhbnRHUSdpdGFsaWNGJy1JI21vR0YkNi1RIn5GJy9GOFEnbm9ybWFsRicvJSZmZW5jZUdRJmZhbHNlRicvJSpzZXBhcmF0b3JHRkIvJSlzdHJldGNoeUdGQi8lKnN5bW1ldHJpY0dGQi8lKGxhcmdlb3BHRkIvJS5tb3ZhYmxlbGltaXRzR0ZCLyUnYWNjZW50R0ZCLyUnbHNwYWNlR1EmMC4wZW1GJy8lJ3JzcGFjZUdGUS1GOzYtUSomY29sb25lcTtGJ0Y+RkBGQ0ZFRkdGSUZLRk0vRlBRLDAuMjc3Nzc3OGVtRicvRlNGWEY6LUkmbWZyYWNHRiQ2KC1JKG1mZW5jZWRHRiQ2JC1GIzYsLUZobjYkLUYjNiYtRiw2JVEnJmJldGE7RicvRjVGQkY+LUY7Ni1RIitGJ0Y+RkBGQ0ZFRkdGSUZLRk0vRlBRLDAuMjIyMjIyMmVtRicvRlNGaG8tRiw2JVEoJmdhbW1hO0YnRmNvRj5GPkY+LUYsNiVRIlRGJ0Y0RjdGZG9Gam8tRjs2LVEnJnNkb3Q7RidGPkZARkNGRUZHRklGS0ZNRk9GUi1GLDYlUSUmbXU7RidGY29GPkZkby1GLDYlUSVzcXJ0RidGY29GPi1GaG42JC1GIzYsLUklbXN1cEdGJDYlLUZobjYkLUYjNilGXG9GXXBGZG9Gam9GYHBGY3BGPkY+LUYjNiQtSSNtbkdGJDYkUSIyRidGPkY+LyUxc3VwZXJzY3JpcHRzaGlmdEdRIjBGJy1GOzYtUSgmbWludXM7RidGPkZARkNGRUZHRklGS0ZNRmdvRmlvLUZncTYkUSI0RidGPkZgcEZgb0ZgcEZqb0ZgcC1GaG42JC1GIzYqLUZecTYlRl1wRmRxRmpxRmRvRl1wRmBwRmNwRl1yLUZecTYlRmNwRmRxRmpxRj5GPkY+Rj5GPkY+LUYjNihGZnFGYHAtRiw2JVEnJiM5NDY7RidGY29GPkZgcC1GLDYlUScmIzk0NztGJ0Zjb0Y+Rj4vJS5saW5ldGhpY2tuZXNzR1EiMUYnLyUrZGVub21hbGlnbkdRJ2NlbnRlckYnLyUpbnVtYWxpZ25HRmhzLyUpYmV2ZWxsZWRHRkJGPkYrLyUrZXhlY3V0YWJsZUdGQkY+">PkkmRmVxdWlHNiIqJiwoKiYsJkklYmV0YUdGJCIiIkkmZ2FtbWFHJSpwcm90ZWN0ZWRHRipGKkkiVEdGJEYqRioqJkYrRipJI211R0YkRipGKi1JJXNxcnRHNiRGLEkoX3N5c2xpYkdGJDYjLCYqJCwmRidGKkYuRioiIiNGKiooRitGKkYpRiosKCokRi1GOEYqKiZGLUYqRi9GKkYqKiRGL0Y4ISIiRiohIiVGKkYqLUkiL0dGMjYjLCQqJkYrRipGKUYqRjhGKg==</Equation></Text-field>
</Input>
<Output>
<Text-field superscript="false" placeholder="false" executable="false" selection-placeholder="false" italic="false" size="12" bold="false" subscript="false" family="Times New Roman" opaque="false" underline="false" background="[255,255,255]" readonly="false" foreground="[0,0,0]" alignment="centred" firstindent="0" spacebelow="0" leftmargin="0" linespacing="0.0" initial="0" linebreak="space" rightmargin="0" bulletsuffix="" spaceabove="0" bullet="none" pagebreak-before="false"><Equation executable="false" style="2D Output" display="LUkjbWlHNiMvSSttb2R1bGVuYW1lRzYiSSxUeXBlc2V0dGluZ0dJKF9zeXNsaWJHRic2JVE1b3V0cHV0fnJlZGlyZWN0ZWQuLi5GJy8lJ2l0YWxpY0dRJXRydWVGJy8lLG1hdGh2YXJpYW50R1EnaXRhbGljRic=">LUkjbWlHNiMvSSttb2R1bGVuYW1lRzYiSSxUeXBlc2V0dGluZ0dJKF9zeXNsaWJHRic2JVE1b3V0cHV0fnJlZGlyZWN0ZWQuLi5GJy8lJ2l0YWxpY0dRJXRydWVGJy8lLG1hdGh2YXJpYW50R1EnaXRhbGljRic=</Equation></Text-field>
</Output>
</Group>
<Group view="presentation" hide-input="true" hide-output="false" inline-output="false" labelreference="L4280" drawlabel="true" redirect-source="L4279">
<Input>
<Text-field prompt="&gt; " style="Maple Input" layout="Normal">print(<Label label="L4279" view="label" executable="true"></Label>); # input placeholder</Text-field>
</Input>
<Output>
<Text-field style="2D Output" layout="Maple Output"><Equation executable="false" style="2D Output" display="LUklbXJvd0c2Iy9JK21vZHVsZW5hbWVHNiJJLFR5cGVzZXR0aW5nR0koX3N5c2xpYkdGJzYoLUkmbWZyYWNHRiQ2KC1JI21uR0YkNiRRIjFGJy8lLG1hdGh2YXJpYW50R1Enbm9ybWFsRictRi82JFEiMkYnRjIvJS5saW5ldGhpY2tuZXNzR0YxLyUrZGVub21hbGlnbkdRJ2NlbnRlckYnLyUpbnVtYWxpZ25HRjwvJSliZXZlbGxlZEdRJmZhbHNlRictSSNtb0dGJDYtUTEmSW52aXNpYmxlVGltZXM7RidGMi8lJmZlbmNlR0ZBLyUqc2VwYXJhdG9yR0ZBLyUpc3RyZXRjaHlHRkEvJSpzeW1tZXRyaWNHRkEvJShsYXJnZW9wR0ZBLyUubW92YWJsZWxpbWl0c0dGQS8lJ2FjY2VudEdGQS8lJ2xzcGFjZUdRJjAuMGVtRicvJSdyc3BhY2VHRlYtRiw2KC1GIzYmLUYjNigtRiM2Ji1JKG1mZW5jZWRHRiQ2JC1GIzYmLUkjbWlHRiQ2JVEnJiM5NDY7RicvJSdpdGFsaWNHRkFGMi1GQzYtUSIrRidGMkZGRkhGSkZMRk5GUEZSL0ZVUSwwLjIyMjIyMjJlbUYnL0ZYRmpvLUZhbzYlUScmIzk0NztGJ0Zkb0YyRjJGMkZCLUZhbzYlUSJURicvRmVvUSV0cnVlRicvRjNRJ2l0YWxpY0YnRjJGZm8tRiM2JkZccEZCLUZhbzYlUScmIzk1NjtGJ0Zkb0YyRjJGZm8tRiM2JC1JJm1zcXJ0R0YkNiMtRiM2Ji1GIzYkLUklbXN1cEdGJDYlLUZcbzYkLUYjNiZGaW5GZm9GZnBGMkYyRjUvJTFzdXBlcnNjcmlwdHNoaWZ0R1EiMEYnRjItRkM2LVEoJm1pbnVzO0YnRjJGRkZIRkpGTEZORlBGUkZpb0ZbcC1GIzYqLUYvNiRRIjRGJ0YyRkJGXHBGQkZgb0ZCLUZcbzYkLUYjNigtRiM2JC1GZXE2JUZfcEY1RltyRjJGZm8tRiM2JkZfcEZCRmhwRjJGXnItRiM2JC1GZXE2JUZocEY1RltyRjJGMkYyRjJGMkYyRjIvJStmb3JlZ3JvdW5kR1EoWzAsMCwwXUYnLyUpcmVhZG9ubHlHRkFGMi1GIzYoRlxwRkJGYG9GZHNGZ3NGMkY4RjpGPUY/RmRzRmdzRjI=">LCQqKCwoKiYsJkklYmV0YUc2IiIiIkkmZ2FtbWFHJSpwcm90ZWN0ZWRHRilGKUkiVEdGKEYpRikqJkYqRilJI211R0YoRilGKSokLCYqJCwmRiVGKUYtRikiIiNGKSooRipGKUYnRiksKCokRixGM0YpKiZGLEYpRi5GKUYpKiRGLkYzISIiRikhIiUjRilGM0YpRilGKkY5RidGOUY7</Equation></Text-field>
</Output>
</Group></Presentation-Block><Presentation-Block>
<Group view="presentation" hide-input="false" hide-output="true" inline-output="false" labelreference="L4282" drawlabel="true" redirect-target="L4284">
<Input>
<Text-field prompt="&gt; " style="Maple Input" layout="Normal"><Equation executable="true" style="2D Input" input-equation="simplify(Fequi-`%%`[1]);" display="LUklbXJvd0c2Iy9JK21vZHVsZW5hbWVHNiJJLFR5cGVzZXR0aW5nR0koX3N5c2xpYkdGJzYnLUkjbWlHRiQ2JVEpc2ltcGxpZnlGJy8lJ2l0YWxpY0dRJXRydWVGJy8lLG1hdGh2YXJpYW50R1EnaXRhbGljRictSShtZmVuY2VkR0YkNiQtRiM2Jy1GLDYlUSZGZXF1aUYnRi9GMi1JI21vR0YkNi1RKCZtaW51cztGJy9GM1Enbm9ybWFsRicvJSZmZW5jZUdRJmZhbHNlRicvJSpzZXBhcmF0b3JHRkUvJSlzdHJldGNoeUdGRS8lKnN5bW1ldHJpY0dGRS8lKGxhcmdlb3BHRkUvJS5tb3ZhYmxlbGltaXRzR0ZFLyUnYWNjZW50R0ZFLyUnbHNwYWNlR1EsMC4yMjIyMjIyZW1GJy8lJ3JzcGFjZUdGVC1GLDYlUSMlJUYnRi9GMi1GNjYmLUYjNiQtSSNtbkdGJDYkUSIxRidGQUZBRkEvJSVvcGVuR1EiW0YnLyUmY2xvc2VHUSJdRidGQUZBLUY+Ni1RIjtGJ0ZBRkMvRkdGMUZIRkpGTEZORlAvRlNRJjAuMGVtRicvRlZRLDAuMjc3Nzc3OGVtRicvJStleGVjdXRhYmxlR0ZFRkE=">QyQtSSlzaW1wbGlmeUc2JCUqcHJvdGVjdGVkR0koX3N5c2xpYkc2IjYjLCZJJkZlcXVpR0YoIiIiJkkjJSVHRig2I0YsISIiRiw=</Equation></Text-field>
</Input>
<Output>
<Text-field superscript="false" placeholder="false" executable="false" selection-placeholder="false" italic="false" size="12" bold="false" subscript="false" family="Times New Roman" opaque="false" underline="false" background="[255,255,255]" readonly="false" foreground="[0,0,0]" alignment="centred" firstindent="0" spacebelow="0" leftmargin="0" linespacing="0.0" initial="0" linebreak="space" rightmargin="0" bulletsuffix="" spaceabove="0" bullet="none" pagebreak-before="false"><Equation executable="false" style="2D Output" display="LUkjbWlHNiMvSSttb2R1bGVuYW1lRzYiSSxUeXBlc2V0dGluZ0dJKF9zeXNsaWJHRic2JVE1b3V0cHV0fnJlZGlyZWN0ZWQuLi5GJy8lJ2l0YWxpY0dRJXRydWVGJy8lLG1hdGh2YXJpYW50R1EnaXRhbGljRic=">LUkjbWlHNiMvSSttb2R1bGVuYW1lRzYiSSxUeXBlc2V0dGluZ0dJKF9zeXNsaWJHRic2JVE1b3V0cHV0fnJlZGlyZWN0ZWQuLi5GJy8lJ2l0YWxpY0dRJXRydWVGJy8lLG1hdGh2YXJpYW50R1EnaXRhbGljRic=</Equation></Text-field>
</Output>
</Group>
<Group view="presentation" hide-input="true" hide-output="false" inline-output="false" labelreference="L4284" drawlabel="true" redirect-source="L4282">
<Input>
<Text-field prompt="&gt; " style="Maple Input" layout="Normal">print(<Label label="L4282" view="label" executable="true"></Label>); # input placeholder</Text-field>
</Input>
<Output>
<Text-field style="2D Output" layout="Maple Output"><Equation executable="false" style="2D Output">IiIh</Equation></Text-field>
</Output>
</Group></Presentation-Block><Presentation-Block>
<Group view="presentation" hide-input="false" hide-output="true" inline-output="false" labelreference="L4269" drawlabel="true">
<Input>
<Text-field prompt="&gt; " style="Maple Input" layout="Normal"></Text-field>
</Input>
</Group>
<Group view="presentation" hide-input="false" hide-output="true" inline-output="false" labelreference="L4277" drawlabel="true">
<Input>
<Text-field prompt="&gt; " style="Maple Input" layout="Normal"><Font style="Text" executable="true">Solve for the juvenile and adult density in equilibrium.
</Font></Text-field>
</Input>
</Group></Presentation-Block><Presentation-Block>
<Group view="presentation" hide-input="false" hide-output="true" inline-output="false" labelreference="L4288" drawlabel="true" redirect-target="L4289">
<Input>
<Text-field prompt="&gt; " style="Maple Input" layout="Normal"><Equation executable="true" style="2D Input" input-equation="Jeq := solve(subs(C__A = solve(dxdt[3], C__A), dxdt[1]), C__J);" display="LUklbXJvd0c2Iy9JK21vZHVsZW5hbWVHNiJJLFR5cGVzZXR0aW5nR0koX3N5c2xpYkdGJzYrLUkjbWlHRiQ2JVEkSmVxRicvJSdpdGFsaWNHUSV0cnVlRicvJSxtYXRodmFyaWFudEdRJ2l0YWxpY0YnLUkjbW9HRiQ2LVEifkYnL0YzUSdub3JtYWxGJy8lJmZlbmNlR1EmZmFsc2VGJy8lKnNlcGFyYXRvckdGPS8lKXN0cmV0Y2h5R0Y9LyUqc3ltbWV0cmljR0Y9LyUobGFyZ2VvcEdGPS8lLm1vdmFibGVsaW1pdHNHRj0vJSdhY2NlbnRHRj0vJSdsc3BhY2VHUSYwLjBlbUYnLyUncnNwYWNlR0ZMLUY2Ni1RKiZjb2xvbmVxO0YnRjlGO0Y+RkBGQkZERkZGSC9GS1EsMC4yNzc3Nzc4ZW1GJy9GTkZTRjUtRiw2JVEmc29sdmVGJ0YvRjItSShtZmVuY2VkR0YkNiQtRiM2KS1GLDYlUSVzdWJzRidGL0YyLUZZNiQtRiM2Li1GLDYjUSdgQ19fQWBGJ0Y1LUY2Ni1RIj1GJ0Y5RjtGPkZARkJGREZGRkhGUkZURjVGVS1GWTYkLUYjNiktRiw2JVElZHhkdEYnRi9GMi1GWTYmLUYjNiUtSSNtbkdGJDYkUSIzRidGOS8lK2V4ZWN1dGFibGVHRj1GOUY5LyUlb3BlbkdRIltGJy8lJmNsb3NlR1EiXUYnLUY2Ni1RIixGJ0Y5RjsvRj9GMUZARkJGREZGRkhGSi9GTlEsMC4zMzMzMzMzZW1GJ0Y1Rl5vRmNwRjlGOUZbcUY1RmhvLUZZNiYtRiM2JS1GYHA2JFEiMUYnRjlGY3BGOUY5RmVwRmhwRmNwRjlGOUZbcUY1LUYsNiNRJ2BDX19KYEYnRmNwRjlGOS1GNjYtUSI7RidGOUY7Rl5xRkBGQkZERkZGSEZKRlRGY3BGOQ==">QyQ+SSRKZXFHNiItSSZzb2x2ZUc2JCUqcHJvdGVjdGVkR0koX3N5c2xpYkdGJTYkLUklc3Vic0dGKTYkL0klQ19fQUdGJS1GJzYkJkklZHhkdEdGJTYjIiIkRjAmRjQ2IyIiIkklQ19fSkdGJUY5</Equation></Text-field>
</Input>
<Output>
<Text-field superscript="false" placeholder="false" executable="false" selection-placeholder="false" italic="false" size="12" bold="false" subscript="false" family="Times New Roman" opaque="false" underline="false" background="[255,255,255]" readonly="false" foreground="[0,0,0]" alignment="centred" firstindent="0" spacebelow="0" leftmargin="0" linespacing="0.0" initial="0" linebreak="space" rightmargin="0" bulletsuffix="" spaceabove="0" bullet="none" pagebreak-before="false"><Equation executable="false" style="2D Output" display="LUkjbWlHNiMvSSttb2R1bGVuYW1lRzYiSSxUeXBlc2V0dGluZ0dJKF9zeXNsaWJHRic2JVE1b3V0cHV0fnJlZGlyZWN0ZWQuLi5GJy8lJ2l0YWxpY0dRJXRydWVGJy8lLG1hdGh2YXJpYW50R1EnaXRhbGljRic=">LUkjbWlHNiMvSSttb2R1bGVuYW1lRzYiSSxUeXBlc2V0dGluZ0dJKF9zeXNsaWJHRic2JVE1b3V0cHV0fnJlZGlyZWN0ZWQuLi5GJy8lJ2l0YWxpY0dRJXRydWVGJy8lLG1hdGh2YXJpYW50R1EnaXRhbGljRic=</Equation></Text-field>
</Output>
</Group>
<Group view="presentation" hide-input="true" hide-output="false" inline-output="false" labelreference="L4289" drawlabel="true" redirect-source="L4288">
<Input>
<Text-field prompt="&gt; " style="Maple Input" layout="Normal">print(<Label label="L4288" view="label" executable="true"></Label>); # input placeholder</Text-field>
</Input>
<Output>
<Text-field style="2D Output" layout="Maple Output"><Equation executable="false" style="2D Output" display="LUkmbWZyYWNHNiMvSSttb2R1bGVuYW1lRzYiSSxUeXBlc2V0dGluZ0dJKF9zeXNsaWJHRic2KC1JJW1yb3dHRiQ2KC1JI21pR0YkNiVRIlBGJy8lJ2l0YWxpY0dRJXRydWVGJy8lLG1hdGh2YXJpYW50R1EnaXRhbGljRictSSNtb0dGJDYtUTEmSW52aXNpYmxlVGltZXM7RicvRjZRJ25vcm1hbEYnLyUmZmVuY2VHUSZmYWxzZUYnLyUqc2VwYXJhdG9yR0ZALyUpc3RyZXRjaHlHRkAvJSpzeW1tZXRyaWNHRkAvJShsYXJnZW9wR0ZALyUubW92YWJsZWxpbWl0c0dGQC8lJ2FjY2VudEdGQC8lJ2xzcGFjZUdRJjAuMGVtRicvJSdyc3BhY2VHRk8tRi82JVEnJiM5NTY7RicvRjNGQEY8LyUrZm9yZWdyb3VuZEdRKFswLDAsMF1GJy8lKXJlYWRvbmx5R0ZARjwtRiw2KC1GLDYoLUYvNiVRImZGJ0YyRjUtRjk2LVEwJkFwcGx5RnVuY3Rpb247RidGPEY+RkFGQ0ZFRkdGSUZLRk1GUC1JKG1mZW5jZWRHRiQ2JC1GLDYmLUYvNiVRIlJGJ0YyRjVGVkZZRjxGPEZWRllGPEY4LUZgbzYkLUYsNigtRiw2Ji1GLzYlUScmIzk0NztGJ0ZVRjxGOEZnbkY8LUY5Ni1RKCZtaW51cztGJ0Y8Rj5GQUZDRkVGR0ZJRksvRk5RLDAuMjIyMjIyMmVtRicvRlFGZHAtRi82JVEiVEYnRjJGNS1GOTYtUSIrRidGPEY+RkFGQ0ZFRkdGSUZLRmNwRmVwRlJGPEY8RlZGWUY8LyUubGluZXRoaWNrbmVzc0dRIjFGJy8lK2Rlbm9tYWxpZ25HUSdjZW50ZXJGJy8lKW51bWFsaWduR0ZhcS8lKWJldmVsbGVkR0ZA">KipJIlBHNiIiIiJJI211R0YkRiUtSSJmR0YkNiNJIlJHRiQhIiIsKComSSZnYW1tYUclKnByb3RlY3RlZEdGJUYnRiVGJUkiVEdGJEYrRiZGJUYr</Equation></Text-field>
</Output>
</Group></Presentation-Block><Presentation-Block>
<Group view="presentation" hide-input="false" hide-output="true" inline-output="false" labelreference="L4283" drawlabel="true" redirect-target="L4274">
<Input>
<Text-field prompt="&gt; " style="Maple Input" layout="Normal"><Equation executable="true" style="2D Input" input-equation="subs(C__J = Jeq, solve(dxdt[3], C__A))" display="LUklbXJvd0c2Iy9JK21vZHVsZW5hbWVHNiJJLFR5cGVzZXR0aW5nR0koX3N5c2xpYkdGJzYnLUkjbWlHRiQ2I1EhRictRiM2JS1GLDYlUSVzdWJzRicvJSdpdGFsaWNHUSV0cnVlRicvJSxtYXRodmFyaWFudEdRJ2l0YWxpY0YnLUkobWZlbmNlZEdGJDYkLUYjNiktRiw2I1EnYENfX0pgRictSSNtb0dGJDYtUSI9RicvRjhRJ25vcm1hbEYnLyUmZmVuY2VHUSZmYWxzZUYnLyUqc2VwYXJhdG9yR0ZKLyUpc3RyZXRjaHlHRkovJSpzeW1tZXRyaWNHRkovJShsYXJnZW9wR0ZKLyUubW92YWJsZWxpbWl0c0dGSi8lJ2FjY2VudEdGSi8lJ2xzcGFjZUdRLDAuMjc3Nzc3OGVtRicvJSdyc3BhY2VHRlktRiw2JVEkSmVxRidGNEY3LUZDNi1RIixGJ0ZGRkgvRkxGNkZNRk9GUUZTRlUvRlhRJjAuMGVtRicvRmVuUSwwLjMzMzMzMzNlbUYnLUYsNiVRJnNvbHZlRidGNEY3LUY7NiQtRiM2KC1GLDYlUSVkeGR0RidGNEY3LUY7NiYtRiM2JC1JI21uR0YkNiRRIjNGJ0ZGRkZGRi8lJW9wZW5HUSJbRicvJSZjbG9zZUdRIl1GJ0Zpbi1GQzYtUSJ+RidGRkZIRktGTUZPRlFGU0ZVRl1vL0ZlbkZeby1GLDYjUSdgQ19fQWBGJ0ZGRkZGRkZGRkZGKy8lK2V4ZWN1dGFibGVHRkpGRg==">LUklc3Vic0clKnByb3RlY3RlZEc2JC9JJUNfX0pHNiJJJEplcUdGKC1JJnNvbHZlRzYkRiRJKF9zeXNsaWJHRig2JCZJJWR4ZHRHRig2IyIiJEklQ19fQUdGKA==</Equation></Text-field>
</Input>
<Output>
<Text-field superscript="false" placeholder="false" executable="false" selection-placeholder="false" italic="false" size="12" bold="false" subscript="false" family="Times New Roman" opaque="false" underline="false" background="[255,255,255]" readonly="false" foreground="[0,0,0]" alignment="centred" firstindent="0" spacebelow="0" leftmargin="0" linespacing="0.0" initial="0" linebreak="space" rightmargin="0" bulletsuffix="" spaceabove="0" bullet="none" pagebreak-before="false"><Equation executable="false" style="2D Output" display="LUkjbWlHNiMvSSttb2R1bGVuYW1lRzYiSSxUeXBlc2V0dGluZ0dJKF9zeXNsaWJHRic2JVE1b3V0cHV0fnJlZGlyZWN0ZWQuLi5GJy8lJ2l0YWxpY0dRJXRydWVGJy8lLG1hdGh2YXJpYW50R1EnaXRhbGljRic=">LUkjbWlHNiMvSSttb2R1bGVuYW1lRzYiSSxUeXBlc2V0dGluZ0dJKF9zeXNsaWJHRic2JVE1b3V0cHV0fnJlZGlyZWN0ZWQuLi5GJy8lJ2l0YWxpY0dRJXRydWVGJy8lLG1hdGh2YXJpYW50R1EnaXRhbGljRic=</Equation></Text-field>
</Output>
</Group>
<Group view="presentation" hide-input="true" hide-output="false" inline-output="false" labelreference="L4274" drawlabel="true" redirect-source="L4283">
<Input>
<Text-field prompt="&gt; " style="Maple Input" layout="Normal">print(<Label label="L4283" view="label" executable="true"></Label>); # input placeholder</Text-field>
</Input>
<Output>
<Text-field style="2D Output" layout="Maple Output"><Equation executable="false" style="2D Output" display="LUkmbWZyYWNHNiMvSSttb2R1bGVuYW1lRzYiSSxUeXBlc2V0dGluZ0dJKF9zeXNsaWJHRic2KC1JJW1yb3dHRiQ2KC1JKG1mZW5jZWRHRiQ2JC1GLDYmLUYsNiYtSSNtaUdGJDYlUScmIzk0NztGJy8lJ2l0YWxpY0dRJmZhbHNlRicvJSxtYXRodmFyaWFudEdRJ25vcm1hbEYnLUkjbW9HRiQ2LVExJkludmlzaWJsZVRpbWVzO0YnRjwvJSZmZW5jZUdGOy8lKnNlcGFyYXRvckdGOy8lKXN0cmV0Y2h5R0Y7LyUqc3ltbWV0cmljR0Y7LyUobGFyZ2VvcEdGOy8lLm1vdmFibGVsaW1pdHNHRjsvJSdhY2NlbnRHRjsvJSdsc3BhY2VHUSYwLjBlbUYnLyUncnNwYWNlR0ZTLUYsNigtRjY2JVEiZkYnL0Y6USV0cnVlRicvRj1RJ2l0YWxpY0YnLUZANi1RMCZBcHBseUZ1bmN0aW9uO0YnRjxGQ0ZFRkdGSUZLRk1GT0ZRRlQtRi82JC1GLDYmLUY2NiVRIlJGJ0ZlbkZnbi8lK2ZvcmVncm91bmRHUShbMCwwLDBdRicvJSlyZWFkb25seUdGO0Y8RjxGY29GZm9GPEY8LUZANi1RKCZtaW51cztGJ0Y8RkNGRUZHRklGS0ZNRk8vRlJRLDAuMjIyMjIyMmVtRicvRlVGXHAtRjY2JVEiVEYnRmVuRmduRjxGPEY/LUY2NiVRIlBGJ0ZlbkZnbkZjb0Zmb0Y8LUYsNihGVkY/LUYvNiQtRiw2KEYzRmhvRl5wLUZANi1RIitGJ0Y8RkNGRUZHRklGS0ZNRk9GW3BGXXAtRjY2JVEnJiM5NTY7RidGOUY8RjxGPEZjb0Zmb0Y8LyUubGluZXRoaWNrbmVzc0dRIjFGJy8lK2Rlbm9tYWxpZ25HUSdjZW50ZXJGJy8lKW51bWFsaWduR0ZlcS8lKWJldmVsbGVkR0Y7">KiosJiomSSZnYW1tYUclKnByb3RlY3RlZEciIiItSSJmRzYiNiNJIlJHRipGJ0YnSSJUR0YqISIiRidJIlBHRipGJ0YoRi4sKEYkRidGLUYuSSNtdUdGKkYnRi4=</Equation></Text-field>
</Output>
</Group></Presentation-Block><Presentation-Block>
<Group view="presentation" hide-input="false" hide-output="true" inline-output="false" labelreference="L4285" drawlabel="true" redirect-target="L4287">
<Input>
<Text-field prompt="&gt; " style="Maple Input" layout="Normal"><Equation executable="true" style="2D Input" input-equation="Aeq := (gamma*f(R)-T)*P/(f(R)*(gamma*f(R)-T+mu))" display="LUklbXJvd0c2Iy9JK21vZHVsZW5hbWVHNiJJLFR5cGVzZXR0aW5nR0koX3N5c2xpYkdGJzYpLUkjbWlHRiQ2JVEkQWVxRicvJSdpdGFsaWNHUSV0cnVlRicvJSxtYXRodmFyaWFudEdRJ2l0YWxpY0YnLUkjbW9HRiQ2LVEifkYnL0YzUSdub3JtYWxGJy8lJmZlbmNlR1EmZmFsc2VGJy8lKnNlcGFyYXRvckdGPS8lKXN0cmV0Y2h5R0Y9LyUqc3ltbWV0cmljR0Y9LyUobGFyZ2VvcEdGPS8lLm1vdmFibGVsaW1pdHNHRj0vJSdhY2NlbnRHRj0vJSdsc3BhY2VHUSYwLjBlbUYnLyUncnNwYWNlR0ZMLUY2Ni1RKiZjb2xvbmVxO0YnRjlGO0Y+RkBGQkZERkZGSC9GS1EsMC4yNzc3Nzc4ZW1GJy9GTkZTRjUtSSZtZnJhY0dGJDYoLUYjNiotRiw2JVEiUEYnRi9GMi1GNjYtUScmc2RvdDtGJ0Y5RjtGPkZARkJGREZGRkhGSkZNLUkobWZlbmNlZEdGJDYkLUYjNiotRiM2Ki1GLDYlUSgmZ2FtbWE7RicvRjBGPUY5LUY2Ni1RMSZJbnZpc2libGVUaW1lcztGJ0Y5RjtGPkZARkJGREZGRkhGSkZNLUYjNiotRiw2JVEiZkYnRi9GMi1GNjYtUTAmQXBwbHlGdW5jdGlvbjtGJ0Y5RjtGPkZARkJGREZGRkhGSkZNLUZbbzYkLUYjNigtRiw2JVEiUkYnRi9GMi8lK2ZvcmVncm91bmRHUSpbMCwwLDI1NV1GJy8lK2V4ZWN1dGFibGVHRj0vJSlyZWFkb25seUdGMS8lMGZvbnRfc3R5bGVfbmFtZUdRKjJEfk91dHB1dEYnRjlGOUZncEZqcEZccUZecUY5RmdwRmpwRlxxRl5xRjktRjY2LVEoJm1pbnVzO0YnRjlGO0Y+RkBGQkZERkZGSC9GS1EsMC4yMjIyMjIyZW1GJy9GTkZlcS1GLDYlUSJURidGL0YyRmdwRmpwRlxxRl5xRjlGOUZncEZqcEZccUZecUY5LUYjNitGam9GYHBGZW8tRltvNiQtRiM2LEZfb0ZhcUZncS1GNjYtUSIrRidGOUY7Rj5GQEZCRkRGRkZIRmRxRmZxLUYsNiVRJSZtdTtGJ0Zkb0Y5RmdwRmpwRlxxRl5xRjlGOUZncEZqcEZccUZecUY5LyUubGluZXRoaWNrbmVzc0dRIjFGJy8lK2Rlbm9tYWxpZ25HUSdjZW50ZXJGJy8lKW51bWFsaWduR0Zbcy8lKWJldmVsbGVkR0Y9RmpwRjk=">PkkkQWVxRzYiKiosJiomSSZnYW1tYUclKnByb3RlY3RlZEciIiItSSJmR0YkNiNJIlJHRiRGKkYqSSJUR0YkISIiRipJIlBHRiRGKkYrRjAsKEYnRipGL0YwSSNtdUdGJEYqRjA=</Equation></Text-field>
</Input>
<Output>
<Text-field superscript="false" placeholder="false" executable="false" selection-placeholder="false" italic="false" size="12" bold="false" subscript="false" family="Times New Roman" opaque="false" underline="false" background="[255,255,255]" readonly="false" foreground="[0,0,0]" alignment="centred" firstindent="0" spacebelow="0" leftmargin="0" linespacing="0.0" initial="0" linebreak="space" rightmargin="0" bulletsuffix="" spaceabove="0" bullet="none" pagebreak-before="false"><Equation executable="false" style="2D Output" display="LUkjbWlHNiMvSSttb2R1bGVuYW1lRzYiSSxUeXBlc2V0dGluZ0dJKF9zeXNsaWJHRic2JVE1b3V0cHV0fnJlZGlyZWN0ZWQuLi5GJy8lJ2l0YWxpY0dRJXRydWVGJy8lLG1hdGh2YXJpYW50R1EnaXRhbGljRic=">LUkjbWlHNiMvSSttb2R1bGVuYW1lRzYiSSxUeXBlc2V0dGluZ0dJKF9zeXNsaWJHRic2JVE1b3V0cHV0fnJlZGlyZWN0ZWQuLi5GJy8lJ2l0YWxpY0dRJXRydWVGJy8lLG1hdGh2YXJpYW50R1EnaXRhbGljRic=</Equation></Text-field>
</Output>
</Group>
<Group view="presentation" hide-input="true" hide-output="false" inline-output="false" labelreference="L4287" drawlabel="true" redirect-source="L4285">
<Input>
<Text-field prompt="&gt; " style="Maple Input" layout="Normal">print(<Label label="L4285" view="label" executable="true"></Label>); # input placeholder</Text-field>
</Input>
<Output>
<Text-field style="2D Output" layout="Maple Output"><Equation executable="false" style="2D Output" display="LUkmbWZyYWNHNiMvSSttb2R1bGVuYW1lRzYiSSxUeXBlc2V0dGluZ0dJKF9zeXNsaWJHRic2KC1JJW1yb3dHRiQ2KC1JKG1mZW5jZWRHRiQ2JC1GLDYmLUYsNiYtSSNtaUdGJDYlUScmIzk0NztGJy8lJ2l0YWxpY0dRJmZhbHNlRicvJSxtYXRodmFyaWFudEdRJ25vcm1hbEYnLUkjbW9HRiQ2LVExJkludmlzaWJsZVRpbWVzO0YnRjwvJSZmZW5jZUdGOy8lKnNlcGFyYXRvckdGOy8lKXN0cmV0Y2h5R0Y7LyUqc3ltbWV0cmljR0Y7LyUobGFyZ2VvcEdGOy8lLm1vdmFibGVsaW1pdHNHRjsvJSdhY2NlbnRHRjsvJSdsc3BhY2VHUSYwLjBlbUYnLyUncnNwYWNlR0ZTLUYsNigtRjY2JVEiZkYnL0Y6USV0cnVlRicvRj1RJ2l0YWxpY0YnLUZANi1RMCZBcHBseUZ1bmN0aW9uO0YnRjxGQ0ZFRkdGSUZLRk1GT0ZRRlQtRi82JC1GLDYmLUY2NiVRIlJGJ0ZlbkZnbi8lK2ZvcmVncm91bmRHUShbMCwwLDBdRicvJSlyZWFkb25seUdGO0Y8RjxGY29GZm9GPEY8LUZANi1RKCZtaW51cztGJ0Y8RkNGRUZHRklGS0ZNRk8vRlJRLDAuMjIyMjIyMmVtRicvRlVGXHAtRjY2JVEiVEYnRmVuRmduRjxGPEY/LUY2NiVRIlBGJ0ZlbkZnbkZjb0Zmb0Y8LUYsNihGVkY/LUYvNiQtRiw2KEYzRmhvRl5wLUZANi1RIitGJ0Y8RkNGRUZHRklGS0ZNRk9GW3BGXXAtRjY2JVEnJiM5NTY7RidGOUY8RjxGPEZjb0Zmb0Y8LyUubGluZXRoaWNrbmVzc0dRIjFGJy8lK2Rlbm9tYWxpZ25HUSdjZW50ZXJGJy8lKW51bWFsaWduR0ZlcS8lKWJldmVsbGVkR0Y7">KiosJiomSSZnYW1tYUclKnByb3RlY3RlZEciIiItSSJmRzYiNiNJIlJHRipGJ0YnSSJUR0YqISIiRidJIlBHRipGJ0YoRi4sKEYkRidGLUYuSSNtdUdGKkYnRi4=</Equation></Text-field>
</Output>
</Group></Presentation-Block><Presentation-Block>
<Group view="presentation" hide-input="false" hide-output="true" inline-output="false" labelreference="L4341" drawlabel="true">
<Input>
<Text-field style="Text" layout="Normal">Now define <Equation executable="false" style="2D Math" input-equation="" display="LUklbXJvd0c2Iy9JK21vZHVsZW5hbWVHNiJJLFR5cGVzZXR0aW5nR0koX3N5c2xpYkdGJzYmLUkjbWlHRiQ2JVEibUYnLyUnaXRhbGljR1EldHJ1ZUYnLyUsbWF0aHZhcmlhbnRHUSdpdGFsaWNGJy1JI21vR0YkNi1RIj1GJy9GM1Enbm9ybWFsRicvJSZmZW5jZUdRJmZhbHNlRicvJSpzZXBhcmF0b3JHRj0vJSlzdHJldGNoeUdGPS8lKnN5bW1ldHJpY0dGPS8lKGxhcmdlb3BHRj0vJS5tb3ZhYmxlbGltaXRzR0Y9LyUnYWNjZW50R0Y9LyUnbHNwYWNlR1EsMC4yNzc3Nzc4ZW1GJy8lJ3JzcGFjZUdGTC1JJm1mcmFjR0YkNigtRiw2JVEnJiM5NTY7RicvRjBGPUY5LUYjNiUtRiw2JVEiVEYnRi9GMkYvRjIvJS5saW5ldGhpY2tuZXNzR1EiMUYnLyUrZGVub21hbGlnbkdRJ2NlbnRlckYnLyUpbnVtYWxpZ25HRmpuLyUpYmV2ZWxsZWRHRj1GOQ==">LUklbXJvd0c2Iy9JK21vZHVsZW5hbWVHNiJJLFR5cGVzZXR0aW5nR0koX3N5c2xpYkdGJzYmLUkjbWlHRiQ2JVEibUYnLyUnaXRhbGljR1EldHJ1ZUYnLyUsbWF0aHZhcmlhbnRHUSdpdGFsaWNGJy1JI21vR0YkNi1RIj1GJy9GM1Enbm9ybWFsRicvJSZmZW5jZUdRJmZhbHNlRicvJSpzZXBhcmF0b3JHRj0vJSlzdHJldGNoeUdGPS8lKnN5bW1ldHJpY0dGPS8lKGxhcmdlb3BHRj0vJS5tb3ZhYmxlbGltaXRzR0Y9LyUnYWNjZW50R0Y9LyUnbHNwYWNlR1EsMC4yNzc3Nzc4ZW1GJy8lJ3JzcGFjZUdGTC1JJm1mcmFjR0YkNigtRiw2JVEnJiM5NTY7RicvRjBGPUY5LUYjNiUtRiw2JVEiVEYnRi9GMkYvRjIvJS5saW5ldGhpY2tuZXNzR1EiMUYnLyUrZGVub21hbGlnbkdRJ2NlbnRlckYnLyUpbnVtYWxpZ25HRmpuLyUpYmV2ZWxsZWRHRj1GOQ==</Equation>, <Equation executable="false" style="2D Math" input-equation="" display="LUklbXJvd0c2Iy9JK21vZHVsZW5hbWVHNiJJLFR5cGVzZXR0aW5nR0koX3N5c2xpYkdGJzYmLUkjbWlHRiQ2JVEicUYnLyUnaXRhbGljR1EldHJ1ZUYnLyUsbWF0aHZhcmlhbnRHUSdpdGFsaWNGJy1JI21vR0YkNi1RIj1GJy9GM1Enbm9ybWFsRicvJSZmZW5jZUdRJmZhbHNlRicvJSpzZXBhcmF0b3JHRj0vJSlzdHJldGNoeUdGPS8lKnN5bW1ldHJpY0dGPS8lKGxhcmdlb3BHRj0vJS5tb3ZhYmxlbGltaXRzR0Y9LyUnYWNjZW50R0Y9LyUnbHNwYWNlR1EsMC4yNzc3Nzc4ZW1GJy8lJ3JzcGFjZUdGTC1JJm1mcmFjR0YkNigtRiM2JC1GLDYlUScmIzk0NjtGJy9GMEY9RjlGOS1GIzYlLUYsNiVRJyYjOTQ3O0YnRldGOUYvRjIvJS5saW5ldGhpY2tuZXNzR1EiMUYnLyUrZGVub21hbGlnbkdRJ2NlbnRlckYnLyUpbnVtYWxpZ25HRlxvLyUpYmV2ZWxsZWRHRj1GOQ==">LUklbXJvd0c2Iy9JK21vZHVsZW5hbWVHNiJJLFR5cGVzZXR0aW5nR0koX3N5c2xpYkdGJzYmLUkjbWlHRiQ2JVEicUYnLyUnaXRhbGljR1EldHJ1ZUYnLyUsbWF0aHZhcmlhbnRHUSdpdGFsaWNGJy1JI21vR0YkNi1RIj1GJy9GM1Enbm9ybWFsRicvJSZmZW5jZUdRJmZhbHNlRicvJSpzZXBhcmF0b3JHRj0vJSlzdHJldGNoeUdGPS8lKnN5bW1ldHJpY0dGPS8lKGxhcmdlb3BHRj0vJS5tb3ZhYmxlbGltaXRzR0Y9LyUnYWNjZW50R0Y9LyUnbHNwYWNlR1EsMC4yNzc3Nzc4ZW1GJy8lJ3JzcGFjZUdGTC1JJm1mcmFjR0YkNigtRiM2JC1GLDYlUScmIzk0NjtGJy9GMEY9RjlGOS1GIzYlLUYsNiVRJyYjOTQ3O0YnRldGOUYvRjIvJS5saW5ldGhpY2tuZXNzR1EiMUYnLyUrZGVub21hbGlnbkdRJ2NlbnRlckYnLyUpbnVtYWxpZ25HRlxvLyUpYmV2ZWxsZWRHRj1GOQ==</Equation>, and <Equation executable="false" style="2D Math" input-equation="" display="LUklbXJvd0c2Iy9JK21vZHVsZW5hbWVHNiJJLFR5cGVzZXR0aW5nR0koX3N5c2xpYkdGJzYnLUkjbWlHRiQ2JVEiaEYnLyUnaXRhbGljR1EldHJ1ZUYnLyUsbWF0aHZhcmlhbnRHUSdpdGFsaWNGJy1JKG1mZW5jZWRHRiQ2JC1GIzYkLUYsNiVRIlJGJ0YvRjIvRjNRJ25vcm1hbEYnRj0tSSNtb0dGJDYtUSI9RidGPS8lJmZlbmNlR1EmZmFsc2VGJy8lKnNlcGFyYXRvckdGRS8lKXN0cmV0Y2h5R0ZFLyUqc3ltbWV0cmljR0ZFLyUobGFyZ2VvcEdGRS8lLm1vdmFibGVsaW1pdHNHRkUvJSdhY2NlbnRHRkUvJSdsc3BhY2VHUSwwLjI3Nzc3NzhlbUYnLyUncnNwYWNlR0ZULUkmbWZyYWNHRiQ2KC1GIzYnLUYsNiVRJyYjOTQ3O0YnL0YwRkVGPS1GQDYtUScmc2RvdDtGJ0Y9RkNGRkZIRkpGTEZORlAvRlNRJjAuMGVtRicvRlZGXm8tRiw2JVEiZkYnRi9GMkY1Rj0tRiM2JS1GLDYlUSJURidGL0YyRi9GMi8lLmxpbmV0aGlja25lc3NHUSIxRicvJStkZW5vbWFsaWduR1EnY2VudGVyRicvJSludW1hbGlnbkdGXXAvJSliZXZlbGxlZEdGRUY9">LUklbXJvd0c2Iy9JK21vZHVsZW5hbWVHNiJJLFR5cGVzZXR0aW5nR0koX3N5c2xpYkdGJzYnLUkjbWlHRiQ2JVEiaEYnLyUnaXRhbGljR1EldHJ1ZUYnLyUsbWF0aHZhcmlhbnRHUSdpdGFsaWNGJy1JKG1mZW5jZWRHRiQ2JC1GIzYkLUYsNiVRIlJGJ0YvRjIvRjNRJ25vcm1hbEYnRj0tSSNtb0dGJDYtUSI9RidGPS8lJmZlbmNlR1EmZmFsc2VGJy8lKnNlcGFyYXRvckdGRS8lKXN0cmV0Y2h5R0ZFLyUqc3ltbWV0cmljR0ZFLyUobGFyZ2VvcEdGRS8lLm1vdmFibGVsaW1pdHNHRkUvJSdhY2NlbnRHRkUvJSdsc3BhY2VHUSwwLjI3Nzc3NzhlbUYnLyUncnNwYWNlR0ZULUkmbWZyYWNHRiQ2KC1GIzYnLUYsNiVRJyYjOTQ3O0YnL0YwRkVGPS1GQDYtUScmc2RvdDtGJ0Y9RkNGRkZIRkpGTEZORlAvRlNRJjAuMGVtRicvRlZGXm8tRiw2JVEiZkYnRi9GMkY1Rj0tRiM2JS1GLDYlUSJURidGL0YyRi9GMi8lLmxpbmV0aGlja25lc3NHUSIxRicvJStkZW5vbWFsaWduR1EnY2VudGVyRicvJSludW1hbGlnbkdGXXAvJSliZXZlbGxlZEdGRUY9</Equation>. Then, the equilibrium condition can be written as:
</Text-field>
</Input>
</Group></Presentation-Block><Presentation-Block>
<Group view="presentation" hide-input="false" hide-output="true" inline-output="false" labelreference="L5253" drawlabel="true" redirect-target="L5254">
<Input>
<Text-field prompt="&gt; " style="Maple Input" layout="Normal"><Equation executable="true" style="2D Input" input-equation="EquiCond1 := (q*h(R)-1)*(h(R)-1)/m = h(R)-1+m" display="LUklbXJvd0c2Iy9JK21vZHVsZW5hbWVHNiJJLFR5cGVzZXR0aW5nR0koX3N5c2xpYkdGJzYrLUkjbWlHRiQ2JVEqRXF1aUNvbmQxRicvJSdpdGFsaWNHUSV0cnVlRicvJSxtYXRodmFyaWFudEdRJ2l0YWxpY0YnLUkjbW9HRiQ2LVEifkYnL0YzUSdub3JtYWxGJy8lJmZlbmNlR1EmZmFsc2VGJy8lKnNlcGFyYXRvckdGPS8lKXN0cmV0Y2h5R0Y9LyUqc3ltbWV0cmljR0Y9LyUobGFyZ2VvcEdGPS8lLm1vdmFibGVsaW1pdHNHRj0vJSdhY2NlbnRHRj0vJSdsc3BhY2VHUSYwLjBlbUYnLyUncnNwYWNlR0ZMLUY2Ni1RKiZjb2xvbmVxO0YnRjlGO0Y+RkBGQkZERkZGSC9GS1EsMC4yNzc3Nzc4ZW1GJy9GTkZTRjUtSSZtZnJhY0dGJDYoLUYjNiotSShtZmVuY2VkR0YkNiQtRiM2LS1GLDYlUSJxRidGL0YyLUY2Ni1RJyZzZG90O0YnRjlGO0Y+RkBGQkZERkZGSEZKRk0tRiw2JVEiaEYnRi9GMi1GZW42JC1GIzYkLUYsNiVRIlJGJ0YvRjJGOUY5LUY2Ni1RKCZtaW51cztGJ0Y5RjtGPkZARkJGREZGRkgvRktRLDAuMjIyMjIyMmVtRicvRk5GXXAtSSNtbkdGJDYkUSIxRidGOS8lK2ZvcmVncm91bmRHUSpbMCwwLDI1NV1GJy8lK2V4ZWN1dGFibGVHRj0vJSlyZWFkb25seUdGMS8lMGZvbnRfc3R5bGVfbmFtZUdRKjJEfk91dHB1dEYnRjlGOS1GNjYtUTEmSW52aXNpYmxlVGltZXM7RidGOUY7Rj5GQEZCRkRGRkZIRkpGTS1GZW42JC1GIzYrRl9vRmJvRmlvRl9wRmNwRmZwRmhwRmpwRjlGOUZjcEZmcEZocEZqcEY5LUYjNigtRiw2JVEibUYnRi9GMkZjcEZmcEZocEZqcEY5LyUubGluZXRoaWNrbmVzc0dGYnAvJStkZW5vbWFsaWduR1EnY2VudGVyRicvJSludW1hbGlnbkdGXXIvJSliZXZlbGxlZEdGPS1GNjYtUSI9RidGOUY7Rj5GQEZCRkRGRkZIRlJGVC1GZW42JC1GIzYrRl9vRmJvRmlvRl9wLUY2Ni1RIitGJ0Y5RjtGPkZARkJGREZGRkhGXHBGXnBGNUZmcUZmcEY5RjlGZnBGOQ==">PkkqRXF1aUNvbmQxRzYiLyooLCYqJkkicUdGJCIiIi1JImhHRiQ2I0kiUkdGJEYqRiohIiJGKkYqLCZGK0YqRi9GKkYqSSJtR0YkRi8sKEYrRipGL0YqRjFGKg==</Equation></Text-field>
</Input>
<Output>
<Text-field superscript="false" placeholder="false" executable="false" selection-placeholder="false" italic="false" size="12" bold="false" subscript="false" family="Times New Roman" opaque="false" underline="false" background="[255,255,255]" readonly="false" foreground="[0,0,0]" alignment="centred" firstindent="0" spacebelow="0" leftmargin="0" linespacing="0.0" initial="0" linebreak="space" rightmargin="0" bulletsuffix="" spaceabove="0" bullet="none" pagebreak-before="false"><Equation executable="false" style="2D Output" display="LUkjbWlHNiMvSSttb2R1bGVuYW1lRzYiSSxUeXBlc2V0dGluZ0dJKF9zeXNsaWJHRic2JVE1b3V0cHV0fnJlZGlyZWN0ZWQuLi5GJy8lJ2l0YWxpY0dRJXRydWVGJy8lLG1hdGh2YXJpYW50R1EnaXRhbGljRic=">LUkjbWlHNiMvSSttb2R1bGVuYW1lRzYiSSxUeXBlc2V0dGluZ0dJKF9zeXNsaWJHRic2JVE1b3V0cHV0fnJlZGlyZWN0ZWQuLi5GJy8lJ2l0YWxpY0dRJXRydWVGJy8lLG1hdGh2YXJpYW50R1EnaXRhbGljRic=</Equation></Text-field>
</Output>
</Group>
<Group view="presentation" hide-input="true" hide-output="false" inline-output="false" labelreference="L5254" drawlabel="true" redirect-source="L5253">
<Input>
<Text-field prompt="&gt; " style="Maple Input" layout="Normal">print(<Label label="L5253" view="label" executable="true"></Label>); # input placeholder</Text-field>
</Input>
<Output>
<Text-field style="2D Output" layout="Maple Output"><Equation executable="false" style="2D Output" display="LUklbXJvd0c2Iy9JK21vZHVsZW5hbWVHNiJJLFR5cGVzZXR0aW5nR0koX3N5c2xpYkdGJzYoLUkmbWZyYWNHRiQ2KC1GIzYoLUkobWZlbmNlZEdGJDYkLUYjNiYtRiM2Ji1JI21pR0YkNiVRInFGJy8lJ2l0YWxpY0dRJXRydWVGJy8lLG1hdGh2YXJpYW50R1EnaXRhbGljRictSSNtb0dGJDYtUTEmSW52aXNpYmxlVGltZXM7RicvRj9RJ25vcm1hbEYnLyUmZmVuY2VHUSZmYWxzZUYnLyUqc2VwYXJhdG9yR0ZJLyUpc3RyZXRjaHlHRkkvJSpzeW1tZXRyaWNHRkkvJShsYXJnZW9wR0ZJLyUubW92YWJsZWxpbWl0c0dGSS8lJ2FjY2VudEdGSS8lJ2xzcGFjZUdRJjAuMGVtRicvJSdyc3BhY2VHRlgtRiM2KC1GODYlUSJoRidGO0Y+LUZCNi1RMCZBcHBseUZ1bmN0aW9uO0YnRkVGR0ZKRkxGTkZQRlJGVEZWRlktRjE2JC1GIzYmLUY4NiVRIlJGJ0Y7Rj4vJStmb3JlZ3JvdW5kR1EoWzAsMCwwXUYnLyUpcmVhZG9ubHlHRklGRUZFRmRvRmdvRkVGRS1GQjYtUSgmbWludXM7RidGRUZHRkpGTEZORlBGUkZUL0ZXUSwwLjIyMjIyMjJlbUYnL0ZaRl1wLUkjbW5HRiQ2JFEiMUYnRkVGRUZFRkEtRjE2JC1GIzYmRmVuRmlvRl9wRkVGRUZkb0Znb0ZFLUYjNiYtRjg2JVEibUYnRjtGPkZkb0Znb0ZFLyUubGluZXRoaWNrbmVzc0dGYnAvJStkZW5vbWFsaWduR1EnY2VudGVyRicvJSludW1hbGlnbkdGYHEvJSliZXZlbGxlZEdGSS1GQjYtUSI9RidGRUZHRkpGTEZORlBGUkZUL0ZXUSwwLjI3Nzc3NzhlbUYnL0ZaRmlxLUYjNihGZW5GaW9GX3AtRkI2LVEiK0YnRkVGR0ZKRkxGTkZQRlJGVEZccEZecEZpcEZFRmRvRmdvRkU=">LyooLCYqJkkicUc2IiIiIi1JImhHRic2I0kiUkdGJ0YoRighIiJGKEYoLCZGKUYoRi1GKEYoSSJtR0YnRi0sKEYpRihGLUYoRi9GKA==</Equation></Text-field>
</Output>
</Group></Presentation-Block><Presentation-Block>
<Group view="presentation" hide-input="false" hide-output="true" inline-output="false" labelreference="L4353" drawlabel="true">
<Input>
<Text-field style="Text" layout="Normal">This shows that the dependence is completely determined by the 2 dimensionless parameters <Equation executable="false" style="2D Math" input-equation="" display="LUklbXJvd0c2Iy9JK21vZHVsZW5hbWVHNiJJLFR5cGVzZXR0aW5nR0koX3N5c2xpYkdGJzYkLUkjbWlHRiQ2JVEicUYnLyUnaXRhbGljR1EldHJ1ZUYnLyUsbWF0aHZhcmlhbnRHUSdpdGFsaWNGJy9GM1Enbm9ybWFsRic=">LUklbXJvd0c2Iy9JK21vZHVsZW5hbWVHNiJJLFR5cGVzZXR0aW5nR0koX3N5c2xpYkdGJzYkLUkjbWlHRiQ2JVEicUYnLyUnaXRhbGljR1EldHJ1ZUYnLyUsbWF0aHZhcmlhbnRHUSdpdGFsaWNGJy9GM1Enbm9ybWFsRic=</Equation> and <Equation executable="false" style="2D Math" input-equation="" display="LUklbXJvd0c2Iy9JK21vZHVsZW5hbWVHNiJJLFR5cGVzZXR0aW5nR0koX3N5c2xpYkdGJzYkLUkjbWlHRiQ2JVEibUYnLyUnaXRhbGljR1EldHJ1ZUYnLyUsbWF0aHZhcmlhbnRHUSdpdGFsaWNGJy9GM1Enbm9ybWFsRic=">LUklbXJvd0c2Iy9JK21vZHVsZW5hbWVHNiJJLFR5cGVzZXR0aW5nR0koX3N5c2xpYkdGJzYkLUkjbWlHRiQ2JVEibUYnLyUnaXRhbGljR1EldHJ1ZUYnLyUsbWF0aHZhcmlhbnRHUSdpdGFsaWNGJy9GM1Enbm9ybWFsRic=</Equation>.

Solve the equilibrium condition in terms of <Equation executable="false" style="2D Math" input-equation="" display="LUklbXJvd0c2Iy9JK21vZHVsZW5hbWVHNiJJLFR5cGVzZXR0aW5nR0koX3N5c2xpYkdGJzYnLUkjbWlHRiQ2JVEiaEYnLyUnaXRhbGljR1EldHJ1ZUYnLyUsbWF0aHZhcmlhbnRHUSdpdGFsaWNGJy1JKG1mZW5jZWRHRiQ2JC1GIzYkLUYsNiVRIlJGJ0YvRjIvRjNRJ25vcm1hbEYnRj0tSSNtb0dGJDYtUSI9RidGPS8lJmZlbmNlR1EmZmFsc2VGJy8lKnNlcGFyYXRvckdGRS8lKXN0cmV0Y2h5R0ZFLyUqc3ltbWV0cmljR0ZFLyUobGFyZ2VvcEdGRS8lLm1vdmFibGVsaW1pdHNHRkUvJSdhY2NlbnRHRkUvJSdsc3BhY2VHUSwwLjI3Nzc3NzhlbUYnLyUncnNwYWNlR0ZULUkmbWZyYWNHRiQ2KC1GIzYnLUYsNiVRKCZnYW1tYTtGJy9GMEZFRj0tRkA2LVEnJnNkb3Q7RidGPUZDRkZGSEZKRkxGTkZQL0ZTUSYwLjBlbUYnL0ZWRl5vLUYsNiVRImZGJ0YvRjJGNUY9LUYjNiQtRiw2JVEiVEYnRi9GMkY9LyUubGluZXRoaWNrbmVzc0dRIjFGJy8lK2Rlbm9tYWxpZ25HUSdjZW50ZXJGJy8lKW51bWFsaWduR0ZdcC8lKWJldmVsbGVkR0ZFRj0=">LUklbXJvd0c2Iy9JK21vZHVsZW5hbWVHNiJJLFR5cGVzZXR0aW5nR0koX3N5c2xpYkdGJzYnLUkjbWlHRiQ2JVEiaEYnLyUnaXRhbGljR1EldHJ1ZUYnLyUsbWF0aHZhcmlhbnRHUSdpdGFsaWNGJy1JKG1mZW5jZWRHRiQ2JC1GIzYkLUYsNiVRIlJGJ0YvRjIvRjNRJ25vcm1hbEYnRj0tSSNtb0dGJDYtUSI9RidGPS8lJmZlbmNlR1EmZmFsc2VGJy8lKnNlcGFyYXRvckdGRS8lKXN0cmV0Y2h5R0ZFLyUqc3ltbWV0cmljR0ZFLyUobGFyZ2VvcEdGRS8lLm1vdmFibGVsaW1pdHNHRkUvJSdhY2NlbnRHRkUvJSdsc3BhY2VHUSwwLjI3Nzc3NzhlbUYnLyUncnNwYWNlR0ZULUkmbWZyYWNHRiQ2KC1GIzYnLUYsNiVRKCZnYW1tYTtGJy9GMEZFRj0tRkA2LVEnJnNkb3Q7RidGPUZDRkZGSEZKRkxGTkZQL0ZTUSYwLjBlbUYnL0ZWRl5vLUYsNiVRImZGJ0YvRjJGNUY9LUYjNiQtRiw2JVEiVEYnRi9GMkY9LyUubGluZXRoaWNrbmVzc0dRIjFGJy8lK2Rlbm9tYWxpZ25HUSdjZW50ZXJGJy8lKW51bWFsaWduR0ZdcC8lKWJldmVsbGVkR0ZFRj0=</Equation> for <Equation executable="false" style="2D Math" input-equation="" display="LUklbXJvd0c2Iy9JK21vZHVsZW5hbWVHNiJJLFR5cGVzZXR0aW5nR0koX3N5c2xpYkdGJzYlLUkjbWlHRiQ2JVEiaEYnLyUnaXRhbGljR1EldHJ1ZUYnLyUsbWF0aHZhcmlhbnRHUSdpdGFsaWNGJy1JKG1mZW5jZWRHRiQ2JC1GIzYkLUYsNiVRIlJGJ0YvRjIvRjNRJ25vcm1hbEYnRj1GPQ==">LUklbXJvd0c2Iy9JK21vZHVsZW5hbWVHNiJJLFR5cGVzZXR0aW5nR0koX3N5c2xpYkdGJzYlLUkjbWlHRiQ2JVEiaEYnLyUnaXRhbGljR1EldHJ1ZUYnLyUsbWF0aHZhcmlhbnRHUSdpdGFsaWNGJy1JKG1mZW5jZWRHRiQ2JC1GIzYkLUYsNiVRIlJGJ0YvRjIvRjNRJ25vcm1hbEYnRj1GPQ==</Equation>: 
</Text-field>
</Input>
</Group></Presentation-Block><Presentation-Block>
<Group view="presentation" hide-input="false" hide-output="true" inline-output="false" labelreference="L4339" drawlabel="true" redirect-target="L4340">
<Input>
<Text-field prompt="&gt; " style="Maple Input" layout="Normal"><Equation executable="true" style="2D Input" input-equation="solve(EquiCond1, h(R));" display="LUklbXJvd0c2Iy9JK21vZHVsZW5hbWVHNiJJLFR5cGVzZXR0aW5nR0koX3N5c2xpYkdGJzYnLUkjbWlHRiQ2JVEmc29sdmVGJy8lJ2l0YWxpY0dRJXRydWVGJy8lLG1hdGh2YXJpYW50R1EnaXRhbGljRictSShtZmVuY2VkR0YkNiQtRiM2Jy1GLDYlUSpFcXVpQ29uZDFGJ0YvRjItSSNtb0dGJDYtUSIsRicvRjNRJ25vcm1hbEYnLyUmZmVuY2VHUSZmYWxzZUYnLyUqc2VwYXJhdG9yR0YxLyUpc3RyZXRjaHlHRkUvJSpzeW1tZXRyaWNHRkUvJShsYXJnZW9wR0ZFLyUubW92YWJsZWxpbWl0c0dGRS8lJ2FjY2VudEdGRS8lJ2xzcGFjZUdRJjAuMGVtRicvJSdyc3BhY2VHUSwwLjMzMzMzMzNlbUYnLUYsNiVRImhGJ0YvRjItRjY2JC1GIzYkLUYsNiVRIlJGJ0YvRjJGQUZBRkFGQS1GPjYtUSI7RidGQUZDRkZGSEZKRkxGTkZQRlIvRlZRLDAuMjc3Nzc3OGVtRicvJStleGVjdXRhYmxlR0ZFRkE=">QyQtSSZzb2x2ZUc2JCUqcHJvdGVjdGVkR0koX3N5c2xpYkc2IjYkSSpFcXVpQ29uZDFHRigtSSJoR0YoNiNJIlJHRigiIiI=</Equation></Text-field>
</Input>
<Output>
<Text-field superscript="false" placeholder="false" executable="false" selection-placeholder="false" italic="false" size="12" bold="false" subscript="false" family="Times New Roman" opaque="false" underline="false" background="[255,255,255]" readonly="false" foreground="[0,0,0]" alignment="centred" firstindent="0" spacebelow="0" leftmargin="0" linespacing="0.0" initial="0" linebreak="space" rightmargin="0" bulletsuffix="" spaceabove="0" bullet="none" pagebreak-before="false"><Equation executable="false" style="2D Output" display="LUkjbWlHNiMvSSttb2R1bGVuYW1lRzYiSSxUeXBlc2V0dGluZ0dJKF9zeXNsaWJHRic2JVE1b3V0cHV0fnJlZGlyZWN0ZWQuLi5GJy8lJ2l0YWxpY0dRJXRydWVGJy8lLG1hdGh2YXJpYW50R1EnaXRhbGljRic=">LUkjbWlHNiMvSSttb2R1bGVuYW1lRzYiSSxUeXBlc2V0dGluZ0dJKF9zeXNsaWJHRic2JVE1b3V0cHV0fnJlZGlyZWN0ZWQuLi5GJy8lJ2l0YWxpY0dRJXRydWVGJy8lLG1hdGh2YXJpYW50R1EnaXRhbGljRic=</Equation></Text-field>
</Output>
</Group>
<Group view="presentation" hide-input="true" hide-output="false" inline-output="false" labelreference="L4340" drawlabel="true" redirect-source="L4339">
<Input>
<Text-field prompt="&gt; " style="Maple Input" layout="Normal">print(<Label label="L4339" view="label" executable="true"></Label>); # input placeholder</Text-field>
</Input>
<Output>
<Text-field style="2D Output" layout="Maple Output"><Equation executable="false" style="2D Output" display="LUklbXJvd0c2Iy9JK21vZHVsZW5hbWVHNiJJLFR5cGVzZXR0aW5nR0koX3N5c2xpYkdGJzYoLUYjNigtSSZtZnJhY0dGJDYoLUkjbW5HRiQ2JFEiMUYnLyUsbWF0aHZhcmlhbnRHUSdub3JtYWxGJy1GMTYkUSIyRidGNC8lLmxpbmV0aGlja25lc3NHRjMvJStkZW5vbWFsaWduR1EnY2VudGVyRicvJSludW1hbGlnbkdGPi8lKWJldmVsbGVkR1EmZmFsc2VGJy1JI21vR0YkNi1RMSZJbnZpc2libGVUaW1lcztGJ0Y0LyUmZmVuY2VHRkMvJSpzZXBhcmF0b3JHRkMvJSlzdHJldGNoeUdGQy8lKnN5bW1ldHJpY0dGQy8lKGxhcmdlb3BHRkMvJS5tb3ZhYmxlbGltaXRzR0ZDLyUnYWNjZW50R0ZDLyUnbHNwYWNlR1EmMC4wZW1GJy8lJ3JzcGFjZUdGWC1GLjYoLUYjNiYtRiM2Ki1JI21pR0YkNiVRIm1GJy8lJ2l0YWxpY0dRJXRydWVGJy9GNVEnaXRhbGljRictRkU2LVEiK0YnRjRGSEZKRkxGTkZQRlJGVC9GV1EsMC4yMjIyMjIyZW1GJy9GWkZoby1GXG82JVEicUYnRl9vRmJvRmRvRjBGZG8tRiM2JC1JJm1zcXJ0R0YkNiMtRiM2MC1GIzYoLUYxNiRRIjRGJ0Y0RkQtSSVtc3VwR0YkNiVGW29GNy8lMXN1cGVyc2NyaXB0c2hpZnRHUSIwRidGREZqb0Y0RmRvLUYjNiRGaXBGNC1GRTYtUSgmbWludXM7RidGNEZIRkpGTEZORlBGUkZURmdvRmlvLUYjNihGN0ZERltvRkRGam9GNEZkby1GIzYkLUZqcDYlRmpvRjdGXHFGNEZkby1GIzYmRjdGREZbb0Y0RmFxLUYjNiZGN0ZERmpvRjRGZG9GMEY0RjRGNC8lK2ZvcmVncm91bmRHUShbMCwwLDBdRicvJSlyZWFkb25seUdGQ0Y0LUYjNiZGam9GXnJGYXJGNEY6RjxGP0ZBRl5yRmFyRjQtRkU2LVEiLEYnRjRGSC9GS0Zhb0ZMRk5GUEZSRlRGVi9GWlEsMC4zMzMzMzMzZW1GJy1GIzYnLUZFNi1RKiZ1bWludXMwO0YnRjRGSEZKRkxGTkZQRlJGVEZnb0Zpby1GIzYoRi1GRC1GLjYoLUYjNiYtRiM2K0Zdc0Zbb0ZhcUZqb0ZhcUYwRmRvRl1wRjRGXnJGYXJGNEZjckY6RjxGP0ZBRl5yRmFyRjRGXnJGYXJGNEZeckZhckY0">NiQsJComSSJxRzYiISIiLCpJIm1HRiYiIiJGJUYqRipGKiokLDAqJkYpIiIjRiVGKiIiJSokRilGLkYqKiZGKUYqRiVGKiEiIyokRiVGLkYqRilGLkYlRjJGKkYqI0YqRi5GKkYqRjQsJComLCpGKUYnRiVGJ0YnRipGK0YqRipGJUYnI0YnRi4=</Equation></Text-field>
</Output>
</Group></Presentation-Block><Presentation-Block>
<Group view="presentation" hide-input="false" hide-output="true" inline-output="false" labelreference="L4346" drawlabel="true" redirect-target="L4348">
<Input>
<Text-field prompt="&gt; " style="Maple Input" layout="Normal"><Equation executable="true" style="2D Input" input-equation="hequi := (m+q+1+sqrt((m+q+1)^2-4*q*(-m^2+m+1)))/(2*q); 1; simplify(hequi-`%%`[1])" display="LUklbXJvd0c2Iy9JK21vZHVsZW5hbWVHNiJJLFR5cGVzZXR0aW5nR0koX3N5c2xpYkdGJzYtLUkjbWlHRiQ2JVEmaGVxdWlGJy8lJ2l0YWxpY0dRJXRydWVGJy8lLG1hdGh2YXJpYW50R1EnaXRhbGljRictSSNtb0dGJDYtUSJ+RicvRjNRJ25vcm1hbEYnLyUmZmVuY2VHUSZmYWxzZUYnLyUqc2VwYXJhdG9yR0Y9LyUpc3RyZXRjaHlHRj0vJSpzeW1tZXRyaWNHRj0vJShsYXJnZW9wR0Y9LyUubW92YWJsZWxpbWl0c0dGPS8lJ2FjY2VudEdGPS8lJ2xzcGFjZUdRJjAuMGVtRicvJSdyc3BhY2VHRkwtRjY2LVEqJmNvbG9uZXE7RidGOUY7Rj5GQEZCRkRGRkZIL0ZLUSwwLjI3Nzc3NzhlbUYnL0ZORlNGNS1JJm1mcmFjR0YkNigtSShtZmVuY2VkR0YkNiQtRiM2Ki1GLDYlUSJtRidGL0YyLUY2Ni1RIitGJ0Y5RjtGPkZARkJGREZGRkgvRktRLDAuMjIyMjIyMmVtRicvRk5GXm8tRiw2JVEicUYnRi9GMkZqbi1JI21uR0YkNiRRIjFGJ0Y5RmpuLUkmbXNxcnRHRiQ2Iy1GIzYqLUklbXN1cEdGJDYlLUZZNiQtRiM2KEZnbkZqbkZgb0ZqbkZjb0Y5RjktRiM2JC1GZG82JFEiMkYnRjlGOS8lMXN1cGVyc2NyaXB0c2hpZnRHUSIwRictRjY2LVEoJm1pbnVzO0YnRjlGO0Y+RkBGQkZERkZGSEZdb0Zfby1GZG82JFEiNEYnRjktRjY2LVEnJnNkb3Q7RidGOUY7Rj5GQEZCRkRGRkZIRkpGTUZgb0ZhcS1GWTYkLUYjNihGY29Gam5GZ25GW3EtRl1wNiVGZ25GY3BGaHBGOUY5RjlGOUY5LUYjNiZGZXBGYXFGYG9GOS8lLmxpbmV0aGlja25lc3NHRmZvLyUrZGVub21hbGlnbkdRJ2NlbnRlckYnLyUpbnVtYWxpZ25HRmByLyUpYmV2ZWxsZWRHRj0tRjY2LVEiO0YnRjlGOy9GP0YxRkBGQkZERkZGSEZKRlRGNS1GLDYlUSlzaW1wbGlmeUYnRi9GMi1GWTYkLUYjNihGK0ZbcUY1LUYsNiVRIyUlRidGL0YyLUZZNiYtRiM2JEZjb0Y5RjkvJSVvcGVuR1EiW0YnLyUmY2xvc2VHUSJdRidGOUY5LyUrZXhlY3V0YWJsZUdGPUY5">QyU+SSZoZXF1aUc2IiomLCpJIm1HRiUiIiJJInFHRiVGKUYpRiktSSVzcXJ0RzYkJSpwcm90ZWN0ZWRHSShfc3lzbGliR0YlNiMsJiokLChGKEYpRipGKUYpRikiIiNGKSomRipGKSwoKiRGKEY0ISIiRihGKUYpRilGKSEiJUYpRiktSSIvR0YtNiMsJEYqRjRGKUYpLUkpc2ltcGxpZnlHRi02IywmRiRGKSZJIyUlR0YlNiNGKUY4</Equation></Text-field>
</Input>
<Output>
<Text-field superscript="false" placeholder="false" executable="false" selection-placeholder="false" italic="false" size="12" bold="false" subscript="false" family="Times New Roman" opaque="false" underline="false" background="[255,255,255]" readonly="false" foreground="[0,0,0]" alignment="centred" firstindent="0" spacebelow="0" leftmargin="0" linespacing="0.0" initial="0" linebreak="space" rightmargin="0" bulletsuffix="" spaceabove="0" bullet="none" pagebreak-before="false"><Equation executable="false" style="2D Output" display="LUkjbWlHNiMvSSttb2R1bGVuYW1lRzYiSSxUeXBlc2V0dGluZ0dJKF9zeXNsaWJHRic2JVE1b3V0cHV0fnJlZGlyZWN0ZWQuLi5GJy8lJ2l0YWxpY0dRJXRydWVGJy8lLG1hdGh2YXJpYW50R1EnaXRhbGljRic=">LUkjbWlHNiMvSSttb2R1bGVuYW1lRzYiSSxUeXBlc2V0dGluZ0dJKF9zeXNsaWJHRic2JVE1b3V0cHV0fnJlZGlyZWN0ZWQuLi5GJy8lJ2l0YWxpY0dRJXRydWVGJy8lLG1hdGh2YXJpYW50R1EnaXRhbGljRic=</Equation></Text-field>
</Output>
</Group>
<Group view="presentation" hide-input="true" hide-output="false" inline-output="false" labelreference="L4348" drawlabel="true" redirect-source="L4346">
<Input>
<Text-field prompt="&gt; " style="Maple Input" layout="Normal">print(<Label label="L4346" view="label" executable="true"></Label>); # input placeholder</Text-field>
</Input>
<Output>
<Text-field style="2D Output" layout="Maple Output"><Equation executable="false" style="2D Output" display="LUklbXJvd0c2Iy9JK21vZHVsZW5hbWVHNiJJLFR5cGVzZXR0aW5nR0koX3N5c2xpYkdGJzYoLUkmbWZyYWNHRiQ2KC1JI21uR0YkNiRRIjFGJy8lLG1hdGh2YXJpYW50R1Enbm9ybWFsRictRi82JFEiMkYnRjIvJS5saW5ldGhpY2tuZXNzR0YxLyUrZGVub21hbGlnbkdRJ2NlbnRlckYnLyUpbnVtYWxpZ25HRjwvJSliZXZlbGxlZEdRJmZhbHNlRictSSNtb0dGJDYtUTEmSW52aXNpYmxlVGltZXM7RidGMi8lJmZlbmNlR0ZBLyUqc2VwYXJhdG9yR0ZBLyUpc3RyZXRjaHlHRkEvJSpzeW1tZXRyaWNHRkEvJShsYXJnZW9wR0ZBLyUubW92YWJsZWxpbWl0c0dGQS8lJ2FjY2VudEdGQS8lJ2xzcGFjZUdRJjAuMGVtRicvJSdyc3BhY2VHRlYtRiw2KC1GIzYmLUYjNiotSSNtaUdGJDYlUSJtRicvJSdpdGFsaWNHUSV0cnVlRicvRjNRJ2l0YWxpY0YnLUZDNi1RIitGJ0YyRkZGSEZKRkxGTkZQRlIvRlVRLDAuMjIyMjIyMmVtRicvRlhGZm8tRmpuNiVRInFGJ0Zdb0Zgb0Zib0YuRmJvLUYjNiQtSSZtc3FydEdGJDYjLUYjNiYtRiM2JC1JJW1zdXBHRiQ2JS1JKG1mZW5jZWRHRiQ2JC1GIzYoRmluRmJvRmhvRmJvRi5GMkYyRjUvJTFzdXBlcnNjcmlwdHNoaWZ0R1EiMEYnRjItRkM2LVEoJm1pbnVzO0YnRjJGRkZIRkpGTEZORlBGUkZlb0Znby1GIzYoLUYvNiRRIjRGJ0YyRkJGaG9GQi1GaHA2JC1GIzYpLUZDNi1RKiZ1bWludXMwO0YnRjJGRkZIRkpGTEZORlBGUkZlb0Znby1GIzYkLUZlcDYlRmluRjVGXHFGMkZib0ZpbkZib0YuRjJGMkYyRjJGMkYyLyUrZm9yZWdyb3VuZEdRKFswLDAsMF1GJy8lKXJlYWRvbmx5R0ZBRjItRiM2JkZob0ZickZlckYyRjhGOkY9Rj9GYnJGZXJGMg==">LCQqJiwqSSJtRzYiIiIiSSJxR0YmRidGJ0YnKiQsJiokLChGJUYnRihGJ0YnRiciIiNGJyomRihGJywoKiRGJUYtISIiRiVGJ0YnRidGJyEiJSNGJ0YtRidGJ0YoRjFGMw==</Equation></Text-field>
</Output>
<Output>
<Text-field style="2D Output" layout="Maple Output"><Equation executable="false" style="2D Output">IiIh</Equation></Text-field>
</Output>
</Group></Presentation-Block><Presentation-Block>
<Group view="presentation" hide-input="false" hide-output="true" inline-output="false" labelreference="L4338" drawlabel="true">
<Input>
<Text-field style="Text" layout="Normal">Check the obtained root for equality to the original expression in terms of <Equation executable="false" style="2D Math" input-equation="" display="LUklbXJvd0c2Iy9JK21vZHVsZW5hbWVHNiJJLFR5cGVzZXR0aW5nR0koX3N5c2xpYkdGJzYkLUkjbWlHRiQ2JVEnJiM5NDY7RicvJSdpdGFsaWNHUSZmYWxzZUYnLyUsbWF0aHZhcmlhbnRHUSdub3JtYWxGJ0Yy">LUklbXJvd0c2Iy9JK21vZHVsZW5hbWVHNiJJLFR5cGVzZXR0aW5nR0koX3N5c2xpYkdGJzYkLUkjbWlHRiQ2JVEnJiM5NDY7RicvJSdpdGFsaWNHUSZmYWxzZUYnLyUsbWF0aHZhcmlhbnRHUSdub3JtYWxGJ0Yy</Equation>, <Equation executable="false" style="2D Math" input-equation="" display="LUklbXJvd0c2Iy9JK21vZHVsZW5hbWVHNiJJLFR5cGVzZXR0aW5nR0koX3N5c2xpYkdGJzYkLUkjbWlHRiQ2JVEnJiM5NDc7RicvJSdpdGFsaWNHUSZmYWxzZUYnLyUsbWF0aHZhcmlhbnRHUSdub3JtYWxGJ0Yy">LUklbXJvd0c2Iy9JK21vZHVsZW5hbWVHNiJJLFR5cGVzZXR0aW5nR0koX3N5c2xpYkdGJzYkLUkjbWlHRiQ2JVEnJiM5NDc7RicvJSdpdGFsaWNHUSZmYWxzZUYnLyUsbWF0aHZhcmlhbnRHUSdub3JtYWxGJ0Yy</Equation> and <Equation executable="false" style="2D Math" input-equation="" display="LUklbXJvd0c2Iy9JK21vZHVsZW5hbWVHNiJJLFR5cGVzZXR0aW5nR0koX3N5c2xpYkdGJzYkLUkjbWlHRiQ2JVEnJiM5NTY7RicvJSdpdGFsaWNHUSZmYWxzZUYnLyUsbWF0aHZhcmlhbnRHUSdub3JtYWxGJ0Yy">LUklbXJvd0c2Iy9JK21vZHVsZW5hbWVHNiJJLFR5cGVzZXR0aW5nR0koX3N5c2xpYkdGJzYkLUkjbWlHRiQ2JVEnJiM5NTY7RicvJSdpdGFsaWNHUSZmYWxzZUYnLyUsbWF0aHZhcmlhbnRHUSdub3JtYWxGJ0Yy</Equation>.
</Text-field>
</Input>
</Group></Presentation-Block><Presentation-Block>
<Group view="presentation" hide-input="false" hide-output="true" inline-output="false" labelreference="L4342" drawlabel="true" redirect-target="L4343">
<Input>
<Text-field prompt="&gt; " style="Maple Input" layout="Normal"><Equation executable="true" style="2D Input" input-equation="`assuming`([simplify(subs(m = mu/T, q = beta/gamma, hequi)-gamma*Fequi/T)], [positive]);" display="LUklbXJvd0c2Iy9JK21vZHVsZW5hbWVHNiJJLFR5cGVzZXR0aW5nR0koX3N5c2xpYkdGJzYrLUkjbWlHRiQ2JVEpc2ltcGxpZnlGJy8lJ2l0YWxpY0dRJXRydWVGJy8lLG1hdGh2YXJpYW50R1EnaXRhbGljRictSShtZmVuY2VkR0YkNiQtRiM2KS1GLDYlUSVzdWJzRidGL0YyLUY2NiQtRiM2LC1GLDYlUSJtRidGL0YyLUkjbW9HRiQ2LVEiPUYnL0YzUSdub3JtYWxGJy8lJmZlbmNlR1EmZmFsc2VGJy8lKnNlcGFyYXRvckdGTC8lKXN0cmV0Y2h5R0ZMLyUqc3ltbWV0cmljR0ZMLyUobGFyZ2VvcEdGTC8lLm1vdmFibGVsaW1pdHNHRkwvJSdhY2NlbnRHRkwvJSdsc3BhY2VHUSwwLjI3Nzc3NzhlbUYnLyUncnNwYWNlR0Zlbi1JJm1mcmFjR0YkNigtRiw2JVElJm11O0YnL0YwRkxGSC1GIzYkLUYsNiVRIlRGJ0YvRjJGSC8lLmxpbmV0aGlja25lc3NHUSIxRicvJStkZW5vbWFsaWduR1EnY2VudGVyRicvJSludW1hbGlnbkdGaW8vJSliZXZlbGxlZEdGTC1GRTYtUSIsRidGSEZKL0ZORjFGT0ZRRlNGVUZXL0ZaUSYwLjBlbUYnL0ZnblEsMC4zMzMzMzMzZW1GJy1GLDYlUSJxRidGL0YyRkQtRmluNigtRiw2JVEnJmJldGE7RidGXm9GSC1GIzYkLUYsNiVRKCZnYW1tYTtGJ0Zeb0ZIRkhGZG9GZ29Gam9GXHBGXnAtRiw2JVEmaGVxdWlGJ0YvRjJGSEZILUZFNi1RKCZtaW51cztGJ0ZIRkpGTUZPRlFGU0ZVRlcvRlpRLDAuMjIyMjIyMmVtRicvRmduRmpxLUZpbjYoRmBxRl9vRmRvRmdvRmpvRlxwLUZFNi1RJyZzZG90O0YnRkhGSkZNRk9GUUZTRlVGV0ZicC9GZ25GY3AtRiw2JVEmRmVxdWlGJ0YvRjJGSEZILUZFNi1RIn5GJ0ZIRkpGTUZPRlFGU0ZVRldGYnBGYXItRkU2LVEpYXNzdW1pbmdGJ0ZIRkpGTUZPRlFGU0ZVRldGYnBGYXJGZXItRiw2JVEpcG9zaXRpdmVGJ0YvRjItRkU2LVEiO0YnRkhGSkZhcEZPRlFGU0ZVRldGYnBGZm4vJStleGVjdXRhYmxlR0ZMRkg=">QyQtSSlhc3N1bWluZ0c2IjYkNyMtSSlzaW1wbGlmeUc2JCUqcHJvdGVjdGVkR0koX3N5c2xpYkdGJTYjLCYtSSVzdWJzR0YrNiUvSSJtR0YlKiZJI211R0YlIiIiSSJUR0YlISIiL0kicUdGJSomSSViZXRhR0YlRjZJJmdhbW1hR0YrRjhJJmhlcXVpR0YlRjYqKEY9RjZGN0Y4SSZGZXF1aUdGJUY2Rjg3I0kpcG9zaXRpdmVHRitGNg==</Equation></Text-field>
</Input>
<Output>
<Text-field superscript="false" placeholder="false" executable="false" selection-placeholder="false" italic="false" size="12" bold="false" subscript="false" family="Times New Roman" opaque="false" underline="false" background="[255,255,255]" readonly="false" foreground="[0,0,0]" alignment="centred" firstindent="0" spacebelow="0" leftmargin="0" linespacing="0.0" initial="0" linebreak="space" rightmargin="0" bulletsuffix="" spaceabove="0" bullet="none" pagebreak-before="false"><Equation executable="false" style="2D Output" display="LUkjbWlHNiMvSSttb2R1bGVuYW1lRzYiSSxUeXBlc2V0dGluZ0dJKF9zeXNsaWJHRic2JVE1b3V0cHV0fnJlZGlyZWN0ZWQuLi5GJy8lJ2l0YWxpY0dRJXRydWVGJy8lLG1hdGh2YXJpYW50R1EnaXRhbGljRic=">LUkjbWlHNiMvSSttb2R1bGVuYW1lRzYiSSxUeXBlc2V0dGluZ0dJKF9zeXNsaWJHRic2JVE1b3V0cHV0fnJlZGlyZWN0ZWQuLi5GJy8lJ2l0YWxpY0dRJXRydWVGJy8lLG1hdGh2YXJpYW50R1EnaXRhbGljRic=</Equation></Text-field>
</Output>
</Group>
<Group view="presentation" hide-input="true" hide-output="false" inline-output="false" labelreference="L4343" drawlabel="true" redirect-source="L4342">
<Input>
<Text-field prompt="&gt; " style="Maple Input" layout="Normal">print(<Label label="L4342" view="label" executable="true"></Label>); # input placeholder</Text-field>
</Input>
<Output>
<Text-field style="2D Output" layout="Maple Output"><Equation executable="false" style="2D Output">IiIh</Equation></Text-field>
</Output>
</Group></Presentation-Block><Presentation-Block>
<Group view="presentation" hide-input="false" hide-output="true" inline-output="false" labelreference="L5569" drawlabel="true">
<Input>
<Text-field style="Text" layout="Normal"><Equation executable="false" style="2D Output" input-equation="" display="LUklbXJvd0c2Iy9JK21vZHVsZW5hbWVHNiJJLFR5cGVzZXR0aW5nR0koX3N5c2xpYkdGJzYmLUkjbWlHRiQ2I1EhRicvJStmb3JlZ3JvdW5kR1EoWzAsMCwwXUYnLyUpcmVhZG9ubHlHUSZmYWxzZUYnLyUsbWF0aHZhcmlhbnRHUSdub3JtYWxGJw==">JSFH</Equation></Text-field>
</Input>
</Group></Presentation-Block>
</Section>
<Section collapsed="false" MultipleChoiceAnswerIndex="-1" MultipleChoiceRandomizeChoices="false" TrueFalseAnswerIndex="-1" EssayAnswerRows="5" EssayAnswerColumns="60"><Title>
<Text-field style="Heading 1" layout="Heading 1">II.2: Overcompensation</Text-field></Title><Presentation-Block>
<Group view="presentation" hide-input="false" hide-output="true" inline-output="false" labelreference="L4297" drawlabel="true">
<Input>
<Text-field style="Text" layout="Normal">
To compute overcompensation the implicit function theorem is applied to the equilibrium conditions, as specified by the right-hand side of the 3 ODEs. Considering <Equation executable="false" style="2D Math" input-equation="" display="LUklbXJvd0c2Iy9JK21vZHVsZW5hbWVHNiJJLFR5cGVzZXR0aW5nR0koX3N5c2xpYkdGJzYkLUkjbWlHRiQ2JVEiUkYnLyUnaXRhbGljR1EldHJ1ZUYnLyUsbWF0aHZhcmlhbnRHUSdpdGFsaWNGJy9GM1Enbm9ybWFsRic=">LUklbXJvd0c2Iy9JK21vZHVsZW5hbWVHNiJJLFR5cGVzZXR0aW5nR0koX3N5c2xpYkdGJzYkLUkjbWlHRiQ2JVEiUkYnLyUnaXRhbGljR1EldHJ1ZUYnLyUsbWF0aHZhcmlhbnRHUSdpdGFsaWNGJy9GM1Enbm9ybWFsRic=</Equation>, <Equation executable="false" style="2D Math" input-equation="" display="LUklbXJvd0c2Iy9JK21vZHVsZW5hbWVHNiJJLFR5cGVzZXR0aW5nR0koX3N5c2xpYkdGJzYkLUkjbWlHRiQ2I1EnYENfX0pgRicvJSxtYXRodmFyaWFudEdRJ25vcm1hbEYn">LUklbXJvd0c2Iy9JK21vZHVsZW5hbWVHNiJJLFR5cGVzZXR0aW5nR0koX3N5c2xpYkdGJzYkLUkjbWlHRiQ2I1EnYENfX0pgRicvJSxtYXRodmFyaWFudEdRJ25vcm1hbEYn</Equation>, and <Equation executable="false" style="2D Math" input-equation="" display="LUklbXJvd0c2Iy9JK21vZHVsZW5hbWVHNiJJLFR5cGVzZXR0aW5nR0koX3N5c2xpYkdGJzYkLUkjbWlHRiQ2I1EnYENfX0FgRicvJSxtYXRodmFyaWFudEdRJ25vcm1hbEYn">LUklbXJvd0c2Iy9JK21vZHVsZW5hbWVHNiJJLFR5cGVzZXR0aW5nR0koX3N5c2xpYkdGJzYkLUkjbWlHRiQ2I1EnYENfX0FgRicvJSxtYXRodmFyaWFudEdRJ25vcm1hbEYn</Equation> a function of stage-independent mortality <Equation executable="false" style="2D Math" input-equation="" display="LUklbXJvd0c2Iy9JK21vZHVsZW5hbWVHNiJJLFR5cGVzZXR0aW5nR0koX3N5c2xpYkdGJzYkLUkjbWlHRiQ2JVEnJiM5NTY7RicvJSdpdGFsaWNHUSZmYWxzZUYnLyUsbWF0aHZhcmlhbnRHUSdub3JtYWxGJ0Yy">LUklbXJvd0c2Iy9JK21vZHVsZW5hbWVHNiJJLFR5cGVzZXR0aW5nR0koX3N5c2xpYkdGJzYkLUkjbWlHRiQ2JVEnJiM5NTY7RicvJSdpdGFsaWNHUSZmYWxzZUYnLyUsbWF0aHZhcmlhbnRHUSdub3JtYWxGJ0Yy</Equation>, the change in equilibrium values of <Equation executable="false" style="2D Math" input-equation="" display="LUklbXJvd0c2Iy9JK21vZHVsZW5hbWVHNiJJLFR5cGVzZXR0aW5nR0koX3N5c2xpYkdGJzYkLUkjbWlHRiQ2JVEiUkYnLyUnaXRhbGljR1EldHJ1ZUYnLyUsbWF0aHZhcmlhbnRHUSdpdGFsaWNGJy9GM1Enbm9ybWFsRic=">LUklbXJvd0c2Iy9JK21vZHVsZW5hbWVHNiJJLFR5cGVzZXR0aW5nR0koX3N5c2xpYkdGJzYkLUkjbWlHRiQ2JVEiUkYnLyUnaXRhbGljR1EldHJ1ZUYnLyUsbWF0aHZhcmlhbnRHUSdpdGFsaWNGJy9GM1Enbm9ybWFsRic=</Equation>, <Equation executable="false" style="2D Math" input-equation="" display="LUklbXJvd0c2Iy9JK21vZHVsZW5hbWVHNiJJLFR5cGVzZXR0aW5nR0koX3N5c2xpYkdGJzYkLUkjbWlHRiQ2I1EnYENfX0pgRicvJSxtYXRodmFyaWFudEdRJ25vcm1hbEYn">LUklbXJvd0c2Iy9JK21vZHVsZW5hbWVHNiJJLFR5cGVzZXR0aW5nR0koX3N5c2xpYkdGJzYkLUkjbWlHRiQ2I1EnYENfX0pgRicvJSxtYXRodmFyaWFudEdRJ25vcm1hbEYn</Equation>, and <Equation executable="false" style="2D Math" input-equation="" display="LUklbXJvd0c2Iy9JK21vZHVsZW5hbWVHNiJJLFR5cGVzZXR0aW5nR0koX3N5c2xpYkdGJzYkLUkjbWlHRiQ2I1EnYENfX0FgRicvJSxtYXRodmFyaWFudEdRJ25vcm1hbEYn">LUklbXJvd0c2Iy9JK21vZHVsZW5hbWVHNiJJLFR5cGVzZXR0aW5nR0koX3N5c2xpYkdGJzYkLUkjbWlHRiQ2I1EnYENfX0FgRicvJSxtYXRodmFyaWFudEdRJ25vcm1hbEYn</Equation> with an increasing in <Equation executable="false" style="2D Math" input-equation="" display="LUklbXJvd0c2Iy9JK21vZHVsZW5hbWVHNiJJLFR5cGVzZXR0aW5nR0koX3N5c2xpYkdGJzYkLUkjbWlHRiQ2JVEnJiM5NTY7RicvJSdpdGFsaWNHUSZmYWxzZUYnLyUsbWF0aHZhcmlhbnRHUSdub3JtYWxGJ0Yy">LUklbXJvd0c2Iy9JK21vZHVsZW5hbWVHNiJJLFR5cGVzZXR0aW5nR0koX3N5c2xpYkdGJzYkLUkjbWlHRiQ2JVEnJiM5NTY7RicvJSdpdGFsaWNHUSZmYWxzZUYnLyUsbWF0aHZhcmlhbnRHUSdub3JtYWxGJ0Yy</Equation> can be solved determined with the equation:

<Equation executable="false" style="2D Math" input-equation="" display="LUklbXJvd0c2Iy9JK21vZHVsZW5hbWVHNiJJLFR5cGVzZXR0aW5nR0koX3N5c2xpYkdGJzYqLUkjbWlHRiQ2JVEiSkYnLyUnaXRhbGljR1EldHJ1ZUYnLyUsbWF0aHZhcmlhbnRHUSdpdGFsaWNGJy1JI21vR0YkNi1RJyZzZG90O0YnL0YzUSdub3JtYWxGJy8lJmZlbmNlR1EmZmFsc2VGJy8lKnNlcGFyYXRvckdGPS8lKXN0cmV0Y2h5R0Y9LyUqc3ltbWV0cmljR0Y9LyUobGFyZ2VvcEdGPS8lLm1vdmFibGVsaW1pdHNHRj0vJSdhY2NlbnRHRj0vJSdsc3BhY2VHUSYwLjBlbUYnLyUncnNwYWNlR0ZMLUklbXN1cEdGJDYlLUkobWZlbmNlZEdGJDYmLUYjNigtSSZtZnJhY0dGJDYoLUYjNiYtRiw2JVEjZFJGJ0YvRjIvJStleGVjdXRhYmxlR0YxLyUwZm9udF9zdHlsZV9uYW1lR1EpMkR+SW5wdXRGJ0Y5LUYjNiYtRiw2JVEmZCZtdTtGJ0YvRjJGaW5GW29GOS8lLmxpbmV0aGlja25lc3NHUSIxRicvJStkZW5vbWFsaWduR1EnY2VudGVyRicvJSludW1hbGlnbkdGaG8vJSliZXZlbGxlZEdGPS1GNjYtUSIsRidGOUY7L0Y/RjFGQEZCRkRGRkZIRkovRk5RLDAuMzMzMzMzM2VtRictRlg2KC1GIzYmLUYsNiNRKGBkQ19fSmBGJ0ZpbkZbb0Y5Rl5vRmNvRmZvRmlvRltwRl1wLUZYNigtRiM2Ji1GLDYjUShgZENfX0FgRidGaW5GW29GOS1GIzYmLUYsNiVRKGQmIzk1NjtGJ0YvRjJGaW5GW29GOUZjb0Zmb0Zpb0ZbcEY5RjkvJSVvcGVuR1EiW0YnLyUmY2xvc2VHUSJdRictRiM2JS1GLDYlUSJURidGL0YyRi9GMi8lMXN1cGVyc2NyaXB0c2hpZnRHUSIwRictRjY2LVEoJm1pbnVzO0YnRjlGO0Y+RkBGQkZERkZGSC9GS1EsMC4yMjIyMjIyZW1GJy9GTkZoci1GUDYlLUZTNiYtRiM2KS1JI21uR0YkNiRGY3JGOUZdcC1GNjYtUSJ+RidGOUY7Rj5GQEZCRkRGRkZIRkpGTS1GLDYjUSdgQ19fSmBGJ0ZdcC1GLDYjUSdgQ19fQWBGJ0Y5RjlGZnFGaXFGXHJGYXItRjY2LVEiPUYnRjlGO0Y+RkBGQkZERkZGSC9GS1EsMC4yNzc3Nzc4ZW1GJy9GTkZgdEZgc0Y5">LUklbXJvd0c2Iy9JK21vZHVsZW5hbWVHNiJJLFR5cGVzZXR0aW5nR0koX3N5c2xpYkdGJzYqLUkjbWlHRiQ2JVEiSkYnLyUnaXRhbGljR1EldHJ1ZUYnLyUsbWF0aHZhcmlhbnRHUSdpdGFsaWNGJy1JI21vR0YkNi1RJyZzZG90O0YnL0YzUSdub3JtYWxGJy8lJmZlbmNlR1EmZmFsc2VGJy8lKnNlcGFyYXRvckdGPS8lKXN0cmV0Y2h5R0Y9LyUqc3ltbWV0cmljR0Y9LyUobGFyZ2VvcEdGPS8lLm1vdmFibGVsaW1pdHNHRj0vJSdhY2NlbnRHRj0vJSdsc3BhY2VHUSYwLjBlbUYnLyUncnNwYWNlR0ZMLUklbXN1cEdGJDYlLUkobWZlbmNlZEdGJDYmLUYjNigtSSZtZnJhY0dGJDYoLUYjNiYtRiw2JVEjZFJGJ0YvRjIvJStleGVjdXRhYmxlR0YxLyUwZm9udF9zdHlsZV9uYW1lR1EpMkR+SW5wdXRGJ0Y5LUYjNiYtRiw2JVEmZCZtdTtGJ0YvRjJGaW5GW29GOS8lLmxpbmV0aGlja25lc3NHUSIxRicvJStkZW5vbWFsaWduR1EnY2VudGVyRicvJSludW1hbGlnbkdGaG8vJSliZXZlbGxlZEdGPS1GNjYtUSIsRidGOUY7L0Y/RjFGQEZCRkRGRkZIRkovRk5RLDAuMzMzMzMzM2VtRictRlg2KC1GIzYmLUYsNiNRKGBkQ19fSmBGJ0ZpbkZbb0Y5Rl5vRmNvRmZvRmlvRltwRl1wLUZYNigtRiM2Ji1GLDYjUShgZENfX0FgRidGaW5GW29GOS1GIzYmLUYsNiVRKGQmIzk1NjtGJ0YvRjJGaW5GW29GOUZjb0Zmb0Zpb0ZbcEY5RjkvJSVvcGVuR1EiW0YnLyUmY2xvc2VHUSJdRictRiM2JS1GLDYlUSJURidGL0YyRi9GMi8lMXN1cGVyc2NyaXB0c2hpZnRHUSIwRictRjY2LVEoJm1pbnVzO0YnRjlGO0Y+RkBGQkZERkZGSC9GS1EsMC4yMjIyMjIyZW1GJy9GTkZoci1GUDYlLUZTNiYtRiM2KS1JI21uR0YkNiRGY3JGOUZdcC1GNjYtUSJ+RidGOUY7Rj5GQEZCRkRGRkZIRkpGTS1GLDYjUSdgQ19fSmBGJ0ZdcC1GLDYjUSdgQ19fQWBGJ0Y5RjlGZnFGaXFGXHJGYXItRjY2LVEiPUYnRjlGO0Y+RkBGQkZERkZGSC9GS1EsMC4yNzc3Nzc4ZW1GJy9GTkZgdEZgc0Y5</Equation>

in which <Equation executable="false" style="2D Math" input-equation="" display="LUklbXJvd0c2Iy9JK21vZHVsZW5hbWVHNiJJLFR5cGVzZXR0aW5nR0koX3N5c2xpYkdGJzYkLUkjbWlHRiQ2JVEiSkYnLyUnaXRhbGljR1EldHJ1ZUYnLyUsbWF0aHZhcmlhbnRHUSdpdGFsaWNGJy9GM1Enbm9ybWFsRic=">LUklbXJvd0c2Iy9JK21vZHVsZW5hbWVHNiJJLFR5cGVzZXR0aW5nR0koX3N5c2xpYkdGJzYkLUkjbWlHRiQ2JVEiSkYnLyUnaXRhbGljR1EldHJ1ZUYnLyUsbWF0aHZhcmlhbnRHUSdpdGFsaWNGJy9GM1Enbm9ybWFsRic=</Equation> is the Jacobian matrix of the system of ODEs.
</Text-field>
</Input>
</Group></Presentation-Block><Presentation-Block>
<Group view="presentation" hide-input="false" hide-output="true" inline-output="false" labelreference="L4291" drawlabel="true" redirect-target="L4295">
<Input>
<Text-field prompt="&gt; " style="Maple Input" layout="Normal"><Equation executable="true" style="2D Input" input-equation="vecJA := `&lt;,&gt;`(0, C__J, C__A);" display="LUklbXJvd0c2Iy9JK21vZHVsZW5hbWVHNiJJLFR5cGVzZXR0aW5nR0koX3N5c2xpYkdGJzYrLUkjbWlHRiQ2JVEmdmVjSkFGJy8lJ2l0YWxpY0dRJXRydWVGJy8lLG1hdGh2YXJpYW50R1EnaXRhbGljRictSSNtb0dGJDYtUSJ+RicvRjNRJ25vcm1hbEYnLyUmZmVuY2VHUSZmYWxzZUYnLyUqc2VwYXJhdG9yR0Y9LyUpc3RyZXRjaHlHRj0vJSpzeW1tZXRyaWNHRj0vJShsYXJnZW9wR0Y9LyUubW92YWJsZWxpbWl0c0dGPS8lJ2FjY2VudEdGPS8lJ2xzcGFjZUdRJjAuMGVtRicvJSdyc3BhY2VHRkwtRjY2LVEqJmNvbG9uZXE7RidGOUY7Rj5GQEZCRkRGRkZIL0ZLUSwwLjI3Nzc3NzhlbUYnL0ZORlMtSShtZmVuY2VkR0YkNiYtRiM2KC1JI21uR0YkNiRRIjBGJ0Y5LUY2Ni1RIixGJ0Y5RjsvRj9GMUZARkJGREZGRkhGSi9GTlEsMC4zMzMzMzMzZW1GJy1GLDYjUSdgQ19fSmBGJ0Zobi1GLDYjUSdgQ19fQWBGJ0Y5RjkvJSVvcGVuR1EnJmxhbmc7RicvJSZjbG9zZUdRJyZyYW5nO0YnLUY2Ni1RIjtGJ0Y5RjtGW29GQEZCRkRGRkZIRkpGVEY1LUYsNiNRIUYnLyUrZXhlY3V0YWJsZUdGPUY5">QyQ+SSZ2ZWNKQUc2Ii1JJDwsPkdJKF9zeXNsaWJHRiU2JSIiIUklQ19fSkdGJUklQ19fQUdGJSIiIg==</Equation></Text-field>
</Input>
<Output>
<Text-field superscript="false" placeholder="false" executable="false" selection-placeholder="false" italic="false" size="12" bold="false" subscript="false" family="Times New Roman" opaque="false" underline="false" background="[255,255,255]" readonly="false" foreground="[0,0,0]" alignment="centred" firstindent="0" spacebelow="0" leftmargin="0" linespacing="0.0" initial="0" linebreak="space" rightmargin="0" bulletsuffix="" spaceabove="0" bullet="none" pagebreak-before="false"><Equation executable="false" style="2D Output" display="LUkjbWlHNiMvSSttb2R1bGVuYW1lRzYiSSxUeXBlc2V0dGluZ0dJKF9zeXNsaWJHRic2JVE1b3V0cHV0fnJlZGlyZWN0ZWQuLi5GJy8lJ2l0YWxpY0dRJXRydWVGJy8lLG1hdGh2YXJpYW50R1EnaXRhbGljRic=">LUkjbWlHNiMvSSttb2R1bGVuYW1lRzYiSSxUeXBlc2V0dGluZ0dJKF9zeXNsaWJHRic2JVE1b3V0cHV0fnJlZGlyZWN0ZWQuLi5GJy8lJ2l0YWxpY0dRJXRydWVGJy8lLG1hdGh2YXJpYW50R1EnaXRhbGljRic=</Equation></Text-field>
</Output>
</Group>
<Group view="presentation" hide-input="true" hide-output="false" inline-output="false" labelreference="L4295" drawlabel="true" redirect-source="L4291">
<Input>
<Text-field prompt="&gt; " style="Maple Input" layout="Normal">print(<Label label="L4291" view="label" executable="true"></Label>); # input placeholder</Text-field>
</Input>
<Output>
<Text-field style="2D Output" layout="Maple Output"><Equation executable="false" style="2D Output" display="LUkobWFjdGlvbkc2Iy9JK21vZHVsZW5hbWVHNiJJLFR5cGVzZXR0aW5nR0koX3N5c2xpYkdGJzYlLUkobWZlbmNlZEdGJDYoLUklbXJvd0dGJDYmLUknbXRhYmxlR0YkNjctSSRtdHJHRiQ2Ji1JJG10ZEdGJDYoLUkjbW5HRiQ2JFEiMEYnLyUsbWF0aHZhcmlhbnRHUSdub3JtYWxGJy8lKXJvd2FsaWduR1EhRicvJSxjb2x1bW5hbGlnbkdGQy8lK2dyb3VwYWxpZ25HRkMvJShyb3dzcGFuR1EiMUYnLyUrY29sdW1uc3BhbkdGSkZBRkRGRi1GNTYmLUY4NigtSSptY29tcGxldGVHRiQ2JC1JI21pR0YkNiNRJ2BDX19KYEYnLUZVNiVRJUNfX0pGJy8lJ2l0YWxpY0dRJXRydWVGJy9GP1EnaXRhbGljRidGQUZERkZGSEZLRkFGREZGLUY1NiYtRjg2KC1GUjYkLUZVNiNRJ2BDX19BYEYnLUZVNiVRJUNfX0FGJ0ZlbkZobkZBRkRGRkZIRktGQUZERkYvJSZhbGlnbkdRJWF4aXNGJy9GQlEpYmFzZWxpbmVGJy9GRVEnY2VudGVyRicvRkdRJ3xmcmxlZnR8aHJGJy8lL2FsaWdubWVudHNjb3BlR0Znbi8lLGNvbHVtbndpZHRoR1ElYXV0b0YnLyUmd2lkdGhHRmNwLyUrcm93c3BhY2luZ0dRJjEuMGV4RicvJS5jb2x1bW5zcGFjaW5nR1EmMC44ZW1GJy8lKXJvd2xpbmVzR1Elbm9uZUYnLyUsY29sdW1ubGluZXNHRl5xLyUmZnJhbWVHRl5xLyUtZnJhbWVzcGFjaW5nR1EsMC40ZW1+MC41ZXhGJy8lKmVxdWFscm93c0dRJmZhbHNlRicvJS1lcXVhbGNvbHVtbnNHRmhxLyUtZGlzcGxheXN0eWxlR0ZocS8lJXNpZGVHUSZyaWdodEYnLyUwbWlubGFiZWxzcGFjaW5nR0ZbcS8lK2ZvcmVncm91bmRHUShbMCwwLDBdRicvJSlyZWFkb25seUdGaHFGPkY+L0krbXNlbWFudGljc0dGJFEqQ29sVmVjdG9yRicvJSVvcGVuR1EiW0YnLyUmY2xvc2VHUSJdRidGZ3IvJSthY3Rpb250eXBlR1EucnRhYmxlYWRkcmVzc0YnLyUpcnRhYmxlaWRHUTUxODQ0Njc0NDA3ODI4MzMzNTE5MEYn">LSZJJ1ZlY3Rvckc2JCUqcHJvdGVjdGVkR0koX3N5c2xpYkc2IjYjSSdjb2x1bW5HRig2Iy9JJCVpZEdGKCI1IT5OTEd5U3VZJT0=</Equation></Text-field>
</Output>
</Group></Presentation-Block><Presentation-Block>
<Group view="presentation" hide-input="false" hide-output="true" inline-output="false" labelreference="L4294" drawlabel="true">
<Input>
<Text-field style="Text" layout="Normal">The vector above is needed to use the implicit function theorem to determine an increase in mortality of either juvenile or adult density

Compute the Jacobian
</Text-field>
</Input>
</Group></Presentation-Block><Presentation-Block>
<Group view="presentation" hide-input="false" hide-output="true" inline-output="false" labelreference="L4320" drawlabel="true" redirect-target="L4321">
<Input>
<Text-field prompt="&gt; " style="Maple Input" layout="Normal"><Equation executable="true" style="2D Input" input-equation="J := VectorCalculus[Jacobian](dxdt, [R, C__J, C__A]);" display="LUklbXJvd0c2Iy9JK21vZHVsZW5hbWVHNiJJLFR5cGVzZXR0aW5nR0koX3N5c2xpYkdGJzYuLUkjbWlHRiQ2JVEiSkYnLyUnaXRhbGljR1EldHJ1ZUYnLyUsbWF0aHZhcmlhbnRHUSdpdGFsaWNGJy1JI21vR0YkNi1RIn5GJy9GM1Enbm9ybWFsRicvJSZmZW5jZUdRJmZhbHNlRicvJSpzZXBhcmF0b3JHRj0vJSlzdHJldGNoeUdGPS8lKnN5bW1ldHJpY0dGPS8lKGxhcmdlb3BHRj0vJS5tb3ZhYmxlbGltaXRzR0Y9LyUnYWNjZW50R0Y9LyUnbHNwYWNlR1EmMC4wZW1GJy8lJ3JzcGFjZUdGTC1GNjYtUSomY29sb25lcTtGJ0Y5RjtGPkZARkJGREZGRkgvRktRLDAuMjc3Nzc3OGVtRicvRk5GU0Y1LUYsNiVRL1ZlY3RvckNhbGN1bHVzRidGL0YyLUY2Ni1RIltGJ0Y5L0Y8RjFGPi9GQUYxRkJGREZGRkgvRktRLDAuMTY2NjY2N2VtRicvRk5GaG4tRiw2JVEpSmFjb2JpYW5GJ0YvRjItRjY2LVEiXUYnRjlGZW5GPkZmbkZCRkRGRkZIRmduL0ZOUSwwLjExMTExMTFlbUYnLUkobWZlbmNlZEdGJDYkLUYjNiYtRiw2JVElZHhkdEYnRi9GMi1GNjYtUSIsRidGOUY7L0Y/RjFGQEZCRkRGRkZIRkovRk5RLDAuMzMzMzMzM2VtRictRmNvNiYtRiM2KC1GLDYlUSJSRidGL0YyRmpvLUYsNiNRJ2BDX19KYEYnRmpvLUYsNiNRJ2BDX19BYEYnRjlGOS8lJW9wZW5HRlovJSZjbG9zZUdGX29GOUY5LUY2Ni1RIjtGJ0Y5RjtGXXBGQEZCRkRGRkZIRkpGVC8lK2V4ZWN1dGFibGVHRj1GOQ==">QyQ+SSJKRzYiLSZJL1ZlY3RvckNhbGN1bHVzRzYkJSpwcm90ZWN0ZWRHSShfc3lzbGliR0YlNiNJKUphY29iaWFuR0YlNiRJJWR4ZHRHRiU3JUkiUkdGJUklQ19fSkdGJUklQ19fQUdGJSIiIg==</Equation></Text-field>
</Input>
<Output>
<Text-field superscript="false" placeholder="false" executable="false" selection-placeholder="false" italic="false" size="12" bold="false" subscript="false" family="Times New Roman" opaque="false" underline="false" background="[255,255,255]" readonly="false" foreground="[0,0,0]" alignment="centred" firstindent="0" spacebelow="0" leftmargin="0" linespacing="0.0" initial="0" linebreak="space" rightmargin="0" bulletsuffix="" spaceabove="0" bullet="none" pagebreak-before="false"><Equation executable="false" style="2D Output" display="LUkjbWlHNiMvSSttb2R1bGVuYW1lRzYiSSxUeXBlc2V0dGluZ0dJKF9zeXNsaWJHRic2JVE1b3V0cHV0fnJlZGlyZWN0ZWQuLi5GJy8lJ2l0YWxpY0dRJXRydWVGJy8lLG1hdGh2YXJpYW50R1EnaXRhbGljRic=">LUkjbWlHNiMvSSttb2R1bGVuYW1lRzYiSSxUeXBlc2V0dGluZ0dJKF9zeXNsaWJHRic2JVE1b3V0cHV0fnJlZGlyZWN0ZWQuLi5GJy8lJ2l0YWxpY0dRJXRydWVGJy8lLG1hdGh2YXJpYW50R1EnaXRhbGljRic=</Equation></Text-field>
</Output>
</Group>
<Group view="presentation" hide-input="true" hide-output="false" inline-output="false" labelreference="L4321" drawlabel="true" redirect-source="L4320">
<Input>
<Text-field prompt="&gt; " style="Maple Input" layout="Normal">print(<Label label="L4320" view="label" executable="true"></Label>); # input placeholder</Text-field>
</Input>
<Output>
<Text-field style="2D Output" layout="Maple Output"><Equation executable="false" style="2D Output" display="LUkobWFjdGlvbkc2Iy9JK21vZHVsZW5hbWVHNiJJLFR5cGVzZXR0aW5nR0koX3N5c2xpYkdGJzYlLUkobWZlbmNlZEdGJDYoLUklbXJvd0dGJDYmLUknbXRhYmxlR0YkNjctSSRtdHJHRiQ2KC1JJG10ZEdGJDYoLUYvNictSSNtb0dGJDYtUSomdW1pbnVzMDtGJy8lLG1hdGh2YXJpYW50R1Enbm9ybWFsRicvJSZmZW5jZUdRJmZhbHNlRicvJSpzZXBhcmF0b3JHRkUvJSlzdHJldGNoeUdGRS8lKnN5bW1ldHJpY0dGRS8lKGxhcmdlb3BHRkUvJS5tb3ZhYmxlbGltaXRzR0ZFLyUnYWNjZW50R0ZFLyUnbHNwYWNlR1EsMC4yMjIyMjIyZW1GJy8lJ3JzcGFjZUdGVC1GLzYmLUYsNiQtRi82KC1JJm1mcmFjR0YkNigtRi82Ji1GPTYtUTAmRGlmZmVyZW50aWFsRDtGJ0ZARkNGRkZIRkpGTEZORlAvRlNRJjAuMGVtRicvRlZGYG8vJStmb3JlZ3JvdW5kR1EoWzAsMCwwXUYnLyUpcmVhZG9ubHlHRkVGQC1GLzYmLUYvNidGXG8tSSNtaUdGJDYlUSJSRicvJSdpdGFsaWNHUSV0cnVlRicvRkFRJ2l0YWxpY0YnRmJvRmVvRkBGYm9GZW9GQC8lLmxpbmV0aGlja25lc3NHUSIxRicvJStkZW5vbWFsaWduR1EnY2VudGVyRicvJSludW1hbGlnbkdGaXAvJSliZXZlbGxlZEdGRS1GPTYtUTEmSW52aXNpYmxlVGltZXM7RidGQEZDRkZGSEZKRkxGTkZQRl9vRmFvLUYvNigtRlxwNiVRImZGJ0ZfcEZicC1GPTYtUTAmQXBwbHlGdW5jdGlvbjtGJ0ZARkNGRkZIRkpGTEZORlBGX29GYW8tRiw2JC1GLzYmRltwRmJvRmVvRkBGQEZib0Zlb0ZARmJvRmVvRkBGQEZecS1JKm1jb21wbGV0ZUdGJDYkLUZccDYjUSdgQ19fSmBGJy1GXHA2JVElQ19fSkYnRl9wRmJwRkAtRj02LVEoJm1pbnVzO0YnRkBGQ0ZGRkhGSkZMRk5GUEZSRlUtRi82JkZZRl5xLUZecjYkLUZccDYjUSdgQ19fQWBGJy1GXHA2JVElQ19fQUYnRl9wRmJwRkBGQC8lKXJvd2FsaWduR1EhRicvJSxjb2x1bW5hbGlnbkdGZXMvJStncm91cGFsaWduR0Zlcy8lKHJvd3NwYW5HRmZwLyUrY29sdW1uc3BhbkdGZnAtRjg2KC1GLzYnRjxGYXFGYm9GZW9GQEZjc0Zmc0Zoc0Zqc0ZcdEZedEZjc0Zmc0Zocy1GNTYoLUY4NigtRi82Ji1GLzYoLUZccDYlUScmIzk0NjtGJy9GYHBGRUZARl5xRllGXnFGW3NGQEZmci1GLzYoLUZccDYlUScmIzk0NztGJ0ZddUZARl5xRllGXnFGXXJGQEZARmNzRmZzRmhzRmpzRlx0LUY4NigtRi82KUY8LUYvNiZGYHVGXnFGYXFGQC1GPTYtUSIrRidGQEZDRkZGSEZKRkxGTkZQRlJGVS1GXHA2JVEiVEYnRl9wRmJwRmZyLUZccDYlUScmIzk1NjtGJ0ZddUZARkBGY3NGZnNGaHNGanNGXHQtRjg2KC1GLzYmLUYvNiZGanRGXnFGYXFGQEZmckZcdkZARmNzRmZzRmhzRmpzRlx0RmNzRmZzRmhzLUY1NigtRjg2KEZedUZjc0Zmc0Zoc0Zqc0ZcdC1GODYoLUYvNiZGZ3VGZnJGXHZGQEZjc0Zmc0Zoc0Zqc0ZcdC1GODYoLUYvNidGPEZfdkZib0Zlb0ZARmNzRmZzRmhzRmpzRlx0RmNzRmZzRmhzLyUmYWxpZ25HUSVheGlzRicvRmRzUSliYXNlbGluZUYnL0Znc0ZpcC9GaXNRJ3xmcmxlZnR8aHJGJy8lL2FsaWdubWVudHNjb3BlR0ZhcC8lLGNvbHVtbndpZHRoR1ElYXV0b0YnLyUmd2lkdGhHRmB4LyUrcm93c3BhY2luZ0dRJjEuMGV4RicvJS5jb2x1bW5zcGFjaW5nR1EmMC44ZW1GJy8lKXJvd2xpbmVzR1Elbm9uZUYnLyUsY29sdW1ubGluZXNHRlt5LyUmZnJhbWVHRlt5LyUtZnJhbWVzcGFjaW5nR1EsMC40ZW1+MC41ZXhGJy8lKmVxdWFscm93c0dGRS8lLWVxdWFsY29sdW1uc0dGRS8lLWRpc3BsYXlzdHlsZUdGRS8lJXNpZGVHUSZyaWdodEYnLyUwbWlubGFiZWxzcGFjaW5nR0ZoeEZib0Zlb0ZARkAvSSttc2VtYW50aWNzR0YkUSdNYXRyaXhGJy8lJW9wZW5HUSJbRicvJSZjbG9zZUdRIl1GJ0Zeei8lK2FjdGlvbnR5cGVHUS5ydGFibGVhZGRyZXNzRicvJSlydGFibGVpZEdRNTE4NDQ2NzQ0MDc4MjgzMzM1OTEwRic=">LUknTWF0cml4RzYkJSpwcm90ZWN0ZWRHSShfc3lzbGliRzYiNiMvSSQlaWRHRiciNTVmTCRHeVN1WSU9</Equation></Text-field>
</Output>
</Group></Presentation-Block><Presentation-Block>
<Group view="presentation" hide-input="false" hide-output="true" inline-output="false" labelreference="L4315" drawlabel="true">
<Input>
<Text-field style="Text" layout="Normal">Compute its determinant
</Text-field>
</Input>
</Group></Presentation-Block><Presentation-Block>
<Group view="presentation" hide-input="false" hide-output="true" inline-output="false" labelreference="L4314" drawlabel="true" redirect-target="L4299">
<Input>
<Text-field prompt="&gt; " style="Maple Input" layout="Normal"><Equation executable="true" style="2D Input" input-equation="DetJ0 := collect(LinearAlgebra[Determinant](J), [diff(f(R), R), C__J, C__A]);" display="LUklbXJvd0c2Iy9JK21vZHVsZW5hbWVHNiJJLFR5cGVzZXR0aW5nR0koX3N5c2xpYkdGJzYrLUkjbWlHRiQ2JVEmRGV0SjBGJy8lJ2l0YWxpY0dRJXRydWVGJy8lLG1hdGh2YXJpYW50R1EnaXRhbGljRictSSNtb0dGJDYtUSJ+RicvRjNRJ25vcm1hbEYnLyUmZmVuY2VHUSZmYWxzZUYnLyUqc2VwYXJhdG9yR0Y9LyUpc3RyZXRjaHlHRj0vJSpzeW1tZXRyaWNHRj0vJShsYXJnZW9wR0Y9LyUubW92YWJsZWxpbWl0c0dGPS8lJ2FjY2VudEdGPS8lJ2xzcGFjZUdRJjAuMGVtRicvJSdyc3BhY2VHRkwtRjY2LVEqJmNvbG9uZXE7RidGOUY7Rj5GQEZCRkRGRkZIL0ZLUSwwLjI3Nzc3NzhlbUYnL0ZORlNGNS1GLDYlUShjb2xsZWN0RidGL0YyLUkobWZlbmNlZEdGJDYkLUYjNiktRiw2JVEuTGluZWFyQWxnZWJyYUYnRi9GMi1GWTYmLUYjNiUtRiw2JVEsRGV0ZXJtaW5hbnRGJ0YvRjIvJStleGVjdXRhYmxlR0Y9RjlGOS8lJW9wZW5HUSJbRicvJSZjbG9zZUdRIl1GJy1GWTYkLUYjNiQtRiw2JVEiSkYnRi9GMkY5RjktRjY2LVEiLEYnRjlGOy9GP0YxRkBGQkZERkZGSEZKL0ZOUSwwLjMzMzMzMzNlbUYnLUZZNiYtRiM2LS1JJm1mcmFjR0YkNigtRjY2LVEwJkRpZmZlcmVudGlhbEQ7RidGOUY7Rj5GQEZCRkRGRkZIRkpGTS1GIzYlRl1xLUYsNiVRIlJGJ0YvRjJGOS8lLmxpbmV0aGlja25lc3NHUSIxRicvJStkZW5vbWFsaWduR1EnY2VudGVyRicvJSludW1hbGlnbkdGanEvJSliZXZlbGxlZEdGPS1GLDYjUSFGJy1JJ21zcGFjZUdGJDYmLyUnaGVpZ2h0R1EmMC4wZXhGJy8lJndpZHRoR1EmMC40ZW1GJy8lJmRlcHRoR0Znci8lKmxpbmVicmVha0dRJWF1dG9GJy1GLDYlUSJmRidGL0YyLUZZNiRGYnFGOUZgcC1GLDYjUSdgQ19fSmBGJ0ZgcC1GLDYjUSdgQ19fQWBGJ0Zhb0Y5RjlGY29GZm9GYW9GOUY5LUY2Ni1RIjtGJ0Y5RjtGY3BGQEZCRkRGRkZIRkpGVEZhb0Y5">QyQ+SSZEZXRKMEc2Ii1JKGNvbGxlY3RHNiQlKnByb3RlY3RlZEdJKF9zeXNsaWJHRiU2JC0mSS5MaW5lYXJBbGdlYnJhRzYkRipGKTYjSSxEZXRlcm1pbmFudEdGJTYjSSJKR0YlNyUtSSVkaWZmR0YpNiQtSSJmR0YlNiNJIlJHRiVGO0klQ19fSkdGJUklQ19fQUdGJSIiIg==</Equation></Text-field>
</Input>
<Output>
<Text-field superscript="false" placeholder="false" executable="false" selection-placeholder="false" italic="false" size="12" bold="false" subscript="false" family="Times New Roman" opaque="false" underline="false" background="[255,255,255]" readonly="false" foreground="[0,0,0]" alignment="centred" firstindent="0" spacebelow="0" leftmargin="0" linespacing="0.0" initial="0" linebreak="space" rightmargin="0" bulletsuffix="" spaceabove="0" bullet="none" pagebreak-before="false"><Equation executable="false" style="2D Output" display="LUkjbWlHNiMvSSttb2R1bGVuYW1lRzYiSSxUeXBlc2V0dGluZ0dJKF9zeXNsaWJHRic2JVE1b3V0cHV0fnJlZGlyZWN0ZWQuLi5GJy8lJ2l0YWxpY0dRJXRydWVGJy8lLG1hdGh2YXJpYW50R1EnaXRhbGljRic=">LUkjbWlHNiMvSSttb2R1bGVuYW1lRzYiSSxUeXBlc2V0dGluZ0dJKF9zeXNsaWJHRic2JVE1b3V0cHV0fnJlZGlyZWN0ZWQuLi5GJy8lJ2l0YWxpY0dRJXRydWVGJy8lLG1hdGh2YXJpYW50R1EnaXRhbGljRic=</Equation></Text-field>
</Output>
</Group>
<Group view="presentation" hide-input="true" hide-output="false" inline-output="false" labelreference="L4299" drawlabel="true" redirect-source="L4314">
<Input>
<Text-field prompt="&gt; " style="Maple Input" layout="Normal">print(<Label label="L4314" view="label" executable="true"></Label>); # input placeholder</Text-field>
</Input>
<Output>
<Text-field style="2D Output" layout="Maple Output"><Equation executable="false" style="2D Output" display="LUklbXJvd0c2Iy9JK21vZHVsZW5hbWVHNiJJLFR5cGVzZXR0aW5nR0koX3N5c2xpYkdGJzYmLUkobWZlbmNlZEdGJDYkLUYjNiYtRiM2Ji1GLDYkLUYjNi0tSSNtb0dGJDYtUSomdW1pbnVzMDtGJy8lLG1hdGh2YXJpYW50R1Enbm9ybWFsRicvJSZmZW5jZUdRJmZhbHNlRicvJSpzZXBhcmF0b3JHRj8vJSlzdHJldGNoeUdGPy8lKnN5bW1ldHJpY0dGPy8lKGxhcmdlb3BHRj8vJS5tb3ZhYmxlbGltaXRzR0Y/LyUnYWNjZW50R0Y/LyUnbHNwYWNlR1EsMC4yMjIyMjIyZW1GJy8lJ3JzcGFjZUdGTi1GIzYoLUYjNigtSSNtaUdGJDYlUSJmRicvJSdpdGFsaWNHUSV0cnVlRicvRjtRJ2l0YWxpY0YnLUY3Ni1RMCZBcHBseUZ1bmN0aW9uO0YnRjpGPUZARkJGREZGRkhGSi9GTVEmMC4wZW1GJy9GUEZcby1GLDYkLUYjNiYtRlY2JVEiUkYnRllGZm4vJStmb3JlZ3JvdW5kR1EoWzAsMCwwXUYnLyUpcmVhZG9ubHlHRj9GOkY6RmVvRmhvRjotRjc2LVExJkludmlzaWJsZVRpbWVzO0YnRjpGPUZARkJGREZGRkhGSkZbb0Zdby1GVjYlUScmIzk0NztGJy9GWkY/RjpGam8tRlY2JVEnJiM5NTY7RidGYHBGOkY6LUY3Ni1RKCZtaW51cztGJ0Y6Rj1GQEZCRkRGRkZIRkpGTEZPLUYjNihGU0Zqby1GVjYlUSJURidGWUZmbkZqby1GVjYlUScmIzk0NjtGJ0ZgcEY6RjotRjc2LVEiK0YnRjpGPUZARkJGREZGRkhGSkZMRk8tRiM2JC1JJW1zdXBHRiQ2JUZpcC1JI21uR0YkNiRRIjJGJ0Y6LyUxc3VwZXJzY3JpcHRzaGlmdEdRIjBGJ0Y6Rl9xLUYjNiZGaXBGam9GYXBGOkZkcC1GIzYkLUZlcTYlRmFwRmdxRltyRjpGOkY6RmpvLUkqbWNvbXBsZXRlR0YkNiQtRlY2I1EnYENfX0pgRictRlY2JVElQ19fSkYnRllGZm5GOkZfcS1GIzYmLUYsNiQtRiM2L0Y2LUYjNihGU0Zqb0ZdcEZqb0ZpcEY6RmRwRlFGZHAtRiM2KEZTRmpvRlxxRmpvRmFwRjpGX3FGYnFGX3FGXnJGZHBGYHJGOkY6RmpvLUZlcjYkLUZWNiNRJ2BDX19BYEYnLUZWNiVRJUNfX0FGJ0ZZRmZuRjpGOkY6RmpvLUYsNiQtRiM2KC1JJm1mcmFjR0YkNigtRiM2Ji1GNzYtUTAmRGlmZmVyZW50aWFsRDtGJ0Y6Rj1GQEZCRkRGRkZIRkpGW29GXW9GZW9GaG9GOi1GIzYmLUYjNidGaHRGYm9GZW9GaG9GOkZlb0Zob0Y6LyUubGluZXRoaWNrbmVzc0dRIjFGJy8lK2Rlbm9tYWxpZ25HUSdjZW50ZXJGJy8lKW51bWFsaWduR0ZkdS8lKWJldmVsbGVkR0Y/RmpvRlNGZW9GaG9GOkY6Rjo=">KiYsJiomLCwqKC1JImZHNiI2I0kiUkdGKSIiIkkmZ2FtbWFHJSpwcm90ZWN0ZWRHRixJI211R0YpRiwhIiIqKEYnRixJIlRHRilGLEklYmV0YUdGKUYsRjAqJEYyIiIjRiwqJkYyRixGL0YsRiwqJEYvRjVGMEYsSSVDX19KR0YpRixGLComLC4qKEYnRixGLUYsRjJGLEYwRiZGMCooRidGLEYzRixGL0YsRjBGNEYsRjZGLEY3RjBGLEklQ19fQUdGKUYsRixGLC1JJWRpZmZHRi42JEYnRitGLA==</Equation></Text-field>
</Output>
</Group></Presentation-Block><Presentation-Block>
<Group view="presentation" hide-input="false" hide-output="true" inline-output="false" labelreference="L4309" drawlabel="true" redirect-target="L4308">
<Input>
<Text-field prompt="&gt; " style="Maple Input" layout="Normal"><Equation executable="true" style="2D Input" input-equation="DetJ1 := -((mu*(gamma*f(R)-T+mu)+T*(beta*f(R)-T))*C__J+(T*(gamma*f(R)-T)+mu*(gamma*f(R)+beta*f(R)-T+mu))*C__A)*(diff(f(R), R))" display="LUklbXJvd0c2Iy9JK21vZHVsZW5hbWVHNiJJLFR5cGVzZXR0aW5nR0koX3N5c2xpYkdGJzYsLUkjbWlHRiQ2JVEmRGV0SjFGJy8lJ2l0YWxpY0dRJXRydWVGJy8lLG1hdGh2YXJpYW50R1EnaXRhbGljRictSSNtb0dGJDYtUSJ+RicvRjNRJ25vcm1hbEYnLyUmZmVuY2VHUSZmYWxzZUYnLyUqc2VwYXJhdG9yR0Y9LyUpc3RyZXRjaHlHRj0vJSpzeW1tZXRyaWNHRj0vJShsYXJnZW9wR0Y9LyUubW92YWJsZWxpbWl0c0dGPS8lJ2FjY2VudEdGPS8lJ2xzcGFjZUdRJjAuMGVtRicvJSdyc3BhY2VHRkwtRjY2LVEqJmNvbG9uZXE7RidGOUY7Rj5GQEZCRkRGRkZIL0ZLUSwwLjI3Nzc3NzhlbUYnL0ZORlNGNS1GNjYtUSomdW1pbnVzMDtGJ0Y5RjtGPkZARkJGREZGRkgvRktRLDAuMjIyMjIyMmVtRicvRk5GWS1JKG1mZW5jZWRHRiQ2JC1GIzYrLUZmbjYkLUYjNistRiw2JVEnJiM5NTY7RicvRjBGPUY5LUY2Ni1RJyZzZG90O0YnRjlGO0Y+RkBGQkZERkZGSEZKRk0tRmZuNiQtRiM2LC1GLDYlUScmIzk0NztGJ0Zhb0Y5RmJvLUYsNiVRImZGJ0YvRjItRmZuNiQtRiM2JS1GLDYlUSJSRidGL0YyLyUrZXhlY3V0YWJsZUdGPUY5RjktRjY2LVEoJm1pbnVzO0YnRjlGO0Y+RkBGQkZERkZGSEZYRlotRiw2JVEiVEYnRi9GMi1GNjYtUSIrRidGOUY7Rj5GQEZCRkRGRkZIRlhGWkZeb0ZmcEY5RjlGXnFGW3FGYm8tRmZuNiQtRiM2Ki1GLDYlUScmIzk0NjtGJ0Zhb0Y5RmJvRlxwRl9wRmhwRltxRmZwRjlGOUZmcEY5RjlGYm8tRiw2I1EnYENfX0pgRidGXnEtRmZuNiQtRiM2K0ZbcUZiby1GZm42JC1GIzYpLUYsNiNRIUYnLUYjNictRiw2JVEoJmdhbW1hO0YnRmFvRjlGYm9GXHAtRmZuNiQtRiM2JEZjcEY5RjlGOUZjckZVRltxRmZwRjlGOUZecUZeb0Ziby1GZm42JC1GIzYxRmhyRmJvRlxwRltzRl5xRmVxRmJvRlxwRl9wRmhwRltxRl5xRl5vRmZwRjlGOUZmcEY5RjlGYm8tRiw2I1EnYENfX0FgRidGZnBGOUY5RmJvLUZmbjYkLUYjNiotSSZtZnJhY0dGJDYoLUYjNigtRjY2LVEwJkRpZmZlcmVudGlhbEQ7RidGOUY7Rj5GQEZCRkRGRkZIRkpGTS8lK2ZvcmVncm91bmRHUSpbMCwwLDI1NV1GJ0ZmcC8lKXJlYWRvbmx5R0YxLyUwZm9udF9zdHlsZV9uYW1lR1EqMkR+T3V0cHV0RidGOS1GIzYoLUYjNilGX3RGY3BGYnRGZnBGZXRGZ3RGOUZidEZmcEZldEZndEY5LyUubGluZXRoaWNrbmVzc0dRIjFGJy8lK2Rlbm9tYWxpZ25HUSdjZW50ZXJGJy8lKW51bWFsaWduR0ZjdS8lKWJldmVsbGVkR0Y9LUY2Ni1RMSZJbnZpc2libGVUaW1lcztGJ0Y5RjtGPkZARkJGREZGRkhGSkZNLUYjNipGXHAtRjY2LVEwJkFwcGx5RnVuY3Rpb247RidGOUY7Rj5GQEZCRkRGRkZIRkpGTS1GZm42JC1GIzYoRmNwRmJ0RmZwRmV0Rmd0RjlGOUZidEZmcEZldEZndEY5RmJ0RmZwRmV0Rmd0RjlGOUZmcEY5">PkkmRGV0SjFHNiIsJComLCYqJiwmKiZJI211R0YkIiIiLCgqJkkmZ2FtbWFHJSpwcm90ZWN0ZWRHRiwtSSJmR0YkNiNJIlJHRiRGLEYsSSJUR0YkISIiRitGLEYsRiwqJkY1RiwsJiomSSViZXRhR0YkRixGMUYsRixGNUY2RixGLEYsSSVDX19KR0YkRixGLComLCYqJkY1RiwsJkYuRixGNUY2RixGLComRitGLCwqRi5GLEY5RixGNUY2RitGLEYsRixGLEklQ19fQUdGJEYsRixGLC1JJWRpZmZHRjA2JEYxRjRGLEY2</Equation></Text-field>
</Input>
<Output>
<Text-field superscript="false" placeholder="false" executable="false" selection-placeholder="false" italic="false" size="12" bold="false" subscript="false" family="Times New Roman" opaque="false" underline="false" background="[255,255,255]" readonly="false" foreground="[0,0,0]" alignment="centred" firstindent="0" spacebelow="0" leftmargin="0" linespacing="0.0" initial="0" linebreak="space" rightmargin="0" bulletsuffix="" spaceabove="0" bullet="none" pagebreak-before="false"><Equation executable="false" style="2D Output" display="LUkjbWlHNiMvSSttb2R1bGVuYW1lRzYiSSxUeXBlc2V0dGluZ0dJKF9zeXNsaWJHRic2JVE1b3V0cHV0fnJlZGlyZWN0ZWQuLi5GJy8lJ2l0YWxpY0dRJXRydWVGJy8lLG1hdGh2YXJpYW50R1EnaXRhbGljRic=">LUkjbWlHNiMvSSttb2R1bGVuYW1lRzYiSSxUeXBlc2V0dGluZ0dJKF9zeXNsaWJHRic2JVE1b3V0cHV0fnJlZGlyZWN0ZWQuLi5GJy8lJ2l0YWxpY0dRJXRydWVGJy8lLG1hdGh2YXJpYW50R1EnaXRhbGljRic=</Equation></Text-field>
</Output>
</Group>
<Group view="presentation" hide-input="true" hide-output="false" inline-output="false" labelreference="L4308" drawlabel="true" redirect-source="L4309">
<Input>
<Text-field prompt="&gt; " style="Maple Input" layout="Normal">print(<Label label="L4309" view="label" executable="true"></Label>); # input placeholder</Text-field>
</Input>
<Output>
<Text-field style="2D Output" layout="Maple Output"><Equation executable="false" style="2D Output" display="LUklbXJvd0c2Iy9JK21vZHVsZW5hbWVHNiJJLFR5cGVzZXR0aW5nR0koX3N5c2xpYkdGJzYnLUkjbW9HRiQ2LVEqJnVtaW51czA7RicvJSxtYXRodmFyaWFudEdRJ25vcm1hbEYnLyUmZmVuY2VHUSZmYWxzZUYnLyUqc2VwYXJhdG9yR0Y0LyUpc3RyZXRjaHlHRjQvJSpzeW1tZXRyaWNHRjQvJShsYXJnZW9wR0Y0LyUubW92YWJsZWxpbWl0c0dGNC8lJ2FjY2VudEdGNC8lJ2xzcGFjZUdRLDAuMjIyMjIyMmVtRicvJSdyc3BhY2VHRkMtRiM2Ji1JKG1mZW5jZWRHRiQ2JC1GIzYmLUYjNiYtRkk2JC1GIzYmLUYjNiYtSSNtaUdGJDYlUScmIzk1NjtGJy8lJ2l0YWxpY0dGNEYvLUYsNi1RMSZJbnZpc2libGVUaW1lcztGJ0YvRjJGNUY3RjlGO0Y9Rj8vRkJRJjAuMGVtRicvRkVGaW4tRkk2JC1GIzYoLUYjNiYtRlY2JVEnJiM5NDc7RidGWUYvRmVuLUYjNigtRlY2JVEiZkYnL0ZaUSV0cnVlRicvRjBRJ2l0YWxpY0YnLUYsNi1RMCZBcHBseUZ1bmN0aW9uO0YnRi9GMkY1RjdGOUY7Rj1GP0ZobkZqbi1GSTYkLUYjNiYtRlY2JVEiUkYnRmlvRltwLyUrZm9yZWdyb3VuZEdRKFswLDAsMF1GJy8lKXJlYWRvbmx5R0Y0Ri9GL0ZncEZqcEYvRi8tRiw2LVEoJm1pbnVzO0YnRi9GMkY1RjdGOUY7Rj1GP0ZBRkQtRlY2JVEiVEYnRmlvRltwLUYsNi1RIitGJ0YvRjJGNUY3RjlGO0Y9Rj9GQUZERlVGL0YvRi9GYnEtRiM2JkZfcUZlbi1GSTYkLUYjNiYtRiM2Ji1GVjYlUScmIzk0NjtGJ0ZZRi9GZW5GZG9GL0ZccUZfcUYvRi9GL0YvRi9GZW4tSSptY29tcGxldGVHRiQ2JC1GVjYjUSdgQ19fSmBGJy1GVjYlUSVDX19KRidGaW9GW3BGL0ZicS1GIzYmLUZJNiQtRiM2Ji1GIzYmRl9xRmVuLUZJNiQtRiM2JkZfb0ZccUZfcUYvRi9GL0ZicS1GIzYmRlVGZW4tRkk2JC1GIzYqRl9vRmJxRltyRlxxRl9xRmJxRlVGL0YvRi9GL0YvRmVuLUZhcjYkLUZWNiNRJ2BDX19BYEYnLUZWNiVRJUNfX0FGJ0Zpb0ZbcEYvRi9GL0Zlbi1GSTYkLUYjNigtSSZtZnJhY0dGJDYoLUYjNiYtRiw2LVEwJkRpZmZlcmVudGlhbEQ7RidGL0YyRjVGN0Y5RjtGPUY/RmhuRmpuRmdwRmpwRi8tRiM2Ji1GIzYnRlx1RmRwRmdwRmpwRi9GZ3BGanBGLy8lLmxpbmV0aGlja25lc3NHUSIxRicvJStkZW5vbWFsaWduR1EnY2VudGVyRicvJSludW1hbGlnbkdGaHUvJSliZXZlbGxlZEdGNEZlbkZkb0ZncEZqcEYvRi9GL0ZncEZqcEYv">LCQqJiwmKiYsJiomSSNtdUc2IiIiIiwoKiZJJmdhbW1hRyUqcHJvdGVjdGVkR0YqLUkiZkdGKTYjSSJSR0YpRipGKkkiVEdGKSEiIkYoRipGKkYqKiZGM0YqLCYqJkklYmV0YUdGKUYqRi9GKkYqRjNGNEYqRipGKkklQ19fSkdGKUYqRioqJiwmKiZGM0YqLCZGLEYqRjNGNEYqRioqJkYoRiosKkYsRipGN0YqRjNGNEYoRipGKkYqRipJJUNfX0FHRilGKkYqRiotSSVkaWZmR0YuNiRGL0YyRipGNA==</Equation></Text-field>
</Output>
</Group></Presentation-Block><Presentation-Block>
<Group view="presentation" hide-input="false" hide-output="true" inline-output="false" labelreference="L4306" drawlabel="true" redirect-target="L4303">
<Input>
<Text-field prompt="&gt; " style="Maple Input" layout="Normal"><Equation executable="true" style="2D Input" input-equation="simplify(DetJ0-DetJ1);" display="LUklbXJvd0c2Iy9JK21vZHVsZW5hbWVHNiJJLFR5cGVzZXR0aW5nR0koX3N5c2xpYkdGJzYnLUkjbWlHRiQ2JVEpc2ltcGxpZnlGJy8lJ2l0YWxpY0dRJXRydWVGJy8lLG1hdGh2YXJpYW50R1EnaXRhbGljRictSShtZmVuY2VkR0YkNiQtRiM2Jy1GLDYlUSZEZXRKMEYnRi9GMi1JI21vR0YkNi1RKCZtaW51cztGJy9GM1Enbm9ybWFsRicvJSZmZW5jZUdRJmZhbHNlRicvJSpzZXBhcmF0b3JHRkUvJSlzdHJldGNoeUdGRS8lKnN5bW1ldHJpY0dGRS8lKGxhcmdlb3BHRkUvJS5tb3ZhYmxlbGltaXRzR0ZFLyUnYWNjZW50R0ZFLyUnbHNwYWNlR1EsMC4yMjIyMjIyZW1GJy8lJ3JzcGFjZUdGVC1GLDYlUSZEZXRKMUYnRi9GMi8lK2V4ZWN1dGFibGVHRkVGQUZBLUY+Ni1RIjtGJ0ZBRkMvRkdGMUZIRkpGTEZORlAvRlNRJjAuMGVtRicvRlZRLDAuMjc3Nzc3OGVtRidGWkZB">QyQtSSlzaW1wbGlmeUc2JCUqcHJvdGVjdGVkR0koX3N5c2xpYkc2IjYjLCZJJkRldEowR0YoIiIiSSZEZXRKMUdGKCEiIkYs</Equation></Text-field>
</Input>
<Output>
<Text-field superscript="false" placeholder="false" executable="false" selection-placeholder="false" italic="false" size="12" bold="false" subscript="false" family="Times New Roman" opaque="false" underline="false" background="[255,255,255]" readonly="false" foreground="[0,0,0]" alignment="centred" firstindent="0" spacebelow="0" leftmargin="0" linespacing="0.0" initial="0" linebreak="space" rightmargin="0" bulletsuffix="" spaceabove="0" bullet="none" pagebreak-before="false"><Equation executable="false" style="2D Output" display="LUkjbWlHNiMvSSttb2R1bGVuYW1lRzYiSSxUeXBlc2V0dGluZ0dJKF9zeXNsaWJHRic2JVE1b3V0cHV0fnJlZGlyZWN0ZWQuLi5GJy8lJ2l0YWxpY0dRJXRydWVGJy8lLG1hdGh2YXJpYW50R1EnaXRhbGljRic=">LUkjbWlHNiMvSSttb2R1bGVuYW1lRzYiSSxUeXBlc2V0dGluZ0dJKF9zeXNsaWJHRic2JVE1b3V0cHV0fnJlZGlyZWN0ZWQuLi5GJy8lJ2l0YWxpY0dRJXRydWVGJy8lLG1hdGh2YXJpYW50R1EnaXRhbGljRic=</Equation></Text-field>
</Output>
</Group>
<Group view="presentation" hide-input="true" hide-output="false" inline-output="false" labelreference="L4303" drawlabel="true" redirect-source="L4306">
<Input>
<Text-field prompt="&gt; " style="Maple Input" layout="Normal">print(<Label label="L4306" view="label" executable="true"></Label>); # input placeholder</Text-field>
</Input>
<Output>
<Text-field style="2D Output" layout="Maple Output"><Equation executable="false" style="2D Output">IiIh</Equation></Text-field>
</Output>
</Group></Presentation-Block><Presentation-Block>
<Group view="presentation" hide-input="false" hide-output="true" inline-output="false" labelreference="L4298" drawlabel="true">
<Input>
<Text-field style="Text" layout="Normal">Clearly, the determinant is always <Font bold="true" italic="true">negative</Font> irrespective of positive or zero maintenance costs <Equation executable="false" style="2D Math" input-equation="" display="LUklbXJvd0c2Iy9JK21vZHVsZW5hbWVHNiJJLFR5cGVzZXR0aW5nR0koX3N5c2xpYkdGJzYkLUkjbWlHRiQ2JVEiVEYnLyUnaXRhbGljR1EldHJ1ZUYnLyUsbWF0aHZhcmlhbnRHUSdpdGFsaWNGJy9GM1Enbm9ybWFsRic=">LUklbXJvd0c2Iy9JK21vZHVsZW5hbWVHNiJJLFR5cGVzZXR0aW5nR0koX3N5c2xpYkdGJzYkLUkjbWlHRiQ2JVEiVEYnLyUnaXRhbGljR1EldHJ1ZUYnLyUsbWF0aHZhcmlhbnRHUSdpdGFsaWNGJy9GM1Enbm9ybWFsRic=</Equation>, as the equilibrium condition ensures that both <Equation executable="false" style="2D Math" input-equation="" display="LUklbXJvd0c2Iy9JK21vZHVsZW5hbWVHNiJJLFR5cGVzZXR0aW5nR0koX3N5c2xpYkdGJzYlLUkobWZlbmNlZEdGJDYkLUYjNiotSSNtaUdGJDYlUScmIzk0NjtGJy8lJ2l0YWxpY0dRJmZhbHNlRicvJSxtYXRodmFyaWFudEdRJ25vcm1hbEYnLUkjbW9HRiQ2LVExJkludmlzaWJsZVRpbWVzO0YnRjcvJSZmZW5jZUdGNi8lKnNlcGFyYXRvckdGNi8lKXN0cmV0Y2h5R0Y2LyUqc3ltbWV0cmljR0Y2LyUobGFyZ2VvcEdGNi8lLm1vdmFibGVsaW1pdHNHRjYvJSdhY2NlbnRHRjYvJSdsc3BhY2VHUSYwLjBlbUYnLyUncnNwYWNlR0ZOLUYxNiVRImZGJy9GNVEldHJ1ZUYnL0Y4USdpdGFsaWNGJy1GLDYkLUYxNiVRIlJGJ0ZURlZGNy1GOzYtUSgmbWludXM7RidGN0Y+RkBGQkZERkZGSEZKL0ZNUSwwLjIyMjIyMjJlbUYnL0ZQRltvLUYxNiVRIlRGJ0ZURlYvJStleGVjdXRhYmxlR0ZVRjdGN0Zgb0Y3">LUklbXJvd0c2Iy9JK21vZHVsZW5hbWVHNiJJLFR5cGVzZXR0aW5nR0koX3N5c2xpYkdGJzYlLUkobWZlbmNlZEdGJDYkLUYjNiotSSNtaUdGJDYlUScmIzk0NjtGJy8lJ2l0YWxpY0dRJmZhbHNlRicvJSxtYXRodmFyaWFudEdRJ25vcm1hbEYnLUkjbW9HRiQ2LVExJkludmlzaWJsZVRpbWVzO0YnRjcvJSZmZW5jZUdGNi8lKnNlcGFyYXRvckdGNi8lKXN0cmV0Y2h5R0Y2LyUqc3ltbWV0cmljR0Y2LyUobGFyZ2VvcEdGNi8lLm1vdmFibGVsaW1pdHNHRjYvJSdhY2NlbnRHRjYvJSdsc3BhY2VHUSYwLjBlbUYnLyUncnNwYWNlR0ZOLUYxNiVRImZGJy9GNVEldHJ1ZUYnL0Y4USdpdGFsaWNGJy1GLDYkLUYxNiVRIlJGJ0ZURlZGNy1GOzYtUSgmbWludXM7RidGN0Y+RkBGQkZERkZGSEZKL0ZNUSwwLjIyMjIyMjJlbUYnL0ZQRltvLUYxNiVRIlRGJ0ZURlYvJStleGVjdXRhYmxlR0ZVRjdGN0Zgb0Y3</Equation> as well as <Equation executable="false" style="2D Math" input-equation="" display="LUklbXJvd0c2Iy9JK21vZHVsZW5hbWVHNiJJLFR5cGVzZXR0aW5nR0koX3N5c2xpYkdGJzYmLUkobWZlbmNlZEdGJDYkLUYjNi0tSSNtaUdGJDYlUScmIzk0NztGJy8lJ2l0YWxpY0dRJmZhbHNlRicvJSxtYXRodmFyaWFudEdRJ25vcm1hbEYnLUkjbW9HRiQ2LVExJkludmlzaWJsZVRpbWVzO0YnRjcvJSZmZW5jZUdGNi8lKnNlcGFyYXRvckdGNi8lKXN0cmV0Y2h5R0Y2LyUqc3ltbWV0cmljR0Y2LyUobGFyZ2VvcEdGNi8lLm1vdmFibGVsaW1pdHNHRjYvJSdhY2NlbnRHRjYvJSdsc3BhY2VHUSYwLjBlbUYnLyUncnNwYWNlR0ZOLUYxNiVRImZGJy9GNVEldHJ1ZUYnL0Y4USdpdGFsaWNGJy1GLDYkLUYxNiVRIlJGJ0ZURlZGNy1GOzYtUSgmbWludXM7RidGN0Y+RkBGQkZERkZGSEZKL0ZNUSwwLjIyMjIyMjJlbUYnL0ZQRltvLUYxNiVRIlRGJ0ZURlYvJStmb3JlZ3JvdW5kR1EqWzAsMCwyNTVdRicvJStleGVjdXRhYmxlR0ZVLyUpcmVhZG9ubHlHRlUvJTBmb250X3N0eWxlX25hbWVHUSoyRH5PdXRwdXRGJ0Y3RjctRjE2I1EhRidGY29GNw==">LUklbXJvd0c2Iy9JK21vZHVsZW5hbWVHNiJJLFR5cGVzZXR0aW5nR0koX3N5c2xpYkdGJzYmLUkobWZlbmNlZEdGJDYkLUYjNi0tSSNtaUdGJDYlUScmIzk0NztGJy8lJ2l0YWxpY0dRJmZhbHNlRicvJSxtYXRodmFyaWFudEdRJ25vcm1hbEYnLUkjbW9HRiQ2LVExJkludmlzaWJsZVRpbWVzO0YnRjcvJSZmZW5jZUdGNi8lKnNlcGFyYXRvckdGNi8lKXN0cmV0Y2h5R0Y2LyUqc3ltbWV0cmljR0Y2LyUobGFyZ2VvcEdGNi8lLm1vdmFibGVsaW1pdHNHRjYvJSdhY2NlbnRHRjYvJSdsc3BhY2VHUSYwLjBlbUYnLyUncnNwYWNlR0ZOLUYxNiVRImZGJy9GNVEldHJ1ZUYnL0Y4USdpdGFsaWNGJy1GLDYkLUYxNiVRIlJGJ0ZURlZGNy1GOzYtUSgmbWludXM7RidGN0Y+RkBGQkZERkZGSEZKL0ZNUSwwLjIyMjIyMjJlbUYnL0ZQRltvLUYxNiVRIlRGJ0ZURlYvJStmb3JlZ3JvdW5kR1EqWzAsMCwyNTVdRicvJStleGVjdXRhYmxlR0ZVLyUpcmVhZG9ubHlHRlUvJTBmb250X3N0eWxlX25hbWVHUSoyRH5PdXRwdXRGJ0Y3RjctRjE2I1EhRidGY29GNw==</Equation> are positive, while <Equation executable="false" style="2D Math" input-equation="" display="LUklbXJvd0c2Iy9JK21vZHVsZW5hbWVHNiJJLFR5cGVzZXR0aW5nR0koX3N5c2xpYkdGJzYmLUkobWZlbmNlZEdGJDYkLUYjNiktSSZtZnJhY0dGJDYoLUYjNictSSNtb0dGJDYtUTAmRGlmZmVyZW50aWFsRDtGJy8lLG1hdGh2YXJpYW50R1Enbm9ybWFsRicvJSZmZW5jZUdRJmZhbHNlRicvJSpzZXBhcmF0b3JHRj4vJSlzdHJldGNoeUdGPi8lKnN5bW1ldHJpY0dGPi8lKGxhcmdlb3BHRj4vJS5tb3ZhYmxlbGltaXRzR0Y+LyUnYWNjZW50R0Y+LyUnbHNwYWNlR1EmMC4wZW1GJy8lJ3JzcGFjZUdGTS8lK2ZvcmVncm91bmRHUSpbMCwwLDI1NV1GJy8lKXJlYWRvbmx5R1EldHJ1ZUYnLyUwZm9udF9zdHlsZV9uYW1lR1EqMkR+T3V0cHV0RidGOS1GIzYnLUYjNihGNS1JI21pR0YkNiVRIlJGJy8lJ2l0YWxpY0dGVS9GOlEnaXRhbGljRidGUEZTRlZGOUZQRlNGVkY5LyUubGluZXRoaWNrbmVzc0dRIjFGJy8lK2Rlbm9tYWxpZ25HUSdjZW50ZXJGJy8lKW51bWFsaWduR0Zkby8lKWJldmVsbGVkR0Y+LUY2Ni1RMSZJbnZpc2libGVUaW1lcztGJ0Y5RjxGP0ZBRkNGRUZHRklGS0ZOLUYjNiktRmhuNiVRImZGJ0Zbb0Zdby1GNjYtUTAmQXBwbHlGdW5jdGlvbjtGJ0Y5RjxGP0ZBRkNGRUZHRklGS0ZOLUYsNiQtRiM2J0ZnbkZQRlNGVkY5RjlGUEZTRlZGOUZQRlNGVkY5RjktRjY2LVEiPkYnRjlGPEY/RkFGQ0ZFRkdGSS9GTFEsMC4yNzc3Nzc4ZW1GJy9GT0ZccS1JI21uR0YkNiRRIjBGJ0Y5Rjk=">LUklbXJvd0c2Iy9JK21vZHVsZW5hbWVHNiJJLFR5cGVzZXR0aW5nR0koX3N5c2xpYkdGJzYmLUkobWZlbmNlZEdGJDYkLUYjNiktSSZtZnJhY0dGJDYoLUYjNictSSNtb0dGJDYtUTAmRGlmZmVyZW50aWFsRDtGJy8lLG1hdGh2YXJpYW50R1Enbm9ybWFsRicvJSZmZW5jZUdRJmZhbHNlRicvJSpzZXBhcmF0b3JHRj4vJSlzdHJldGNoeUdGPi8lKnN5bW1ldHJpY0dGPi8lKGxhcmdlb3BHRj4vJS5tb3ZhYmxlbGltaXRzR0Y+LyUnYWNjZW50R0Y+LyUnbHNwYWNlR1EmMC4wZW1GJy8lJ3JzcGFjZUdGTS8lK2ZvcmVncm91bmRHUSpbMCwwLDI1NV1GJy8lKXJlYWRvbmx5R1EldHJ1ZUYnLyUwZm9udF9zdHlsZV9uYW1lR1EqMkR+T3V0cHV0RidGOS1GIzYnLUYjNihGNS1JI21pR0YkNiVRIlJGJy8lJ2l0YWxpY0dGVS9GOlEnaXRhbGljRidGUEZTRlZGOUZQRlNGVkY5LyUubGluZXRoaWNrbmVzc0dRIjFGJy8lK2Rlbm9tYWxpZ25HUSdjZW50ZXJGJy8lKW51bWFsaWduR0Zkby8lKWJldmVsbGVkR0Y+LUY2Ni1RMSZJbnZpc2libGVUaW1lcztGJ0Y5RjxGP0ZBRkNGRUZHRklGS0ZOLUYjNiktRmhuNiVRImZGJ0Zbb0Zdby1GNjYtUTAmQXBwbHlGdW5jdGlvbjtGJ0Y5RjxGP0ZBRkNGRUZHRklGS0ZOLUYsNiQtRiM2J0ZnbkZQRlNGVkY5RjlGUEZTRlZGOUZQRlNGVkY5RjktRjY2LVEiPkYnRjlGPEY/RkFGQ0ZFRkdGSS9GTFEsMC4yNzc3Nzc4ZW1GJy9GT0ZccS1JI21uR0YkNiRRIjBGJ0Y5Rjk=</Equation> by assumption.

Now determine the derivatives of the equilibrium densities with respect to the stage-independent mortality rate <Equation executable="false" style="2D Math" input-equation="" display="LUklbXJvd0c2Iy9JK21vZHVsZW5hbWVHNiJJLFR5cGVzZXR0aW5nR0koX3N5c2xpYkdGJzYkLUkjbWlHRiQ2JVEnJiM5NTY7RicvJSdpdGFsaWNHUSZmYWxzZUYnLyUsbWF0aHZhcmlhbnRHUSdub3JtYWxGJ0Yy">LUklbXJvd0c2Iy9JK21vZHVsZW5hbWVHNiJJLFR5cGVzZXR0aW5nR0koX3N5c2xpYkdGJzYkLUkjbWlHRiQ2JVEnJiM5NTY7RicvJSdpdGFsaWNHUSZmYWxzZUYnLyUsbWF0aHZhcmlhbnRHUSdub3JtYWxGJ0Yy</Equation> by solving the equation that results from applying the implicit function theorem to the equilibirum condition:

<Equation executable="false" style="2D Math" input-equation="" display="LUklbXJvd0c2Iy9JK21vZHVsZW5hbWVHNiJJLFR5cGVzZXR0aW5nR0koX3N5c2xpYkdGJzYqLUkjbWlHRiQ2JVEiSkYnLyUnaXRhbGljR1EldHJ1ZUYnLyUsbWF0aHZhcmlhbnRHUSdpdGFsaWNGJy1JI21vR0YkNi1RJyZzZG90O0YnL0YzUSdub3JtYWxGJy8lJmZlbmNlR1EmZmFsc2VGJy8lKnNlcGFyYXRvckdGPS8lKXN0cmV0Y2h5R0Y9LyUqc3ltbWV0cmljR0Y9LyUobGFyZ2VvcEdGPS8lLm1vdmFibGVsaW1pdHNHRj0vJSdhY2NlbnRHRj0vJSdsc3BhY2VHUSYwLjBlbUYnLyUncnNwYWNlR0ZMLUklbXN1cEdGJDYlLUkobWZlbmNlZEdGJDYmLUYjNigtSSZtZnJhY0dGJDYoLUYjNiYtRiw2JVEjZFJGJ0YvRjIvJStleGVjdXRhYmxlR0YxLyUwZm9udF9zdHlsZV9uYW1lR1EpMkR+SW5wdXRGJ0Y5LUYjNiYtRiw2JVEoZCYjOTU2O0YnRi9GMkZpbkZbb0Y5LyUubGluZXRoaWNrbmVzc0dRIjFGJy8lK2Rlbm9tYWxpZ25HUSdjZW50ZXJGJy8lKW51bWFsaWduR0Zoby8lKWJldmVsbGVkR0Y9LUY2Ni1RIixGJ0Y5RjsvRj9GMUZARkJGREZGRkhGSi9GTlEsMC4zMzMzMzMzZW1GJy1GWDYoLUYjNiYtRiw2I1EoYGRDX19KYEYnRmluRltvRjlGXm9GY29GZm9GaW9GW3BGXXAtRlg2KC1GIzYmLUYsNiNRKGBkQ19fQWBGJ0ZpbkZbb0Y5Rl5vRmNvRmZvRmlvRltwRjlGOS8lJW9wZW5HUSJbRicvJSZjbG9zZUdRIl1GJy1GIzYlLUYsNiVRIlRGJ0YvRjJGL0YyLyUxc3VwZXJzY3JpcHRzaGlmdEdRIjBGJy1GNjYtUSgmbWludXM7RidGOUY7Rj5GQEZCRkRGRkZIL0ZLUSwwLjIyMjIyMjJlbUYnL0ZORmNyLUZQNiUtRlM2Ji1GIzYpLUkjbW5HRiQ2JEZeckY5Rl1wLUY2Ni1RIn5GJ0Y5RjtGPkZARkJGREZGRkhGSkZNLUYsNiNRJ2BDX19KYEYnRl1wLUYsNiNRJ2BDX19BYEYnRjlGOUZhcUZkcUZncUZcci1GNjYtUSI9RidGOUY7Rj5GQEZCRkRGRkZIL0ZLUSwwLjI3Nzc3NzhlbUYnL0ZORlt0RltzRjk=">LUklbXJvd0c2Iy9JK21vZHVsZW5hbWVHNiJJLFR5cGVzZXR0aW5nR0koX3N5c2xpYkdGJzYqLUkjbWlHRiQ2JVEiSkYnLyUnaXRhbGljR1EldHJ1ZUYnLyUsbWF0aHZhcmlhbnRHUSdpdGFsaWNGJy1JI21vR0YkNi1RJyZzZG90O0YnL0YzUSdub3JtYWxGJy8lJmZlbmNlR1EmZmFsc2VGJy8lKnNlcGFyYXRvckdGPS8lKXN0cmV0Y2h5R0Y9LyUqc3ltbWV0cmljR0Y9LyUobGFyZ2VvcEdGPS8lLm1vdmFibGVsaW1pdHNHRj0vJSdhY2NlbnRHRj0vJSdsc3BhY2VHUSYwLjBlbUYnLyUncnNwYWNlR0ZMLUklbXN1cEdGJDYlLUkobWZlbmNlZEdGJDYmLUYjNigtSSZtZnJhY0dGJDYoLUYjNiYtRiw2JVEjZFJGJ0YvRjIvJStleGVjdXRhYmxlR0YxLyUwZm9udF9zdHlsZV9uYW1lR1EpMkR+SW5wdXRGJ0Y5LUYjNiYtRiw2JVEoZCYjOTU2O0YnRi9GMkZpbkZbb0Y5LyUubGluZXRoaWNrbmVzc0dRIjFGJy8lK2Rlbm9tYWxpZ25HUSdjZW50ZXJGJy8lKW51bWFsaWduR0Zoby8lKWJldmVsbGVkR0Y9LUY2Ni1RIixGJ0Y5RjsvRj9GMUZARkJGREZGRkhGSi9GTlEsMC4zMzMzMzMzZW1GJy1GWDYoLUYjNiYtRiw2I1EoYGRDX19KYEYnRmluRltvRjlGXm9GY29GZm9GaW9GW3BGXXAtRlg2KC1GIzYmLUYsNiNRKGBkQ19fQWBGJ0ZpbkZbb0Y5Rl5vRmNvRmZvRmlvRltwRjlGOS8lJW9wZW5HUSJbRicvJSZjbG9zZUdRIl1GJy1GIzYlLUYsNiVRIlRGJ0YvRjJGL0YyLyUxc3VwZXJzY3JpcHRzaGlmdEdRIjBGJy1GNjYtUSgmbWludXM7RidGOUY7Rj5GQEZCRkRGRkZIL0ZLUSwwLjIyMjIyMjJlbUYnL0ZORmNyLUZQNiUtRlM2Ji1GIzYpLUkjbW5HRiQ2JEZeckY5Rl1wLUY2Ni1RIn5GJ0Y5RjtGPkZARkJGREZGRkhGSkZNLUYsNiNRJ2BDX19KYEYnRl1wLUYsNiNRJ2BDX19BYEYnRjlGOUZhcUZkcUZncUZcci1GNjYtUSI9RidGOUY7Rj5GQEZCRkRGRkZIL0ZLUSwwLjI3Nzc3NzhlbUYnL0ZORlt0RltzRjk=</Equation>

Since the solution of the linear system is derived by Maple using Cramer's rule, the determinant of the Jacobian matrix will occur in the denominator of each of the components of the solution. To simplify the expression the solution is multiplied with -D (minus the determinant). Because the determinant of the Jacobian matrix is negative (see equation (2.4)) this preserves the sign of the derivatives.
</Text-field>
</Input>
</Group></Presentation-Block><Presentation-Block>
<Group view="presentation" hide-input="false" hide-output="true" inline-output="false" labelreference="L4317" drawlabel="true" redirect-target="L4316">
<Input>
<Text-field prompt="&gt; " style="Maple Input" layout="Normal"><Equation executable="true" style="2D Input" input-equation="dxdmu := simplify(-DetJ0*LinearAlgebra[LinearSolve](J, vecJA));" display="LUklbXJvd0c2Iy9JK21vZHVsZW5hbWVHNiJJLFR5cGVzZXR0aW5nR0koX3N5c2xpYkdGJzYrLUkjbWlHRiQ2JVEmZHhkbXVGJy8lJ2l0YWxpY0dRJXRydWVGJy8lLG1hdGh2YXJpYW50R1EnaXRhbGljRictSSNtb0dGJDYtUSJ+RicvRjNRJ25vcm1hbEYnLyUmZmVuY2VHUSZmYWxzZUYnLyUqc2VwYXJhdG9yR0Y9LyUpc3RyZXRjaHlHRj0vJSpzeW1tZXRyaWNHRj0vJShsYXJnZW9wR0Y9LyUubW92YWJsZWxpbWl0c0dGPS8lJ2FjY2VudEdGPS8lJ2xzcGFjZUdRJjAuMGVtRicvJSdyc3BhY2VHRkwtRjY2LVEqJmNvbG9uZXE7RidGOUY7Rj5GQEZCRkRGRkZIL0ZLUSwwLjI3Nzc3NzhlbUYnL0ZORlNGNS1GLDYlUSlzaW1wbGlmeUYnRi9GMi1JKG1mZW5jZWRHRiQ2JC1GIzYqLUY2Ni1RKiZ1bWludXMwO0YnRjlGO0Y+RkBGQkZERkZGSC9GS1EsMC4yMjIyMjIyZW1GJy9GTkZbby1GLDYlUSZEZXRKMEYnRi9GMi1GNjYtUScmc2RvdDtGJ0Y5RjtGPkZARkJGREZGRkhGSkZNLUYsNiVRLkxpbmVhckFsZ2VicmFGJ0YvRjItRlk2Ji1GIzYlLUYsNiVRLExpbmVhclNvbHZlRidGL0YyLyUrZXhlY3V0YWJsZUdGPUY5RjkvJSVvcGVuR1EiW0YnLyUmY2xvc2VHUSJdRictRlk2JC1GIzYmLUYsNiVRIkpGJ0YvRjItRjY2LVEiLEYnRjlGOy9GP0YxRkBGQkZERkZGSEZKL0ZOUSwwLjMzMzMzMzNlbUYnLUYsNiVRJnZlY0pBRidGL0YyRjlGOUZdcEY5RjktRjY2LVEiO0YnRjlGO0ZfcUZARkJGREZGRkhGSkZURl1wRjk=">QyQ+SSZkeGRtdUc2Ii1JKXNpbXBsaWZ5RzYkJSpwcm90ZWN0ZWRHSShfc3lzbGliR0YlNiMsJComSSZEZXRKMEdGJSIiIi0mSS5MaW5lYXJBbGdlYnJhRzYkRipGKTYjSSxMaW5lYXJTb2x2ZUdGJTYkSSJKR0YlSSZ2ZWNKQUdGJUYvISIiRi8=</Equation></Text-field>
</Input>
<Output>
<Text-field superscript="false" placeholder="false" executable="false" selection-placeholder="false" italic="false" size="12" bold="false" subscript="false" family="Times New Roman" opaque="false" underline="false" background="[255,255,255]" readonly="false" foreground="[0,0,0]" alignment="centred" firstindent="0" spacebelow="0" leftmargin="0" linespacing="0.0" initial="0" linebreak="space" rightmargin="0" bulletsuffix="" spaceabove="0" bullet="none" pagebreak-before="false"><Equation executable="false" style="2D Output" display="LUkjbWlHNiMvSSttb2R1bGVuYW1lRzYiSSxUeXBlc2V0dGluZ0dJKF9zeXNsaWJHRic2JVE1b3V0cHV0fnJlZGlyZWN0ZWQuLi5GJy8lJ2l0YWxpY0dRJXRydWVGJy8lLG1hdGh2YXJpYW50R1EnaXRhbGljRic=">LUkjbWlHNiMvSSttb2R1bGVuYW1lRzYiSSxUeXBlc2V0dGluZ0dJKF9zeXNsaWJHRic2JVE1b3V0cHV0fnJlZGlyZWN0ZWQuLi5GJy8lJ2l0YWxpY0dRJXRydWVGJy8lLG1hdGh2YXJpYW50R1EnaXRhbGljRic=</Equation></Text-field>
</Output>
</Group>
<Group view="presentation" hide-input="true" hide-output="false" inline-output="false" labelreference="L4316" drawlabel="true" redirect-source="L4317">
<Input>
<Text-field prompt="&gt; " style="Maple Input" layout="Normal">print(<Label label="L4317" view="label" executable="true"></Label>); # input placeholder</Text-field>
</Input>
<Output>
<Text-field style="2D Output" layout="Maple Output"><Equation executable="false" style="2D Output" display="LUkobWFjdGlvbkc2Iy9JK21vZHVsZW5hbWVHNiJJLFR5cGVzZXR0aW5nR0koX3N5c2xpYkdGJzYlLUkobWZlbmNlZEdGJDYoLUklbXJvd0dGJDYmLUknbXRhYmxlR0YkNjctSSRtdHJHRiQ2Ji1JJG10ZEdGJDYoLUYvNiYtRi82KC1JI21pR0YkNiVRImZGJy8lJ2l0YWxpY0dRJXRydWVGJy8lLG1hdGh2YXJpYW50R1EnaXRhbGljRictSSNtb0dGJDYtUTAmQXBwbHlGdW5jdGlvbjtGJy9GRlEnbm9ybWFsRicvJSZmZW5jZUdRJmZhbHNlRicvJSpzZXBhcmF0b3JHRlAvJSlzdHJldGNoeUdGUC8lKnN5bW1ldHJpY0dGUC8lKGxhcmdlb3BHRlAvJS5tb3ZhYmxlbGltaXRzR0ZQLyUnYWNjZW50R0ZQLyUnbHNwYWNlR1EmMC4wZW1GJy8lJ3JzcGFjZUdGaW4tRiw2JC1GLzYmLUY/NiVRIlJGJ0ZCRkUvJStmb3JlZ3JvdW5kR1EoWzAsMCwwXUYnLyUpcmVhZG9ubHlHRlBGTEZMRmNvRmZvRkwtRkk2LVExJkludmlzaWJsZVRpbWVzO0YnRkxGTkZRRlNGVUZXRllGZW5GZ25Gam4tRiw2JC1GLzYwLUYvNigtSSptY29tcGxldGVHRiQ2JC1GPzYjUSdgQ19fQWBGJy1GPzYlUSVDX19BRidGQkZFRmhvRjxGaG8tRj82JVEnJiM5NDc7RicvRkNGUEZMRkwtRkk2LVEiK0YnRkxGTkZRRlNGVUZXRllGZW4vRmhuUSwwLjIyMjIyMjJlbUYnL0Zbb0ZicS1GLzYoRmFwRmhvRjxGaG8tRj82JVEnJiM5NDY7RidGXXFGTEZMRl5xLUYvNigtRmJwNiQtRj82I1EnYENfX0pgRictRj82JVElQ19fSkYnRkJGRUZob0Y8RmhvRmpwRkwtRkk2LVEoJm1pbnVzO0YnRkxGTkZRRlNGVUZXRllGZW5GYXFGY3EtRi82KC1JI21uR0YkNiRRIjJGJ0ZMRmhvRmFwRmhvLUY/NiVRIlRGJ0ZCRkVGTEZecS1GLzYmLUY/NiVRJyYjOTU2O0YnRl1xRkxGaG9GYXBGTEZjci1GLzYmRltyRmhvRlxzRkxGXnEtRi82JkZhc0Zob0ZbckZMRkxGTEZMLyUpcm93YWxpZ25HUSFGJy8lLGNvbHVtbmFsaWduR0Zqcy8lK2dyb3VwYWxpZ25HRmpzLyUocm93c3BhbkdRIjFGJy8lK2NvbHVtbnNwYW5HRmF0RmhzRlt0Rl10LUY1NiYtRjg2KC1GLzYmLUYsNiQtRi82KC1JJm1mcmFjR0YkNigtRi82Ji1GSTYtUTAmRGlmZmVyZW50aWFsRDtGJ0ZMRk5GUUZTRlVGV0ZZRmVuRmduRmpuRmNvRmZvRkwtRi82Ji1GLzYnRmN1RmBvRmNvRmZvRkxGY29GZm9GTC8lLmxpbmV0aGlja25lc3NHRmF0LyUrZGVub21hbGlnbkdRJ2NlbnRlckYnLyUpbnVtYWxpZ25HRl52LyUpYmV2ZWxsZWRHRlBGaG9GPEZjb0Zmb0ZMRkxGaG8tRiw2JC1GLzYxLUZJNi1RKiZ1bWludXMwO0YnRkxGTkZRRlNGVUZXRllGZW5GYXFGY3EtRi82KkZhcEZob0ZbckZob0Y8RmhvRmpwRkxGY3ItRi82KkZhcEZob0ZbckZob0Y8RmhvRmZxRkxGY3ItRi82KC1JJW1zdXBHRiQ2JUZbckZoci8lMXN1cGVyc2NyaXB0c2hpZnRHUSIwRidGaG9GPEZob0ZqcEZMRl5xLUYvNiYtRmF3NiVGYXBGaHJGY3dGaG9GXHNGTEZecS1GLzYoRmFwRmhvRltyRmhvRlxzRkxGY3ItRi82KEZhcEZob0ZbckZob0Zhc0ZMRmNyLUYvNiZGYHdGaG9GYXNGTEZMRkxGTEZoc0ZbdEZddEZfdEZidEZoc0ZbdEZddC1GNTYmLUY4NigtRi82J0Zndi1GLzYmRmp0RmhvLUYsNiQtRi82Mi1GLzYoRmh3RmhvRjxGaG9GanBGTEZecS1GLzYoRmh3RmhvRjxGaG9GZnFGTEZecUZqdkZjckZmd0ZecS1GLzYmRmh3RmhvRmFzRkxGY3ItRi82KkZockZob0ZhcEZob0ZbckZob0Zcc0ZMRl5xRlx4RmNyLUYvNiZGYHdGaG9GXHNGTEZMRkxGTEZjb0Zmb0ZMRmhzRlt0Rl10Rl90RmJ0RmhzRlt0Rl10LyUmYWxpZ25HUSVheGlzRicvRmlzUSliYXNlbGluZUYnL0ZcdEZedi9GXnRRJ3xmcmxlZnR8aHJGJy8lL2FsaWdubWVudHNjb3BlR0ZELyUsY29sdW1ud2lkdGhHUSVhdXRvRicvJSZ3aWR0aEdGYnovJStyb3dzcGFjaW5nR1EmMS4wZXhGJy8lLmNvbHVtbnNwYWNpbmdHUSYwLjhlbUYnLyUpcm93bGluZXNHUSVub25lRicvJSxjb2x1bW5saW5lc0dGXVtsLyUmZnJhbWVHRl1bbC8lLWZyYW1lc3BhY2luZ0dRLDAuNGVtfjAuNWV4RicvJSplcXVhbHJvd3NHRlAvJS1lcXVhbGNvbHVtbnNHRlAvJS1kaXNwbGF5c3R5bGVHRlAvJSVzaWRlR1EmcmlnaHRGJy8lMG1pbmxhYmVsc3BhY2luZ0dGanpGY29GZm9GTEZML0krbXNlbWFudGljc0dGJFEqQ29sVmVjdG9yRicvJSVvcGVuR1EiW0YnLyUmY2xvc2VHUSJdRidGYFxsLyUrYWN0aW9udHlwZUdRLnJ0YWJsZWFkZHJlc3NGJy8lKXJ0YWJsZWlkR1E1MTg0NDY3NDQwNzg1MDE5ODE4MzBGJw==">LSZJJ1ZlY3Rvckc2JCUqcHJvdGVjdGVkR0koX3N5c2xpYkc2IjYjSSdjb2x1bW5HRig2Iy9JJCVpZEdGKCI1ST0pPl15U3VZJT0=</Equation></Text-field>
</Output>
</Group></Presentation-Block><Presentation-Block>
<Group view="presentation" hide-input="false" hide-output="true" inline-output="false" labelreference="L4332" drawlabel="true" redirect-target="L4330">
<Input>
<Text-field prompt="&gt; " style="Maple Input" layout="Normal"><Equation executable="true" style="2D Input" input-equation="dCJdmu := collect(dxdmu[2], [diff(f(R), R), C__J, C__A]);" display="LUklbXJvd0c2Iy9JK21vZHVsZW5hbWVHNiJJLFR5cGVzZXR0aW5nR0koX3N5c2xpYkdGJzYrLUkjbWlHRiQ2JVEnZENKZG11RicvJSdpdGFsaWNHUSV0cnVlRicvJSxtYXRodmFyaWFudEdRJ2l0YWxpY0YnLUkjbW9HRiQ2LVEifkYnL0YzUSdub3JtYWxGJy8lJmZlbmNlR1EmZmFsc2VGJy8lKnNlcGFyYXRvckdGPS8lKXN0cmV0Y2h5R0Y9LyUqc3ltbWV0cmljR0Y9LyUobGFyZ2VvcEdGPS8lLm1vdmFibGVsaW1pdHNHRj0vJSdhY2NlbnRHRj0vJSdsc3BhY2VHUSYwLjBlbUYnLyUncnNwYWNlR0ZMLUY2Ni1RKiZjb2xvbmVxO0YnRjlGO0Y+RkBGQkZERkZGSC9GS1EsMC4yNzc3Nzc4ZW1GJy9GTkZTRjUtRiw2JVEoY29sbGVjdEYnRi9GMi1JKG1mZW5jZWRHRiQ2JC1GIzYoLUYsNiNRIUYnLUYjNiUtRiw2JVEmZHhkbXVGJ0YvRjItRlk2Ji1GIzYkLUkjbW5HRiQ2JFEiMkYnRjlGOUY5LyUlb3BlbkdRIltGJy8lJmNsb3NlR1EiXUYnRjlGZ24tRjY2LVEiLEYnRjlGOy9GP0YxRkBGQkZERkZGSEZKL0ZOUSwwLjMzMzMzMzNlbUYnLUZZNiYtRiM2LC1JJm1mcmFjR0YkNigtRjY2LVEwJkRpZmZlcmVudGlhbEQ7RidGOUY7Rj5GQEZCRkRGRkZIRkpGTS1GIzYlRmpwLUYsNiVRIlJGJ0YvRjJGOS8lLmxpbmV0aGlja25lc3NHUSIxRicvJStkZW5vbWFsaWduR1EnY2VudGVyRicvJSludW1hbGlnbkdGZ3EvJSliZXZlbGxlZEdGPUZnbi1JJ21zcGFjZUdGJDYmLyUnaGVpZ2h0R1EmMC4wZXhGJy8lJndpZHRoR1EmMC40ZW1GJy8lJmRlcHRoR0Zhci8lKmxpbmVicmVha0dRJWF1dG9GJy1GLDYlUSJmRidGL0YyLUZZNiRGX3FGOUZdcC1GLDYjUSdgQ19fSmBGJ0ZdcC1GLDYjUSdgQ19fQWBGJ0Y5RjlGZ29Gam9GOUY5LUY2Ni1RIjtGJ0Y5RjtGYHBGQEZCRkRGRkZIRkpGVC8lK2V4ZWN1dGFibGVHRj1GOQ==">QyQ+SSdkQ0pkbXVHNiItSShjb2xsZWN0RzYkJSpwcm90ZWN0ZWRHSShfc3lzbGliR0YlNiQmSSZkeGRtdUdGJTYjIiIjNyUtSSVkaWZmR0YpNiQtSSJmR0YlNiNJIlJHRiVGN0klQ19fSkdGJUklQ19fQUdGJSIiIg==</Equation></Text-field>
</Input>
<Output>
<Text-field superscript="false" placeholder="false" executable="false" selection-placeholder="false" italic="false" size="12" bold="false" subscript="false" family="Times New Roman" opaque="false" underline="false" background="[255,255,255]" readonly="false" foreground="[0,0,0]" alignment="centred" firstindent="0" spacebelow="0" leftmargin="0" linespacing="0.0" initial="0" linebreak="space" rightmargin="0" bulletsuffix="" spaceabove="0" bullet="none" pagebreak-before="false"><Equation executable="false" style="2D Output" display="LUkjbWlHNiMvSSttb2R1bGVuYW1lRzYiSSxUeXBlc2V0dGluZ0dJKF9zeXNsaWJHRic2JVE1b3V0cHV0fnJlZGlyZWN0ZWQuLi5GJy8lJ2l0YWxpY0dRJXRydWVGJy8lLG1hdGh2YXJpYW50R1EnaXRhbGljRic=">LUkjbWlHNiMvSSttb2R1bGVuYW1lRzYiSSxUeXBlc2V0dGluZ0dJKF9zeXNsaWJHRic2JVE1b3V0cHV0fnJlZGlyZWN0ZWQuLi5GJy8lJ2l0YWxpY0dRJXRydWVGJy8lLG1hdGh2YXJpYW50R1EnaXRhbGljRic=</Equation></Text-field>
</Output>
</Group>
<Group view="presentation" hide-input="true" hide-output="false" inline-output="false" labelreference="L4330" drawlabel="true" redirect-source="L4332">
<Input>
<Text-field prompt="&gt; " style="Maple Input" layout="Normal">print(<Label label="L4332" view="label" executable="true"></Label>); # input placeholder</Text-field>
</Input>
<Output>
<Text-field style="2D Output" layout="Maple Output"><Equation executable="false" style="2D Output" display="LUklbXJvd0c2Iy9JK21vZHVsZW5hbWVHNiJJLFR5cGVzZXR0aW5nR0koX3N5c2xpYkdGJzYmLUkobWZlbmNlZEdGJDYkLUYjNigtRiM2Ji1GLDYkLUYjNictSSNtb0dGJDYtUSomdW1pbnVzMDtGJy8lLG1hdGh2YXJpYW50R1Enbm9ybWFsRicvJSZmZW5jZUdRJmZhbHNlRicvJSpzZXBhcmF0b3JHRj8vJSlzdHJldGNoeUdGPy8lKnN5bW1ldHJpY0dGPy8lKGxhcmdlb3BHRj8vJS5tb3ZhYmxlbGltaXRzR0Y/LyUnYWNjZW50R0Y/LyUnbHNwYWNlR1EsMC4yMjIyMjIyZW1GJy8lJ3JzcGFjZUdGTi1GIzYmLUkjbWlHRiQ2JVEnJiM5NDc7RicvJSdpdGFsaWNHRj9GOi1GNzYtUTEmSW52aXNpYmxlVGltZXM7RidGOkY9RkBGQkZERkZGSEZKL0ZNUSYwLjBlbUYnL0ZQRmduLUYjNigtRlQ2JVEiZkYnL0ZYUSV0cnVlRicvRjtRJ2l0YWxpY0YnLUY3Ni1RMCZBcHBseUZ1bmN0aW9uO0YnRjpGPUZARkJGREZGRkhGSkZmbkZobi1GLDYkLUYjNiYtRlQ2JVEiUkYnRl5vRmBvLyUrZm9yZWdyb3VuZEdRKFswLDAsMF1GJy8lKXJlYWRvbmx5R0Y/RjpGOkZccEZfcEY6RjotRjc2LVEoJm1pbnVzO0YnRjpGPUZARkJGREZGRkhGSkZMRk8tRlQ2JVEnJiM5NTY7RidGV0Y6RjpGOkZZLUklbXN1cEdGJDYlLUkqbWNvbXBsZXRlR0YkNiQtRlQ2I1EnYENfX0pgRictRlQ2JVElQ19fSkYnRl5vRmBvLUkjbW5HRiQ2JFEiMkYnRjovJTFzdXBlcnNjcmlwdHNoaWZ0R1EiMEYnRjotRjc2LVEiK0YnRjpGPUZARkJGREZGRkhGSkZMRk8tRiM2KC1GLDYkLUYjNitGNkZRRmFwLUYjNiYtRlQ2JVEnJiM5NDY7RidGV0Y6RllGaW5GOkZqcS1GVDYlUSJURidGXm9GYG9GYXBGZHBGOkY6RlktRltxNiQtRlQ2I1EnYENfX0FgRictRlQ2JVElQ19fQUYnRl5vRmBvRllGanBGOkZqcS1GIzYmLUZocDYlRltzRmNxRmdxRllGaHJGOkY6RjpGWS1GLDYkLUYjNigtSSZtZnJhY0dGJDYoLUYjNiYtRjc2LVEwJkRpZmZlcmVudGlhbEQ7RidGOkY9RkBGQkZERkZGSEZKRmZuRmhuRlxwRl9wRjotRiM2Ji1GIzYnRmB0RmlvRlxwRl9wRjpGXHBGX3BGOi8lLmxpbmV0aGlja25lc3NHUSIxRicvJStkZW5vbWFsaWduR1EnY2VudGVyRicvJSludW1hbGlnbkdGXHUvJSliZXZlbGxlZEdGP0ZZRmluRlxwRl9wRjpGOkY6">KiYsKComLCYqJkkmZ2FtbWFHJSpwcm90ZWN0ZWRHIiIiLUkiZkc2IjYjSSJSR0YsRikhIiJJI211R0YsRi9GKUklQ19fSkdGLCIiI0YpKigsKkYmRi8qJkklYmV0YUdGLEYpRipGKUYvSSJUR0YsRilGMEYvRilJJUNfX0FHRixGKUYxRilGKSomRjhGMkY3RilGKUYpLUklZGlmZkdGKDYkRipGLkYp</Equation></Text-field>
</Output>
</Group></Presentation-Block><Presentation-Block>
<Group view="presentation" hide-input="false" hide-output="true" inline-output="false" labelreference="L4334" drawlabel="true" redirect-target="L4333">
<Input>
<Text-field prompt="&gt; " style="Maple Input" layout="Normal"><Equation executable="true" style="2D Input" input-equation="dCJdmu := -((gamma*f(R)+mu)*C__J^2+(gamma*f(R)+beta*f(R)-T+mu)*C__J*C__A-C__A^2*T)*(diff(f(R), R))" display="LUklbXJvd0c2Iy9JK21vZHVsZW5hbWVHNiJJLFR5cGVzZXR0aW5nR0koX3N5c2xpYkdGJzYsLUkjbWlHRiQ2JVEnZENKZG11RicvJSdpdGFsaWNHUSV0cnVlRicvJSxtYXRodmFyaWFudEdRJ2l0YWxpY0YnLUkjbW9HRiQ2LVEifkYnL0YzUSdub3JtYWxGJy8lJmZlbmNlR1EmZmFsc2VGJy8lKnNlcGFyYXRvckdGPS8lKXN0cmV0Y2h5R0Y9LyUqc3ltbWV0cmljR0Y9LyUobGFyZ2VvcEdGPS8lLm1vdmFibGVsaW1pdHNHRj0vJSdhY2NlbnRHRj0vJSdsc3BhY2VHUSYwLjBlbUYnLyUncnNwYWNlR0ZMLUY2Ni1RKiZjb2xvbmVxO0YnRjlGO0Y+RkBGQkZERkZGSC9GS1EsMC4yNzc3Nzc4ZW1GJy9GTkZTRjUtRjY2LVEqJnVtaW51czA7RidGOUY7Rj5GQEZCRkRGRkZIL0ZLUSwwLjIyMjIyMjJlbUYnL0ZORlktSShtZmVuY2VkR0YkNiQtRiM2MS1GZm42JC1GIzYqLUYsNiVRJyYjOTQ3O0YnL0YwRj1GOS1GNjYtUScmc2RvdDtGJ0Y5RjtGPkZARkJGREZGRkhGSkZNLUYsNiVRImZGJ0YvRjItRmZuNiQtRiM2JS1GLDYlUSJSRidGL0YyLyUrZXhlY3V0YWJsZUdGPUY5RjktRjY2LVEiK0YnRjlGO0Y+RkBGQkZERkZGSEZYRlotRiw2JVEnJiM5NTY7RidGYW9GOUZfcEY5RjlGYm8tSSVtc3VwR0YkNiUtRiw2I1EnYENfX0pgRictRiM2JS1JI21uR0YkNiRRIjJGJ0Y5Ri9GMi8lMXN1cGVyc2NyaXB0c2hpZnRHUSIwRidGYXAtRmZuNiQtRiM2Jy1GZm42JC1GIzYpLUYsNiVRKCZnYW1tYTtGJ0Zhb0Y5RmJvRmVvLUZmbjYkLUYjNiRGXHBGOUY5RmFwLUYsNiVRJSZtdTtGJ0Zhb0Y5RjlGOUZhcC1GZm42JC1GIzYqLUYsNiVRJyYjOTQ2O0YnRmFvRjlGYm9GZW9GaG8tRjY2LVEoJm1pbnVzO0YnRjlGO0Y+RkBGQkZERkZGSEZYRlotRiw2JVEiVEYnRi9GMkZfcEY5RjlGX3BGOUY5RmJvRmpwRmJvLUYsNiNRJ2BDX19BYEYnRl9zRmJzRmJvLUZocDYlRmVzRl1xRmNxRl9wRjlGOUZiby1GZm42JC1GIzYqLUkmbWZyYWNHRiQ2KC1GIzYoLUY2Ni1RMCZEaWZmZXJlbnRpYWxEO0YnRjlGO0Y+RkBGQkZERkZGSEZKRk0vJStmb3JlZ3JvdW5kR1EqWzAsMCwyNTVdRidGX3AvJSlyZWFkb25seUdGMS8lMGZvbnRfc3R5bGVfbmFtZUdRKjJEfk91dHB1dEYnRjktRiM2KC1GIzYpRmN0RlxwRmZ0Rl9wRml0Rlt1RjlGZnRGX3BGaXRGW3VGOS8lLmxpbmV0aGlja25lc3NHUSIxRicvJStkZW5vbWFsaWduR1EnY2VudGVyRicvJSludW1hbGlnbkdGZ3UvJSliZXZlbGxlZEdGPS1GNjYtUTEmSW52aXNpYmxlVGltZXM7RidGOUY7Rj5GQEZCRkRGRkZIRkpGTS1GIzYqRmVvLUY2Ni1RMCZBcHBseUZ1bmN0aW9uO0YnRjlGO0Y+RkBGQkZERkZGSEZKRk0tRmZuNiQtRiM2KEZccEZmdEZfcEZpdEZbdUY5RjlGZnRGX3BGaXRGW3VGOUZmdEZfcEZpdEZbdUY5RjlGX3BGOQ==">PkknZENKZG11RzYiLCQqJiwoKiYsJiomSSZnYW1tYUclKnByb3RlY3RlZEciIiItSSJmR0YkNiNJIlJHRiRGLUYtSSNtdUdGJEYtRi1JJUNfX0pHRiQiIiNGLSooLCpGKkYtKiZJJWJldGFHRiRGLUYuRi1GLUkiVEdGJCEiIkYyRi1GLUYzRi1JJUNfX0FHRiRGLUYtKiZGO0Y0RjlGLUY6Ri0tSSVkaWZmR0YsNiRGLkYxRi1GOg==</Equation></Text-field>
</Input>
<Output>
<Text-field superscript="false" placeholder="false" executable="false" selection-placeholder="false" italic="false" size="12" bold="false" subscript="false" family="Times New Roman" opaque="false" underline="false" background="[255,255,255]" readonly="false" foreground="[0,0,0]" alignment="centred" firstindent="0" spacebelow="0" leftmargin="0" linespacing="0.0" initial="0" linebreak="space" rightmargin="0" bulletsuffix="" spaceabove="0" bullet="none" pagebreak-before="false"><Equation executable="false" style="2D Output" display="LUkjbWlHNiMvSSttb2R1bGVuYW1lRzYiSSxUeXBlc2V0dGluZ0dJKF9zeXNsaWJHRic2JVE1b3V0cHV0fnJlZGlyZWN0ZWQuLi5GJy8lJ2l0YWxpY0dRJXRydWVGJy8lLG1hdGh2YXJpYW50R1EnaXRhbGljRic=">LUkjbWlHNiMvSSttb2R1bGVuYW1lRzYiSSxUeXBlc2V0dGluZ0dJKF9zeXNsaWJHRic2JVE1b3V0cHV0fnJlZGlyZWN0ZWQuLi5GJy8lJ2l0YWxpY0dRJXRydWVGJy8lLG1hdGh2YXJpYW50R1EnaXRhbGljRic=</Equation></Text-field>
</Output>
</Group>
<Group view="presentation" hide-input="true" hide-output="false" inline-output="false" labelreference="L4333" drawlabel="true" redirect-source="L4334">
<Input>
<Text-field prompt="&gt; " style="Maple Input" layout="Normal">print(<Label label="L4334" view="label" executable="true"></Label>); # input placeholder</Text-field>
</Input>
<Output>
<Text-field style="2D Output" layout="Maple Output"><Equation executable="false" style="2D Output" display="LUklbXJvd0c2Iy9JK21vZHVsZW5hbWVHNiJJLFR5cGVzZXR0aW5nR0koX3N5c2xpYkdGJzYnLUkjbW9HRiQ2LVEqJnVtaW51czA7RicvJSxtYXRodmFyaWFudEdRJ25vcm1hbEYnLyUmZmVuY2VHUSZmYWxzZUYnLyUqc2VwYXJhdG9yR0Y0LyUpc3RyZXRjaHlHRjQvJSpzeW1tZXRyaWNHRjQvJShsYXJnZW9wR0Y0LyUubW92YWJsZWxpbWl0c0dGNC8lJ2FjY2VudEdGNC8lJ2xzcGFjZUdRLDAuMjIyMjIyMmVtRicvJSdyc3BhY2VHRkMtRiM2Ji1JKG1mZW5jZWRHRiQ2JC1GIzYoLUYjNiYtRkk2JC1GIzYmLUYjNiYtSSNtaUdGJDYlUScmIzk0NztGJy8lJ2l0YWxpY0dGNEYvLUYsNi1RMSZJbnZpc2libGVUaW1lcztGJ0YvRjJGNUY3RjlGO0Y9Rj8vRkJRJjAuMGVtRicvRkVGaW4tRiM2KC1GVjYlUSJmRicvRlpRJXRydWVGJy9GMFEnaXRhbGljRictRiw2LVEwJkFwcGx5RnVuY3Rpb247RidGL0YyRjVGN0Y5RjtGPUY/RmhuRmpuLUZJNiQtRiM2Ji1GVjYlUSJSRidGYG9GYm8vJStmb3JlZ3JvdW5kR1EoWzAsMCwwXUYnLyUpcmVhZG9ubHlHRjRGL0YvRl5wRmFwRi9GLy1GLDYtUSIrRidGL0YyRjVGN0Y5RjtGPUY/RkFGRC1GVjYlUScmIzk1NjtGJ0ZZRi9GL0YvRmVuLUklbXN1cEdGJDYlLUkqbWNvbXBsZXRlR0YkNiQtRlY2I1EnYENfX0pgRictRlY2JVElQ19fSkYnRmBvRmJvLUkjbW5HRiQ2JFEiMkYnRi8vJTFzdXBlcnNjcmlwdHNoaWZ0R1EiMEYnRi9GY3AtRiM2KC1GSTYkLUYjNipGU0ZjcC1GIzYmLUZWNiVRJyYjOTQ2O0YnRllGL0ZlbkZbb0YvLUYsNi1RKCZtaW51cztGJ0YvRjJGNUY3RjlGO0Y9Rj9GQUZELUZWNiVRIlRGJ0Zgb0Zib0ZjcEZmcEYvRi9GZW5GXHFGZW4tRl1xNiQtRlY2I1EnYENfX0FgRictRlY2JVElQ19fQUYnRmBvRmJvRi9GZ3ItRiM2Ji1GanA2JUZdc0ZlcUZpcUZlbkZqckYvRi9GL0Zlbi1GSTYkLUYjNigtSSZtZnJhY0dGJDYoLUYjNiYtRiw2LVEwJkRpZmZlcmVudGlhbEQ7RidGL0YyRjVGN0Y5RjtGPUY/RmhuRmpuRl5wRmFwRi8tRiM2Ji1GIzYnRmJ0RltwRl5wRmFwRi9GXnBGYXBGLy8lLmxpbmV0aGlja25lc3NHUSIxRicvJStkZW5vbWFsaWduR1EnY2VudGVyRicvJSludW1hbGlnbkdGXnUvJSliZXZlbGxlZEdGNEZlbkZbb0ZecEZhcEYvRi9GL0ZecEZhcEYv">LCQqJiwoKiYsJiomSSZnYW1tYUclKnByb3RlY3RlZEciIiItSSJmRzYiNiNJIlJHRi1GKkYqSSNtdUdGLUYqRipJJUNfX0pHRi0iIiNGKiooLCpGJ0YqKiZJJWJldGFHRi1GKkYrRipGKkkiVEdGLSEiIkYwRipGKkYxRipJJUNfX0FHRi1GKkYqKiZGOUYyRjdGKkY4RiotSSVkaWZmR0YpNiRGK0YvRipGOA==</Equation></Text-field>
</Output>
</Group></Presentation-Block><Presentation-Block>
<Group view="presentation" hide-input="false" hide-output="true" inline-output="false" labelreference="L4325" drawlabel="true" redirect-target="L4323">
<Input>
<Text-field prompt="&gt; " style="Maple Input" layout="Normal"><Equation executable="true" style="2D Input" input-equation="simplify(dCJdmu-`%%`);" display="LUklbXJvd0c2Iy9JK21vZHVsZW5hbWVHNiJJLFR5cGVzZXR0aW5nR0koX3N5c2xpYkdGJzYnLUkjbWlHRiQ2JVEpc2ltcGxpZnlGJy8lJ2l0YWxpY0dRJXRydWVGJy8lLG1hdGh2YXJpYW50R1EnaXRhbGljRictSShtZmVuY2VkR0YkNiQtRiM2Jy1GLDYlUSdkQ0pkbXVGJ0YvRjItSSNtb0dGJDYtUSgmbWludXM7RicvRjNRJ25vcm1hbEYnLyUmZmVuY2VHUSZmYWxzZUYnLyUqc2VwYXJhdG9yR0ZFLyUpc3RyZXRjaHlHRkUvJSpzeW1tZXRyaWNHRkUvJShsYXJnZW9wR0ZFLyUubW92YWJsZWxpbWl0c0dGRS8lJ2FjY2VudEdGRS8lJ2xzcGFjZUdRLDAuMjIyMjIyMmVtRicvJSdyc3BhY2VHRlQtRiw2JVEjJSVGJ0YvRjIvJStleGVjdXRhYmxlR0ZFRkFGQS1GPjYtUSI7RidGQUZDL0ZHRjFGSEZKRkxGTkZQL0ZTUSYwLjBlbUYnL0ZWUSwwLjI3Nzc3NzhlbUYnRlpGQQ==">QyQtSSlzaW1wbGlmeUc2JCUqcHJvdGVjdGVkR0koX3N5c2xpYkc2IjYjLCZJJ2RDSmRtdUdGKCIiIkkjJSVHRighIiJGLA==</Equation></Text-field>
</Input>
<Output>
<Text-field superscript="false" placeholder="false" executable="false" selection-placeholder="false" italic="false" size="12" bold="false" subscript="false" family="Times New Roman" opaque="false" underline="false" background="[255,255,255]" readonly="false" foreground="[0,0,0]" alignment="centred" firstindent="0" spacebelow="0" leftmargin="0" linespacing="0.0" initial="0" linebreak="space" rightmargin="0" bulletsuffix="" spaceabove="0" bullet="none" pagebreak-before="false"><Equation executable="false" style="2D Output" display="LUkjbWlHNiMvSSttb2R1bGVuYW1lRzYiSSxUeXBlc2V0dGluZ0dJKF9zeXNsaWJHRic2JVE1b3V0cHV0fnJlZGlyZWN0ZWQuLi5GJy8lJ2l0YWxpY0dRJXRydWVGJy8lLG1hdGh2YXJpYW50R1EnaXRhbGljRic=">LUkjbWlHNiMvSSttb2R1bGVuYW1lRzYiSSxUeXBlc2V0dGluZ0dJKF9zeXNsaWJHRic2JVE1b3V0cHV0fnJlZGlyZWN0ZWQuLi5GJy8lJ2l0YWxpY0dRJXRydWVGJy8lLG1hdGh2YXJpYW50R1EnaXRhbGljRic=</Equation></Text-field>
</Output>
</Group>
<Group view="presentation" hide-input="true" hide-output="false" inline-output="false" labelreference="L4323" drawlabel="true" redirect-source="L4325">
<Input>
<Text-field prompt="&gt; " style="Maple Input" layout="Normal">print(<Label label="L4325" view="label" executable="true"></Label>); # input placeholder</Text-field>
</Input>
<Output>
<Text-field style="2D Output" layout="Maple Output"><Equation executable="false" style="2D Output">IiIh</Equation></Text-field>
</Output>
</Group></Presentation-Block><Presentation-Block>
<Group view="presentation" hide-input="false" hide-output="true" inline-output="false" labelreference="L5161" drawlabel="true">
<Input>
<Text-field style="Text" layout="Normal">The derivative of <Equation executable="false" style="2D Math" input-equation="" display="LUklbXJvd0c2Iy9JK21vZHVsZW5hbWVHNiJJLFR5cGVzZXR0aW5nR0koX3N5c2xpYkdGJzYkLUkjbWlHRiQ2I1EnYENfX0pgRicvJSxtYXRodmFyaWFudEdRJ25vcm1hbEYn">LUklbXJvd0c2Iy9JK21vZHVsZW5hbWVHNiJJLFR5cGVzZXR0aW5nR0koX3N5c2xpYkdGJzYkLUkjbWlHRiQ2I1EnYENfX0pgRicvJSxtYXRodmFyaWFudEdRJ25vcm1hbEYn</Equation> in equilibrium with respect to the mortality rate <Equation executable="false" style="2D Math" input-equation="" display="LUklbXJvd0c2Iy9JK21vZHVsZW5hbWVHNiJJLFR5cGVzZXR0aW5nR0koX3N5c2xpYkdGJzYkLUkjbWlHRiQ2JVEnJiM5NTY7RicvJSdpdGFsaWNHUSZmYWxzZUYnLyUsbWF0aHZhcmlhbnRHUSdub3JtYWxGJ0Yy">LUklbXJvd0c2Iy9JK21vZHVsZW5hbWVHNiJJLFR5cGVzZXR0aW5nR0koX3N5c2xpYkdGJzYkLUkjbWlHRiQ2JVEnJiM5NTY7RicvJSdpdGFsaWNHUSZmYWxzZUYnLyUsbWF0aHZhcmlhbnRHUSdub3JtYWxGJ0Yy</Equation> hence equals:
</Text-field>
</Input>
</Group></Presentation-Block><Presentation-Block>
<Group view="presentation" hide-input="false" hide-output="true" inline-output="false" labelreference="L5157" drawlabel="true" redirect-target="L5158">
<Input>
<Text-field prompt="&gt; " style="Maple Input" layout="Normal"><Equation executable="true" style="2D Input" input-equation="-dCJdmu/D" display="LUklbXJvd0c2Iy9JK21vZHVsZW5hbWVHNiJJLFR5cGVzZXR0aW5nR0koX3N5c2xpYkdGJzYoLUkjbW9HRiQ2LVEqJnVtaW51czA7RicvJSxtYXRodmFyaWFudEdRJ25vcm1hbEYnLyUmZmVuY2VHUSZmYWxzZUYnLyUqc2VwYXJhdG9yR0Y0LyUpc3RyZXRjaHlHRjQvJSpzeW1tZXRyaWNHRjQvJShsYXJnZW9wR0Y0LyUubW92YWJsZWxpbWl0c0dGNC8lJ2FjY2VudEdGNC8lJ2xzcGFjZUdRLDAuMjIyMjIyMmVtRicvJSdyc3BhY2VHRkMtSShtZmVuY2VkR0YkNiQtRiM2JS1JJW1zdXBHRiQ2JS1JI21pR0YkNiVRIkRGJy8lJ2l0YWxpY0dGNEYvLUYjNiZGKy1JI21uR0YkNiRRIjFGJ0YvL0ZTUSV0cnVlRicvRjBRJ2l0YWxpY0YnLyUxc3VwZXJzY3JpcHRzaGlmdEdRIjBGJy8lK2V4ZWN1dGFibGVHRjRGL0YvLUYsNi1RJyZzZG90O0YnRi9GMkY1RjdGOUY7Rj1GPy9GQlEmMC4wZW1GJy9GRUZhby1GTzYlUSdkQ0pkbXVGJ0ZaRmZuRltvRi8=">LCQqJkkiREc2IiEiIkknZENKZG11R0YlIiIiRiY=</Equation></Text-field>
</Input>
<Output>
<Text-field superscript="false" placeholder="false" executable="false" selection-placeholder="false" italic="false" size="12" bold="false" subscript="false" family="Times New Roman" opaque="false" underline="false" background="[255,255,255]" readonly="false" foreground="[0,0,0]" alignment="centred" firstindent="0" spacebelow="0" leftmargin="0" linespacing="0.0" initial="0" linebreak="space" rightmargin="0" bulletsuffix="" spaceabove="0" bullet="none" pagebreak-before="false"><Equation executable="false" style="2D Output" display="LUkjbWlHNiMvSSttb2R1bGVuYW1lRzYiSSxUeXBlc2V0dGluZ0dJKF9zeXNsaWJHRic2JVE1b3V0cHV0fnJlZGlyZWN0ZWQuLi5GJy8lJ2l0YWxpY0dRJXRydWVGJy8lLG1hdGh2YXJpYW50R1EnaXRhbGljRic=">LUkjbWlHNiMvSSttb2R1bGVuYW1lRzYiSSxUeXBlc2V0dGluZ0dJKF9zeXNsaWJHRic2JVE1b3V0cHV0fnJlZGlyZWN0ZWQuLi5GJy8lJ2l0YWxpY0dRJXRydWVGJy8lLG1hdGh2YXJpYW50R1EnaXRhbGljRic=</Equation></Text-field>
</Output>
</Group>
<Group view="presentation" hide-input="true" hide-output="false" inline-output="false" labelreference="L5158" drawlabel="true" redirect-source="L5157">
<Input>
<Text-field prompt="&gt; " style="Maple Input" layout="Normal">print(<Label label="L5157" view="label" executable="true"></Label>); # input placeholder</Text-field>
</Input>
<Output>
<Text-field style="2D Output" layout="Maple Output"><Equation executable="false" style="2D Output" display="LUkmbWZyYWNHNiMvSSttb2R1bGVuYW1lRzYiSSxUeXBlc2V0dGluZ0dJKF9zeXNsaWJHRic2KC1JJW1yb3dHRiQ2KC1JKG1mZW5jZWRHRiQ2JC1GLDYoLUYsNiYtRi82JC1GLDYmLUYsNiYtSSNtaUdGJDYlUScmIzk0NztGJy8lJ2l0YWxpY0dRJmZhbHNlRicvJSxtYXRodmFyaWFudEdRJ25vcm1hbEYnLUkjbW9HRiQ2LVExJkludmlzaWJsZVRpbWVzO0YnRkIvJSZmZW5jZUdGQS8lKnNlcGFyYXRvckdGQS8lKXN0cmV0Y2h5R0ZBLyUqc3ltbWV0cmljR0ZBLyUobGFyZ2VvcEdGQS8lLm1vdmFibGVsaW1pdHNHRkEvJSdhY2NlbnRHRkEvJSdsc3BhY2VHUSYwLjBlbUYnLyUncnNwYWNlR0ZZLUYsNigtRjw2JVEiZkYnL0ZAUSV0cnVlRicvRkNRJ2l0YWxpY0YnLUZGNi1RMCZBcHBseUZ1bmN0aW9uO0YnRkJGSUZLRk1GT0ZRRlNGVUZXRlotRi82JC1GLDYmLUY8NiVRIlJGJ0Zbb0Zdby8lK2ZvcmVncm91bmRHUShbMCwwLDBdRicvJSlyZWFkb25seUdGQUZCRkJGaW9GXHBGQkZCLUZGNi1RIitGJ0ZCRklGS0ZNRk9GUUZTRlUvRlhRLDAuMjIyMjIyMmVtRicvRmVuRmJwLUY8NiVRJyYjOTU2O0YnRj9GQkZCRkJGRS1JJW1zdXBHRiQ2JS1JKm1jb21wbGV0ZUdGJDYkLUY8NiNRJ2BDX19KYEYnLUY8NiVRJUNfX0pGJ0Zbb0Zdby1JI21uR0YkNiRRIjJGJ0ZCLyUxc3VwZXJzY3JpcHRzaGlmdEdRIjBGJ0ZCRl5wLUYsNigtRi82JC1GLDYqRjlGXnAtRiw2Ji1GPDYlUScmIzk0NjtGJ0Y/RkJGRUZmbkZCLUZGNi1RKCZtaW51cztGJ0ZCRklGS0ZNRk9GUUZTRlVGYXBGY3AtRjw2JVEiVEYnRltvRl1vRl5wRmRwRkJGQkZFRmpwRkUtRltxNiQtRjw2I1EnYENfX0FgRictRjw2JVElQ19fQUYnRltvRl1vRkJGZXItRiw2Ji1GaHA2JUZbc0ZjcUZncUZFRmhyRkJGQkZCRkUtRi82JC1GLDYoLUYjNigtRiw2Ji1GRjYtUTAmRGlmZmVyZW50aWFsRDtGJ0ZCRklGS0ZNRk9GUUZTRlVGV0ZaRmlvRlxwRkItRiw2Ji1GLDYnRl90RmZvRmlvRlxwRkJGaW9GXHBGQi8lLmxpbmV0aGlja25lc3NHUSIxRicvJStkZW5vbWFsaWduR1EnY2VudGVyRicvJSludW1hbGlnbkdGW3UvJSliZXZlbGxlZEdGQUZFRmZuRmlvRlxwRkJGQkZpb0ZccEZCLUYsNiYtRjw2JVEiREYnRj9GQkZpb0ZccEZCRmZ0Rml0Rlx1Rl51">KihJIkRHNiQlKnByb3RlY3RlZEdJKF9zeXNsaWJHNiIhIiIsKComLCYqJkkmZ2FtbWFHRiUiIiItSSJmR0YnNiNJIlJHRidGLkYuSSNtdUdGJ0YuRi5JJUNfX0pHRiciIiNGLiooLCpGLEYuKiZJJWJldGFHRidGLkYvRi5GLkkiVEdGJ0YoRjNGLkYuRjRGLkklQ19fQUdGJ0YuRi4qJkY7RjVGOkYuRihGLi1JJWRpZmZHRiU2JEYvRjJGLg==</Equation></Text-field>
</Output>
</Group></Presentation-Block><Presentation-Block>
<Group view="presentation" hide-input="false" hide-output="true" inline-output="false" labelreference="L5162" drawlabel="true">
<Input>
<Text-field style="Text" layout="Normal">This derivative is positive as long as the first term in parenthesis is <Font bold="true" italic="true">negative</Font> (remember that <Equation executable="false" style="2D Math" input-equation="" display="LUklbXJvd0c2Iy9JK21vZHVsZW5hbWVHNiJJLFR5cGVzZXR0aW5nR0koX3N5c2xpYkdGJzYoLUkjbWlHRiQ2JVEiREYnLyUnaXRhbGljR1EmZmFsc2VGJy8lLG1hdGh2YXJpYW50R1Enbm9ybWFsRictSSNtb0dGJDYtUSJ+RidGMi8lJmZlbmNlR0YxLyUqc2VwYXJhdG9yR0YxLyUpc3RyZXRjaHlHRjEvJSpzeW1tZXRyaWNHRjEvJShsYXJnZW9wR0YxLyUubW92YWJsZWxpbWl0c0dGMS8lJ2FjY2VudEdGMS8lJ2xzcGFjZUdRJjAuMGVtRicvJSdyc3BhY2VHRkktRjY2LVEiPEYnRjJGOUY7Rj1GP0ZBRkNGRS9GSFEsMC4yNzc3Nzc4ZW1GJy9GS0ZQRjUtSSNtbkdGJDYkUSIwRidGMkYy">LUklbXJvd0c2Iy9JK21vZHVsZW5hbWVHNiJJLFR5cGVzZXR0aW5nR0koX3N5c2xpYkdGJzYoLUkjbWlHRiQ2JVEiREYnLyUnaXRhbGljR1EmZmFsc2VGJy8lLG1hdGh2YXJpYW50R1Enbm9ybWFsRictSSNtb0dGJDYtUSJ+RidGMi8lJmZlbmNlR0YxLyUqc2VwYXJhdG9yR0YxLyUpc3RyZXRjaHlHRjEvJSpzeW1tZXRyaWNHRjEvJShsYXJnZW9wR0YxLyUubW92YWJsZWxpbWl0c0dGMS8lJ2FjY2VudEdGMS8lJ2xzcGFjZUdRJjAuMGVtRicvJSdyc3BhY2VHRkktRjY2LVEiPEYnRjJGOUY7Rj1GP0ZBRkNGRS9GSFEsMC4yNzc3Nzc4ZW1GJy9GS0ZQRjUtSSNtbkdGJDYkUSIwRidGMkYy</Equation>):
</Text-field>
</Input>
</Group></Presentation-Block><Presentation-Block>
<Group view="presentation" hide-input="false" hide-output="true" inline-output="false" labelreference="L5163" drawlabel="true" redirect-target="L5164">
<Input>
<Text-field prompt="&gt; " style="Maple Input" layout="Normal"><Equation executable="true" style="2D Input" input-equation="(gamma*f(R)+mu)*C__J^2+(gamma*f(R)+beta*f(R)-T+mu)*C__J*C__A-C__A^2*T &lt; 0" display="LUklbXJvd0c2Iy9JK21vZHVsZW5hbWVHNiJJLFR5cGVzZXR0aW5nR0koX3N5c2xpYkdGJzYzLUkobWZlbmNlZEdGJDYkLUYjNiotRiM2Ki1JI21pR0YkNiVRKCZnYW1tYTtGJy8lJ2l0YWxpY0dRJmZhbHNlRicvJSxtYXRodmFyaWFudEdRJ25vcm1hbEYnLUkjbW9HRiQ2LVExJkludmlzaWJsZVRpbWVzO0YnRjkvJSZmZW5jZUdGOC8lKnNlcGFyYXRvckdGOC8lKXN0cmV0Y2h5R0Y4LyUqc3ltbWV0cmljR0Y4LyUobGFyZ2VvcEdGOC8lLm1vdmFibGVsaW1pdHNHRjgvJSdhY2NlbnRHRjgvJSdsc3BhY2VHUSYwLjBlbUYnLyUncnNwYWNlR0ZQLUYjNiotRjM2JVEiZkYnL0Y3USV0cnVlRicvRjpRJ2l0YWxpY0YnLUY9Ni1RMCZBcHBseUZ1bmN0aW9uO0YnRjlGQEZCRkRGRkZIRkpGTEZORlEtRiw2JC1GIzYoLUYzNiVRIlJGJ0ZYRlovJStmb3JlZ3JvdW5kR1EqWzAsMCwyNTVdRicvJStleGVjdXRhYmxlR0Y4LyUpcmVhZG9ubHlHRlkvJTBmb250X3N0eWxlX25hbWVHUSoyRH5PdXRwdXRGJ0Y5RjlGYG9GY29GZW9GZ29GOUZgb0Zjb0Zlb0Znb0Y5LUY9Ni1RIitGJ0Y5RkBGQkZERkZGSEZKRkwvRk9RLDAuMjIyMjIyMmVtRicvRlJGXnAtRjM2JVElJm11O0YnRjZGOUZgb0Zjb0Zlb0Znb0Y5RjlGPC1JJW1zdXBHRiQ2JS1GMzYjUSdgQ19fSmBGJy1JI21uR0YkNiRRIjJGJ0Y5LyUxc3VwZXJzY3JpcHRzaGlmdEdRIjBGJ0Zqby1GLDYkLUYjNi5GMEZqby1GIzYqLUYzNiVRJyZiZXRhO0YnRjZGOUY8RlNGYG9GY29GZW9GZ29GOS1GPTYtUSgmbWludXM7RidGOUZARkJGREZGRkhGSkZMRl1wRl9wLUYzNiVRIlRGJ0ZYRlpGam9GYHBGYG9GY29GZW9GZ29GOUY5RjxGZnBGPC1GMzYjUSdgQ19fQWBGJ0ZpcS1GZHA2JUZfckZpcEZdcUY8RlxyLUY9Ni1RIjxGJ0Y5RkBGQkZERkZGSEZKRkwvRk9RLDAuMjc3Nzc3OGVtRicvRlJGaHItRmpwNiRGX3FGOUZjb0Y5">MiwoKiYsJiomSSZnYW1tYUclKnByb3RlY3RlZEciIiItSSJmRzYiNiNJIlJHRixGKUYpSSNtdUdGLEYpRilJJUNfX0pHRiwiIiNGKSooLCpGJkYpKiZJJWJldGFHRixGKUYqRilGKUkiVEdGLCEiIkYvRilGKUYwRilJJUNfX0FHRixGKUYpKiZGOEYxRjZGKUY3IiIh</Equation></Text-field>
</Input>
<Output>
<Text-field superscript="false" placeholder="false" executable="false" selection-placeholder="false" italic="false" size="12" bold="false" subscript="false" family="Times New Roman" opaque="false" underline="false" background="[255,255,255]" readonly="false" foreground="[0,0,0]" alignment="centred" firstindent="0" spacebelow="0" leftmargin="0" linespacing="0.0" initial="0" linebreak="space" rightmargin="0" bulletsuffix="" spaceabove="0" bullet="none" pagebreak-before="false"><Equation executable="false" style="2D Output" display="LUkjbWlHNiMvSSttb2R1bGVuYW1lRzYiSSxUeXBlc2V0dGluZ0dJKF9zeXNsaWJHRic2JVE1b3V0cHV0fnJlZGlyZWN0ZWQuLi5GJy8lJ2l0YWxpY0dRJXRydWVGJy8lLG1hdGh2YXJpYW50R1EnaXRhbGljRic=">LUkjbWlHNiMvSSttb2R1bGVuYW1lRzYiSSxUeXBlc2V0dGluZ0dJKF9zeXNsaWJHRic2JVE1b3V0cHV0fnJlZGlyZWN0ZWQuLi5GJy8lJ2l0YWxpY0dRJXRydWVGJy8lLG1hdGh2YXJpYW50R1EnaXRhbGljRic=</Equation></Text-field>
</Output>
</Group>
<Group view="presentation" hide-input="true" hide-output="false" inline-output="false" labelreference="L5164" drawlabel="true" redirect-source="L5163">
<Input>
<Text-field prompt="&gt; " style="Maple Input" layout="Normal">print(<Label label="L5163" view="label" executable="true"></Label>); # input placeholder</Text-field>
</Input>
<Output>
<Text-field style="2D Output" layout="Maple Output"><Equation executable="false" style="2D Output" display="LUklbXJvd0c2Iy9JK21vZHVsZW5hbWVHNiJJLFR5cGVzZXR0aW5nR0koX3N5c2xpYkdGJzYoLUYjNigtRiM2Ji1JKG1mZW5jZWRHRiQ2JC1GIzYmLUYjNiYtSSNtaUdGJDYlUScmIzk0NztGJy8lJ2l0YWxpY0dRJmZhbHNlRicvJSxtYXRodmFyaWFudEdRJ25vcm1hbEYnLUkjbW9HRiQ2LVExJkludmlzaWJsZVRpbWVzO0YnRj0vJSZmZW5jZUdGPC8lKnNlcGFyYXRvckdGPC8lKXN0cmV0Y2h5R0Y8LyUqc3ltbWV0cmljR0Y8LyUobGFyZ2VvcEdGPC8lLm1vdmFibGVsaW1pdHNHRjwvJSdhY2NlbnRHRjwvJSdsc3BhY2VHUSYwLjBlbUYnLyUncnNwYWNlR0ZULUYjNigtRjc2JVEiZkYnL0Y7USV0cnVlRicvRj5RJ2l0YWxpY0YnLUZBNi1RMCZBcHBseUZ1bmN0aW9uO0YnRj1GREZGRkhGSkZMRk5GUEZSRlUtRjA2JC1GIzYmLUY3NiVRIlJGJ0ZmbkZobi8lK2ZvcmVncm91bmRHUShbMCwwLDBdRicvJSlyZWFkb25seUdGPEY9Rj1GZG9GZ29GPUY9LUZBNi1RIitGJ0Y9RkRGRkZIRkpGTEZORlAvRlNRLDAuMjIyMjIyMmVtRicvRlZGXXAtRjc2JVEnJiM5NTY7RidGOkY9Rj1GPUZALUklbXN1cEdGJDYlLUkqbWNvbXBsZXRlR0YkNiQtRjc2I1EnYENfX0pgRictRjc2JVElQ19fSkYnRmZuRmhuLUkjbW5HRiQ2JFEiMkYnRj0vJTFzdXBlcnNjcmlwdHNoaWZ0R1EiMEYnRj1GaW8tRiM2KC1GMDYkLUYjNipGNEZpby1GIzYmLUY3NiVRJyYjOTQ2O0YnRjpGPUZARldGPS1GQTYtUSgmbWludXM7RidGPUZERkZGSEZKRkxGTkZQRlxwRl5wLUY3NiVRIlRGJ0ZmbkZobkZpb0ZfcEY9Rj1GQEZlcEZALUZmcDYkLUY3NiNRJ2BDX19BYEYnLUY3NiVRJUNfX0FGJ0ZmbkZobkY9RmByLUYjNiYtRmNwNiVGZnJGXnFGYnFGQEZjckY9Rj0tRkE2LVEiPEYnRj1GREZGRkhGSkZMRk5GUC9GU1EsMC4yNzc3Nzc4ZW1GJy9GVkZmcy1GX3E2JEZkcUY9RmRvRmdvRj0=">MiwoKiYsJiomSSZnYW1tYUclKnByb3RlY3RlZEciIiItSSJmRzYiNiNJIlJHRixGKUYpSSNtdUdGLEYpRilJJUNfX0pHRiwiIiNGKSooLCpGJkYpKiZJJWJldGFHRixGKUYqRilGKUkiVEdGLCEiIkYvRilGKUYwRilJJUNfX0FHRixGKUYpKiZGOEYxRjZGKUY3IiIh</Equation></Text-field>
</Output>
</Group></Presentation-Block><Presentation-Block>
<Group view="presentation" hide-input="false" hide-output="true" inline-output="false" labelreference="L4329" drawlabel="true">
<Input>
<Text-field style="Text" layout="Normal">Use the relation between the equilibrium values of <Equation executable="false" style="2D Math" input-equation="" display="LUklbXJvd0c2Iy9JK21vZHVsZW5hbWVHNiJJLFR5cGVzZXR0aW5nR0koX3N5c2xpYkdGJzYkLUkjbWlHRiQ2I1EnYENfX0pgRicvJSxtYXRodmFyaWFudEdRJ25vcm1hbEYn">LUklbXJvd0c2Iy9JK21vZHVsZW5hbWVHNiJJLFR5cGVzZXR0aW5nR0koX3N5c2xpYkdGJzYkLUkjbWlHRiQ2I1EnYENfX0pgRicvJSxtYXRodmFyaWFudEdRJ25vcm1hbEYn</Equation> and <Equation executable="false" style="2D Math" input-equation="" display="LUklbXJvd0c2Iy9JK21vZHVsZW5hbWVHNiJJLFR5cGVzZXR0aW5nR0koX3N5c2xpYkdGJzYkLUkjbWlHRiQ2I1EnYENfX0FgRicvJSxtYXRodmFyaWFudEdRJ25vcm1hbEYn">LUklbXJvd0c2Iy9JK21vZHVsZW5hbWVHNiJJLFR5cGVzZXR0aW5nR0koX3N5c2xpYkdGJzYkLUkjbWlHRiQ2I1EnYENfX0FgRicvJSxtYXRodmFyaWFudEdRJ25vcm1hbEYn</Equation>, <Equation executable="false" style="2D Math" input-equation="" display="LUklbXJvd0c2Iy9JK21vZHVsZW5hbWVHNiJJLFR5cGVzZXR0aW5nR0koX3N5c2xpYkdGJzYoLUkjbWlHRiQ2I1EnYENfX0FgRictSSNtb0dGJDYtUSI9RicvJSxtYXRodmFyaWFudEdRJ25vcm1hbEYnLyUmZmVuY2VHUSZmYWxzZUYnLyUqc2VwYXJhdG9yR0Y4LyUpc3RyZXRjaHlHRjgvJSpzeW1tZXRyaWNHRjgvJShsYXJnZW9wR0Y4LyUubW92YWJsZWxpbWl0c0dGOC8lJ2FjY2VudEdGOC8lJ2xzcGFjZUdRLDAuMjc3Nzc3OGVtRicvJSdyc3BhY2VHRkctSSZtZnJhY0dGJDYoLUkobWZlbmNlZEdGJDYkLUYjNiktRiw2JVEnJiM5NDc7RicvJSdpdGFsaWNHRjhGMy1GMDYtUScmc2RvdDtGJ0YzRjZGOUY7Rj1GP0ZBRkMvRkZRJjAuMGVtRicvRklGZW4tRiw2JVEiZkYnL0ZWUSV0cnVlRicvRjRRJ2l0YWxpY0YnLUZONiQtRiM2JC1GLDYlUSJSRidGam5GXG9GM0YzLUYwNi1RKCZtaW51cztGJ0YzRjZGOUY7Rj1GP0ZBRkMvRkZRLDAuMjIyMjIyMmVtRicvRklGaW8tRiw2JVEiVEYnRmpuRlxvRjNGMy1GIzYlLUYsNiVRJyYjOTU2O0YnRlVGM0ZqbkZcby8lLmxpbmV0aGlja25lc3NHUSIxRicvJStkZW5vbWFsaWduR1EnY2VudGVyRicvJSludW1hbGlnbkdGaHAvJSliZXZlbGxlZEdGOEZXLUYsNiNRJ2BDX19KYEYnRjM=">LUklbXJvd0c2Iy9JK21vZHVsZW5hbWVHNiJJLFR5cGVzZXR0aW5nR0koX3N5c2xpYkdGJzYoLUkjbWlHRiQ2I1EnYENfX0FgRictSSNtb0dGJDYtUSI9RicvJSxtYXRodmFyaWFudEdRJ25vcm1hbEYnLyUmZmVuY2VHUSZmYWxzZUYnLyUqc2VwYXJhdG9yR0Y4LyUpc3RyZXRjaHlHRjgvJSpzeW1tZXRyaWNHRjgvJShsYXJnZW9wR0Y4LyUubW92YWJsZWxpbWl0c0dGOC8lJ2FjY2VudEdGOC8lJ2xzcGFjZUdRLDAuMjc3Nzc3OGVtRicvJSdyc3BhY2VHRkctSSZtZnJhY0dGJDYoLUkobWZlbmNlZEdGJDYkLUYjNiktRiw2JVEnJiM5NDc7RicvJSdpdGFsaWNHRjhGMy1GMDYtUScmc2RvdDtGJ0YzRjZGOUY7Rj1GP0ZBRkMvRkZRJjAuMGVtRicvRklGZW4tRiw2JVEiZkYnL0ZWUSV0cnVlRicvRjRRJ2l0YWxpY0YnLUZONiQtRiM2JC1GLDYlUSJSRidGam5GXG9GM0YzLUYwNi1RKCZtaW51cztGJ0YzRjZGOUY7Rj1GP0ZBRkMvRkZRLDAuMjIyMjIyMmVtRicvRklGaW8tRiw2JVEiVEYnRmpuRlxvRjNGMy1GIzYlLUYsNiVRJyYjOTU2O0YnRlVGM0ZqbkZcby8lLmxpbmV0aGlja25lc3NHUSIxRicvJStkZW5vbWFsaWduR1EnY2VudGVyRicvJSludW1hbGlnbkdGaHAvJSliZXZlbGxlZEdGOEZXLUYsNiNRJ2BDX19KYEYnRjM=</Equation>, to eliminate <Equation executable="false" style="2D Math" input-equation="" display="LUklbXJvd0c2Iy9JK21vZHVsZW5hbWVHNiJJLFR5cGVzZXR0aW5nR0koX3N5c2xpYkdGJzYkLUkjbWlHRiQ2I1EnYENfX0FgRicvJSxtYXRodmFyaWFudEdRJ25vcm1hbEYn">LUklbXJvd0c2Iy9JK21vZHVsZW5hbWVHNiJJLFR5cGVzZXR0aW5nR0koX3N5c2xpYkdGJzYkLUkjbWlHRiQ2I1EnYENfX0FgRicvJSxtYXRodmFyaWFudEdRJ25vcm1hbEYn</Equation> from the left-0hand side of this inequality. This leads to:
</Text-field>
</Input>
</Group></Presentation-Block><Presentation-Block>
<Group view="presentation" hide-input="false" hide-output="true" inline-output="false" labelreference="L4327" drawlabel="true" redirect-target="L4302">
<Input>
<Text-field prompt="&gt; " style="Maple Input" layout="Normal"><Equation executable="true" style="2D Input" input-equation="dCJdmu1 := gamma*f(R)+mu+(gamma*f(R)+beta*f(R)-T+mu)*(gamma*f(R)-T)/mu-T*(gamma*f(R)-T)^2/mu^2" display="LUklbXJvd0c2Iy9JK21vZHVsZW5hbWVHNiJJLFR5cGVzZXR0aW5nR0koX3N5c2xpYkdGJzYqLUkjbWlHRiQ2JVEoZENKZG11MUYnLyUnaXRhbGljR1EldHJ1ZUYnLyUsbWF0aHZhcmlhbnRHUSdpdGFsaWNGJy1JI21vR0YkNi1RIn5GJy9GM1Enbm9ybWFsRicvJSZmZW5jZUdRJmZhbHNlRicvJSpzZXBhcmF0b3JHRj0vJSlzdHJldGNoeUdGPS8lKnN5bW1ldHJpY0dGPS8lKGxhcmdlb3BHRj0vJS5tb3ZhYmxlbGltaXRzR0Y9LyUnYWNjZW50R0Y9LyUnbHNwYWNlR1EmMC4wZW1GJy8lJ3JzcGFjZUdGTC1GNjYtUSomY29sb25lcTtGJ0Y5RjtGPkZARkJGREZGRkgvRktRLDAuMjc3Nzc3OGVtRicvRk5GU0Y1LUkobWZlbmNlZEdGJDYkLUYjNiwtRlY2JC1GIzYpLUYsNiVRKCZnYW1tYTtGJy9GMEY9RjktRjY2LVEnJnNkb3Q7RidGOUY7Rj5GQEZCRkRGRkZIRkpGTS1GLDYlUSJmRidGL0YyLUZWNiQtRiM2JC1GLDYlUSJSRidGL0YyRjlGOS1GNjYtUSIrRidGOUY7Rj5GQEZCRkRGRkZIL0ZLUSwwLjIyMjIyMjJlbUYnL0ZORl1wLUYsNiVRJSZtdTtGJ0Zbb0Y5RjlGOUZpby1GVjYkLUYjNiZGWkZpby1GVjYkLUYjNiktRiw2JVEnJmJldGE7RidGW29GOUZcb0Zfb0Ziby1GNjYtUSgmbWludXM7RidGOUY7Rj5GQEZCRkRGRkZIRlxwRl5wLUYsNiVRIlRGJ0YvRjJGOUY5RjlGOUZcby1JJm1mcmFjR0YkNigtRlY2JC1GIzYrRmhuRlxvRl9vLUZWNiQtRiM2JkZmby8lK2V4ZWN1dGFibGVHRj0vJTBmb250X3N0eWxlX25hbWVHUSgyRH5NYXRoRidGOUY5Rl1xRmBxRl5yRmByRjlGOS1GIzYmLUYsNiVRJyYjOTU2O0YnRltvRjlGXnJGYHJGOS8lLmxpbmV0aGlja25lc3NHUSIxRicvJStkZW5vbWFsaWduR1EnY2VudGVyRicvJSludW1hbGlnbkdGXXMvJSliZXZlbGxlZEdGPUZdcUZgcUZcby1GZHE2KC1GIzYkLUklbXN1cEdGJDYlRmZxLUYjNiUtSSNtbkdGJDYkUSIyRidGOUYvRjIvJTFzdXBlcnNjcmlwdHNoaWZ0R1EiMEYnRjktRiM2Ji1GZ3M2JUZlckZpc0ZfdEZeckZgckY5RmhyRltzRl5zRmBzRjlGOS1GLDYjUSFGJ0ZeckY5">PkkoZENKZG11MUc2IiwqKiZJJmdhbW1hRyUqcHJvdGVjdGVkRyIiIi1JImZHRiQ2I0kiUkdGJEYpRilJI211R0YkRikqKCwqRiZGKSomSSViZXRhR0YkRilGKkYpRilJIlRHRiQhIiJGLkYpRiksJkYmRilGM0Y0RilGLkY0RikqKEYzRilGNSIiI0YuISIjRjQ=</Equation></Text-field>
</Input>
<Output>
<Text-field superscript="false" placeholder="false" executable="false" selection-placeholder="false" italic="false" size="12" bold="false" subscript="false" family="Times New Roman" opaque="false" underline="false" background="[255,255,255]" readonly="false" foreground="[0,0,0]" alignment="centred" firstindent="0" spacebelow="0" leftmargin="0" linespacing="0.0" initial="0" linebreak="space" rightmargin="0" bulletsuffix="" spaceabove="0" bullet="none" pagebreak-before="false"><Equation executable="false" style="2D Output" display="LUkjbWlHNiMvSSttb2R1bGVuYW1lRzYiSSxUeXBlc2V0dGluZ0dJKF9zeXNsaWJHRic2JVE1b3V0cHV0fnJlZGlyZWN0ZWQuLi5GJy8lJ2l0YWxpY0dRJXRydWVGJy8lLG1hdGh2YXJpYW50R1EnaXRhbGljRic=">LUkjbWlHNiMvSSttb2R1bGVuYW1lRzYiSSxUeXBlc2V0dGluZ0dJKF9zeXNsaWJHRic2JVE1b3V0cHV0fnJlZGlyZWN0ZWQuLi5GJy8lJ2l0YWxpY0dRJXRydWVGJy8lLG1hdGh2YXJpYW50R1EnaXRhbGljRic=</Equation></Text-field>
</Output>
</Group>
<Group view="presentation" hide-input="true" hide-output="false" inline-output="false" labelreference="L4302" drawlabel="true" redirect-source="L4327">
<Input>
<Text-field prompt="&gt; " style="Maple Input" layout="Normal">print(<Label label="L4327" view="label" executable="true"></Label>); # input placeholder</Text-field>
</Input>
<Output>
<Text-field style="2D Output" layout="Maple Output"><Equation executable="false" style="2D Output" display="LUklbXJvd0c2Iy9JK21vZHVsZW5hbWVHNiJJLFR5cGVzZXR0aW5nR0koX3N5c2xpYkdGJzYqLUYjNiYtSSNtaUdGJDYlUScmIzk0NztGJy8lJ2l0YWxpY0dRJmZhbHNlRicvJSxtYXRodmFyaWFudEdRJ25vcm1hbEYnLUkjbW9HRiQ2LVExJkludmlzaWJsZVRpbWVzO0YnRjQvJSZmZW5jZUdGMy8lKnNlcGFyYXRvckdGMy8lKXN0cmV0Y2h5R0YzLyUqc3ltbWV0cmljR0YzLyUobGFyZ2VvcEdGMy8lLm1vdmFibGVsaW1pdHNHRjMvJSdhY2NlbnRHRjMvJSdsc3BhY2VHUSYwLjBlbUYnLyUncnNwYWNlR0ZLLUYjNigtRi42JVEiZkYnL0YyUSV0cnVlRicvRjVRJ2l0YWxpY0YnLUY4Ni1RMCZBcHBseUZ1bmN0aW9uO0YnRjRGO0Y9Rj9GQUZDRkVGR0ZJRkwtSShtZmVuY2VkR0YkNiQtRiM2Ji1GLjYlUSJSRidGU0ZVLyUrZm9yZWdyb3VuZEdRKFswLDAsMF1GJy8lKXJlYWRvbmx5R0YzRjRGNEZcb0Zfb0Y0RjQtRjg2LVEiK0YnRjRGO0Y9Rj9GQUZDRkVGRy9GSlEsMC4yMjIyMjIyZW1GJy9GTUZlby1GLjYlUScmIzk1NjtGJ0YxRjRGYW8tSSZtZnJhY0dGJDYoLUYjNigtRmVuNiQtRiM2KkYrRmFvLUYjNiYtRi42JVEnJiM5NDY7RidGMUY0RjdGTkY0LUY4Ni1RKCZtaW51cztGJ0Y0RjtGPUY/RkFGQ0ZFRkdGZG9GZm8tRi42JVEiVEYnRlNGVUZhb0Znb0Y0RjRGNy1GZW42JC1GIzYmRitGaHBGW3FGNEY0RlxvRl9vRjQtRiM2JkZnb0Zcb0Zfb0Y0LyUubGluZXRoaWNrbmVzc0dRIjFGJy8lK2Rlbm9tYWxpZ25HUSdjZW50ZXJGJy8lKW51bWFsaWduR0ZpcS8lKWJldmVsbGVkR0YzRmhwLUZbcDYoLUYjNihGW3FGNy1JJW1zdXBHRiQ2JUZecS1JI21uR0YkNiRRIjJGJ0Y0LyUxc3VwZXJzY3JpcHRzaGlmdEdRIjBGJ0Zcb0Zfb0Y0LUYjNiYtRmNyNiVGZ29GZXJGaXJGXG9GX29GNEZkcUZncUZqcUZcckY0">LCoqJkkmZ2FtbWFHJSpwcm90ZWN0ZWRHIiIiLUkiZkc2IjYjSSJSR0YpRiZGJkkjbXVHRilGJiooLCpGI0YmKiZJJWJldGFHRilGJkYnRiZGJkkiVEdGKSEiIkYsRiZGJiwmRiNGJkYxRjJGJkYsRjJGJiooRjFGJkYzIiIjRiwhIiNGMg==</Equation></Text-field>
</Output>
</Group></Presentation-Block><Presentation-Block>
<Group view="presentation" hide-input="false" hide-output="true" inline-output="false" labelreference="L4301" drawlabel="true" redirect-target="L4300">
<Input>
<Text-field prompt="&gt; " style="Maple Input" layout="Normal"><Equation executable="true" style="2D Input" input-equation="simplify(dCJdmu+dCJdmu1*C__J^2*(diff(f(R), R)), {C__A = (gamma*f(R)-T)*C__J/mu});" display="LUklbXJvd0c2Iy9JK21vZHVsZW5hbWVHNiJJLFR5cGVzZXR0aW5nR0koX3N5c2xpYkdGJzYnLUkjbWlHRiQ2JVEpc2ltcGxpZnlGJy8lJ2l0YWxpY0dRJXRydWVGJy8lLG1hdGh2YXJpYW50R1EnaXRhbGljRictSShtZmVuY2VkR0YkNiQtRiM2LC1GLDYlUSdkQ0pkbXVGJ0YvRjItSSNtb0dGJDYtUSIrRicvRjNRJ25vcm1hbEYnLyUmZmVuY2VHUSZmYWxzZUYnLyUqc2VwYXJhdG9yR0ZFLyUpc3RyZXRjaHlHRkUvJSpzeW1tZXRyaWNHRkUvJShsYXJnZW9wR0ZFLyUubW92YWJsZWxpbWl0c0dGRS8lJ2FjY2VudEdGRS8lJ2xzcGFjZUdRLDAuMjIyMjIyMmVtRicvJSdyc3BhY2VHRlQtRiw2JVEoZENKZG11MUYnRi9GMi1GPjYtUScmc2RvdDtGJ0ZBRkNGRkZIRkpGTEZORlAvRlNRJjAuMGVtRicvRlZGaG4tSSVtc3VwR0YkNiUtRiw2I1EnYENfX0pgRictRiM2JS1JI21uR0YkNiRRIjJGJ0ZBRi9GMi8lMXN1cGVyc2NyaXB0c2hpZnRHUSIwRidGWi1GNjYkLUYjNiotSSZtZnJhY0dGJDYoLUYjNigtRj42LVEwJkRpZmZlcmVudGlhbEQ7RidGQUZDRkZGSEZKRkxGTkZQRmduRmluLyUrZm9yZWdyb3VuZEdRKlswLDAsMjU1XUYnLyUrZXhlY3V0YWJsZUdGRS8lKXJlYWRvbmx5R0YxLyUwZm9udF9zdHlsZV9uYW1lR1EqMkR+T3V0cHV0RidGQS1GIzYoLUYjNilGYnAtRiw2JVEiUkYnRi9GMkZlcEZocEZqcEZccUZBRmVwRmhwRmpwRlxxRkEvJS5saW5ldGhpY2tuZXNzR1EiMUYnLyUrZGVub21hbGlnbkdRJ2NlbnRlckYnLyUpbnVtYWxpZ25HRltyLyUpYmV2ZWxsZWRHRkUtRj42LVExJkludmlzaWJsZVRpbWVzO0YnRkFGQ0ZGRkhGSkZMRk5GUEZnbkZpbi1GIzYqLUYsNiVRImZGJ0YvRjItRj42LVEwJkFwcGx5RnVuY3Rpb247RidGQUZDRkZGSEZKRkxGTkZQRmduRmluLUY2NiQtRiM2KEZjcUZlcEZocEZqcEZccUZBRkFGZXBGaHBGanBGXHFGQUZlcEZocEZqcEZccUZBRkEtRj42LVEiLEYnRkFGQy9GR0YxRkhGSkZMRk5GUEZnbi9GVlEsMC4zMzMzMzMzZW1GJy1GNjYmLUYjNiYtRiw2I1EhRictRiM2Ki1GLDYjUSdgQ19fQWBGJy1GPjYtUSI9RidGQUZDRkZGSEZKRkxGTkZQL0ZTUSwwLjI3Nzc3NzhlbUYnL0ZWRmV0LUZecDYoLUY2NiQtRiM2Ky1GLDYlUScmIzk0NztGJy9GMEZFRkFGWkZlci1GNjYkLUYjNiZGY3FGaHAvRl1xUSgyRH5NYXRoRidGQUZBLUY+Ni1RKCZtaW51cztGJ0ZBRkNGRkZIRkpGTEZORlBGUkZVLUYsNiVRIlRGJ0YvRjJGaHBGZXVGQUZBLUYjNictRiw2JVEnJiM5NTY7RidGYHVGQUYvRmhwRmV1RjJGZnFGaXFGXHJGXnJGWkZdb0ZocEZldUZBRmlzRkFGQS8lJW9wZW5HUSJ8ZnJGJy8lJmNsb3NlR1EifGhyRidGQUZBLUY+Ni1RIjtGJ0ZBRkNGYnNGSEZKRkxGTkZQRmduRmZ0RmhwRkE=">QyQtSSlzaW1wbGlmeUc2JCUqcHJvdGVjdGVkR0koX3N5c2xpYkc2IjYkLCZJJ2RDSmRtdUdGKCIiIiooSShkQ0pkbXUxR0YoRixJJUNfX0pHRigiIiMtSSVkaWZmR0YmNiQtSSJmR0YoNiNJIlJHRihGN0YsRiw8Iy9JJUNfX0FHRigqKCwmKiZJJmdhbW1hR0YmRixGNEYsRixJIlRHRighIiJGLEYvRixJI211R0YoRkBGLA==</Equation></Text-field>
</Input>
<Output>
<Text-field superscript="false" placeholder="false" executable="false" selection-placeholder="false" italic="false" size="12" bold="false" subscript="false" family="Times New Roman" opaque="false" underline="false" background="[255,255,255]" readonly="false" foreground="[0,0,0]" alignment="centred" firstindent="0" spacebelow="0" leftmargin="0" linespacing="0.0" initial="0" linebreak="space" rightmargin="0" bulletsuffix="" spaceabove="0" bullet="none" pagebreak-before="false"><Equation executable="false" style="2D Output" display="LUkjbWlHNiMvSSttb2R1bGVuYW1lRzYiSSxUeXBlc2V0dGluZ0dJKF9zeXNsaWJHRic2JVE1b3V0cHV0fnJlZGlyZWN0ZWQuLi5GJy8lJ2l0YWxpY0dRJXRydWVGJy8lLG1hdGh2YXJpYW50R1EnaXRhbGljRic=">LUkjbWlHNiMvSSttb2R1bGVuYW1lRzYiSSxUeXBlc2V0dGluZ0dJKF9zeXNsaWJHRic2JVE1b3V0cHV0fnJlZGlyZWN0ZWQuLi5GJy8lJ2l0YWxpY0dRJXRydWVGJy8lLG1hdGh2YXJpYW50R1EnaXRhbGljRic=</Equation></Text-field>
</Output>
</Group>
<Group view="presentation" hide-input="true" hide-output="false" inline-output="false" labelreference="L4300" drawlabel="true" redirect-source="L4301">
<Input>
<Text-field prompt="&gt; " style="Maple Input" layout="Normal">print(<Label label="L4301" view="label" executable="true"></Label>); # input placeholder</Text-field>
</Input>
<Output>
<Text-field style="2D Output" layout="Maple Output"><Equation executable="false" style="2D Output">IiIh</Equation></Text-field>
</Output>
</Group></Presentation-Block><Presentation-Block>
<Group view="presentation" hide-input="false" hide-output="true" inline-output="false" labelreference="L4304" drawlabel="true">
<Input>
<Text-field style="Text" layout="Normal">Therefore, juvenile density is increasing with mortality as long as the following inequality holds:
</Text-field>
</Input>
</Group></Presentation-Block><Presentation-Block>
<Group view="presentation" hide-input="false" hide-output="true" inline-output="false" labelreference="L4310" drawlabel="true" redirect-target="L4307">
<Input>
<Text-field prompt="&gt; " style="Maple Input" layout="Normal"><Equation executable="true" style="2D Input" input-equation="dCJdmu1 &lt; 0;" display="LUklbXJvd0c2Iy9JK21vZHVsZW5hbWVHNiJJLFR5cGVzZXR0aW5nR0koX3N5c2xpYkdGJzYpLUkjbW9HRiQ2LVEifkYnLyUsbWF0aHZhcmlhbnRHUSdub3JtYWxGJy8lJmZlbmNlR1EmZmFsc2VGJy8lKnNlcGFyYXRvckdGNC8lKXN0cmV0Y2h5R0Y0LyUqc3ltbWV0cmljR0Y0LyUobGFyZ2VvcEdGNC8lLm1vdmFibGVsaW1pdHNHRjQvJSdhY2NlbnRHRjQvJSdsc3BhY2VHUSYwLjBlbUYnLyUncnNwYWNlR0ZDLUkjbWlHRiQ2JVEoZENKZG11MUYnLyUnaXRhbGljR1EldHJ1ZUYnL0YwUSdpdGFsaWNGJy1GLDYtUSI8RidGL0YyRjVGN0Y5RjtGPUY/L0ZCUSwwLjI3Nzc3NzhlbUYnL0ZFRlMtSSNtbkdGJDYkUSIwRidGLy1GLDYtUSI7RidGL0YyL0Y2RkxGN0Y5RjtGPUY/RkFGVC8lK2V4ZWN1dGFibGVHRjRGLw==">QyQySShkQ0pkbXUxRzYiIiIhIiIi</Equation></Text-field>
</Input>
<Output>
<Text-field superscript="false" placeholder="false" executable="false" selection-placeholder="false" italic="false" size="12" bold="false" subscript="false" family="Times New Roman" opaque="false" underline="false" background="[255,255,255]" readonly="false" foreground="[0,0,0]" alignment="centred" firstindent="0" spacebelow="0" leftmargin="0" linespacing="0.0" initial="0" linebreak="space" rightmargin="0" bulletsuffix="" spaceabove="0" bullet="none" pagebreak-before="false"><Equation executable="false" style="2D Output" display="LUkjbWlHNiMvSSttb2R1bGVuYW1lRzYiSSxUeXBlc2V0dGluZ0dJKF9zeXNsaWJHRic2JVE1b3V0cHV0fnJlZGlyZWN0ZWQuLi5GJy8lJ2l0YWxpY0dRJXRydWVGJy8lLG1hdGh2YXJpYW50R1EnaXRhbGljRic=">LUkjbWlHNiMvSSttb2R1bGVuYW1lRzYiSSxUeXBlc2V0dGluZ0dJKF9zeXNsaWJHRic2JVE1b3V0cHV0fnJlZGlyZWN0ZWQuLi5GJy8lJ2l0YWxpY0dRJXRydWVGJy8lLG1hdGh2YXJpYW50R1EnaXRhbGljRic=</Equation></Text-field>
</Output>
</Group>
<Group view="presentation" hide-input="true" hide-output="false" inline-output="false" labelreference="L4307" drawlabel="true" redirect-source="L4310">
<Input>
<Text-field prompt="&gt; " style="Maple Input" layout="Normal">print(<Label label="L4310" view="label" executable="true"></Label>); # input placeholder</Text-field>
</Input>
<Output>
<Text-field style="2D Output" layout="Maple Output"><Equation executable="false" style="2D Output" display="LUklbXJvd0c2Iy9JK21vZHVsZW5hbWVHNiJJLFR5cGVzZXR0aW5nR0koX3N5c2xpYkdGJzYoLUYjNiotRiM2Ji1JI21pR0YkNiVRJyYjOTQ3O0YnLyUnaXRhbGljR1EmZmFsc2VGJy8lLG1hdGh2YXJpYW50R1Enbm9ybWFsRictSSNtb0dGJDYtUTEmSW52aXNpYmxlVGltZXM7RidGNi8lJmZlbmNlR0Y1LyUqc2VwYXJhdG9yR0Y1LyUpc3RyZXRjaHlHRjUvJSpzeW1tZXRyaWNHRjUvJShsYXJnZW9wR0Y1LyUubW92YWJsZWxpbWl0c0dGNS8lJ2FjY2VudEdGNS8lJ2xzcGFjZUdRJjAuMGVtRicvJSdyc3BhY2VHRk0tRiM2KC1GMDYlUSJmRicvRjRRJXRydWVGJy9GN1EnaXRhbGljRictRjo2LVEwJkFwcGx5RnVuY3Rpb247RidGNkY9Rj9GQUZDRkVGR0ZJRktGTi1JKG1mZW5jZWRHRiQ2JC1GIzYmLUYwNiVRIlJGJ0ZVRlcvJStmb3JlZ3JvdW5kR1EoWzAsMCwwXUYnLyUpcmVhZG9ubHlHRjVGNkY2Rl5vRmFvRjZGNi1GOjYtUSIrRidGNkY9Rj9GQUZDRkVGR0ZJL0ZMUSwwLjIyMjIyMjJlbUYnL0ZPRmdvLUYwNiVRJyYjOTU2O0YnRjNGNkZjby1JJm1mcmFjR0YkNigtRiM2KC1GZ242JC1GIzYqRi1GY28tRiM2Ji1GMDYlUScmIzk0NjtGJ0YzRjZGOUZQRjYtRjo2LVEoJm1pbnVzO0YnRjZGPUY/RkFGQ0ZFRkdGSUZmb0Zoby1GMDYlUSJURidGVUZXRmNvRmlvRjZGNkY5LUZnbjYkLUYjNiZGLUZqcEZdcUY2RjZGXm9GYW9GNi1GIzYmRmlvRl5vRmFvRjYvJS5saW5ldGhpY2tuZXNzR1EiMUYnLyUrZGVub21hbGlnbkdRJ2NlbnRlckYnLyUpbnVtYWxpZ25HRltyLyUpYmV2ZWxsZWRHRjVGanAtRl1wNigtRiM2KEZdcUY5LUklbXN1cEdGJDYlRmBxLUkjbW5HRiQ2JFEiMkYnRjYvJTFzdXBlcnNjcmlwdHNoaWZ0R1EiMEYnRl5vRmFvRjYtRiM2Ji1GZXI2JUZpb0ZnckZbc0Zeb0Zhb0Y2RmZxRmlxRlxyRl5yRjYtRjo2LVEiPEYnRjZGPUY/RkFGQ0ZFRkdGSS9GTFEsMC4yNzc3Nzc4ZW1GJy9GT0Zmcy1GaHI2JEZdc0Y2Rl5vRmFvRjY=">MiwqKiZJJmdhbW1hRyUqcHJvdGVjdGVkRyIiIi1JImZHNiI2I0kiUkdGKkYnRidJI211R0YqRicqKCwqRiRGJyomSSViZXRhR0YqRidGKEYnRidJIlRHRiohIiJGLUYnRicsJkYkRidGMkYzRidGLUYzRicqKEYyRidGNCIiI0YtISIjRjMiIiE=</Equation></Text-field>
</Output>
</Group></Presentation-Block><Presentation-Block>
<Group view="presentation" hide-input="false" hide-output="true" inline-output="false" labelreference="L4305" drawlabel="true">
<Input>
<Text-field style="Text" layout="Normal">From the equilibrium condition it follows that <Equation executable="false" style="2D Math" input-equation="" display="LUklbXJvd0c2Iy9JK21vZHVsZW5hbWVHNiJJLFR5cGVzZXR0aW5nR0koX3N5c2xpYkdGJzYtLUkmbWZyYWNHRiQ2KC1GIzYpLUkobWZlbmNlZEdGJDYkLUYjNiktRiM2KS1JI21pR0YkNiVRJyZiZXRhO0YnLyUnaXRhbGljR1EmZmFsc2VGJy8lLG1hdGh2YXJpYW50R1Enbm9ybWFsRictSSNtb0dGJDYtUTEmSW52aXNpYmxlVGltZXM7RidGPi8lJmZlbmNlR0Y9LyUqc2VwYXJhdG9yR0Y9LyUpc3RyZXRjaHlHRj0vJSpzeW1tZXRyaWNHRj0vJShsYXJnZW9wR0Y9LyUubW92YWJsZWxpbWl0c0dGPS8lJ2FjY2VudEdGPS8lJ2xzcGFjZUdRJjAuMGVtRicvJSdyc3BhY2VHRlUtRiM2KS1GODYlUSJmRicvRjxRJXRydWVGJy9GP1EnaXRhbGljRictRkI2LVEwJkFwcGx5RnVuY3Rpb247RidGPkZFRkdGSUZLRk1GT0ZRRlNGVi1GMTYkLUYjNictRjg2JVEiUkYnRmduRmluLyUrZm9yZWdyb3VuZEdRKlswLDAsMjU1XUYnLyUpcmVhZG9ubHlHRmhuLyUwZm9udF9zdHlsZV9uYW1lR1EqMkR+T3V0cHV0RidGPkY+RmVvRmhvRmpvRj5GZW9GaG9Gam9GPi1GQjYtUSgmbWludXM7RidGPkZFRkdGSUZLRk1GT0ZRL0ZUUSwwLjIyMjIyMjJlbUYnL0ZXRmFwLUY4NiVRIlRGJ0ZnbkZpbkZlb0Zob0Zqb0Y+Rj5GQS1GMTYkLUYjNiktRiM2KS1GODYlUSgmZ2FtbWE7RidGO0Y+RkFGWEZlb0Zob0Zqb0Y+Rl1wRmNwRmVvRmhvRmpvRj5GPkZlb0Zob0Zqb0Y+LUYjNictRjg2JVElJm11O0YnRjtGPkZlb0Zob0Zqb0Y+LyUubGluZXRoaWNrbmVzc0dRIjFGJy8lK2Rlbm9tYWxpZ25HUSdjZW50ZXJGJy8lKW51bWFsaWduR0ZpcS8lKWJldmVsbGVkR0Y9LUZCNi1RIj1GJ0Y+RkVGR0ZJRktGTUZPRlEvRlRRLDAuMjc3Nzc3OGVtRicvRldGYnItRjg2JVEnJiM5NDc7RidGO0Y+LUZCNi1RIn5GJ0Y+RkVGR0ZJRktGTUZPRlFGU0ZWRlpGXm9GXXBGY3AtRkI2LVEiK0YnRj5GRUZHRklGS0ZNRk9GUUZgcEZicC1GODYlUScmIzk1NjtGJ0Y7Rj5GPg==">LUklbXJvd0c2Iy9JK21vZHVsZW5hbWVHNiJJLFR5cGVzZXR0aW5nR0koX3N5c2xpYkdGJzYtLUkmbWZyYWNHRiQ2KC1GIzYpLUkobWZlbmNlZEdGJDYkLUYjNiktRiM2KS1JI21pR0YkNiVRJyZiZXRhO0YnLyUnaXRhbGljR1EmZmFsc2VGJy8lLG1hdGh2YXJpYW50R1Enbm9ybWFsRictSSNtb0dGJDYtUTEmSW52aXNpYmxlVGltZXM7RidGPi8lJmZlbmNlR0Y9LyUqc2VwYXJhdG9yR0Y9LyUpc3RyZXRjaHlHRj0vJSpzeW1tZXRyaWNHRj0vJShsYXJnZW9wR0Y9LyUubW92YWJsZWxpbWl0c0dGPS8lJ2FjY2VudEdGPS8lJ2xzcGFjZUdRJjAuMGVtRicvJSdyc3BhY2VHRlUtRiM2KS1GODYlUSJmRicvRjxRJXRydWVGJy9GP1EnaXRhbGljRictRkI2LVEwJkFwcGx5RnVuY3Rpb247RidGPkZFRkdGSUZLRk1GT0ZRRlNGVi1GMTYkLUYjNictRjg2JVEiUkYnRmduRmluLyUrZm9yZWdyb3VuZEdRKlswLDAsMjU1XUYnLyUpcmVhZG9ubHlHRmhuLyUwZm9udF9zdHlsZV9uYW1lR1EqMkR+T3V0cHV0RidGPkY+RmVvRmhvRmpvRj5GZW9GaG9Gam9GPi1GQjYtUSgmbWludXM7RidGPkZFRkdGSUZLRk1GT0ZRL0ZUUSwwLjIyMjIyMjJlbUYnL0ZXRmFwLUY4NiVRIlRGJ0ZnbkZpbkZlb0Zob0Zqb0Y+Rj5GQS1GMTYkLUYjNiktRiM2KS1GODYlUSgmZ2FtbWE7RidGO0Y+RkFGWEZlb0Zob0Zqb0Y+Rl1wRmNwRmVvRmhvRmpvRj5GPkZlb0Zob0Zqb0Y+LUYjNictRjg2JVElJm11O0YnRjtGPkZlb0Zob0Zqb0Y+LyUubGluZXRoaWNrbmVzc0dRIjFGJy8lK2Rlbm9tYWxpZ25HUSdjZW50ZXJGJy8lKW51bWFsaWduR0ZpcS8lKWJldmVsbGVkR0Y9LUZCNi1RIj1GJ0Y+RkVGR0ZJRktGTUZPRlEvRlRRLDAuMjc3Nzc3OGVtRicvRldGYnItRjg2JVEnJiM5NDc7RidGO0Y+LUZCNi1RIn5GJ0Y+RkVGR0ZJRktGTUZPRlFGU0ZWRlpGXm9GXXBGY3AtRkI2LVEiK0YnRj5GRUZHRklGS0ZNRk9GUUZgcEZicC1GODYlUScmIzk1NjtGJ0Y7Rj5GPg==</Equation>, which allows simplification of the expression above to:
</Text-field>
</Input>
</Group></Presentation-Block><Presentation-Block>
<Group view="presentation" hide-input="false" hide-output="true" inline-output="false" labelreference="L4313" drawlabel="true" redirect-target="L4312">
<Input>
<Text-field prompt="&gt; " style="Maple Input" layout="Normal"><Equation executable="true" style="2D Input" input-equation="gamma*f(R)+2*mu-T*(gamma*f(R)-T)/(mu*(gamma*f(R)-T+mu))*(gamma*f(R)-T) &lt; 0" display="LUklbXJvd0c2Iy9JK21vZHVsZW5hbWVHNiJJLFR5cGVzZXR0aW5nR0koX3N5c2xpYkdGJzYuLUkjbWlHRiQ2I1EhRictRiM2Ji1JKG1mZW5jZWRHRiQ2JC1GIzYtLUYsNiVRKCZnYW1tYTtGJy8lJ2l0YWxpY0dRJmZhbHNlRicvJSxtYXRodmFyaWFudEdRJ25vcm1hbEYnLUkjbW9HRiQ2LVExJkludmlzaWJsZVRpbWVzO0YnRjwvJSZmZW5jZUdGOy8lKnNlcGFyYXRvckdGOy8lKXN0cmV0Y2h5R0Y7LyUqc3ltbWV0cmljR0Y7LyUobGFyZ2VvcEdGOy8lLm1vdmFibGVsaW1pdHNHRjsvJSdhY2NlbnRHRjsvJSdsc3BhY2VHUSYwLjBlbUYnLyUncnNwYWNlR0ZTLUYsNiVRImZGJy9GOlEldHJ1ZUYnL0Y9USdpdGFsaWNGJy1GMjYkLUYjNigtRiw2JVEiUkYnRllGZW4vJStmb3JlZ3JvdW5kR1EqWzAsMCwyNTVdRicvJStleGVjdXRhYmxlR0Y7LyUpcmVhZG9ubHlHRlovJTBmb250X3N0eWxlX25hbWVHUSoyRH5PdXRwdXRGJ0Y8RjwtRkA2LVEiK0YnRjxGQ0ZFRkdGSUZLRk1GTy9GUlEsMC4yMjIyMjIyZW1GJy9GVUZccC1JI21uR0YkNiRRIjJGJ0Y8LUZANi1RJyZzZG90O0YnRjxGQ0ZFRkdGSUZLRk1GT0ZRRlQtRkA2LVEifkYnRjxGQ0ZFRkdGSUZLRk1GT0ZRRlQtRiw2JVEnJiM5NTY7RidGOUY8RmFvRjxGPEYrRmFvRjwtRkA2LVEqJnVtaW51czA7RidGPEZDRkVGR0ZJRktGTUZPRltwRl1wLUkmbWZyYWNHRiQ2KC1GLDYlUSJURidGWUZlbi1GIzYlRmhwRllGZW4vJS5saW5ldGhpY2tuZXNzR1EiMUYnLyUrZGVub21hbGlnbkdRJ2NlbnRlckYnLyUpbnVtYWxpZ25HRltyLyUpYmV2ZWxsZWRHRjtGYnAtRjI2JC1GIzYlLUZfcTYoLUYjNiQtRjI2JC1GIzYnRistRiM2J0Y2Rj8tRiM2JkZWLUZANi1RMCZBcHBseUZ1bmN0aW9uO0YnRjxGQ0ZFRkdGSUZLRk1GT0ZRRlQtRjI2JC1GIzYkRltvRjxGPEY8RitGPC1GQDYtUSgmbWludXM7RidGPEZDRkVGR0ZJRktGTUZPRltwRl1wRmFxRjxGPEY8LUYjNiUtRjI2JC1GIzYrRjZGZXBGVkZjc0Znc0ZhcUZoby1GLDYlUSUmbXU7RidGOUY8RjxGPEZZRmVuRmZxRmlxRlxyRl5yRmFvRjxGPEZicEZoci1GQDYtUSI8RidGPEZDRkVGR0ZJRktGTUZPL0ZSUSwwLjI3Nzc3NzhlbUYnL0ZVRmd0LUZfcDYkUSIwRidGPEZhb0Y8">MiwoKiZJJmdhbW1hRyUqcHJvdGVjdGVkRyIiIi1JImZHNiI2I0kiUkdGKkYnRidJI211R0YqIiIjLUkiKkdGJjYkKipJIlRHRipGJ0YtISIiLCZGJEYnRjNGNEYnLChGJEYnRjNGNEYtRidGNEY1RjQiIiE=</Equation></Text-field>
</Input>
<Output>
<Text-field superscript="false" placeholder="false" executable="false" selection-placeholder="false" italic="false" size="12" bold="false" subscript="false" family="Times New Roman" opaque="false" underline="false" background="[255,255,255]" readonly="false" foreground="[0,0,0]" alignment="centred" firstindent="0" spacebelow="0" leftmargin="0" linespacing="0.0" initial="0" linebreak="space" rightmargin="0" bulletsuffix="" spaceabove="0" bullet="none" pagebreak-before="false"><Equation executable="false" style="2D Output" display="LUkjbWlHNiMvSSttb2R1bGVuYW1lRzYiSSxUeXBlc2V0dGluZ0dJKF9zeXNsaWJHRic2JVE1b3V0cHV0fnJlZGlyZWN0ZWQuLi5GJy8lJ2l0YWxpY0dRJXRydWVGJy8lLG1hdGh2YXJpYW50R1EnaXRhbGljRic=">LUkjbWlHNiMvSSttb2R1bGVuYW1lRzYiSSxUeXBlc2V0dGluZ0dJKF9zeXNsaWJHRic2JVE1b3V0cHV0fnJlZGlyZWN0ZWQuLi5GJy8lJ2l0YWxpY0dRJXRydWVGJy8lLG1hdGh2YXJpYW50R1EnaXRhbGljRic=</Equation></Text-field>
</Output>
</Group>
<Group view="presentation" hide-input="true" hide-output="false" inline-output="false" labelreference="L4312" drawlabel="true" redirect-source="L4313">
<Input>
<Text-field prompt="&gt; " style="Maple Input" layout="Normal">print(<Label label="L4313" view="label" executable="true"></Label>); # input placeholder</Text-field>
</Input>
<Output>
<Text-field style="2D Output" layout="Maple Output"><Equation executable="false" style="2D Output" display="LUklbXJvd0c2Iy9JK21vZHVsZW5hbWVHNiJJLFR5cGVzZXR0aW5nR0koX3N5c2xpYkdGJzYoLUYjNigtRiM2Ji1JI21pR0YkNiVRJyYjOTQ3O0YnLyUnaXRhbGljR1EmZmFsc2VGJy8lLG1hdGh2YXJpYW50R1Enbm9ybWFsRictSSNtb0dGJDYtUTEmSW52aXNpYmxlVGltZXM7RidGNi8lJmZlbmNlR0Y1LyUqc2VwYXJhdG9yR0Y1LyUpc3RyZXRjaHlHRjUvJSpzeW1tZXRyaWNHRjUvJShsYXJnZW9wR0Y1LyUubW92YWJsZWxpbWl0c0dGNS8lJ2FjY2VudEdGNS8lJ2xzcGFjZUdRJjAuMGVtRicvJSdyc3BhY2VHRk0tRiM2KC1GMDYlUSJmRicvRjRRJXRydWVGJy9GN1EnaXRhbGljRictRjo2LVEwJkFwcGx5RnVuY3Rpb247RidGNkY9Rj9GQUZDRkVGR0ZJRktGTi1JKG1mZW5jZWRHRiQ2JC1GIzYmLUYwNiVRIlJGJ0ZVRlcvJStmb3JlZ3JvdW5kR1EoWzAsMCwwXUYnLyUpcmVhZG9ubHlHRjVGNkY2Rl5vRmFvRjZGNi1GOjYtUSIrRidGNkY9Rj9GQUZDRkVGR0ZJL0ZMUSwwLjIyMjIyMjJlbUYnL0ZPRmdvLUYjNiYtSSNtbkdGJDYkUSIyRidGNkY5LUYwNiVRJyYjOTU2O0YnRjNGNkY2LUY6Ni1RKCZtaW51cztGJ0Y2Rj1GP0ZBRkNGRUZHRklGZm9GaG8tSSZtZnJhY0dGJDYoLUYjNigtRjA2JVEiVEYnRlVGV0Y5LUklbXN1cEdGJDYlLUZnbjYkLUYjNiZGLUZicEZqcEY2RjZGW3AvJTFzdXBlcnNjcmlwdHNoaWZ0R1EiMEYnRl5vRmFvRjYtRiM2KEZfcEY5LUZnbjYkLUYjNihGLUZicEZqcEZjb0ZfcEY2RjZGXm9GYW9GNi8lLmxpbmV0aGlja25lc3NHUSIxRicvJStkZW5vbWFsaWduR1EnY2VudGVyRicvJSludW1hbGlnbkdGYnIvJSliZXZlbGxlZEdGNUY2LUY6Ni1RIjxGJ0Y2Rj1GP0ZBRkNGRUZHRkkvRkxRLDAuMjc3Nzc3OGVtRicvRk9GW3MtRlxwNiRGZnFGNkZeb0Zhb0Y2">MiwoKiZJJmdhbW1hRyUqcHJvdGVjdGVkRyIiIi1JImZHNiI2I0kiUkdGKkYnRidJI211R0YqIiIjKipJIlRHRipGJ0YtISIiLCZGJEYnRjBGMUYuLChGJEYnRjBGMUYtRidGMUYxIiIh</Equation></Text-field>
</Output>
</Group></Presentation-Block><Presentation-Block>
<Group view="presentation" hide-input="false" hide-output="true" inline-output="false" labelreference="L4311" drawlabel="true" redirect-target="L4318">
<Input>
<Text-field prompt="&gt; " style="Maple Input" layout="Normal"><Equation executable="true" style="2D Input" input-equation="simplify(lhs(%)-mu*dCJdmu1/(gamma*f(R)-T+mu), {(beta*f(R)-T)*(gamma*f(R)-T)/mu = gamma*f(R)-T+mu})" display="LUklbXJvd0c2Iy9JK21vZHVsZW5hbWVHNiJJLFR5cGVzZXR0aW5nR0koX3N5c2xpYkdGJzYmLUkjbWlHRiQ2JVEpc2ltcGxpZnlGJy8lJ2l0YWxpY0dRJXRydWVGJy8lLG1hdGh2YXJpYW50R1EnaXRhbGljRictSShtZmVuY2VkR0YkNiQtRiM2LC1GLDYlUSRsaHNGJ0YvRjItRjY2JC1GIzYlLUYsNiVRIiVGJ0YvRjIvJStleGVjdXRhYmxlR1EmZmFsc2VGJy9GM1Enbm9ybWFsRidGRy1JI21vR0YkNi1RKCZtaW51cztGJ0ZHLyUmZmVuY2VHRkYvJSpzZXBhcmF0b3JHRkYvJSlzdHJldGNoeUdGRi8lKnN5bW1ldHJpY0dGRi8lKGxhcmdlb3BHRkYvJS5tb3ZhYmxlbGltaXRzR0ZGLyUnYWNjZW50R0ZGLyUnbHNwYWNlR1EsMC4yMjIyMjIyZW1GJy8lJ3JzcGFjZUdGZ24tSSZtZnJhY0dGJDYoLUYsNiVRJyYjOTU2O0YnL0YwRkZGRy1GIzYmLUY2NiQtRiM2Ky1GLDYlUSgmZ2FtbWE7RidGYG9GRy1GSjYtUSJ+RidGR0ZNRk9GUUZTRlVGV0ZZL0ZmblEmMC4wZW1GJy9GaW5GXnAtRiw2JVEiZkYnRi9GMi1GNjYkLUYjNiQtRiw2JVEiUkYnRi9GMkZHRkdGSS1GLDYlUSJURidGL0YyLUZKNi1RIitGJ0ZHRk1GT0ZRRlNGVUZXRllGZW5GaG4tRiw2JVElJm11O0YnRmBvRkdGR0ZHLUYsNiNRIUYnRi9GMi8lLmxpbmV0aGlja25lc3NHUSIxRicvJStkZW5vbWFsaWduR1EnY2VudGVyRicvJSludW1hbGlnbkdGW3IvJSliZXZlbGxlZEdGRi1GSjYtUScmc2RvdDtGJ0ZHRk1GT0ZRRlNGVUZXRllGXXBGX3AtRiw2JVEoZENKZG11MUYnRi9GMi1GSjYtUSIsRidGR0ZNL0ZQRjFGUUZTRlVGV0ZZRl1wL0ZpblEsMC4zMzMzMzMzZW1GJy1GNjYmLUYjNi4tRltvNigtRiM2Ki1GNjYkLUYjNiotRiM2Ki1GLDYlUScmYmV0YTtGJ0Zgb0ZHLUZKNi1RMSZJbnZpc2libGVUaW1lcztGJ0ZHRk1GT0ZRRlNGVUZXRllGXXBGX3AtRiM2KkZgcC1GSjYtUTAmQXBwbHlGdW5jdGlvbjtGJ0ZHRk1GT0ZRRlNGVUZXRllGXXBGX3AtRjY2JC1GIzYoRmdwLyUrZm9yZWdyb3VuZEdRKlswLDAsMjU1XUYnRkQvJSlyZWFkb25seUdGMS8lMGZvbnRfc3R5bGVfbmFtZUdRKjJEfk91dHB1dEYnRkdGR0ZpdEZERlx1Rl51RkdGaXRGREZcdUZedUZHRklGanBGaXRGREZcdUZedUZHRkdGXXQtRjY2JC1GIzYqLUYjNipGZ29GXXRGYHRGaXRGREZcdUZedUZHRklGanBGaXRGREZcdUZedUZHRkdGaXRGREZcdUZedUZHLUYjNihGYHFGaXRGREZcdUZedUZHRmZxRmlxRlxyRl5yLUZKNi1RIj1GJ0ZHRk1GT0ZRRlNGVUZXRlkvRmZuUSwwLjI3Nzc3NzhlbUYnL0ZpbkZddi1GLDYlUScmIzk0NztGJ0Zgb0ZHRmpvRmBwRmV0RklGanBGXXFGXW9GREZHRkcvJSVvcGVuR1EifGZyRicvJSZjbG9zZUdRInxockYnRkRGR0ZHRkRGRw==">LUkpc2ltcGxpZnlHNiQlKnByb3RlY3RlZEdJKF9zeXNsaWJHNiI2JCwmLUkkbGhzR0YlNiNJIiVHRiciIiIqKEkjbXVHRidGLiwoKiZJJmdhbW1hR0YlRi4tSSJmR0YnNiNJIlJHRidGLkYuSSJUR0YnISIiRjBGLkY5SShkQ0pkbXUxR0YnRi5GOTwjLyooLCYqJkklYmV0YUdGJ0YuRjRGLkYuRjhGOUYuLCZGMkYuRjhGOUYuRjBGOUYx</Equation></Text-field>
</Input>
<Output>
<Text-field superscript="false" placeholder="false" executable="false" selection-placeholder="false" italic="false" size="12" bold="false" subscript="false" family="Times New Roman" opaque="false" underline="false" background="[255,255,255]" readonly="false" foreground="[0,0,0]" alignment="centred" firstindent="0" spacebelow="0" leftmargin="0" linespacing="0.0" initial="0" linebreak="space" rightmargin="0" bulletsuffix="" spaceabove="0" bullet="none" pagebreak-before="false"><Equation executable="false" style="2D Output" display="LUkjbWlHNiMvSSttb2R1bGVuYW1lRzYiSSxUeXBlc2V0dGluZ0dJKF9zeXNsaWJHRic2JVE1b3V0cHV0fnJlZGlyZWN0ZWQuLi5GJy8lJ2l0YWxpY0dRJXRydWVGJy8lLG1hdGh2YXJpYW50R1EnaXRhbGljRic=">LUkjbWlHNiMvSSttb2R1bGVuYW1lRzYiSSxUeXBlc2V0dGluZ0dJKF9zeXNsaWJHRic2JVE1b3V0cHV0fnJlZGlyZWN0ZWQuLi5GJy8lJ2l0YWxpY0dRJXRydWVGJy8lLG1hdGh2YXJpYW50R1EnaXRhbGljRic=</Equation></Text-field>
</Output>
</Group>
<Group view="presentation" hide-input="true" hide-output="false" inline-output="false" labelreference="L4318" drawlabel="true" redirect-source="L4311">
<Input>
<Text-field prompt="&gt; " style="Maple Input" layout="Normal">print(<Label label="L4311" view="label" executable="true"></Label>); # input placeholder</Text-field>
</Input>
<Output>
<Text-field style="2D Output" layout="Maple Output"><Equation executable="false" style="2D Output">IiIh</Equation></Text-field>
</Output>
</Group></Presentation-Block><Presentation-Block>
<Group view="presentation" hide-input="false" hide-output="true" inline-output="false" labelreference="L4324" drawlabel="true">
<Input>
<Text-field style="Text" layout="Normal">Because the equilibrium condition can also be expressed as <Equation executable="false" style="2D Math" input-equation="" display="LUklbXJvd0c2Iy9JK21vZHVsZW5hbWVHNiJJLFR5cGVzZXR0aW5nR0koX3N5c2xpYkdGJzYoLUkmbWZyYWNHRiQ2KC1GIzYnLUkjbWlHRiQ2I1EhRictSShtZmVuY2VkR0YkNiQtRiM2KUYwLUYjNiktRjE2JVEoJmdhbW1hO0YnLyUnaXRhbGljR1EmZmFsc2VGJy8lLG1hdGh2YXJpYW50R1Enbm9ybWFsRictSSNtb0dGJDYtUTEmSW52aXNpYmxlVGltZXM7RidGQS8lJmZlbmNlR0ZALyUqc2VwYXJhdG9yR0ZALyUpc3RyZXRjaHlHRkAvJSpzeW1tZXRyaWNHRkAvJShsYXJnZW9wR0ZALyUubW92YWJsZWxpbWl0c0dGQC8lJ2FjY2VudEdGQC8lJ2xzcGFjZUdRJjAuMGVtRicvJSdyc3BhY2VHRlgtRiM2KC1GMTYlUSJmRicvRj9RJXRydWVGJy9GQlEnaXRhbGljRictRkU2LVEwJkFwcGx5RnVuY3Rpb247RidGQUZIRkpGTEZORlBGUkZURlZGWS1GNTYkLUYjNiYtRjE2JVEiUkYnRmpuRlxvLyUrZXhlY3V0YWJsZUdGW28vJTBmb250X3N0eWxlX25hbWVHUSkyRH5JbnB1dEYnRkFGQUZob0Zqb0ZBRjBGaG9Gam9GQS1GRTYtUSgmbWludXM7RidGQUZIRkpGTEZORlBGUkZUL0ZXUSwwLjIyMjIyMjJlbUYnL0ZaRmFwLUYxNiVRIlRGJ0ZqbkZcb0Zob0Zqb0ZBRkFGaG9Gam9GQS1GIzYnRjAtRjU2JC1GIzYrRjBGOUZdcEZjcC1GRTYtUSIrRidGQUZIRkpGTEZORlBGUkZURmBwRmJwLUYxNiVRJSZtdTtGJ0Y+RkFGaG9Gam9GQUZBRmhvRmpvRkEvJS5saW5ldGhpY2tuZXNzR1EiMUYnLyUrZGVub21hbGlnbkdRJ2NlbnRlckYnLyUpbnVtYWxpZ25HRmdxLyUpYmV2ZWxsZWRHRkAtRkU2LVEnJnNkb3Q7RidGQUZIRkpGTEZORlBGUkZURlZGWS1GLDYoLUY1NiQtRiM2Ky1GMTYlUScmYmV0YTtGJ0Y+RkFGXHJGZ25GYW9GXXBGY3BGaG9Gam9GQUZBLUYjNiZGX3FGaG9Gam9GQUZicUZlcUZocUZqcS1GRTYtUSI9RidGQUZIRkpGTEZORlBGUkZUL0ZXUSwwLjI3Nzc3NzhlbUYnL0ZaRl5zLUkjbW5HRiQ2JEZkcUZBRkE=">LUklbXJvd0c2Iy9JK21vZHVsZW5hbWVHNiJJLFR5cGVzZXR0aW5nR0koX3N5c2xpYkdGJzYoLUkmbWZyYWNHRiQ2KC1GIzYnLUkjbWlHRiQ2I1EhRictSShtZmVuY2VkR0YkNiQtRiM2KUYwLUYjNiktRjE2JVEoJmdhbW1hO0YnLyUnaXRhbGljR1EmZmFsc2VGJy8lLG1hdGh2YXJpYW50R1Enbm9ybWFsRictSSNtb0dGJDYtUTEmSW52aXNpYmxlVGltZXM7RidGQS8lJmZlbmNlR0ZALyUqc2VwYXJhdG9yR0ZALyUpc3RyZXRjaHlHRkAvJSpzeW1tZXRyaWNHRkAvJShsYXJnZW9wR0ZALyUubW92YWJsZWxpbWl0c0dGQC8lJ2FjY2VudEdGQC8lJ2xzcGFjZUdRJjAuMGVtRicvJSdyc3BhY2VHRlgtRiM2KC1GMTYlUSJmRicvRj9RJXRydWVGJy9GQlEnaXRhbGljRictRkU2LVEwJkFwcGx5RnVuY3Rpb247RidGQUZIRkpGTEZORlBGUkZURlZGWS1GNTYkLUYjNiYtRjE2JVEiUkYnRmpuRlxvLyUrZXhlY3V0YWJsZUdGW28vJTBmb250X3N0eWxlX25hbWVHUSkyRH5JbnB1dEYnRkFGQUZob0Zqb0ZBRjBGaG9Gam9GQS1GRTYtUSgmbWludXM7RidGQUZIRkpGTEZORlBGUkZUL0ZXUSwwLjIyMjIyMjJlbUYnL0ZaRmFwLUYxNiVRIlRGJ0ZqbkZcb0Zob0Zqb0ZBRkFGaG9Gam9GQS1GIzYnRjAtRjU2JC1GIzYrRjBGOUZdcEZjcC1GRTYtUSIrRidGQUZIRkpGTEZORlBGUkZURmBwRmJwLUYxNiVRJSZtdTtGJ0Y+RkFGaG9Gam9GQUZBRmhvRmpvRkEvJS5saW5ldGhpY2tuZXNzR1EiMUYnLyUrZGVub21hbGlnbkdRJ2NlbnRlckYnLyUpbnVtYWxpZ25HRmdxLyUpYmV2ZWxsZWRHRkAtRkU2LVEnJnNkb3Q7RidGQUZIRkpGTEZORlBGUkZURlZGWS1GLDYoLUY1NiQtRiM2Ky1GMTYlUScmYmV0YTtGJ0Y+RkFGXHJGZ25GYW9GXXBGY3BGaG9Gam9GQUZBLUYjNiZGX3FGaG9Gam9GQUZicUZlcUZocUZqcS1GRTYtUSI9RidGQUZIRkpGTEZORlBGUkZUL0ZXUSwwLjI3Nzc3NzhlbUYnL0ZaRl5zLUkjbW5HRiQ2JEZkcUZBRkE=</Equation>, the term <Equation executable="false" style="2D Math" input-equation="" display="LUklbXJvd0c2Iy9JK21vZHVsZW5hbWVHNiJJLFR5cGVzZXR0aW5nR0koX3N5c2xpYkdGJzYlLUkmbWZyYWNHRiQ2KC1GIzYnLUkjbWlHRiQ2I1EhRictSShtZmVuY2VkR0YkNiQtRiM2KUYwLUYjNiktRjE2JVEoJmdhbW1hO0YnLyUnaXRhbGljR1EmZmFsc2VGJy8lLG1hdGh2YXJpYW50R1Enbm9ybWFsRictSSNtb0dGJDYtUTEmSW52aXNpYmxlVGltZXM7RidGQS8lJmZlbmNlR0ZALyUqc2VwYXJhdG9yR0ZALyUpc3RyZXRjaHlHRkAvJSpzeW1tZXRyaWNHRkAvJShsYXJnZW9wR0ZALyUubW92YWJsZWxpbWl0c0dGQC8lJ2FjY2VudEdGQC8lJ2xzcGFjZUdRJjAuMGVtRicvJSdyc3BhY2VHRlgtRiM2KC1GMTYlUSJmRicvRj9RJXRydWVGJy9GQlEnaXRhbGljRictRkU2LVEwJkFwcGx5RnVuY3Rpb247RidGQUZIRkpGTEZORlBGUkZURlZGWS1GNTYkLUYjNiYtRjE2JVEiUkYnRmpuRlxvLyUrZXhlY3V0YWJsZUdGW28vJTBmb250X3N0eWxlX25hbWVHUSkyRH5JbnB1dEYnRkFGQUZob0Zqb0ZBRjBGaG9Gam9GQS1GRTYtUSgmbWludXM7RidGQUZIRkpGTEZORlBGUkZUL0ZXUSwwLjIyMjIyMjJlbUYnL0ZaRmFwLUYxNiVRIlRGJ0ZqbkZcb0Zob0Zqb0ZBRkFGaG9Gam9GQS1GIzYnRjAtRjU2JC1GIzYrRjBGOUZdcEZjcC1GRTYtUSIrRidGQUZIRkpGTEZORlBGUkZURmBwRmJwLUYxNiVRJSZtdTtGJ0Y+RkFGaG9Gam9GQUZBRmhvRmpvRkEvJS5saW5ldGhpY2tuZXNzR1EiMUYnLyUrZGVub21hbGlnbkdRJ2NlbnRlckYnLyUpbnVtYWxpZ25HRmdxLyUpYmV2ZWxsZWRHRkBGMEZB">LUklbXJvd0c2Iy9JK21vZHVsZW5hbWVHNiJJLFR5cGVzZXR0aW5nR0koX3N5c2xpYkdGJzYlLUkmbWZyYWNHRiQ2KC1GIzYnLUkjbWlHRiQ2I1EhRictSShtZmVuY2VkR0YkNiQtRiM2KUYwLUYjNiktRjE2JVEoJmdhbW1hO0YnLyUnaXRhbGljR1EmZmFsc2VGJy8lLG1hdGh2YXJpYW50R1Enbm9ybWFsRictSSNtb0dGJDYtUTEmSW52aXNpYmxlVGltZXM7RidGQS8lJmZlbmNlR0ZALyUqc2VwYXJhdG9yR0ZALyUpc3RyZXRjaHlHRkAvJSpzeW1tZXRyaWNHRkAvJShsYXJnZW9wR0ZALyUubW92YWJsZWxpbWl0c0dGQC8lJ2FjY2VudEdGQC8lJ2xzcGFjZUdRJjAuMGVtRicvJSdyc3BhY2VHRlgtRiM2KC1GMTYlUSJmRicvRj9RJXRydWVGJy9GQlEnaXRhbGljRictRkU2LVEwJkFwcGx5RnVuY3Rpb247RidGQUZIRkpGTEZORlBGUkZURlZGWS1GNTYkLUYjNiYtRjE2JVEiUkYnRmpuRlxvLyUrZXhlY3V0YWJsZUdGW28vJTBmb250X3N0eWxlX25hbWVHUSkyRH5JbnB1dEYnRkFGQUZob0Zqb0ZBRjBGaG9Gam9GQS1GRTYtUSgmbWludXM7RidGQUZIRkpGTEZORlBGUkZUL0ZXUSwwLjIyMjIyMjJlbUYnL0ZaRmFwLUYxNiVRIlRGJ0ZqbkZcb0Zob0Zqb0ZBRkFGaG9Gam9GQS1GIzYnRjAtRjU2JC1GIzYrRjBGOUZdcEZjcC1GRTYtUSIrRidGQUZIRkpGTEZORlBGUkZURmBwRmJwLUYxNiVRJSZtdTtGJ0Y+RkFGaG9Gam9GQUZBRmhvRmpvRkEvJS5saW5ldGhpY2tuZXNzR1EiMUYnLyUrZGVub21hbGlnbkdRJ2NlbnRlckYnLyUpbnVtYWxpZ25HRmdxLyUpYmV2ZWxsZWRHRkBGMEZB</Equation> can be replaced by <Equation executable="false" style="2D Math" input-equation="" display="LUklbXJvd0c2Iy9JK21vZHVsZW5hbWVHNiJJLFR5cGVzZXR0aW5nR0koX3N5c2xpYkdGJzYlLUkmbWZyYWNHRiQ2KC1GIzYkLUkjbWlHRiQ2JVEnJiM5NTY7RicvJSdpdGFsaWNHUSZmYWxzZUYnLyUsbWF0aHZhcmlhbnRHUSdub3JtYWxGJ0Y3LUYjNiUtSShtZmVuY2VkR0YkNiQtRiM2KS1GMTYlUScmYmV0YTtGJ0Y0RjctSSNtb0dGJDYtUScmc2RvdDtGJ0Y3LyUmZmVuY2VHRjYvJSpzZXBhcmF0b3JHRjYvJSlzdHJldGNoeUdGNi8lKnN5bW1ldHJpY0dGNi8lKGxhcmdlb3BHRjYvJS5tb3ZhYmxlbGltaXRzR0Y2LyUnYWNjZW50R0Y2LyUnbHNwYWNlR1EmMC4wZW1GJy8lJ3JzcGFjZUdGWC1GMTYlUSJmRicvRjVRJXRydWVGJy9GOFEnaXRhbGljRictRj02JC1GIzYkLUYxNiVRIlJGJ0ZobkZqbkY3RjctRkU2LVEoJm1pbnVzO0YnRjdGSEZKRkxGTkZQRlJGVC9GV1EsMC4yMjIyMjIyZW1GJy9GWkZnby1GMTYlUSJURidGaG5Gam5GN0Y3LUYxNiNRIUYnRjcvJS5saW5ldGhpY2tuZXNzR1EiMUYnLyUrZGVub21hbGlnbkdRJ2NlbnRlckYnLyUpbnVtYWxpZ25HRmRwLyUpYmV2ZWxsZWRHRjZGXHBGNw==">LUklbXJvd0c2Iy9JK21vZHVsZW5hbWVHNiJJLFR5cGVzZXR0aW5nR0koX3N5c2xpYkdGJzYlLUkmbWZyYWNHRiQ2KC1GIzYkLUkjbWlHRiQ2JVEnJiM5NTY7RicvJSdpdGFsaWNHUSZmYWxzZUYnLyUsbWF0aHZhcmlhbnRHUSdub3JtYWxGJ0Y3LUYjNiUtSShtZmVuY2VkR0YkNiQtRiM2KS1GMTYlUScmYmV0YTtGJ0Y0RjctSSNtb0dGJDYtUScmc2RvdDtGJ0Y3LyUmZmVuY2VHRjYvJSpzZXBhcmF0b3JHRjYvJSlzdHJldGNoeUdGNi8lKnN5bW1ldHJpY0dGNi8lKGxhcmdlb3BHRjYvJS5tb3ZhYmxlbGltaXRzR0Y2LyUnYWNjZW50R0Y2LyUnbHNwYWNlR1EmMC4wZW1GJy8lJ3JzcGFjZUdGWC1GMTYlUSJmRicvRjVRJXRydWVGJy9GOFEnaXRhbGljRictRj02JC1GIzYkLUYxNiVRIlJGJ0ZobkZqbkY3RjctRkU2LVEoJm1pbnVzO0YnRjdGSEZKRkxGTkZQRlJGVC9GV1EsMC4yMjIyMjIyZW1GJy9GWkZnby1GMTYlUSJURidGaG5Gam5GN0Y3LUYxNiNRIUYnRjcvJS5saW5ldGhpY2tuZXNzR1EiMUYnLyUrZGVub21hbGlnbkdRJ2NlbnRlckYnLyUpbnVtYWxpZ25HRmRwLyUpYmV2ZWxsZWRHRjZGXHBGNw==</Equation>.
</Text-field>
</Input>
</Group></Presentation-Block><Presentation-Block>
<Group view="presentation" hide-input="false" hide-output="true" inline-output="false" labelreference="L4322" drawlabel="true" redirect-target="L4335">
<Input>
<Text-field prompt="&gt; " style="Maple Input" layout="Normal"><Equation executable="true" style="2D Input" input-equation="gamma*f(R)+2*mu-T*(gamma*f(R)-T)/(beta*f(R)-T) &lt; 0" display="LUklbXJvd0c2Iy9JK21vZHVsZW5hbWVHNiJJLFR5cGVzZXR0aW5nR0koX3N5c2xpYkdGJzYuLUkobWZlbmNlZEdGJDYkLUYjNiwtSSNtaUdGJDYlUSgmZ2FtbWE7RicvJSdpdGFsaWNHUSZmYWxzZUYnLyUsbWF0aHZhcmlhbnRHUSdub3JtYWxGJy1JI21vR0YkNi1RMSZJbnZpc2libGVUaW1lcztGJ0Y3LyUmZmVuY2VHRjYvJSpzZXBhcmF0b3JHRjYvJSlzdHJldGNoeUdGNi8lKnN5bW1ldHJpY0dGNi8lKGxhcmdlb3BHRjYvJS5tb3ZhYmxlbGltaXRzR0Y2LyUnYWNjZW50R0Y2LyUnbHNwYWNlR1EmMC4wZW1GJy8lJ3JzcGFjZUdGTi1GMTYlUSJmRicvRjVRJXRydWVGJy9GOFEnaXRhbGljRictRiw2JC1GIzYkLUYxNiVRIlJGJ0ZURlZGN0Y3LUY7Ni1RIitGJ0Y3Rj5GQEZCRkRGRkZIRkovRk1RLDAuMjIyMjIyMmVtRicvRlBGXW8tSSNtbkdGJDYkUSIyRidGNy1GOzYtUScmc2RvdDtGJ0Y3Rj5GQEZCRkRGRkZIRkpGTEZPLUY7Ni1RIn5GJ0Y3Rj5GQEZCRkRGRkZIRkpGTEZPLUYxNiVRJSZtdTtGJ0Y0RjdGN0Y3LUY7Ni1RKiZ1bWludXMwO0YnRjdGPkZARkJGREZGRkhGSkZcb0Zeby1GMTYlUSJURidGVEZWRmNvLUYsNiQtRiM2JS1JJm1mcmFjR0YkNigtRiM2Ji1GYG82JFEiMUYnRjcvJStleGVjdXRhYmxlR0Y2LyUwZm9udF9zdHlsZV9uYW1lR1EoMkR+TWF0aEYnRjctRiM2Jy1GLDYkLUYjNistRjE2JVEnJmJldGE7RidGNEY3RmNvRlEtRiw2JC1GIzYmRmZuRl5xRmBxRjdGNy1GOzYtUSgmbWludXM7RidGN0Y+RkBGQkZERkZGSEZKRlxvRl5vRl9wRl5xRmBxRjdGNy1GMTYjUSFGJ0ZecUZgcUY3LyUubGluZXRoaWNrbmVzc0dGXXEvJStkZW5vbWFsaWduR1EnY2VudGVyRicvJSludW1hbGlnbkdGanIvJSliZXZlbGxlZEdGNkZjckY3RjdGY28tRiw2JC1GIzYnRmNyLUYjNidGMEY6LUYjNiZGUS1GOzYtUTAmQXBwbHlGdW5jdGlvbjtGJ0Y3Rj5GQEZCRkRGRkZIRkpGTEZPRlhGN0ZjckY3RmByRl9wRjdGNy1GOzYtUSI8RidGN0Y+RkBGQkZERkZGSEZKL0ZNUSwwLjI3Nzc3NzhlbUYnL0ZQRl50LUZgbzYkUSIwRidGN0ZecUZgcUY3">MiwoKiZJJmdhbW1hRyUqcHJvdGVjdGVkRyIiIi1JImZHNiI2I0kiUkdGKkYnRidJI211R0YqIiIjKihJIlRHRipGJywmKiZJJWJldGFHRipGJ0YoRidGJ0YwISIiRjQsJkYkRidGMEY0RidGNCIiIQ==</Equation></Text-field>
</Input>
<Output>
<Text-field superscript="false" placeholder="false" executable="false" selection-placeholder="false" italic="false" size="12" bold="false" subscript="false" family="Times New Roman" opaque="false" underline="false" background="[255,255,255]" readonly="false" foreground="[0,0,0]" alignment="centred" firstindent="0" spacebelow="0" leftmargin="0" linespacing="0.0" initial="0" linebreak="space" rightmargin="0" bulletsuffix="" spaceabove="0" bullet="none" pagebreak-before="false"><Equation executable="false" style="2D Output" display="LUkjbWlHNiMvSSttb2R1bGVuYW1lRzYiSSxUeXBlc2V0dGluZ0dJKF9zeXNsaWJHRic2JVE1b3V0cHV0fnJlZGlyZWN0ZWQuLi5GJy8lJ2l0YWxpY0dRJXRydWVGJy8lLG1hdGh2YXJpYW50R1EnaXRhbGljRic=">LUkjbWlHNiMvSSttb2R1bGVuYW1lRzYiSSxUeXBlc2V0dGluZ0dJKF9zeXNsaWJHRic2JVE1b3V0cHV0fnJlZGlyZWN0ZWQuLi5GJy8lJ2l0YWxpY0dRJXRydWVGJy8lLG1hdGh2YXJpYW50R1EnaXRhbGljRic=</Equation></Text-field>
</Output>
</Group>
<Group view="presentation" hide-input="true" hide-output="false" inline-output="false" labelreference="L4335" drawlabel="true" redirect-source="L4322">
<Input>
<Text-field prompt="&gt; " style="Maple Input" layout="Normal">print(<Label label="L4322" view="label" executable="true"></Label>); # input placeholder</Text-field>
</Input>
<Output>
<Text-field style="2D Output" layout="Maple Output"><Equation executable="false" style="2D Output" display="LUklbXJvd0c2Iy9JK21vZHVsZW5hbWVHNiJJLFR5cGVzZXR0aW5nR0koX3N5c2xpYkdGJzYoLUYjNigtRiM2Ji1JI21pR0YkNiVRJyYjOTQ3O0YnLyUnaXRhbGljR1EmZmFsc2VGJy8lLG1hdGh2YXJpYW50R1Enbm9ybWFsRictSSNtb0dGJDYtUTEmSW52aXNpYmxlVGltZXM7RidGNi8lJmZlbmNlR0Y1LyUqc2VwYXJhdG9yR0Y1LyUpc3RyZXRjaHlHRjUvJSpzeW1tZXRyaWNHRjUvJShsYXJnZW9wR0Y1LyUubW92YWJsZWxpbWl0c0dGNS8lJ2FjY2VudEdGNS8lJ2xzcGFjZUdRJjAuMGVtRicvJSdyc3BhY2VHRk0tRiM2KC1GMDYlUSJmRicvRjRRJXRydWVGJy9GN1EnaXRhbGljRictRjo2LVEwJkFwcGx5RnVuY3Rpb247RidGNkY9Rj9GQUZDRkVGR0ZJRktGTi1JKG1mZW5jZWRHRiQ2JC1GIzYmLUYwNiVRIlJGJ0ZVRlcvJStmb3JlZ3JvdW5kR1EoWzAsMCwwXUYnLyUpcmVhZG9ubHlHRjVGNkY2Rl5vRmFvRjZGNi1GOjYtUSIrRidGNkY9Rj9GQUZDRkVGR0ZJL0ZMUSwwLjIyMjIyMjJlbUYnL0ZPRmdvLUYjNiYtSSNtbkdGJDYkUSIyRidGNkY5LUYwNiVRJyYjOTU2O0YnRjNGNkY2LUY6Ni1RKCZtaW51cztGJ0Y2Rj1GP0ZBRkNGRUZHRklGZm9GaG8tSSZtZnJhY0dGJDYoLUYjNigtRjA2JVEiVEYnRlVGV0Y5LUZnbjYkLUYjNiZGLUZicEZqcEY2RjZGXm9GYW9GNi1GIzYmLUYjNiYtRiM2Ji1GMDYlUScmIzk0NjtGJ0YzRjZGOUZQRjZGYnBGanBGNkZeb0Zhb0Y2LyUubGluZXRoaWNrbmVzc0dRIjFGJy8lK2Rlbm9tYWxpZ25HUSdjZW50ZXJGJy8lKW51bWFsaWduR0Zfci8lKWJldmVsbGVkR0Y1RjYtRjo2LVEiPEYnRjZGPUY/RkFGQ0ZFRkdGSS9GTFEsMC4yNzc3Nzc4ZW1GJy9GT0Zoci1GXHA2JFEiMEYnRjZGXm9GYW9GNg==">MiwoKiZJJmdhbW1hRyUqcHJvdGVjdGVkRyIiIi1JImZHNiI2I0kiUkdGKkYnRidJI211R0YqIiIjKihJIlRHRipGJywmKiZJJWJldGFHRipGJ0YoRidGJ0YwISIiRjQsJkYkRidGMEY0RidGNCIiIQ==</Equation></Text-field>
</Output>
</Group></Presentation-Block><Presentation-Block>
<Group view="presentation" hide-input="false" hide-output="true" inline-output="false" labelreference="L4328" drawlabel="true">
<Input>
<Text-field style="Text" layout="Normal">This shows that the juvenile consumer density in equilibrium will increase with an increase in mortality as long as:
</Text-field>
</Input>
</Group></Presentation-Block><Presentation-Block>
<Group view="presentation" hide-input="false" hide-output="true" inline-output="false" labelreference="L4326" drawlabel="true" redirect-target="L4331">
<Input>
<Text-field prompt="&gt; " style="Maple Input" layout="Normal"><Equation executable="true" style="2D Input" input-equation="(beta*f(R)-T)/(gamma*f(R)-T) &lt; T/(gamma*f(R)+2*mu)" display="LUklbXJvd0c2Iy9JK21vZHVsZW5hbWVHNiJJLFR5cGVzZXR0aW5nR0koX3N5c2xpYkdGJzYnLUkmbWZyYWNHRiQ2KC1JKG1mZW5jZWRHRiQ2JC1GIzYrLUkjbWlHRiQ2JVEnJmJldGE7RicvJSdpdGFsaWNHUSZmYWxzZUYnLyUsbWF0aHZhcmlhbnRHUSdub3JtYWxGJy1JI21vR0YkNi1RJyZzZG90O0YnRjovJSZmZW5jZUdGOS8lKnNlcGFyYXRvckdGOS8lKXN0cmV0Y2h5R0Y5LyUqc3ltbWV0cmljR0Y5LyUobGFyZ2VvcEdGOS8lLm1vdmFibGVsaW1pdHNHRjkvJSdhY2NlbnRHRjkvJSdsc3BhY2VHUSYwLjBlbUYnLyUncnNwYWNlR0ZRLUY0NiVRImZGJy9GOFEldHJ1ZUYnL0Y7USdpdGFsaWNGJy1GLzYkLUYjNiYtRjQ2JVEiUkYnRldGWS8lK2V4ZWN1dGFibGVHRjkvJTBmb250X3N0eWxlX25hbWVHUSgyRH5NYXRoRidGOkY6LUY+Ni1RKCZtaW51cztGJ0Y6RkFGQ0ZFRkdGSUZLRk0vRlBRLDAuMjIyMjIyMmVtRicvRlNGZW8tRjQ2JVEiVEYnRldGWUZcb0Zeb0Y6RjotRiM2KC1GLzYkLUYjNiktRjQ2I1EhRictRiM2KS1GNDYlUSgmZ2FtbWE7RidGN0Y6LUY+Ni1RMSZJbnZpc2libGVUaW1lcztGJ0Y6RkFGQ0ZFRkdGSUZLRk1GT0ZSLUYjNihGVC1GPjYtUTAmQXBwbHlGdW5jdGlvbjtGJ0Y6RkFGQ0ZFRkdGSUZLRk1GT0ZSRmVuRlxvRl5vRjpGYHBGXG9GXm9GOkZhb0Znb0Zcb0Zeb0Y6RjpGYHBGV0Zcb0Zeb0ZZLyUubGluZXRoaWNrbmVzc0dRIjFGJy8lK2Rlbm9tYWxpZ25HUSdjZW50ZXJGJy8lKW51bWFsaWduR0ZlcS8lKWJldmVsbGVkR0Y5LUY+Ni1RIjxGJ0Y6RkFGQ0ZFRkdGSUZLRk0vRlBRLDAuMjc3Nzc3OGVtRicvRlNGXnItRiw2KEZnby1GIzYvRmVwRmhwRlRGZW4tRj42LVEiK0YnRjpGQUZDRkVGR0ZJRktGTUZkb0Zmby1JI21uR0YkNiRRIjJGJ0Y6Rj0tRj42LVEifkYnRjpGQUZDRkVGR0ZJRktGTUZPRlItRjQ2JVEnJiM5NTY7RidGN0Y6RldGXG9GXm9GWUZgcUZjcUZmcUZocUZcb0Y6">MiomLCYqJkklYmV0YUc2IiIiIi1JImZHRic2I0kiUkdGJ0YoRihJIlRHRichIiJGKCwmKiZJJmdhbW1hRyUqcHJvdGVjdGVkR0YoRilGKEYoRi1GLkYuKiZGLUYoLCZGMEYoSSNtdUdGJyIiI0Yu</Equation></Text-field>
</Input>
<Output>
<Text-field superscript="false" placeholder="false" executable="false" selection-placeholder="false" italic="false" size="12" bold="false" subscript="false" family="Times New Roman" opaque="false" underline="false" background="[255,255,255]" readonly="false" foreground="[0,0,0]" alignment="centred" firstindent="0" spacebelow="0" leftmargin="0" linespacing="0.0" initial="0" linebreak="space" rightmargin="0" bulletsuffix="" spaceabove="0" bullet="none" pagebreak-before="false"><Equation executable="false" style="2D Output" display="LUkjbWlHNiMvSSttb2R1bGVuYW1lRzYiSSxUeXBlc2V0dGluZ0dJKF9zeXNsaWJHRic2JVE1b3V0cHV0fnJlZGlyZWN0ZWQuLi5GJy8lJ2l0YWxpY0dRJXRydWVGJy8lLG1hdGh2YXJpYW50R1EnaXRhbGljRic=">LUkjbWlHNiMvSSttb2R1bGVuYW1lRzYiSSxUeXBlc2V0dGluZ0dJKF9zeXNsaWJHRic2JVE1b3V0cHV0fnJlZGlyZWN0ZWQuLi5GJy8lJ2l0YWxpY0dRJXRydWVGJy8lLG1hdGh2YXJpYW50R1EnaXRhbGljRic=</Equation></Text-field>
</Output>
</Group>
<Group view="presentation" hide-input="true" hide-output="false" inline-output="false" labelreference="L4331" drawlabel="true" redirect-source="L4326">
<Input>
<Text-field prompt="&gt; " style="Maple Input" layout="Normal">print(<Label label="L4326" view="label" executable="true"></Label>); # input placeholder</Text-field>
</Input>
<Output>
<Text-field style="2D Output" layout="Maple Output"><Equation executable="false" style="2D Output" display="LUklbXJvd0c2Iy9JK21vZHVsZW5hbWVHNiJJLFR5cGVzZXR0aW5nR0koX3N5c2xpYkdGJzYoLUkmbWZyYWNHRiQ2KC1GIzYmLUYjNiYtRiM2Ji1JI21pR0YkNiVRJyYjOTQ2O0YnLyUnaXRhbGljR1EmZmFsc2VGJy8lLG1hdGh2YXJpYW50R1Enbm9ybWFsRictSSNtb0dGJDYtUTEmSW52aXNpYmxlVGltZXM7RidGOy8lJmZlbmNlR0Y6LyUqc2VwYXJhdG9yR0Y6LyUpc3RyZXRjaHlHRjovJSpzeW1tZXRyaWNHRjovJShsYXJnZW9wR0Y6LyUubW92YWJsZWxpbWl0c0dGOi8lJ2FjY2VudEdGOi8lJ2xzcGFjZUdRJjAuMGVtRicvJSdyc3BhY2VHRlItRiM2KC1GNTYlUSJmRicvRjlRJXRydWVGJy9GPFEnaXRhbGljRictRj82LVEwJkFwcGx5RnVuY3Rpb247RidGO0ZCRkRGRkZIRkpGTEZORlBGUy1JKG1mZW5jZWRHRiQ2JC1GIzYmLUY1NiVRIlJGJ0ZaRmZuLyUrZm9yZWdyb3VuZEdRKFswLDAsMF1GJy8lKXJlYWRvbmx5R0Y6RjtGO0Zjb0Zmb0Y7RjstRj82LVEoJm1pbnVzO0YnRjtGQkZERkZGSEZKRkxGTi9GUVEsMC4yMjIyMjIyZW1GJy9GVEZccC1GNTYlUSJURidGWkZmbkY7RmNvRmZvRjstRiM2Ji1GIzYmLUYjNiYtRjU2JVEnJiM5NDc7RidGOEY7Rj5GVUY7RmhvRl5wRjtGY29GZm9GOy8lLmxpbmV0aGlja25lc3NHUSIxRicvJStkZW5vbWFsaWduR1EnY2VudGVyRicvJSludW1hbGlnbkdGX3EvJSliZXZlbGxlZEdGOi1GPzYtUSI8RidGO0ZCRkRGRkZIRkpGTEZOL0ZRUSwwLjI3Nzc3NzhlbUYnL0ZURmhxLUYsNigtRiM2JkZecEZjb0Zmb0Y7LUYjNiYtRiM2JkZlcC1GPzYtUSIrRidGO0ZCRkRGRkZIRkpGTEZORltwRl1wLUYjNiYtSSNtbkdGJDYkUSIyRidGO0Y+LUY1NiVRJyYjOTU2O0YnRjhGO0Y7RjtGY29GZm9GO0ZqcEZdcUZgcUZicUZjb0Zmb0Y7">MiomLCYqJkklYmV0YUc2IiIiIi1JImZHRic2I0kiUkdGJ0YoRihJIlRHRichIiJGKCwmKiZJJmdhbW1hRyUqcHJvdGVjdGVkR0YoRilGKEYoRi1GLkYuKiZGLUYoLCZGMEYoSSNtdUdGJyIiI0Yu</Equation></Text-field>
</Output>
</Group></Presentation-Block><Presentation-Block>
<Group view="presentation" hide-input="false" hide-output="true" inline-output="false" labelreference="L4337" drawlabel="true">
<Input>
<Text-field style="Text" layout="Normal">Because in equilibrium necessarily  <Equation executable="false" style="2D Math" input-equation="" display="LUklbXJvd0c2Iy9JK21vZHVsZW5hbWVHNiJJLFR5cGVzZXR0aW5nR0koX3N5c2xpYkdGJzYpLUkjbWlHRiQ2JVEnJiM5NDc7RicvJSdpdGFsaWNHUSZmYWxzZUYnLyUsbWF0aHZhcmlhbnRHUSdub3JtYWxGJy1JI21vR0YkNi1RJyZzZG90O0YnRjIvJSZmZW5jZUdGMS8lKnNlcGFyYXRvckdGMS8lKXN0cmV0Y2h5R0YxLyUqc3ltbWV0cmljR0YxLyUobGFyZ2VvcEdGMS8lLm1vdmFibGVsaW1pdHNHRjEvJSdhY2NlbnRHRjEvJSdsc3BhY2VHUSYwLjBlbUYnLyUncnNwYWNlR0ZJLUYsNiVRImZGJy9GMFEldHJ1ZUYnL0YzUSdpdGFsaWNGJy1JKG1mZW5jZWRHRiQ2JC1GIzYkLUYsNiVRIlJGJ0ZPRlFGMkYyLUY2Ni1RIj5GJ0YyRjlGO0Y9Rj9GQUZDRkUvRkhRLDAuMjc3Nzc3OGVtRicvRktGaW4tRiw2JVEiVEYnRk9GUUYy">LUklbXJvd0c2Iy9JK21vZHVsZW5hbWVHNiJJLFR5cGVzZXR0aW5nR0koX3N5c2xpYkdGJzYpLUkjbWlHRiQ2JVEnJiM5NDc7RicvJSdpdGFsaWNHUSZmYWxzZUYnLyUsbWF0aHZhcmlhbnRHUSdub3JtYWxGJy1JI21vR0YkNi1RJyZzZG90O0YnRjIvJSZmZW5jZUdGMS8lKnNlcGFyYXRvckdGMS8lKXN0cmV0Y2h5R0YxLyUqc3ltbWV0cmljR0YxLyUobGFyZ2VvcEdGMS8lLm1vdmFibGVsaW1pdHNHRjEvJSdhY2NlbnRHRjEvJSdsc3BhY2VHUSYwLjBlbUYnLyUncnNwYWNlR0ZJLUYsNiVRImZGJy9GMFEldHJ1ZUYnL0YzUSdpdGFsaWNGJy1JKG1mZW5jZWRHRiQ2JC1GIzYkLUYsNiVRIlJGJ0ZPRlFGMkYyLUY2Ni1RIj5GJ0YyRjlGO0Y9Rj9GQUZDRkUvRkhRLDAuMjc3Nzc3OGVtRicvRktGaW4tRiw2JVEiVEYnRk9GUUYy</Equation>, it can be inferred that <Equation executable="false" style="2D Math" input-equation="" display="LUklbXJvd0c2Iy9JK21vZHVsZW5hbWVHNiJJLFR5cGVzZXR0aW5nR0koX3N5c2xpYkdGJzYmLUkmbWZyYWNHRiQ2KC1JI21pR0YkNiVRIlRGJy8lJ2l0YWxpY0dRJXRydWVGJy8lLG1hdGh2YXJpYW50R1EnaXRhbGljRictRiM2LC1GLzYlUScmIzk0NztGJy9GM1EmZmFsc2VGJy9GNlEnbm9ybWFsRictSSNtb0dGJDYtUScmc2RvdDtGJ0Y/LyUmZmVuY2VHRj4vJSpzZXBhcmF0b3JHRj4vJSlzdHJldGNoeUdGPi8lKnN5bW1ldHJpY0dGPi8lKGxhcmdlb3BHRj4vJS5tb3ZhYmxlbGltaXRzR0Y+LyUnYWNjZW50R0Y+LyUnbHNwYWNlR1EmMC4wZW1GJy8lJ3JzcGFjZUdGVS1GLzYlUSJmRidGMkY1LUkobWZlbmNlZEdGJDYkLUYjNiUtRi82JVEiUkYnRjJGNUYyRjVGPy1GQjYtUSIrRidGP0ZFRkdGSUZLRk1GT0ZRL0ZUUSwwLjIyMjIyMjJlbUYnL0ZXRmFvLUkjbW5HRiQ2JFEiMkYnRj9GQS1GLzYlUScmIzk1NjtGJ0Y9Rj9GMkY1LyUubGluZXRoaWNrbmVzc0dRIjFGJy8lK2Rlbm9tYWxpZ25HUSdjZW50ZXJGJy8lKW51bWFsaWduR0ZfcC8lKWJldmVsbGVkR0Y+LUZCNi1RIjxGJ0Y/RkVGR0ZJRktGTUZPRlEvRlRRLDAuMjc3Nzc3OGVtRicvRldGaHAtRiw2KEYuLUYjNilGLkZdb0Zjb0ZBRmdvRjJGNUZqb0ZdcEZgcEZicEY/">LUklbXJvd0c2Iy9JK21vZHVsZW5hbWVHNiJJLFR5cGVzZXR0aW5nR0koX3N5c2xpYkdGJzYmLUkmbWZyYWNHRiQ2KC1JI21pR0YkNiVRIlRGJy8lJ2l0YWxpY0dRJXRydWVGJy8lLG1hdGh2YXJpYW50R1EnaXRhbGljRictRiM2LC1GLzYlUScmIzk0NztGJy9GM1EmZmFsc2VGJy9GNlEnbm9ybWFsRictSSNtb0dGJDYtUScmc2RvdDtGJ0Y/LyUmZmVuY2VHRj4vJSpzZXBhcmF0b3JHRj4vJSlzdHJldGNoeUdGPi8lKnN5bW1ldHJpY0dGPi8lKGxhcmdlb3BHRj4vJS5tb3ZhYmxlbGltaXRzR0Y+LyUnYWNjZW50R0Y+LyUnbHNwYWNlR1EmMC4wZW1GJy8lJ3JzcGFjZUdGVS1GLzYlUSJmRidGMkY1LUkobWZlbmNlZEdGJDYkLUYjNiUtRi82JVEiUkYnRjJGNUYyRjVGPy1GQjYtUSIrRidGP0ZFRkdGSUZLRk1GT0ZRL0ZUUSwwLjIyMjIyMjJlbUYnL0ZXRmFvLUkjbW5HRiQ2JFEiMkYnRj9GQS1GLzYlUScmIzk1NjtGJ0Y9Rj9GMkY1LyUubGluZXRoaWNrbmVzc0dRIjFGJy8lK2Rlbm9tYWxpZ25HUSdjZW50ZXJGJy8lKW51bWFsaWduR0ZfcC8lKWJldmVsbGVkR0Y+LUZCNi1RIjxGJ0Y/RkVGR0ZJRktGTUZPRlEvRlRRLDAuMjc3Nzc3OGVtRicvRldGaHAtRiw2KEYuLUYjNilGLkZdb0Zjb0ZBRmdvRjJGNUZqb0ZdcEZgcEZicEY/</Equation>. Therefore, for overcompensation in juvenile density to occur the ratio <Equation executable="false" style="2D Math" input-equation="" display="LUklbXJvd0c2Iy9JK21vZHVsZW5hbWVHNiJJLFR5cGVzZXR0aW5nR0koX3N5c2xpYkdGJzYlLUkmbWZyYWNHRiQ2KC1JKG1mZW5jZWRHRiQ2JC1GIzYrLUkjbWlHRiQ2JVEnJmJldGE7RicvJSdpdGFsaWNHUSZmYWxzZUYnLyUsbWF0aHZhcmlhbnRHUSdub3JtYWxGJy1JI21vR0YkNi1RJyZzZG90O0YnRjovJSZmZW5jZUdGOS8lKnNlcGFyYXRvckdGOS8lKXN0cmV0Y2h5R0Y5LyUqc3ltbWV0cmljR0Y5LyUobGFyZ2VvcEdGOS8lLm1vdmFibGVsaW1pdHNHRjkvJSdhY2NlbnRHRjkvJSdsc3BhY2VHUSYwLjBlbUYnLyUncnNwYWNlR0ZRLUY0NiVRImZGJy9GOFEldHJ1ZUYnL0Y7USdpdGFsaWNGJy1GLzYkLUYjNiYtRjQ2JVEiUkYnRldGWS8lK2V4ZWN1dGFibGVHRlgvJTBmb250X3N0eWxlX25hbWVHUSkyRH5JbnB1dEYnRjpGOi1GPjYtUSgmbWludXM7RidGOkZBRkNGRUZHRklGS0ZNL0ZQUSwwLjIyMjIyMjJlbUYnL0ZTRmVvLUY0NiVRIlRGJ0ZXRllGXG9GXm9GOkY6LUYjNictRi82JC1GIzYrLUY0NiVRKCZnYW1tYTtGJ0Y3RjotRj42LVEifkYnRjpGQUZDRkVGR0ZJRktGTUZPRlJGVEZlbkZhb0Znb0Zcb0Zeb0Y6RjotRjQ2I1EhRidGXG9GXm9GOi8lLmxpbmV0aGlja25lc3NHUSIxRicvJStkZW5vbWFsaWduR1EnY2VudGVyRicvJSludW1hbGlnbkdGXnEvJSliZXZlbGxlZEdGOUZmcEY6">LUklbXJvd0c2Iy9JK21vZHVsZW5hbWVHNiJJLFR5cGVzZXR0aW5nR0koX3N5c2xpYkdGJzYlLUkmbWZyYWNHRiQ2KC1JKG1mZW5jZWRHRiQ2JC1GIzYrLUkjbWlHRiQ2JVEnJmJldGE7RicvJSdpdGFsaWNHUSZmYWxzZUYnLyUsbWF0aHZhcmlhbnRHUSdub3JtYWxGJy1JI21vR0YkNi1RJyZzZG90O0YnRjovJSZmZW5jZUdGOS8lKnNlcGFyYXRvckdGOS8lKXN0cmV0Y2h5R0Y5LyUqc3ltbWV0cmljR0Y5LyUobGFyZ2VvcEdGOS8lLm1vdmFibGVsaW1pdHNHRjkvJSdhY2NlbnRHRjkvJSdsc3BhY2VHUSYwLjBlbUYnLyUncnNwYWNlR0ZRLUY0NiVRImZGJy9GOFEldHJ1ZUYnL0Y7USdpdGFsaWNGJy1GLzYkLUYjNiYtRjQ2JVEiUkYnRldGWS8lK2V4ZWN1dGFibGVHRlgvJTBmb250X3N0eWxlX25hbWVHUSkyRH5JbnB1dEYnRjpGOi1GPjYtUSgmbWludXM7RidGOkZBRkNGRUZHRklGS0ZNL0ZQUSwwLjIyMjIyMjJlbUYnL0ZTRmVvLUY0NiVRIlRGJ0ZXRllGXG9GXm9GOkY6LUYjNictRi82JC1GIzYrLUY0NiVRKCZnYW1tYTtGJ0Y3RjotRj42LVEifkYnRjpGQUZDRkVGR0ZJRktGTUZPRlJGVEZlbkZhb0Znb0Zcb0Zeb0Y6RjotRjQ2I1EhRidGXG9GXm9GOi8lLmxpbmV0aGlja25lc3NHUSIxRicvJStkZW5vbWFsaWduR1EnY2VudGVyRicvJSludW1hbGlnbkdGXnEvJSliZXZlbGxlZEdGOUZmcEY6</Equation> should necessarily be smaller than <Equation executable="false" style="2D Math" input-equation="" display="LUklbXJvd0c2Iy9JK21vZHVsZW5hbWVHNiJJLFR5cGVzZXR0aW5nR0koX3N5c2xpYkdGJzYmLUkmbWZyYWNHRiQ2KC1JI21pR0YkNiVRIlRGJy8lJ2l0YWxpY0dRJXRydWVGJy8lLG1hdGh2YXJpYW50R1EnaXRhbGljRictRiM2KEYuLUkjbW9HRiQ2LVEiK0YnL0Y2USdub3JtYWxGJy8lJmZlbmNlR1EmZmFsc2VGJy8lKnNlcGFyYXRvckdGQi8lKXN0cmV0Y2h5R0ZCLyUqc3ltbWV0cmljR0ZCLyUobGFyZ2VvcEdGQi8lLm1vdmFibGVsaW1pdHNHRkIvJSdhY2NlbnRHRkIvJSdsc3BhY2VHUSwwLjIyMjIyMjJlbUYnLyUncnNwYWNlR0ZRLUkjbW5HRiQ2JFEiMkYnRj4tRjs2LVEnJnNkb3Q7RidGPkZARkNGRUZHRklGS0ZNL0ZQUSYwLjBlbUYnL0ZTRmZuLUYvNiVRJyYjOTU2O0YnL0YzRkJGPkY+LyUubGluZXRoaWNrbmVzc0dRIjFGJy8lK2Rlbm9tYWxpZ25HUSdjZW50ZXJGJy8lKW51bWFsaWduR0Zhby8lKWJldmVsbGVkR0ZCLUY7Ni1RIj1GJ0Y+RkBGQ0ZFRkdGSUZLRk0vRlBRLDAuMjc3Nzc3OGVtRicvRlNGam8tRiw2KC1GVTYkRl5vRj4tRiM2J0ZecEY6LUYsNigtRiM2J0ZURlhGaG5GMkY1LUYjNiVGLkYyRjVGXG9GX29GYm9GZG9GMkY1RlxvRl9vRmJvRmRvRj4=">LUklbXJvd0c2Iy9JK21vZHVsZW5hbWVHNiJJLFR5cGVzZXR0aW5nR0koX3N5c2xpYkdGJzYmLUkmbWZyYWNHRiQ2KC1JI21pR0YkNiVRIlRGJy8lJ2l0YWxpY0dRJXRydWVGJy8lLG1hdGh2YXJpYW50R1EnaXRhbGljRictRiM2KEYuLUkjbW9HRiQ2LVEiK0YnL0Y2USdub3JtYWxGJy8lJmZlbmNlR1EmZmFsc2VGJy8lKnNlcGFyYXRvckdGQi8lKXN0cmV0Y2h5R0ZCLyUqc3ltbWV0cmljR0ZCLyUobGFyZ2VvcEdGQi8lLm1vdmFibGVsaW1pdHNHRkIvJSdhY2NlbnRHRkIvJSdsc3BhY2VHUSwwLjIyMjIyMjJlbUYnLyUncnNwYWNlR0ZRLUkjbW5HRiQ2JFEiMkYnRj4tRjs2LVEnJnNkb3Q7RidGPkZARkNGRUZHRklGS0ZNL0ZQUSYwLjBlbUYnL0ZTRmZuLUYvNiVRJyYjOTU2O0YnL0YzRkJGPkY+LyUubGluZXRoaWNrbmVzc0dRIjFGJy8lK2Rlbm9tYWxpZ25HUSdjZW50ZXJGJy8lKW51bWFsaWduR0Zhby8lKWJldmVsbGVkR0ZCLUY7Ni1RIj1GJ0Y+RkBGQ0ZFRkdGSUZLRk0vRlBRLDAuMjc3Nzc3OGVtRicvRlNGam8tRiw2KC1GVTYkRl5vRj4tRiM2J0ZecEY6LUYsNigtRiM2J0ZURlhGaG5GMkY1LUYjNiVGLkYyRjVGXG9GX29GYm9GZG9GMkY1RlxvRl9vRmJvRmRvRj4=</Equation>. Since the latter quantity is smaller than 1, it follows that for overcompensation in juvenile density to occur also necessarily <Equation executable="false" style="2D Math" input-equation="" display="LUklbXJvd0c2Iy9JK21vZHVsZW5hbWVHNiJJLFR5cGVzZXR0aW5nR0koX3N5c2xpYkdGJzYmLUkjbWlHRiQ2JVEnJiM5NDY7RicvJSdpdGFsaWNHUSZmYWxzZUYnLyUsbWF0aHZhcmlhbnRHUSdub3JtYWxGJy1JI21vR0YkNi1RIjxGJ0YyLyUmZmVuY2VHRjEvJSpzZXBhcmF0b3JHRjEvJSlzdHJldGNoeUdGMS8lKnN5bW1ldHJpY0dGMS8lKGxhcmdlb3BHRjEvJS5tb3ZhYmxlbGltaXRzR0YxLyUnYWNjZW50R0YxLyUnbHNwYWNlR1EsMC4yNzc3Nzc4ZW1GJy8lJ3JzcGFjZUdGSS1GLDYlUScmIzk0NztGJ0YvRjJGMg==">LUklbXJvd0c2Iy9JK21vZHVsZW5hbWVHNiJJLFR5cGVzZXR0aW5nR0koX3N5c2xpYkdGJzYmLUkjbWlHRiQ2JVEnJiM5NDY7RicvJSdpdGFsaWNHUSZmYWxzZUYnLyUsbWF0aHZhcmlhbnRHUSdub3JtYWxGJy1JI21vR0YkNi1RIjxGJ0YyLyUmZmVuY2VHRjEvJSpzZXBhcmF0b3JHRjEvJSlzdHJldGNoeUdGMS8lKnN5bW1ldHJpY0dGMS8lKGxhcmdlb3BHRjEvJS5tb3ZhYmxlbGltaXRzR0YxLyUnYWNjZW50R0YxLyUnbHNwYWNlR1EsMC4yNzc3Nzc4ZW1GJy8lJ3JzcGFjZUdGSS1GLDYlUScmIzk0NztGJ0YvRjJGMg==</Equation>.

Hence, overcompensation in juvenile density in response to an increase in mortality occurs as long as:

<Equation executable="false" style="2D Output" input-equation="``" display="LUklbXJvd0c2Iy9JK21vZHVsZW5hbWVHNiJJLFR5cGVzZXR0aW5nR0koX3N5c2xpYkdGJzYmLUkjbWlHRiQ2I1EhRicvJStmb3JlZ3JvdW5kR1EoWzAsMCwwXUYnLyUpcmVhZG9ubHlHUSZmYWxzZUYnLyUsbWF0aHZhcmlhbnRHUSdub3JtYWxGJw==">JSFH</Equation><Equation executable="false" style="2D Output" input-equation="" display="LUklbXJvd0c2Iy9JK21vZHVsZW5hbWVHNiJJLFR5cGVzZXR0aW5nR0koX3N5c2xpYkdGJzYsLUkmbWZyYWNHRiQ2KC1JKG1mZW5jZWRHRiQ2JC1GIzYtLUkjbWlHRiQ2JVEnJmJldGE7RicvJSdpdGFsaWNHUSZmYWxzZUYnLyUsbWF0aHZhcmlhbnRHUSdub3JtYWxGJy1JI21vR0YkNi1RJyZzZG90O0YnRjovJSZmZW5jZUdGOS8lKnNlcGFyYXRvckdGOS8lKXN0cmV0Y2h5R0Y5LyUqc3ltbWV0cmljR0Y5LyUobGFyZ2VvcEdGOS8lLm1vdmFibGVsaW1pdHNHRjkvJSdhY2NlbnRHRjkvJSdsc3BhY2VHUSYwLjBlbUYnLyUncnNwYWNlR0ZRLUY0NiVRImZGJy9GOFEldHJ1ZUYnL0Y7USdpdGFsaWNGJy1GLzYkLUYjNigtRjQ2JVEiUkYnRldGWS8lK2ZvcmVncm91bmRHUShbMCwwLDBdRicvJStleGVjdXRhYmxlR0ZYLyUpcmVhZG9ubHlHRjkvJTBmb250X3N0eWxlX25hbWVHUSkyRH5JbnB1dEYnRjpGOi1GPjYtUSgmbWludXM7RidGOkZBRkNGRUZHRklGS0ZNL0ZQUSwwLjIyMjIyMjJlbUYnL0ZTRmpvLUY0NiVRIlRGJ0ZXRllGXG9GX29GYW9GY29GOkY6LUYjNiktRi82JC1GIzYtLUY0NiVRKCZnYW1tYTtGJ0Y3RjotRj42LVEifkYnRjpGQUZDRkVGR0ZJRktGTUZPRlJGVEZlbkZmb0ZccEZcb0Zfb0Zhb0Zjb0Y6RjotRjQ2I1EhRidGXG9GX29GYW9GY29GOi8lLmxpbmV0aGlja25lc3NHUSIxRicvJStkZW5vbWFsaWduR1EnY2VudGVyRicvJSludW1hbGlnbkdGY3EvJSliZXZlbGxlZEdGOS1GPjYtUSI8RidGOkZBRkNGRUZHRklGS0ZNL0ZQUSwwLjI3Nzc3NzhlbUYnL0ZTRlxyLUYsNihGXHAtRiM2KkZbcS1GIzYuRmVwLUY+Ni1RMSZJbnZpc2libGVUaW1lcztGJ0Y6RkFGQ0ZFRkdGSUZLRk1GT0ZSLUYjNipGVC1GPjYtUTAmQXBwbHlGdW5jdGlvbjtGJ0Y6RkFGQ0ZFRkdGSUZLRk1GT0ZSRmVuRlxvRl9vRmFvRmNvRjotRj42LVEiK0YnRjpGQUZDRkVGR0ZJRktGTUZpb0ZbcC1JI21uR0YkNiRRIjJGJ0Y6RmRyLUY0NiVRJSZtdTtGJ0Y3RjpGXG9GX29GYW9GY29GOkZbcUZcb0Zfb0Zhb0Zjb0Y6Rl5xRmFxRmRxRmZxRmhxLUYsNihGXHAtRiM2LEZccEZcc0Zfc0Y9LUY0NiVRJyYjOTU2O0YnRjdGOkZcb0Zfb0Zhb0Zjb0Y6Rl5xRmFxRmRxRmZxRmhxLUZgczYkRmBxRjpGXG9GYW9GOg==">LUklbXJvd0c2Iy9JK21vZHVsZW5hbWVHNiJJLFR5cGVzZXR0aW5nR0koX3N5c2xpYkdGJzYsLUkmbWZyYWNHRiQ2KC1JKG1mZW5jZWRHRiQ2JC1GIzYtLUkjbWlHRiQ2JVEnJmJldGE7RicvJSdpdGFsaWNHUSZmYWxzZUYnLyUsbWF0aHZhcmlhbnRHUSdub3JtYWxGJy1JI21vR0YkNi1RJyZzZG90O0YnRjovJSZmZW5jZUdGOS8lKnNlcGFyYXRvckdGOS8lKXN0cmV0Y2h5R0Y5LyUqc3ltbWV0cmljR0Y5LyUobGFyZ2VvcEdGOS8lLm1vdmFibGVsaW1pdHNHRjkvJSdhY2NlbnRHRjkvJSdsc3BhY2VHUSYwLjBlbUYnLyUncnNwYWNlR0ZRLUY0NiVRImZGJy9GOFEldHJ1ZUYnL0Y7USdpdGFsaWNGJy1GLzYkLUYjNigtRjQ2JVEiUkYnRldGWS8lK2ZvcmVncm91bmRHUShbMCwwLDBdRicvJStleGVjdXRhYmxlR0ZYLyUpcmVhZG9ubHlHRjkvJTBmb250X3N0eWxlX25hbWVHUSkyRH5JbnB1dEYnRjpGOi1GPjYtUSgmbWludXM7RidGOkZBRkNGRUZHRklGS0ZNL0ZQUSwwLjIyMjIyMjJlbUYnL0ZTRmpvLUY0NiVRIlRGJ0ZXRllGXG9GX29GYW9GY29GOkY6LUYjNiktRi82JC1GIzYtLUY0NiVRKCZnYW1tYTtGJ0Y3RjotRj42LVEifkYnRjpGQUZDRkVGR0ZJRktGTUZPRlJGVEZlbkZmb0ZccEZcb0Zfb0Zhb0Zjb0Y6RjotRjQ2I1EhRidGXG9GX29GYW9GY29GOi8lLmxpbmV0aGlja25lc3NHUSIxRicvJStkZW5vbWFsaWduR1EnY2VudGVyRicvJSludW1hbGlnbkdGY3EvJSliZXZlbGxlZEdGOS1GPjYtUSI8RidGOkZBRkNGRUZHRklGS0ZNL0ZQUSwwLjI3Nzc3NzhlbUYnL0ZTRlxyLUYsNihGXHAtRiM2KkZbcS1GIzYuRmVwLUY+Ni1RMSZJbnZpc2libGVUaW1lcztGJ0Y6RkFGQ0ZFRkdGSUZLRk1GT0ZSLUYjNipGVC1GPjYtUTAmQXBwbHlGdW5jdGlvbjtGJ0Y6RkFGQ0ZFRkdGSUZLRk1GT0ZSRmVuRlxvRl9vRmFvRmNvRjotRj42LVEiK0YnRjpGQUZDRkVGR0ZJRktGTUZpb0ZbcC1JI21uR0YkNiRRIjJGJ0Y6RmRyLUY0NiVRJSZtdTtGJ0Y3RjpGXG9GX29GYW9GY29GOkZbcUZcb0Zfb0Zhb0Zjb0Y6Rl5xRmFxRmRxRmZxRmhxLUYsNihGXHAtRiM2LEZccEZcc0Zfc0Y9LUY0NiVRJyYjOTU2O0YnRjdGOkZcb0Zfb0Zhb0Zjb0Y6Rl5xRmFxRmRxRmZxRmhxLUZgczYkRmBxRjpGXG9GYW9GOg==</Equation></Text-field>
</Input>
</Group></Presentation-Block><Presentation-Block>
<Group view="presentation" hide-input="false" hide-output="true" inline-output="false" labelreference="L4296" drawlabel="true">
<Input>
<Text-field style="Text" layout="Normal">Using the scaled quantities <Equation executable="false" style="2D Math" input-equation="" display="LUklbXJvd0c2Iy9JK21vZHVsZW5hbWVHNiJJLFR5cGVzZXR0aW5nR0koX3N5c2xpYkdGJzYmLUkjbWlHRiQ2JVEibUYnLyUnaXRhbGljR1EldHJ1ZUYnLyUsbWF0aHZhcmlhbnRHUSdpdGFsaWNGJy1JI21vR0YkNi1RIj1GJy9GM1Enbm9ybWFsRicvJSZmZW5jZUdRJmZhbHNlRicvJSpzZXBhcmF0b3JHRj0vJSlzdHJldGNoeUdGPS8lKnN5bW1ldHJpY0dGPS8lKGxhcmdlb3BHRj0vJS5tb3ZhYmxlbGltaXRzR0Y9LyUnYWNjZW50R0Y9LyUnbHNwYWNlR1EsMC4yNzc3Nzc4ZW1GJy8lJ3JzcGFjZUdGTC1JJm1mcmFjR0YkNigtRiw2JVEnJiM5NTY7RicvRjBGPUY5LUYjNiUtRiw2JVEiVEYnRi9GMkYvRjIvJS5saW5ldGhpY2tuZXNzR1EiMUYnLyUrZGVub21hbGlnbkdRJ2NlbnRlckYnLyUpbnVtYWxpZ25HRmpuLyUpYmV2ZWxsZWRHRj1GOQ==">LUklbXJvd0c2Iy9JK21vZHVsZW5hbWVHNiJJLFR5cGVzZXR0aW5nR0koX3N5c2xpYkdGJzYmLUkjbWlHRiQ2JVEibUYnLyUnaXRhbGljR1EldHJ1ZUYnLyUsbWF0aHZhcmlhbnRHUSdpdGFsaWNGJy1JI21vR0YkNi1RIj1GJy9GM1Enbm9ybWFsRicvJSZmZW5jZUdRJmZhbHNlRicvJSpzZXBhcmF0b3JHRj0vJSlzdHJldGNoeUdGPS8lKnN5bW1ldHJpY0dGPS8lKGxhcmdlb3BHRj0vJS5tb3ZhYmxlbGltaXRzR0Y9LyUnYWNjZW50R0Y9LyUnbHNwYWNlR1EsMC4yNzc3Nzc4ZW1GJy8lJ3JzcGFjZUdGTC1JJm1mcmFjR0YkNigtRiw2JVEnJiM5NTY7RicvRjBGPUY5LUYjNiUtRiw2JVEiVEYnRi9GMkYvRjIvJS5saW5ldGhpY2tuZXNzR1EiMUYnLyUrZGVub21hbGlnbkdRJ2NlbnRlckYnLyUpbnVtYWxpZ25HRmpuLyUpYmV2ZWxsZWRHRj1GOQ==</Equation>, <Equation executable="false" style="2D Math" input-equation="" display="LUklbXJvd0c2Iy9JK21vZHVsZW5hbWVHNiJJLFR5cGVzZXR0aW5nR0koX3N5c2xpYkdGJzYmLUkjbWlHRiQ2JVEicUYnLyUnaXRhbGljR1EldHJ1ZUYnLyUsbWF0aHZhcmlhbnRHUSdpdGFsaWNGJy1JI21vR0YkNi1RIj1GJy9GM1Enbm9ybWFsRicvJSZmZW5jZUdRJmZhbHNlRicvJSpzZXBhcmF0b3JHRj0vJSlzdHJldGNoeUdGPS8lKnN5bW1ldHJpY0dGPS8lKGxhcmdlb3BHRj0vJS5tb3ZhYmxlbGltaXRzR0Y9LyUnYWNjZW50R0Y9LyUnbHNwYWNlR1EsMC4yNzc3Nzc4ZW1GJy8lJ3JzcGFjZUdGTC1JJm1mcmFjR0YkNigtRiM2JC1GLDYlUScmIzk0NjtGJy9GMEY9RjlGOS1GIzYlLUYsNiVRJyYjOTQ3O0YnRldGOUYvRjIvJS5saW5ldGhpY2tuZXNzR1EiMUYnLyUrZGVub21hbGlnbkdRJ2NlbnRlckYnLyUpbnVtYWxpZ25HRlxvLyUpYmV2ZWxsZWRHRj1GOQ==">LUklbXJvd0c2Iy9JK21vZHVsZW5hbWVHNiJJLFR5cGVzZXR0aW5nR0koX3N5c2xpYkdGJzYmLUkjbWlHRiQ2JVEicUYnLyUnaXRhbGljR1EldHJ1ZUYnLyUsbWF0aHZhcmlhbnRHUSdpdGFsaWNGJy1JI21vR0YkNi1RIj1GJy9GM1Enbm9ybWFsRicvJSZmZW5jZUdRJmZhbHNlRicvJSpzZXBhcmF0b3JHRj0vJSlzdHJldGNoeUdGPS8lKnN5bW1ldHJpY0dGPS8lKGxhcmdlb3BHRj0vJS5tb3ZhYmxlbGltaXRzR0Y9LyUnYWNjZW50R0Y9LyUnbHNwYWNlR1EsMC4yNzc3Nzc4ZW1GJy8lJ3JzcGFjZUdGTC1JJm1mcmFjR0YkNigtRiM2JC1GLDYlUScmIzk0NjtGJy9GMEY9RjlGOS1GIzYlLUYsNiVRJyYjOTQ3O0YnRldGOUYvRjIvJS5saW5ldGhpY2tuZXNzR1EiMUYnLyUrZGVub21hbGlnbkdRJ2NlbnRlckYnLyUpbnVtYWxpZ25HRlxvLyUpYmV2ZWxsZWRHRj1GOQ==</Equation>, and <Equation executable="false" style="2D Math" input-equation="" display="LUklbXJvd0c2Iy9JK21vZHVsZW5hbWVHNiJJLFR5cGVzZXR0aW5nR0koX3N5c2xpYkdGJzYnLUkjbWlHRiQ2JVEiaEYnLyUnaXRhbGljR1EldHJ1ZUYnLyUsbWF0aHZhcmlhbnRHUSdpdGFsaWNGJy1JKG1mZW5jZWRHRiQ2JC1GIzYkLUYsNiVRIlJGJ0YvRjIvRjNRJ25vcm1hbEYnRj0tSSNtb0dGJDYtUSI9RidGPS8lJmZlbmNlR1EmZmFsc2VGJy8lKnNlcGFyYXRvckdGRS8lKXN0cmV0Y2h5R0ZFLyUqc3ltbWV0cmljR0ZFLyUobGFyZ2VvcEdGRS8lLm1vdmFibGVsaW1pdHNHRkUvJSdhY2NlbnRHRkUvJSdsc3BhY2VHUSwwLjI3Nzc3NzhlbUYnLyUncnNwYWNlR0ZULUkmbWZyYWNHRiQ2KC1GIzYnLUYsNiVRJyYjOTQ3O0YnL0YwRkVGPS1GQDYtUScmc2RvdDtGJ0Y9RkNGRkZIRkpGTEZORlAvRlNRJjAuMGVtRicvRlZGXm8tRiw2JVEiZkYnRi9GMkY1Rj0tRiM2JS1GLDYlUSJURidGL0YyRi9GMi8lLmxpbmV0aGlja25lc3NHUSIxRicvJStkZW5vbWFsaWduR1EnY2VudGVyRicvJSludW1hbGlnbkdGXXAvJSliZXZlbGxlZEdGRUY9">LUklbXJvd0c2Iy9JK21vZHVsZW5hbWVHNiJJLFR5cGVzZXR0aW5nR0koX3N5c2xpYkdGJzYnLUkjbWlHRiQ2JVEiaEYnLyUnaXRhbGljR1EldHJ1ZUYnLyUsbWF0aHZhcmlhbnRHUSdpdGFsaWNGJy1JKG1mZW5jZWRHRiQ2JC1GIzYkLUYsNiVRIlJGJ0YvRjIvRjNRJ25vcm1hbEYnRj0tSSNtb0dGJDYtUSI9RidGPS8lJmZlbmNlR1EmZmFsc2VGJy8lKnNlcGFyYXRvckdGRS8lKXN0cmV0Y2h5R0ZFLyUqc3ltbWV0cmljR0ZFLyUobGFyZ2VvcEdGRS8lLm1vdmFibGVsaW1pdHNHRkUvJSdhY2NlbnRHRkUvJSdsc3BhY2VHUSwwLjI3Nzc3NzhlbUYnLyUncnNwYWNlR0ZULUkmbWZyYWNHRiQ2KC1GIzYnLUYsNiVRJyYjOTQ3O0YnL0YwRkVGPS1GQDYtUScmc2RvdDtGJ0Y9RkNGRkZIRkpGTEZORlAvRlNRJjAuMGVtRicvRlZGXm8tRiw2JVEiZkYnRi9GMkY1Rj0tRiM2JS1GLDYlUSJURidGL0YyRi9GMi8lLmxpbmV0aGlja25lc3NHUSIxRicvJStkZW5vbWFsaWduR1EnY2VudGVyRicvJSludW1hbGlnbkdGXXAvJSliZXZlbGxlZEdGRUY9</Equation>, the condition for the occurrence of overcompensation in juvenile density can be written as:
</Text-field>
</Input>
</Group></Presentation-Block><Presentation-Block>
<Group view="presentation" hide-input="false" hide-output="true" inline-output="false" labelreference="L5166" drawlabel="true" redirect-target="L5167">
<Input>
<Text-field prompt="&gt; " style="Maple Input" layout="Normal"><Equation executable="true" style="2D Input" input-equation="(q*h(R)-1)/(h(R)-1) &lt; 1/(h(R)+2*m)" display="LUklbXJvd0c2Iy9JK21vZHVsZW5hbWVHNiJJLFR5cGVzZXR0aW5nR0koX3N5c2xpYkdGJzYnLUkmbWZyYWNHRiQ2KC1GIzYqLUkjbWlHRiQ2JVEicUYnLyUnaXRhbGljR1EldHJ1ZUYnLyUsbWF0aHZhcmlhbnRHUSdpdGFsaWNGJy1JI21vR0YkNi1RJyZzZG90O0YnL0Y4USdub3JtYWxGJy8lJmZlbmNlR1EmZmFsc2VGJy8lKnNlcGFyYXRvckdGQi8lKXN0cmV0Y2h5R0ZCLyUqc3ltbWV0cmljR0ZCLyUobGFyZ2VvcEdGQi8lLm1vdmFibGVsaW1pdHNHRkIvJSdhY2NlbnRHRkIvJSdsc3BhY2VHUSYwLjBlbUYnLyUncnNwYWNlR0ZRLUYxNiVRImhGJ0Y0RjctSShtZmVuY2VkR0YkNiQtRiM2JC1GMTYlUSJSRidGNEY3Rj5GPi1GOzYtUSgmbWludXM7RidGPkZARkNGRUZHRklGS0ZNL0ZQUSwwLjIyMjIyMjJlbUYnL0ZTRl1vLUkjbW5HRiQ2JFEiMUYnRj4vJStleGVjdXRhYmxlR0ZCRj4tRiM2KkZULUZYNiQtRiM2JkZmbkZjby8lMGZvbnRfc3R5bGVfbmFtZUdRKDJEfk1hdGhGJ0Y+Rj5GaW5GX29GNEZjb0ZbcEY3LyUubGluZXRoaWNrbmVzc0dGYm8vJStkZW5vbWFsaWduR1EnY2VudGVyRicvJSludW1hbGlnbkdGYnAvJSliZXZlbGxlZEdGQi1GOzYtUSI8RidGPkZARkNGRUZHRklGS0ZNL0ZQUSwwLjI3Nzc3NzhlbUYnL0ZTRltxLUYsNihGX28tRiM2LEZURmdvLUY7Ni1RIitGJ0Y+RkBGQ0ZFRkdGSUZLRk1GXG9GXm8tRmBvNiRRIjJGJ0Y+RjotRjE2JVEibUYnRjRGN0Y0RmNvRltwRjdGXnBGYHBGY3BGZXBGY29GPg==">MiomLCYqJkkicUc2IiIiIi1JImhHRic2I0kiUkdGJ0YoRighIiJGKEYoLCZGKUYoRi1GKEYtKiQsJkYpRihJIm1HRiciIiNGLQ==</Equation></Text-field>
</Input>
<Output>
<Text-field superscript="false" placeholder="false" executable="false" selection-placeholder="false" italic="false" size="12" bold="false" subscript="false" family="Times New Roman" opaque="false" underline="false" background="[255,255,255]" readonly="false" foreground="[0,0,0]" alignment="centred" firstindent="0" spacebelow="0" leftmargin="0" linespacing="0.0" initial="0" linebreak="space" rightmargin="0" bulletsuffix="" spaceabove="0" bullet="none" pagebreak-before="false"><Equation executable="false" style="2D Output" display="LUkjbWlHNiMvSSttb2R1bGVuYW1lRzYiSSxUeXBlc2V0dGluZ0dJKF9zeXNsaWJHRic2JVE1b3V0cHV0fnJlZGlyZWN0ZWQuLi5GJy8lJ2l0YWxpY0dRJXRydWVGJy8lLG1hdGh2YXJpYW50R1EnaXRhbGljRic=">LUkjbWlHNiMvSSttb2R1bGVuYW1lRzYiSSxUeXBlc2V0dGluZ0dJKF9zeXNsaWJHRic2JVE1b3V0cHV0fnJlZGlyZWN0ZWQuLi5GJy8lJ2l0YWxpY0dRJXRydWVGJy8lLG1hdGh2YXJpYW50R1EnaXRhbGljRic=</Equation></Text-field>
</Output>
</Group>
<Group view="presentation" hide-input="true" hide-output="false" inline-output="false" labelreference="L5167" drawlabel="true" redirect-source="L5166">
<Input>
<Text-field prompt="&gt; " style="Maple Input" layout="Normal">print(<Label label="L5166" view="label" executable="true"></Label>); # input placeholder</Text-field>
</Input>
<Output>
<Text-field style="2D Output" layout="Maple Output"><Equation executable="false" style="2D Output" display="LUklbXJvd0c2Iy9JK21vZHVsZW5hbWVHNiJJLFR5cGVzZXR0aW5nR0koX3N5c2xpYkdGJzYoLUkmbWZyYWNHRiQ2KC1GIzYmLUYjNiYtRiM2Ji1JI21pR0YkNiVRInFGJy8lJ2l0YWxpY0dRJXRydWVGJy8lLG1hdGh2YXJpYW50R1EnaXRhbGljRictSSNtb0dGJDYtUTEmSW52aXNpYmxlVGltZXM7RicvRjxRJ25vcm1hbEYnLyUmZmVuY2VHUSZmYWxzZUYnLyUqc2VwYXJhdG9yR0ZGLyUpc3RyZXRjaHlHRkYvJSpzeW1tZXRyaWNHRkYvJShsYXJnZW9wR0ZGLyUubW92YWJsZWxpbWl0c0dGRi8lJ2FjY2VudEdGRi8lJ2xzcGFjZUdRJjAuMGVtRicvJSdyc3BhY2VHRlUtRiM2KC1GNTYlUSJoRidGOEY7LUY/Ni1RMCZBcHBseUZ1bmN0aW9uO0YnRkJGREZHRklGS0ZNRk9GUUZTRlYtSShtZmVuY2VkR0YkNiQtRiM2Ji1GNTYlUSJSRidGOEY7LyUrZm9yZWdyb3VuZEdRKFswLDAsMF1GJy8lKXJlYWRvbmx5R0ZGRkJGQkZib0Zlb0ZCRkItRj82LVEoJm1pbnVzO0YnRkJGREZHRklGS0ZNRk9GUS9GVFEsMC4yMjIyMjIyZW1GJy9GV0ZbcC1JI21uR0YkNiRRIjFGJ0ZCRkJGYm9GZW9GQi1GIzYmLUYjNiZGWEZnb0ZdcEZCRmJvRmVvRkIvJS5saW5ldGhpY2tuZXNzR0ZgcC8lK2Rlbm9tYWxpZ25HUSdjZW50ZXJGJy8lKW51bWFsaWduR0ZpcC8lKWJldmVsbGVkR0ZGLUY/Ni1RIjxGJ0ZCRkRGR0ZJRktGTUZPRlEvRlRRLDAuMjc3Nzc3OGVtRicvRldGYnEtRiw2KEZdcC1GIzYmLUYjNiZGWC1GPzYtUSIrRidGQkZERkdGSUZLRk1GT0ZRRmpvRlxwLUYjNiYtRl5wNiRRIjJGJ0ZCRj4tRjU2JVEibUYnRjhGO0ZCRkJGYm9GZW9GQkZlcEZncEZqcEZccUZib0Zlb0ZC">MiomLCYqJkkicUc2IiIiIi1JImhHRic2I0kiUkdGJ0YoRighIiJGKEYoLCZGKUYoRi1GKEYtKiQsJkYpRihJIm1HRiciIiNGLQ==</Equation></Text-field>
</Output>
</Group></Presentation-Block><Presentation-Block>
<Group view="presentation" hide-input="false" hide-output="true" inline-output="false" labelreference="L4356" drawlabel="true">
<Input>
<Text-field style="Text" layout="Normal">As for the equilibrium condition, the condition is completely determined by the 2 dimensionless parameters <Equation executable="false" style="2D Math" input-equation="" display="LUklbXJvd0c2Iy9JK21vZHVsZW5hbWVHNiJJLFR5cGVzZXR0aW5nR0koX3N5c2xpYkdGJzYkLUkjbWlHRiQ2JVEicUYnLyUnaXRhbGljR1EldHJ1ZUYnLyUsbWF0aHZhcmlhbnRHUSdpdGFsaWNGJy9GM1Enbm9ybWFsRic=">LUklbXJvd0c2Iy9JK21vZHVsZW5hbWVHNiJJLFR5cGVzZXR0aW5nR0koX3N5c2xpYkdGJzYkLUkjbWlHRiQ2JVEicUYnLyUnaXRhbGljR1EldHJ1ZUYnLyUsbWF0aHZhcmlhbnRHUSdpdGFsaWNGJy9GM1Enbm9ybWFsRic=</Equation> and <Equation executable="false" style="2D Math" input-equation="" display="LUklbXJvd0c2Iy9JK21vZHVsZW5hbWVHNiJJLFR5cGVzZXR0aW5nR0koX3N5c2xpYkdGJzYkLUkjbWlHRiQ2JVEibUYnLyUnaXRhbGljR1EldHJ1ZUYnLyUsbWF0aHZhcmlhbnRHUSdpdGFsaWNGJy9GM1Enbm9ybWFsRic=">LUklbXJvd0c2Iy9JK21vZHVsZW5hbWVHNiJJLFR5cGVzZXR0aW5nR0koX3N5c2xpYkdGJzYkLUkjbWlHRiQ2JVEibUYnLyUnaXRhbGljR1EldHJ1ZUYnLyUsbWF0aHZhcmlhbnRHUSdpdGFsaWNGJy9GM1Enbm9ybWFsRic=</Equation>.

Consider the limit of the condition for the occurrence of juvenile overcompensation:
</Text-field>
</Input>
</Group></Presentation-Block><Presentation-Block>
<Group view="presentation" hide-input="false" hide-output="true" inline-output="false" labelreference="L5269" drawlabel="true" redirect-target="L5270">
<Input>
<Text-field prompt="&gt; " style="Maple Input" layout="Normal"><Equation executable="true" style="2D Input" input-equation="(q*h(R)-1)/(h(R)-1) = 1/(h(R)+2*m)" display="LUklbXJvd0c2Iy9JK21vZHVsZW5hbWVHNiJJLFR5cGVzZXR0aW5nR0koX3N5c2xpYkdGJzYnLUkjbWlHRiQ2I1EhRictRiM2Ji1JJm1mcmFjR0YkNigtRiM2KS1GLDYlUSJxRicvJSdpdGFsaWNHUSV0cnVlRicvJSxtYXRodmFyaWFudEdRJ2l0YWxpY0YnLUkjbW9HRiQ2LVEnJnNkb3Q7RicvRj1RJ25vcm1hbEYnLyUmZmVuY2VHUSZmYWxzZUYnLyUqc2VwYXJhdG9yR0ZHLyUpc3RyZXRjaHlHRkcvJSpzeW1tZXRyaWNHRkcvJShsYXJnZW9wR0ZHLyUubW92YWJsZWxpbWl0c0dGRy8lJ2FjY2VudEdGRy8lJ2xzcGFjZUdRJjAuMGVtRicvJSdyc3BhY2VHRlYtRiw2JVEiaEYnRjlGPC1JKG1mZW5jZWRHRiQ2JC1GIzYkLUYsNiVRIlJGJ0Y5RjxGQ0ZDLUZANi1RKCZtaW51cztGJ0ZDRkVGSEZKRkxGTkZQRlIvRlVRLDAuMjIyMjIyMmVtRicvRlhGYm8tSSNtbkdGJDYkUSIxRidGQ0ZDLUYjNidGWUZmbkZeb0Zkb0ZDLyUubGluZXRoaWNrbmVzc0dGZ28vJStkZW5vbWFsaWduR1EnY2VudGVyRicvJSludW1hbGlnbkdGXnAvJSliZXZlbGxlZEdGRy1GQDYtUSI9RidGQ0ZFRkhGSkZMRk5GUEZSL0ZVUSwwLjI3Nzc3NzhlbUYnL0ZYRmdwLUYyNihGZG8tRiM2KUZZRmZuLUZANi1RIitGJ0ZDRkVGSEZKRkxGTkZQRlJGYW9GY28tRmVvNiRRIjJGJ0ZDRj8tRiw2JVEibUYnRjlGPEZDRmpvRlxwRl9wRmFwRkNGKy8lK2V4ZWN1dGFibGVHRkdGQw==">LyomLCYqJkkicUc2IiIiIi1JImhHRic2I0kiUkdGJ0YoRighIiJGKEYoLCZGKUYoRi1GKEYtKiQsJkYpRihJIm1HRiciIiNGLQ==</Equation></Text-field>
</Input>
<Output>
<Text-field superscript="false" placeholder="false" executable="false" selection-placeholder="false" italic="false" size="12" bold="false" subscript="false" family="Times New Roman" opaque="false" underline="false" background="[255,255,255]" readonly="false" foreground="[0,0,0]" alignment="centred" firstindent="0" spacebelow="0" leftmargin="0" linespacing="0.0" initial="0" linebreak="space" rightmargin="0" bulletsuffix="" spaceabove="0" bullet="none" pagebreak-before="false"><Equation executable="false" style="2D Output" display="LUkjbWlHNiMvSSttb2R1bGVuYW1lRzYiSSxUeXBlc2V0dGluZ0dJKF9zeXNsaWJHRic2JVE1b3V0cHV0fnJlZGlyZWN0ZWQuLi5GJy8lJ2l0YWxpY0dRJXRydWVGJy8lLG1hdGh2YXJpYW50R1EnaXRhbGljRic=">LUkjbWlHNiMvSSttb2R1bGVuYW1lRzYiSSxUeXBlc2V0dGluZ0dJKF9zeXNsaWJHRic2JVE1b3V0cHV0fnJlZGlyZWN0ZWQuLi5GJy8lJ2l0YWxpY0dRJXRydWVGJy8lLG1hdGh2YXJpYW50R1EnaXRhbGljRic=</Equation></Text-field>
</Output>
</Group>
<Group view="presentation" hide-input="true" hide-output="false" inline-output="false" labelreference="L5270" drawlabel="true" redirect-source="L5269">
<Input>
<Text-field prompt="&gt; " style="Maple Input" layout="Normal">print(<Label label="L5269" view="label" executable="true"></Label>); # input placeholder</Text-field>
</Input>
<Output>
<Text-field style="2D Output" layout="Maple Output"><Equation executable="false" style="2D Output" display="LUklbXJvd0c2Iy9JK21vZHVsZW5hbWVHNiJJLFR5cGVzZXR0aW5nR0koX3N5c2xpYkdGJzYoLUkmbWZyYWNHRiQ2KC1GIzYmLUYjNiYtRiM2Ji1JI21pR0YkNiVRInFGJy8lJ2l0YWxpY0dRJXRydWVGJy8lLG1hdGh2YXJpYW50R1EnaXRhbGljRictSSNtb0dGJDYtUTEmSW52aXNpYmxlVGltZXM7RicvRjxRJ25vcm1hbEYnLyUmZmVuY2VHUSZmYWxzZUYnLyUqc2VwYXJhdG9yR0ZGLyUpc3RyZXRjaHlHRkYvJSpzeW1tZXRyaWNHRkYvJShsYXJnZW9wR0ZGLyUubW92YWJsZWxpbWl0c0dGRi8lJ2FjY2VudEdGRi8lJ2xzcGFjZUdRJjAuMGVtRicvJSdyc3BhY2VHRlUtRiM2KC1GNTYlUSJoRidGOEY7LUY/Ni1RMCZBcHBseUZ1bmN0aW9uO0YnRkJGREZHRklGS0ZNRk9GUUZTRlYtSShtZmVuY2VkR0YkNiQtRiM2Ji1GNTYlUSJSRidGOEY7LyUrZm9yZWdyb3VuZEdRKFswLDAsMF1GJy8lKXJlYWRvbmx5R0ZGRkJGQkZib0Zlb0ZCRkItRj82LVEoJm1pbnVzO0YnRkJGREZHRklGS0ZNRk9GUS9GVFEsMC4yMjIyMjIyZW1GJy9GV0ZbcC1JI21uR0YkNiRRIjFGJ0ZCRkJGYm9GZW9GQi1GIzYmLUYjNiZGWEZnb0ZdcEZCRmJvRmVvRkIvJS5saW5ldGhpY2tuZXNzR0ZgcC8lK2Rlbm9tYWxpZ25HUSdjZW50ZXJGJy8lKW51bWFsaWduR0ZpcC8lKWJldmVsbGVkR0ZGLUY/Ni1RIj1GJ0ZCRkRGR0ZJRktGTUZPRlEvRlRRLDAuMjc3Nzc3OGVtRicvRldGYnEtRiw2KEZdcC1GIzYmLUYjNiZGWC1GPzYtUSIrRidGQkZERkdGSUZLRk1GT0ZRRmpvRlxwLUYjNiYtRl5wNiRRIjJGJ0ZCRj4tRjU2JVEibUYnRjhGO0ZCRkJGYm9GZW9GQkZlcEZncEZqcEZccUZib0Zlb0ZC">LyomLCYqJkkicUc2IiIiIi1JImhHRic2I0kiUkdGJ0YoRighIiJGKEYoLCZGKUYoRi1GKEYtKiQsJkYpRihJIm1HRiciIiNGLQ==</Equation></Text-field>
</Output>
</Group></Presentation-Block><Presentation-Block>
<Group view="presentation" hide-input="false" hide-output="true" inline-output="false" labelreference="L5429" drawlabel="true">
<Input>
<Text-field style="Text" layout="Normal">Which can be rewritten as:
</Text-field>
</Input>
</Group></Presentation-Block><Presentation-Block>
<Group view="presentation" hide-input="false" hide-output="true" inline-output="false" labelreference="L5375" drawlabel="true" redirect-target="L5376">
<Input>
<Text-field prompt="&gt; " style="Maple Input" layout="Normal"><Equation executable="true" style="2D Input" input-equation="(q*h(R)-1)*(h(R)+2*m)-h(R)+1 = 0" display="LUklbXJvd0c2Iy9JK21vZHVsZW5hbWVHNiJJLFR5cGVzZXR0aW5nR0koX3N5c2xpYkdGJzYqLUkjbWlHRiQ2I1EhRictRiM2Ji1JKG1mZW5jZWRHRiQ2JC1GIzYpLUYsNiVRInFGJy8lJ2l0YWxpY0dRJXRydWVGJy8lLG1hdGh2YXJpYW50R1EnaXRhbGljRictSSNtb0dGJDYtUScmc2RvdDtGJy9GPVEnbm9ybWFsRicvJSZmZW5jZUdRJmZhbHNlRicvJSpzZXBhcmF0b3JHRkcvJSlzdHJldGNoeUdGRy8lKnN5bW1ldHJpY0dGRy8lKGxhcmdlb3BHRkcvJS5tb3ZhYmxlbGltaXRzR0ZHLyUnYWNjZW50R0ZHLyUnbHNwYWNlR1EmMC4wZW1GJy8lJ3JzcGFjZUdGVi1GLDYlUSJoRidGOUY8LUYyNiQtRiM2JC1GLDYlUSJSRidGOUY8RkNGQy1GQDYtUSgmbWludXM7RidGQ0ZFRkhGSkZMRk5GUEZSL0ZVUSwwLjIyMjIyMjJlbUYnL0ZYRmFvLUkjbW5HRiQ2JFEiMUYnRkNGQ0ZDRj8tRjI2JC1GIzYpRlktRjI2JC1GIzYmRmpuLyUrZXhlY3V0YWJsZUdGRy8lMGZvbnRfc3R5bGVfbmFtZUdRKDJEfk1hdGhGJ0ZDRkMtRkA2LVEiK0YnRkNGRUZIRkpGTEZORlBGUkZgb0Ziby1GZG82JFEiMkYnRkNGPy1GLDYlUSJtRidGOUY8RkNGQ0ZDRl1vLUYyNiQtRiM2KEZZRltwRl1vRmNvRl9wRkNGQy1GQDYtUSI9RidGQ0ZFRkhGSkZMRk5GUEZSL0ZVUSwwLjI3Nzc3NzhlbUYnL0ZYRmVxLUZkbzYkUSIwRidGQ0ZfcEZD">Ly1JIitHJSpwcm90ZWN0ZWRHNiQqJiwmKiZJInFHNiIiIiItSSJoR0YrNiNJIlJHRitGLEYsISIiRixGLCwmRi1GLEkibUdGKyIiI0YsLCZGLUYxRixGLCIiIQ==</Equation></Text-field>
</Input>
<Output>
<Text-field superscript="false" placeholder="false" executable="false" selection-placeholder="false" italic="false" size="12" bold="false" subscript="false" family="Times New Roman" opaque="false" underline="false" background="[255,255,255]" readonly="false" foreground="[0,0,0]" alignment="centred" firstindent="0" spacebelow="0" leftmargin="0" linespacing="0.0" initial="0" linebreak="space" rightmargin="0" bulletsuffix="" spaceabove="0" bullet="none" pagebreak-before="false"><Equation executable="false" style="2D Output" display="LUkjbWlHNiMvSSttb2R1bGVuYW1lRzYiSSxUeXBlc2V0dGluZ0dJKF9zeXNsaWJHRic2JVE1b3V0cHV0fnJlZGlyZWN0ZWQuLi5GJy8lJ2l0YWxpY0dRJXRydWVGJy8lLG1hdGh2YXJpYW50R1EnaXRhbGljRic=">LUkjbWlHNiMvSSttb2R1bGVuYW1lRzYiSSxUeXBlc2V0dGluZ0dJKF9zeXNsaWJHRic2JVE1b3V0cHV0fnJlZGlyZWN0ZWQuLi5GJy8lJ2l0YWxpY0dRJXRydWVGJy8lLG1hdGh2YXJpYW50R1EnaXRhbGljRic=</Equation></Text-field>
</Output>
</Group>
<Group view="presentation" hide-input="true" hide-output="false" inline-output="false" labelreference="L5376" drawlabel="true" redirect-source="L5375">
<Input>
<Text-field prompt="&gt; " style="Maple Input" layout="Normal">print(<Label label="L5375" view="label" executable="true"></Label>); # input placeholder</Text-field>
</Input>
<Output>
<Text-field style="2D Output" layout="Maple Output"><Equation executable="false" style="2D Output" display="LUklbXJvd0c2Iy9JK21vZHVsZW5hbWVHNiJJLFR5cGVzZXR0aW5nR0koX3N5c2xpYkdGJzYoLUYjNigtRiM2Ji1JKG1mZW5jZWRHRiQ2JC1GIzYmLUYjNiYtSSNtaUdGJDYlUSJxRicvJSdpdGFsaWNHUSV0cnVlRicvJSxtYXRodmFyaWFudEdRJ2l0YWxpY0YnLUkjbW9HRiQ2LVExJkludmlzaWJsZVRpbWVzO0YnL0Y+USdub3JtYWxGJy8lJmZlbmNlR1EmZmFsc2VGJy8lKnNlcGFyYXRvckdGSC8lKXN0cmV0Y2h5R0ZILyUqc3ltbWV0cmljR0ZILyUobGFyZ2VvcEdGSC8lLm1vdmFibGVsaW1pdHNHRkgvJSdhY2NlbnRHRkgvJSdsc3BhY2VHUSYwLjBlbUYnLyUncnNwYWNlR0ZXLUYjNigtRjc2JVEiaEYnRjpGPS1GQTYtUTAmQXBwbHlGdW5jdGlvbjtGJ0ZERkZGSUZLRk1GT0ZRRlNGVUZYLUYwNiQtRiM2Ji1GNzYlUSJSRidGOkY9LyUrZm9yZWdyb3VuZEdRKFswLDAsMF1GJy8lKXJlYWRvbmx5R0ZIRkRGREZjb0Zmb0ZERkQtRkE2LVEoJm1pbnVzO0YnRkRGRkZJRktGTUZPRlFGUy9GVlEsMC4yMjIyMjIyZW1GJy9GWUZccC1JI21uR0YkNiRRIjFGJ0ZERkRGREZALUYwNiQtRiM2JkZaLUZBNi1RIitGJ0ZERkZGSUZLRk1GT0ZRRlNGW3BGXXAtRiM2Ji1GX3A2JFEiMkYnRkRGQC1GNzYlUSJtRidGOkY9RkRGREZERkRGaG9GWkZmcEZecEZELUZBNi1RIj1GJ0ZERkZGSUZLRk1GT0ZRRlMvRlZRLDAuMjc3Nzc3OGVtRicvRllGZXEtRl9wNiRRIjBGJ0ZERmNvRmZvRkQ=">LywoKiYsJiomSSJxRzYiIiIiLUkiaEdGKDYjSSJSR0YoRilGKSEiIkYpRiksJkYqRilJIm1HRigiIiNGKUYpRipGLkYpRikiIiE=</Equation></Text-field>
</Output>
</Group></Presentation-Block><Presentation-Block>
<Group view="presentation" hide-input="false" hide-output="true" inline-output="false" labelreference="L4357" drawlabel="true" redirect-target="L4358">
<Input>
<Text-field prompt="&gt; " style="Maple Input" layout="Normal"><Equation executable="true" style="2D Input" input-equation="simplify(expand(lhs(%)), {EquiCond1});" display="LUklbXJvd0c2Iy9JK21vZHVsZW5hbWVHNiJJLFR5cGVzZXR0aW5nR0koX3N5c2xpYkdGJzYnLUkjbWlHRiQ2JVEpc2ltcGxpZnlGJy8lJ2l0YWxpY0dRJXRydWVGJy8lLG1hdGh2YXJpYW50R1EnaXRhbGljRictSShtZmVuY2VkR0YkNiQtRiM2KC1GLDYjUSFGJy1GIzYlLUYsNiVRJ2V4cGFuZEYnL0YwUSZmYWxzZUYnL0YzUSdub3JtYWxGJy1GNjYkLUYjNiUtRiw2JVEkbGhzRidGQkZELUY2NiQtRiM2JC1GLDYlUSIlRidGQkZERkRGREZERkRGREY6LUkjbW9HRiQ2LVEiLEYnRkQvJSZmZW5jZUdGQy8lKnNlcGFyYXRvckdGMS8lKXN0cmV0Y2h5R0ZDLyUqc3ltbWV0cmljR0ZDLyUobGFyZ2VvcEdGQy8lLm1vdmFibGVsaW1pdHNHRkMvJSdhY2NlbnRHRkMvJSdsc3BhY2VHUSYwLjBlbUYnLyUncnNwYWNlR1EsMC4zMzMzMzMzZW1GJy1GNjYmLUYjNiQtRiw2JVEqRXF1aUNvbmQxRidGL0YyRkRGRC8lJW9wZW5HUSJ8ZnJGJy8lJmNsb3NlR1EifGhyRidGREZELUZVNi1RIjtGJ0ZERlhGWkZmbkZobkZqbkZcb0Zeb0Zgby9GZG9RLDAuMjc3Nzc3OGVtRicvJStleGVjdXRhYmxlR0ZDRkQ=">QyQtSSlzaW1wbGlmeUc2JCUqcHJvdGVjdGVkR0koX3N5c2xpYkc2IjYkLUknZXhwYW5kR0YmNiMtSSRsaHNHRiY2I0kiJUdGKDwjSSpFcXVpQ29uZDFHRigiIiI=</Equation></Text-field>
</Input>
<Output>
<Text-field superscript="false" placeholder="false" executable="false" selection-placeholder="false" italic="false" size="12" bold="false" subscript="false" family="Times New Roman" opaque="false" underline="false" background="[255,255,255]" readonly="false" foreground="[0,0,0]" alignment="centred" firstindent="0" spacebelow="0" leftmargin="0" linespacing="0.0" initial="0" linebreak="space" rightmargin="0" bulletsuffix="" spaceabove="0" bullet="none" pagebreak-before="false"><Equation executable="false" style="2D Output" display="LUkjbWlHNiMvSSttb2R1bGVuYW1lRzYiSSxUeXBlc2V0dGluZ0dJKF9zeXNsaWJHRic2JVE1b3V0cHV0fnJlZGlyZWN0ZWQuLi5GJy8lJ2l0YWxpY0dRJXRydWVGJy8lLG1hdGh2YXJpYW50R1EnaXRhbGljRic=">LUkjbWlHNiMvSSttb2R1bGVuYW1lRzYiSSxUeXBlc2V0dGluZ0dJKF9zeXNsaWJHRic2JVE1b3V0cHV0fnJlZGlyZWN0ZWQuLi5GJy8lJ2l0YWxpY0dRJXRydWVGJy8lLG1hdGh2YXJpYW50R1EnaXRhbGljRic=</Equation></Text-field>
</Output>
</Group>
<Group view="presentation" hide-input="true" hide-output="false" inline-output="false" labelreference="L4358" drawlabel="true" redirect-source="L4357">
<Input>
<Text-field prompt="&gt; " style="Maple Input" layout="Normal">print(<Label label="L4357" view="label" executable="true"></Label>); # input placeholder</Text-field>
</Input>
<Output>
<Text-field style="2D Output" layout="Maple Output"><Equation executable="false" style="2D Output" display="LUklbXJvd0c2Iy9JK21vZHVsZW5hbWVHNiJJLFR5cGVzZXR0aW5nR0koX3N5c2xpYkdGJzYuLUYjNiotSSNtbkdGJDYkUSIyRicvJSxtYXRodmFyaWFudEdRJ25vcm1hbEYnLUkjbW9HRiQ2LVExJkludmlzaWJsZVRpbWVzO0YnRjEvJSZmZW5jZUdRJmZhbHNlRicvJSpzZXBhcmF0b3JHRjovJSlzdHJldGNoeUdGOi8lKnN5bW1ldHJpY0dGOi8lKGxhcmdlb3BHRjovJS5tb3ZhYmxlbGltaXRzR0Y6LyUnYWNjZW50R0Y6LyUnbHNwYWNlR1EmMC4wZW1GJy8lJ3JzcGFjZUdGSS1JI21pR0YkNiVRInFGJy8lJ2l0YWxpY0dRJXRydWVGJy9GMlEnaXRhbGljRidGNC1GIzYoLUZNNiVRImhGJ0ZQRlMtRjU2LVEwJkFwcGx5RnVuY3Rpb247RidGMUY4RjtGPUY/RkFGQ0ZFRkdGSi1JKG1mZW5jZWRHRiQ2JC1GIzYmLUZNNiVRIlJGJ0ZQRlMvJStmb3JlZ3JvdW5kR1EoWzAsMCwwXUYnLyUpcmVhZG9ubHlHRjpGMUYxRl9vRmJvRjFGNC1GTTYlUSJtRidGUEZTRjEtRjU2LVEiK0YnRjFGOEY7Rj1GP0ZBRkNGRS9GSFEsMC4yMjIyMjIyZW1GJy9GS0ZbcC1GIzYkLUklbXN1cEdGJDYlRmRvRi0vJTFzdXBlcnNjcmlwdHNoaWZ0R1EiMEYnRjFGZ28tRiM2JkZVRjRGZG9GMUZnby1GIzYmRkxGNEZVRjEtRjU2LVEoJm1pbnVzO0YnRjFGOEY7Rj1GP0ZBRkNGRUZqb0ZccC1GIzYmLUYuNiRRIjNGJ0YxRjRGZG9GMUZpcEZVRjE=">LC4qKEkicUc2IiIiIi1JImhHRiU2I0kiUkdGJUYmSSJtR0YlRiYiIiMqJEYrRixGJiomRidGJkYrRiZGJiomRiRGJkYnRiZGJkYrISIkRichIiI=</Equation></Text-field>
</Output>
</Group></Presentation-Block><Presentation-Block>
<Group view="presentation" hide-input="false" hide-output="true" inline-output="false" labelreference="L5477" drawlabel="true" redirect-target="L5478">
<Input>
<Text-field prompt="&gt; " style="Maple Input" layout="Normal"><Equation executable="true" style="2D Input" input-equation="Jincrease := m^2-(3-(1+2*q)*h(R))*m-(1-q)*h(R);" display="LUklbXJvd0c2Iy9JK21vZHVsZW5hbWVHNiJJLFR5cGVzZXR0aW5nR0koX3N5c2xpYkdGJzY2LUkjbWlHRiQ2JVEqSmluY3JlYXNlRicvJSdpdGFsaWNHUSV0cnVlRicvJSxtYXRodmFyaWFudEdRJ2l0YWxpY0YnLUkjbW9HRiQ2LVEifkYnL0YzUSdub3JtYWxGJy8lJmZlbmNlR1EmZmFsc2VGJy8lKnNlcGFyYXRvckdGPS8lKXN0cmV0Y2h5R0Y9LyUqc3ltbWV0cmljR0Y9LyUobGFyZ2VvcEdGPS8lLm1vdmFibGVsaW1pdHNHRj0vJSdhY2NlbnRHRj0vJSdsc3BhY2VHUSYwLjBlbUYnLyUncnNwYWNlR0ZMLUY2Ni1RKiZjb2xvbmVxO0YnRjlGO0Y+RkBGQkZERkZGSC9GS1EsMC4yNzc3Nzc4ZW1GJy9GTkZTLUklbXN1cEdGJDYlLUYsNiVRIm1GJ0YvRjItRiM2JC1JI21uR0YkNiRRIjJGJ0Y5RjkvJTFzdXBlcnNjcmlwdHNoaWZ0R1EiMEYnLUY2Ni1RKCZtaW51cztGJ0Y5RjtGPkZARkJGREZGRkgvRktRLDAuMjIyMjIyMmVtRicvRk5GYm8tSShtZmVuY2VkR0YkNiQtRiM2KS1GaG42JFEiM0YnRjlGXm8tRmVvNiQtRiM2KC1GaG42JFEiMUYnRjktRjY2LVEiK0YnRjlGO0Y+RkBGQkZERkZGSEZhb0Zjb0Znbi1GNjYtUScmc2RvdDtGJ0Y5RjtGPkZARkJGREZGRkhGSkZNLUYsNiVRInFGJ0YvRjJGOUY5RmZwLUYsNiVRImhGJ0YvRjItRmVvNiQtRiM2JC1GLDYlUSJSRidGL0YyRjlGOUY5RjlGZnBGWEZeby1GZW82JC1GIzYmRmBwRl5vRmlwRjlGOUZmcEZccUZfcS1GNjYtUSI7RidGOUY7L0Y/RjFGQEZCRkRGRkZIRkpGVC1GLDYlUSlzaW1wbGlmeUYnRi9GMi1GZW82JC1GIzYmLUYsNiVRIyUlRidGL0YyRl5vRitGOUY5RmpxRjUvJStleGVjdXRhYmxlR0Y9Rjk=">QyY+SSpKaW5jcmVhc2VHNiIsKCokSSJtR0YlIiIjIiIiKiYsJiIiJEYqKiYsJkYqRipJInFHRiVGKUYqLUkiaEdGJTYjSSJSR0YlRiohIiJGKkYoRipGNSomLCZGKkYqRjBGNUYqRjFGKkY1RiotSSlzaW1wbGlmeUc2JCUqcHJvdGVjdGVkR0koX3N5c2xpYkdGJTYjLCZJIyUlR0YlRipGJEY1Rio=</Equation></Text-field>
</Input>
<Output>
<Text-field superscript="false" placeholder="false" executable="false" selection-placeholder="false" italic="false" size="12" bold="false" subscript="false" family="Times New Roman" opaque="false" underline="false" background="[255,255,255]" readonly="false" foreground="[0,0,0]" alignment="centred" firstindent="0" spacebelow="0" leftmargin="0" linespacing="0.0" initial="0" linebreak="space" rightmargin="0" bulletsuffix="" spaceabove="0" bullet="none" pagebreak-before="false"><Equation executable="false" style="2D Output" display="LUkjbWlHNiMvSSttb2R1bGVuYW1lRzYiSSxUeXBlc2V0dGluZ0dJKF9zeXNsaWJHRic2JVE1b3V0cHV0fnJlZGlyZWN0ZWQuLi5GJy8lJ2l0YWxpY0dRJXRydWVGJy8lLG1hdGh2YXJpYW50R1EnaXRhbGljRic=">LUkjbWlHNiMvSSttb2R1bGVuYW1lRzYiSSxUeXBlc2V0dGluZ0dJKF9zeXNsaWJHRic2JVE1b3V0cHV0fnJlZGlyZWN0ZWQuLi5GJy8lJ2l0YWxpY0dRJXRydWVGJy8lLG1hdGh2YXJpYW50R1EnaXRhbGljRic=</Equation></Text-field>
</Output>
</Group>
<Group view="presentation" hide-input="true" hide-output="false" inline-output="false" labelreference="L5478" drawlabel="true" redirect-source="L5477">
<Input>
<Text-field prompt="&gt; " style="Maple Input" layout="Normal">print(<Label label="L5477" view="label" executable="true"></Label>); # input placeholder</Text-field>
</Input>
<Output>
<Text-field style="2D Output" layout="Maple Output"><Equation executable="false" style="2D Output" display="LUklbXJvd0c2Iy9JK21vZHVsZW5hbWVHNiJJLFR5cGVzZXR0aW5nR0koX3N5c2xpYkdGJzYoLUYjNiQtSSVtc3VwR0YkNiUtSSNtaUdGJDYlUSJtRicvJSdpdGFsaWNHUSV0cnVlRicvJSxtYXRodmFyaWFudEdRJ2l0YWxpY0YnLUkjbW5HRiQ2JFEiMkYnL0Y4USdub3JtYWxGJy8lMXN1cGVyc2NyaXB0c2hpZnRHUSIwRidGPi1JI21vR0YkNi1RKCZtaW51cztGJ0Y+LyUmZmVuY2VHUSZmYWxzZUYnLyUqc2VwYXJhdG9yR0ZJLyUpc3RyZXRjaHlHRkkvJSpzeW1tZXRyaWNHRkkvJShsYXJnZW9wR0ZJLyUubW92YWJsZWxpbWl0c0dGSS8lJ2FjY2VudEdGSS8lJ2xzcGFjZUdRLDAuMjIyMjIyMmVtRicvJSdyc3BhY2VHRlgtRiM2Ji1JKG1mZW5jZWRHRiQ2JC1GIzYmLUY7NiRRIjNGJ0Y+RkMtRiM2Ji1GaG42JC1GIzYmLUY7NiRRIjFGJ0Y+LUZENi1RIitGJ0Y+RkdGSkZMRk5GUEZSRlRGVkZZLUYjNiZGOi1GRDYtUTEmSW52aXNpYmxlVGltZXM7RidGPkZHRkpGTEZORlBGUkZUL0ZXUSYwLjBlbUYnL0ZaRmFwLUYxNiVRInFGJ0Y0RjdGPkY+Rj5GXXAtRiM2KC1GMTYlUSJoRidGNEY3LUZENi1RMCZBcHBseUZ1bmN0aW9uO0YnRj5GR0ZKRkxGTkZQRlJGVEZgcEZicC1GaG42JC1GIzYmLUYxNiVRIlJGJ0Y0RjcvJStmb3JlZ3JvdW5kR1EoWzAsMCwwXUYnLyUpcmVhZG9ubHlHRklGPkY+RmVxRmhxRj5GPkY+Rj5GXXBGMEY+RkMtRiM2Ji1GaG42JC1GIzYmRmVvRkNGY3BGPkY+Rl1wRmZwRj5GPg==">LCgqJEkibUc2IiIiIyIiIiomLCYiIiRGJyomLCZGJ0YnSSJxR0YlRiZGJy1JImhHRiU2I0kiUkdGJUYnISIiRidGJEYnRjIqJiwmRidGJ0YtRjJGJ0YuRidGMg==</Equation></Text-field>
</Output>
<Output>
<Text-field style="2D Output" layout="Maple Output"><Equation executable="false" style="2D Output">IiIh</Equation></Text-field>
</Output>
</Group></Presentation-Block><Presentation-Block>
<Group view="presentation" hide-input="false" hide-output="true" inline-output="false" labelreference="L4470" drawlabel="true">
<Input>
<Text-field style="Text" layout="Normal">Solve the condition for juvenile overcompensaiton to occur for <Equation executable="false" style="2D Math" input-equation="" display="LUklbXJvd0c2Iy9JK21vZHVsZW5hbWVHNiJJLFR5cGVzZXR0aW5nR0koX3N5c2xpYkdGJzYkLUkjbWlHRiQ2JVEicUYnLyUnaXRhbGljR1EldHJ1ZUYnLyUsbWF0aHZhcmlhbnRHUSdpdGFsaWNGJy9GM1Enbm9ybWFsRic=">LUklbXJvd0c2Iy9JK21vZHVsZW5hbWVHNiJJLFR5cGVzZXR0aW5nR0koX3N5c2xpYkdGJzYkLUkjbWlHRiQ2JVEicUYnLyUnaXRhbGljR1EldHJ1ZUYnLyUsbWF0aHZhcmlhbnRHUSdpdGFsaWNGJy9GM1Enbm9ybWFsRic=</Equation>.
</Text-field>
</Input>
</Group></Presentation-Block><Presentation-Block>
<Group view="presentation" hide-input="false" hide-output="true" inline-output="false" labelreference="L5168" drawlabel="true" redirect-target="L5169">
<Input>
<Text-field prompt="&gt; " style="Maple Input" layout="Normal"><Equation executable="true" style="2D Input" input-equation="sols := `assuming`([solve(subs(h(R) = hequi, Jincrease), q)], [m::positive, q::positive]);" display="LUklbXJvd0c2Iy9JK21vZHVsZW5hbWVHNiJJLFR5cGVzZXR0aW5nR0koX3N5c2xpYkdGJzY2LUkjbWlHRiQ2JVElc29sc0YnLyUnaXRhbGljR1EldHJ1ZUYnLyUsbWF0aHZhcmlhbnRHUSdpdGFsaWNGJy1JI21vR0YkNi1RIn5GJy9GM1Enbm9ybWFsRicvJSZmZW5jZUdRJmZhbHNlRicvJSpzZXBhcmF0b3JHRj0vJSlzdHJldGNoeUdGPS8lKnN5bW1ldHJpY0dGPS8lKGxhcmdlb3BHRj0vJS5tb3ZhYmxlbGltaXRzR0Y9LyUnYWNjZW50R0Y9LyUnbHNwYWNlR1EmMC4wZW1GJy8lJ3JzcGFjZUdGTC1GNjYtUSomY29sb25lcTtGJ0Y5RjtGPkZARkJGREZGRkgvRktRLDAuMjc3Nzc3OGVtRicvRk5GU0Y1LUYsNiVRJnNvbHZlRidGL0YyLUkobWZlbmNlZEdGJDYkLUYjNiktRiw2JVElc3Vic0YnRi9GMi1GWTYkLUYjNiktRiw2JVEiaEYnRi9GMi1GWTYkLUYjNiQtRiw2JVEiUkYnRi9GMkY5RjktRjY2LVEiPUYnRjlGO0Y+RkBGQkZERkZGSEZSRlQtRiw2JVEmaGVxdWlGJ0YvRjItRjY2LVEiLEYnRjlGOy9GP0YxRkBGQkZERkZGSEZKL0ZOUSwwLjMzMzMzMzNlbUYnLUYsNiVRKkppbmNyZWFzZUYnRi9GMkY5RjlGXnBGNS1GLDYlUSJxRidGL0YyLyUrZXhlY3V0YWJsZUdGPUY5RjlGNS1GNjYtUSlhc3N1bWluZ0YnRjlGO0Y+RkBGQkZERkZGSEZKRk1GNS1GLDYlUSJtRidGL0YyLUY2Ni1RLSZQcm9wb3J0aW9uO0YnRjlGO0Y+RkBGQkZERkZGSEZSRlQtRiw2JVEpcG9zaXRpdmVGJ0YvRjJGXnBGNUZncEZicUZlcS1GNjYtUSI7RidGOUY7RmFwRkBGQkZERkZGSEZKRlRGanBGOQ==">QyQ+SSVzb2xzRzYiLUkpYXNzdW1pbmdHSShfc3lzbGliR0YlNiQ3Iy1JJnNvbHZlRzYkJSpwcm90ZWN0ZWRHRig2JC1JJXN1YnNHRi42JC8tSSJoR0YlNiNJIlJHRiVJJmhlcXVpR0YlSSpKaW5jcmVhc2VHRiVJInFHRiU3JCdJIm1HRiVJKXBvc2l0aXZlR0YuJ0Y6Rj4iIiI=</Equation></Text-field>
</Input>
<Output>
<Text-field superscript="false" placeholder="false" executable="false" selection-placeholder="false" italic="false" size="12" bold="false" subscript="false" family="Times New Roman" opaque="false" underline="false" background="[255,255,255]" readonly="false" foreground="[0,0,0]" alignment="centred" firstindent="0" spacebelow="0" leftmargin="0" linespacing="0.0" initial="0" linebreak="space" rightmargin="0" bulletsuffix="" spaceabove="0" bullet="none" pagebreak-before="false"><Equation executable="false" style="2D Output" display="LUkjbWlHNiMvSSttb2R1bGVuYW1lRzYiSSxUeXBlc2V0dGluZ0dJKF9zeXNsaWJHRic2JVE1b3V0cHV0fnJlZGlyZWN0ZWQuLi5GJy8lJ2l0YWxpY0dRJXRydWVGJy8lLG1hdGh2YXJpYW50R1EnaXRhbGljRic=">LUkjbWlHNiMvSSttb2R1bGVuYW1lRzYiSSxUeXBlc2V0dGluZ0dJKF9zeXNsaWJHRic2JVE1b3V0cHV0fnJlZGlyZWN0ZWQuLi5GJy8lJ2l0YWxpY0dRJXRydWVGJy8lLG1hdGh2YXJpYW50R1EnaXRhbGljRic=</Equation></Text-field>
</Output>
</Group>
<Group view="presentation" hide-input="true" hide-output="false" inline-output="false" labelreference="L5169" drawlabel="true" redirect-source="L5168">
<Input>
<Text-field prompt="&gt; " style="Maple Input" layout="Normal">print(<Label label="L5168" view="label" executable="true"></Label>); # input placeholder</Text-field>
</Input>
<Output>
<Text-field style="2D Output" layout="Maple Output"><Equation executable="false" style="2D Output" display="LUklbXJvd0c2Iy9JK21vZHVsZW5hbWVHNiJJLFR5cGVzZXR0aW5nR0koX3N5c2xpYkdGJzYoLUYjNigtSSZtZnJhY0dGJDYoLUkjbW5HRiQ2JFEiMUYnLyUsbWF0aHZhcmlhbnRHUSdub3JtYWxGJy1GMTYkUSIyRidGNC8lLmxpbmV0aGlja25lc3NHRjMvJStkZW5vbWFsaWduR1EnY2VudGVyRicvJSludW1hbGlnbkdGPi8lKWJldmVsbGVkR1EmZmFsc2VGJy1JI21vR0YkNi1RMSZJbnZpc2libGVUaW1lcztGJ0Y0LyUmZmVuY2VHRkMvJSpzZXBhcmF0b3JHRkMvJSlzdHJldGNoeUdGQy8lKnN5bW1ldHJpY0dGQy8lKGxhcmdlb3BHRkMvJS5tb3ZhYmxlbGltaXRzR0ZDLyUnYWNjZW50R0ZDLyUnbHNwYWNlR1EmMC4wZW1GJy8lJ3JzcGFjZUdGWC1GLjYoLUYjNiYtRiM2Ly1GRTYtUSomdW1pbnVzMDtGJ0Y0RkhGSkZMRk5GUEZSRlQvRldRLDAuMjIyMjIyMmVtRicvRlpGX28tRiM2JC1JJW1zdXBHRiQ2JS1JI21pR0YkNiVRIm1GJy8lJ2l0YWxpY0dRJXRydWVGJy9GNVEnaXRhbGljRictRjE2JFEiNEYnRjQvJTFzdXBlcnNjcmlwdHNoaWZ0R1EiMEYnRjQtRkU2LVEoJm1pbnVzO0YnRjRGSEZKRkxGTkZQRlJGVEZeb0Zgby1GIzYmRjdGRC1GZG82JUZmby1GMTYkUSIzRidGNEZicEY0LUZFNi1RIitGJ0Y0RkhGSkZMRk5GUEZSRlRGXm9GYG8tRiM2JC1GZG82JUZmb0Y3RmJwRjRGZXAtRiM2JkZfcEZERmZvRjRGZXBGN0ZfcS1GIzYkLUkmbXNxcnRHRiQ2Iy1GIzYsLUYjNiQtRmRvNiVGZm8tRjE2JFEiOEYnRjRGYnBGNEZfcS1GIzYmRl9wRkQtRmRvNiVGZm8tRjE2JFEiN0YnRjRGYnBGNEZlcC1GIzYmLUYxNiRRIzQ2RidGNEZELUZkbzYlRmZvLUYxNiRRIjZGJ0Y0RmJwRjRGX3EtRiM2Ji1GMTYkUSM2MEYnRjRGRC1GZG82JUZmby1GMTYkUSI1RidGNEZicEY0Rl9xLUYjNiYtRjE2JFEjNDVGJ0Y0RkRGY29GNEY0RjRGNC8lK2ZvcmVncm91bmRHUShbMCwwLDBdRicvJSlyZWFkb25seUdGQ0Y0LUYjNiYtRiM2LC1GIzYmRl9wRkRGY29GNEZlcEZocEZlcC1GIzYmRjdGREZkcUY0RmVwLUYjNiZGN0ZERmZvRjRGZXBGMEY0RmZ0Rml0RjRGOkY8Rj9GQUZmdEZpdEY0LUZFNi1RIixGJ0Y0RkgvRktGXHBGTEZORlBGUkZURlYvRlpRLDAuMzMzMzMzM2VtRictRiM2J0Zbby1GIzYoRi1GRC1GLjYoLUYjNiYtRiM2LkZhb0ZfcUZocEZlcEZicUZfcUZocUZfcUZmcUZfcUY3RjRGZnRGaXRGNEZbdUY6RjxGP0ZBRmZ0Rml0RjRGZnRGaXRGNEZmdEZpdEY0">NiQsJComLCwqJEkibUc2IiIiJUYpKiRGJyIiJCEiIyokRiciIiNGLEYnRiwhIiIiIiJGLywuRiZGL0YqRixGLUYwRichIiVGLEYwKiQsLCokRiciIilGMCokRiciIihGKSokRiciIichI1kqJEYnIiImIiNnRiYiI1gjRjBGLkYwRjBGQCwkKiYsLkYmRjBGKkYuRi1GL0YzRjBGJ0YpRi5GMEYwRiVGLyNGL0Yu</Equation></Text-field>
</Output>
</Group></Presentation-Block><Presentation-Block>
<Group view="presentation" hide-input="false" hide-output="true" inline-output="false" labelreference="L4491" drawlabel="true">
<Input>
<Text-field style="Text" layout="Normal">Two roots are obtained that are both functions in terms of <Equation executable="false" style="2D Math" input-equation="" display="LUklbXJvd0c2Iy9JK21vZHVsZW5hbWVHNiJJLFR5cGVzZXR0aW5nR0koX3N5c2xpYkdGJzYkLUkjbWlHRiQ2JVEibUYnLyUnaXRhbGljR1EldHJ1ZUYnLyUsbWF0aHZhcmlhbnRHUSdpdGFsaWNGJy9GM1Enbm9ybWFsRic=">LUklbXJvd0c2Iy9JK21vZHVsZW5hbWVHNiJJLFR5cGVzZXR0aW5nR0koX3N5c2xpYkdGJzYkLUkjbWlHRiQ2JVEibUYnLyUnaXRhbGljR1EldHJ1ZUYnLyUsbWF0aHZhcmlhbnRHUSdpdGFsaWNGJy9GM1Enbm9ybWFsRic=</Equation>. Plot the two functions:
</Text-field>
</Input>
</Group></Presentation-Block><Presentation-Block>
<Group view="presentation" hide-input="false" hide-output="true" inline-output="false" labelreference="L4448" drawlabel="true" redirect-target="L4880">
<Input>
<Text-field prompt="&gt; " style="Maple Input" layout="Normal"><Equation executable="true" style="2D Input" input-equation="plot([sols[1], sols[2]], m = 0 .. 1, view = [0 .. 1, 0 .. 2], color = [&quot;Navy&quot;, &quot;Burgundy&quot;], labels = [m, q])" display="LUklbXJvd0c2Iy9JK21vZHVsZW5hbWVHNiJJLFR5cGVzZXR0aW5nR0koX3N5c2xpYkdGJzYnLUkjbWlHRiQ2I1EhRictRiM2JS1GLDYlUSVwbG90RicvJSdpdGFsaWNHUSV0cnVlRicvJSxtYXRodmFyaWFudEdRJ2l0YWxpY0YnLUkobWZlbmNlZEdGJDYkLUYjNjstRjs2Ji1GIzYpLUYsNiVRJXNvbHNGJ0Y0RjctRjs2Ji1GIzYkLUkjbW5HRiQ2JFEiMUYnL0Y4USdub3JtYWxGJ0ZORk4vJSVvcGVuR1EiW0YnLyUmY2xvc2VHUSJdRictSSNtb0dGJDYtUSIsRidGTi8lJmZlbmNlR1EmZmFsc2VGJy8lKnNlcGFyYXRvckdGNi8lKXN0cmV0Y2h5R0Zmbi8lKnN5bW1ldHJpY0dGZm4vJShsYXJnZW9wR0Zmbi8lLm1vdmFibGVsaW1pdHNHRmZuLyUnYWNjZW50R0Zmbi8lJ2xzcGFjZUdRJjAuMGVtRicvJSdyc3BhY2VHUSwwLjMzMzMzMzNlbUYnLUZXNi1RIn5GJ0ZORlovRmhuRmZuRmluRltvRl1vRl9vRmFvRmNvL0Znb0Zlb0ZDLUY7NiYtRiM2JC1GSzYkUSIyRidGTkZORk5GUEZTRk5GTkZQRlNGVkZpby1GLDYlUSJtRidGNEY3LUZXNi1RIj1GJ0ZORlpGXHBGaW5GW29GXW9GX29GYW8vRmRvUSwwLjI3Nzc3NzhlbUYnL0Znb0ZccS1GSzYkUSIwRidGTi1GVzYtUSMuLkYnRk5GWkZccEZpbkZbb0Zdb0Zfb0Zhby9GZG9RLDAuMjIyMjIyMmVtRidGXXBGSkZWRmlvLUYsNiVRJXZpZXdGJ0Y0RjdGaHAtRjs2Ji1GIzYqRl5xRmFxRkpGVkZecUZhcUZicEZORk5GUEZTRlZGaW8tRiw2JVEmY29sb3JGJ0Y0RjdGaW9GaHBGaW8tRjs2Ji1GIzYoRistSSNtc0dGJDYjUSVOYXZ5RidGVi1GZXI2I1EpQnVyZ3VuZHlGJ0YrRk5GTkZQRlNGVi1GLDYlUSdsYWJlbHNGJ0Y0RjdGaHAtRjs2Ji1GIzYmRmVwRlYtRiw2JVEicUYnRjRGN0ZORk5GUEZTRk5GTkZORisvJStleGVjdXRhYmxlR0ZmbkZO">LUklcGxvdEc2IjYnNyQmSSVzb2xzR0YkNiMiIiImRig2IyIiIy9JIm1HRiQ7IiIhRiovSSV2aWV3R0YkNyRGMDtGMUYtL0kmY29sb3JHRiQ3JFElTmF2eUYkUSlCdXJndW5keUYkL0knbGFiZWxzR0YkNyRGL0kicUdGJA==</Equation></Text-field>
</Input>
<Output>
<Text-field superscript="false" placeholder="false" executable="false" selection-placeholder="false" italic="false" size="12" bold="false" subscript="false" family="Times New Roman" opaque="false" underline="false" background="[255,255,255]" readonly="false" foreground="[0,0,0]" alignment="centred" firstindent="0" spacebelow="0" leftmargin="0" linespacing="0.0" initial="0" linebreak="space" rightmargin="0" bulletsuffix="" spaceabove="0" bullet="none" pagebreak-before="false"><Equation executable="false" style="2D Output" display="LUkjbWlHNiMvSSttb2R1bGVuYW1lRzYiSSxUeXBlc2V0dGluZ0dJKF9zeXNsaWJHRic2JVE1b3V0cHV0fnJlZGlyZWN0ZWQuLi5GJy8lJ2l0YWxpY0dRJXRydWVGJy8lLG1hdGh2YXJpYW50R1EnaXRhbGljRic=">LUkjbWlHNiMvSSttb2R1bGVuYW1lRzYiSSxUeXBlc2V0dGluZ0dJKF9zeXNsaWJHRic2JVE1b3V0cHV0fnJlZGlyZWN0ZWQuLi5GJy8lJ2l0YWxpY0dRJXRydWVGJy8lLG1hdGh2YXJpYW50R1EnaXRhbGljRic=</Equation></Text-field>
</Output>
</Group>
<Group view="presentation" hide-input="true" hide-output="false" inline-output="false" labelreference="L4880" drawlabel="true" redirect-source="L4448">
<Input>
<Text-field prompt="&gt; " style="Maple Input" layout="Normal">%;</Text-field>
</Input>
<Output>
<Text-field style="Maple Plot" layout="Maple Plot"><Plot height="400.0" type="two-dimensional" width="400.0" plot-scale="1.0" plot-xtrans="0.0" plot-ytrans="0.0" gridlinevisibility="1" legendvisibility="false">NistJSdDVVJWRVNHNiQ3ZHc3JCQiIiEhIiIkIiM1ISIiNyQkIjFHYzdEXWdkXyEjPSQiMSJlVDE2JVIpKioqISM7NyQkIjFLaEFYIT5BJCkqISM9JCIxUCJRM1BAVyoqKiEjOzckJCIxKFF4YTQmbyhcIiEjPCQiMUJxOyRIYXIpKiohIzs3JCQiMjExN0NbZWIsIyEjPSQiMW5Ja1lTInAoKiohIzs3JCQiMiUpb1B2XXE0YCMhIz0kIjEsZio+Q3pRJyoqISM7NyQkIjJQITM7S00jKTNJISM9JCIxa25LTj1LXCoqISM7NyQkIjFLa0dkQ2guTiEjPCQiMT53WVVIIT0kKiohIzs3JCQiMXNWKFsoUks6UyEjPCQiMWQ8Zyk+TDYiKiohIzs3JCQiMXljOEZXUkRYISM8JCIxQVwjb0w6ISkpKSohIzs3JCQiMk5kOUhlayswJiEjPSQiMU8lKipmUilvaCkqISM7NyQkIjFWJjM8TSU+N2IhIzwkIjFBRkdyIT1rJCkqISM7NyQkIjF2WyhcKkhXS2chIzwkIjFuZ3ddQnEwKSohIzs3JCQiMClmPlJ5I1tiJyEjOyQiMUAmPkJtOER4KiEjOzckJCIxMDM7S0NDZXEhIzwkIjF5TiFmVHMkUSgqISM7NyQkIjFqRmI1NlI6diEjPCQiMVk8OUUnKWUwKCohIzs3JCQiMVF3XzBeKSplISkhIzwkIjEuMDhhI29XbSohIzs3JCQiMWxJaEEwWz4mKSEjPCQiMTxgVDpLKHlpKiEjOzckJCIxWSJIZTtZXjAqISM8JCIxdyRvbi5TTGUqISM7NyQkIjFHYzdENUlIJiohIzwkIjFXKClSWV9AVSYqISM7NyQkIjIjUXdfMEMmXCsiISM8JCIxVT9qWGlKJlwqISM7NyQkIjJeKywtJSoqW2E1ISM8JCIxKCkqNCU0dSkqWyUqISM7NyQkIjItLS8zO3hoNSIhIzwkIjFBLCl6KlsoKilSKiEjOzckJCIyIjM7S2tAa2A2ISM8JCIxUnEpXFMoZl4kKiEjOzckJCIySGQ5SGVSWz8iISM8JCIxQGhiMmoqKilIKiEjOzckJCIyOUlnP0o+IWU3ISM8JCIxKHkqNCVmd0ZDKiEjOzckJCIyYDE4RVU3VkkiISM8JCIxMzpqbHBkIz4qISM7NyQkIjJqRF4tRDVWTiIhIzwkIjEpcC9JJWU0UCIqISM7NyQkIjJAWSNcKSpHJ2ZTIiEjPCQiMWpLJjNcYyV5ISohIzs3JCQiMkJXKW9QXFxjOSEjPCQiMUB2c0NlJSk+ISohIzs3JCQiMSlmPlJHKFEwOiEjOyQiMSVcKCo+TD0/JyopISM7NyQkIjJDWSNcKSpRbmY6ISM8JCIxKlFZOm8iZScqKSkhIzs3JCQiMlghND1PR1gzOyEjPCQiMS5hMyYqSHRPKSkhIzs3JCQiMmM0PlF3TTBtIiEjPCQiMEdONUwpeXIoKSEjOjckJCIyKHlkOkooR3hxIiEjPCQiMWwpWylcUTA3KCkhIzs3JCQiMmIyOkk/QyRmPCEjPCQiMVhdXCM9TmVrKSEjOzckJCIydV8wNl9yeSE9ISM8JCIxWEVSJilIcSNlKSEjOzckJCIyKT5SeWN1aGU9ISM8JCIxcy9wSUohZl4pISM7NyQkIjIwNkFXKTNCMz4hIzwkIjFkTGosLCUpXCUpISM7NyQkIjIxOEVfYXIsJz4hIzwkIjF0dWIucyMqeiQpISM7NyQkIjFzVihbZCc+NT8hIzskIjExTHZ5OCI+SikhIzs3JCQiMlYjWydIUmE4MSMhIzwkIjBVKnlEKTM8QykhIzo3JCQiMkVZI1wpZikzN0AhIzwkIjEwaVNVYFtyIikhIzs3JCQiMTM7S2shMyhlQCEjOyQiMVJLQCtcWTEiKSEjOzckJCIyJEhlO0wjUkBAIyEjPCQiMXMpUipcbVNKISkhIzs3JCQiMiUpb1B2cUcqZkEhIzwkIjFZc2EyUyNRJ3ohIzs3JCQiMiVwUXhhQSkzSiMhIzwkIjFzQygpPXVMIip5ISM7NyQkIjJfLTA1SV4nZkIhIzwkIjBzWk9PeTojeSEjOjckJCIyRVsnSGZJIVFUIyEjPCQiMTo7SXRbc1Z4ISM7NyQkIjJhMjpJXSVwZ0MhIzwkIjFOIik9SWord3chIzs3JCQiMXdfMDZuIlJeIyEjOyQiMFYpUlA1JSkpZighIzo3JCQiMShSemUoSFVpRCEjOyQiMSJwWy1WaiNHdiEjOzckJCIxakVgMTdbOkUhIzskIjFbJyo+VVwjM1goISM7NyQkIjIvO0trW2g3bSMhIzwkIjFgO3UraiRRUSghIzs3JCQiMmEuMjkpKSpSOEYhIzwkIjEyWjxzLFEydCEjOzckJCIxRFwpcCpId2pGISM7JCIwM3FlKjRSTHMhIzo3JCQiMiUqeWQ6QCQ0OUchIzwkIjFaVzE4Xk1mciEjOzckJCIxZjxOcSNRVSdHISM7JCIxQ2xzS1hcJjMoISM7NyQkIjFNb090PlQ3SCEjOyQiMTtoWGQjKlw5cSEjOzckJCIxYDA2QSEqW2tIISM7JCIxUUNaJilcc1BwISM7NyQkIjFUIkdjQUFULCQhIzskIjElb2dRW19YJ28hIzs3JCQiMih6ZTxOKWVqMSQhIzwkIjBfJDRJa2MoeSchIzo3JCQiMVYnR2RhWE82JCEjOyQiMXJuIWZXPXpyJyEjOzckJCIybEtsSUAxZjskISM8JCIwamNqJVssVG0hIzo3JCQiMVQiR2MjRydmQCQhIzskIjFuWikzWVh1YychIzs3JCQiMXZcKiopZigqZUUkISM7JCIxJXkpPWZVOyVcJyEjOzckJCIxJGU7TG1hIT1MISM7JCIxZjxcZiJmeFQnISM7NyQkIjIyND1PQSQ0bUwhIzwkIjAiKW8xXkh2TSchIzo3JCQiMCwtL0ciSDpNISM6JCIxLklRYEt3dmkhIzs3JCQiMUJYITR5NidwTSEjOyQiMTomXGdxSW4+JyEjOzckJCIxPU9zV1h6PU4hIzskIjFYZkImeXdgNychIzs3JCQiMiRIZTtMSjRwTiEjPCQiMWpfWDQvaV9nISM7NyQkIjIwMDU/XVgtaSQhIzwkIjFtZ2NnI3ApeWYhIzs3JCQiMk1kOUhba3NtJCEjPCQiMWw0KFxgLzgiZiEjOzckJCIyJFwpcFI+JlE8UCEjPCQiMUAjXFVYTiZSZSEjOzckJCIxdFgiSFFDcnckISM7JCIxUUt1QU1lb2QhIzs3JCQiMWQ4RmEpSC4jUSEjOyQiMWpoLjkmKipIcCYhIzs3JCQiMVolKil5UCJHblEhIzskIjFzSUM+KXpsaSYhIzs3JCQiMU9zVypvYDkjUiEjOyQiLyUpZTlVR11iISM5NyQkIjJGZz9ULVMuKFIhIzwkIjB3TWAuYzxbJiEjOjckJCIyWiNcKXBcNSg9UyEjPCQiMUU/XCg9aVVUJiEjOzckJCIyOk9zV0hDMjIlISM8JCIxNmJGZC0vVWAhIzs3JCQiMkRZI1wpXFtINyUhIzwkIjF2ZC4oSDIqcF8hIzs3JCQiMSdHZDl6ay88JSEjOyQiMTkmNCFmc2gvXyEjOzckJCIyJSlmPlIpXCM0QSUhIzwkIjAjbzlwYGtOXiEjOjckJCIpI3AsRiUhIikkIjFibTlwUXFvXSEjOzckJCIyUHVbKFwvYkJWISM8JCIvclpWeWInKlwhIzk3JCQiMTQ9T3MrdXBWISM7JCIyYyFlYkspKltNXCEjPDckJCIxSGU7TDB6QVchIzskIjJZQFhDcj5PJ1shIzw3JCQiMSNRd192Z0VaJSEjOyQiMVgiZSo+NlQoeiUhIzs3JCQiMmI4RmFHXD9fJSEjPCQiMjswOTBEVUF0JSEjPDckJCIxOEVfL3JaclghIzskIjEpKTRfd2FVblkhIzs3JCQiMjlHYzdOISo9aSUhIzwkIjFrYTpCeHQsWSEjOzckJCIxMTdDW3ZLdlkhIzskIjI8Q2tUXHpEYCUhIzw3JCQiMUdjN0RVS0NaISM7JCIxJ3BfckooZnBXISM7NyQkIjE8TW9PLXBzWiEjOyQiMmM0LyYqPUt5UyUhIzw3JCQiMmI8TnFxI1JDWyEjPCQiMlclUnJka0RVViEjPDckJCIxVCJHY2kjKWYoWyEjOyQiMjlLIio9byFIeFUhIzw3JCQiMjIuMTdrKEdBXCEjPCQiMihIelNwLFE+VSEjPDckJCIxJXljOEZScihcISM7JCIyVzttRSFRRl5UISM8NyQkIjEnSGY9ZE9JLSYhIzskIjJjYyc+UCUpcCU0JSEjPDckJCIxLTA1Pyc9bjImISM7JCIxaSJvVSZvK0hTISM7NyQkIjFuTG5NSCZ6NyYhIzskIjFEPSo0Jlx6bVIhIzs3JCQiMXNWKFsyKnB0XiEjOyQiMVxHTE0kWzsiUiEjOzckJCIwJilwUlJYXkEmISM6JCIxJGUtYHUkM11RISM7NyQkIjE7TG1LRiRwRiYhIzskIjJYNWBGQShmKXkkISM8NyQkIjF6ZTxOUlpHYCEjOyQiMUIkPm9DKSl5cyQhIzs3JCQiMD5Rd0FmaVAmISM6JCIyJSlwOWtYTz9uJCEjPDckJCIxYjI6SSJRZFUmISM7JCIxUXYnKSopW2s5TyEjOzckJCIxWyY0Pkc0cFomISM7JCIya2NZY09oZGIkISM8NyQkIjF5YzhGaiJ6XyYhIzskIjFMdy5ZTGEoXCQhIzs3JCQiMW5OclVMUSFlJiEjOyQiMWtaWDxhOlFNISM7NyQkIjFsSGY9amZFYyEjOyQiMmtKI1s0TEUnUSQhIzw3JCQiMSlmPlI9QCd5YyEjOyQiMTM6YDE9SkdMISM7NyQkIjE0PE1vJ2YzdCYhIzskIjBtNyk+Ij4xRiQhIzo3JCQiMSI+UXc3LDd5JiEjOyQiMndMdz14Ilw6SyEjPDckJCIxJ1F4YSpmInAjZSEjOyQiMidleXApKSpIZTskISM8NyQkIjF1WyhcUnY3KWUhIzskIjFHbEUpcHFzNSQhIzs3JCQiMTxNb09cS0ZmISM7JCIyY1pacWoiM2VJISM8NyQkIjFFXSssOiozKWYhIzskIjFaZClbW1c4KyQhIzs3JCQiMXVZJHApcElHZyEjOyQiMWw+LSE+YDomSCEjOzckJCIxXChcKipHSC4zJyEjOyQiMmJEel0rKVEoKkchIzw3JCQiMTtKaUNvJylIaCEjOyQiMlhUckhRZmklRyEjPDckJCIxSmhBWFNiIj0nISM7JCIyJzNkbz93UCR6IyEjPDckJCIxPlB1WyE+IUhpISM7JCIxcFJ2KnlLX3UjISM7NyQkIjEkb090WTstRychIzskIjEoW1BTKnl1JHAjISM7NyQkIjE4Q1snPidSTGohIzskIjJhN25ZQmQyayMhIzw3JCQiMXheLjIkKm96aiEjOyQiMicpW2MlKlFKXWYjISM8NyQkIjFtTG5Ncm9IayEjOyQiMnRyYUg8bGdhIyEjPDckJCIxc1giSHlSOFsnISM7JCIyM3kjKT4hSCRmXCMhIzw3JCQiMWAwNkE9KD1gJyEjOyQiMXcoKSopb0hMWkMhIzs3JCQiMTM8TW9UdyFlJyEjOyQiMm96IT0ua3MrQyEjPDckJCIxdFgiSHldXWonISM7JCIyT2dWS3dhJVxCISM8NyQkIjE6SWc/KEhRbychIzskIjFOQ1hYMCJRSSMhIzs3JCQiMTE3Q1s7ImZ0JyEjOyQiMiU+WlMmZjxiRCMhIzw3JCQiMSopeWQ6YzUkeSchIzskIjIvPkEjWylbQEAjISM8NyQkIjEmPVB1MyxaJG8hIzskIjFUZiIqZSplXjsjISM7NyQkIjFSd18wJVtLKW8hIzskIjJvIkdOTm1NQEAhIzw3JCQiMC4xN00lKlIkcCEjOiQiMnlAQyU9TidmMiMhIzw3JCQiMUBVJSlveGckKXAhIzskIjJYUDZ1LCoqPi4jISM8NyQkIjFVI1snSCVbYi4oISM7JCIxJikzRXEiKlInKT4hIzs3JCQiMSRbJ0hmTWQmMyghIzskIjJvYWNnLiIqRyU+ISM8NyQkIjFNcFF4N3RPciEjOyQiMnYkW1gpbzUpKSo9ISM8NyQkIjF0WCJIW2x1PSghIzskIjEkPkFEIVtdYj0hIzs3JCQiMT1QdVtcM01zISM7JCIydmczNzNvZyI9ISM8NyQkIjFSemU8aF4oRyghIzskIjI4OmZkUSdHcjwhIzw3JCQiLylmPmYwYEwoISM5JCIyVicpKltgeWdKPCEjPDckJCIwKWY+UiJmaVEoISM6JCIyKUgnejouKm8qbyIhIzw3JCQiMU9yVSY9R11WKCEjOyQiMm8jSGcjUlEqXDshIzw3JCQiMSNmPVAlKnoiKlsoISM7JCIxMjlFJD5BaWciISM7NyQkIjEmPVB1UXJnYCghIzskIjJtYVEhNEhzbzohIzw3JCQiMShReGFmJEgqZSghIzskIjInKmU4JlJ3YkU6ISM8NyQkIjEyOklnKSp6UHchIzskIjIjZjAyZklcKVsiISM8NyQkIjF0WiY0NGUzcCghIzskIjJDaiQpKXo1RFo5ISM8NyQkIjFzVSYzUFFtdCghIzskIjFvTHFbXCo+VCIhIzs3JCQiMVgiSGV3dygpeSghIzskIjJBaWA2NjVBUCIhIzw3JCQiMU9xUyIpKVIiUnkhIzskIjI8QEpZcltUTCIhIzw3JCQiLyp6ZjRxJSopeSEjOSQiMmAkKkdJNXJrSCIhIzw3JCQiMXBReGFeaFJ6ISM7JCIyL1R6YyZlR2Y3ISM8NyQkIjFZKil5ZCkpeSgpeiEjOyQiMk54O149IypRQSIhIzw3JCQiMWtFYDFmJylSISkhIzskIjJBQmZFJjQqZj0iISM8NyQkIjFeLTA1IipcKjMpISM7JCIyX1h2cmo4LToiISM8NyQkIjAqemY+ZHRUIikhIzokIjJ2J293I1I/SDYiISM8NyQkIjFhMjpJQy0qPSkhIzskIjJMbDFXP3glejUhIzw3JCQiMVB1Wyg0JEdUIykhIzskIjJHJzM9IWVpRy8iISM8NyQkIjFfLTA1KFI4SCkhIzskIjI0WipvdSs4MzUhIzw3JCQiMSczPE1bdTdNKSEjOyQiMUJLVz9fM1EoKiEjPDckJCIxJHBReGFKTVIpISM7JCIxViczQzpXSVEqISM8NyQkIjEsLS8zLFpUJSkhIzskIjF2R3FfdDdmISohIzw3JCQiMUBUI1s7bzFcKSEjOyQiMVVkNUJVVkkoKSEjPDckJCIxTG1LbCcpKVxhKSEjOyQiMSJbRiJSLTFyJCkhIzw3JCQiMUhkOUg5PCVmKSEjOyQiMUVkNXJIJilbISkhIzw3JCQiMCV6ZTwrWlcnKSEjOiQiMSQzWl4xR0NzKCEjPDckJCIxaEBWJ1FBY3ApISM7JCIxIzNeTUVST1IoISM8NyQkIjElb090T1RFdSkhIzskIjEpXCxbI3lAJTQoISM8NyQkIjAnPlJ5P3cjeikhIzokIjFqTEU3JXB6eCchIzw3JCQiMSVvT3RFLEQlKSkhIzskIjElNF1lciUzbmshIzw3JCQiMW5NcFFucSYqKSkhIzskIjJhUSpwV0p3UGghIz03JCQiMWU6SmkjZUUlKikhIzskIjJZdnIrVCcqKVxlISM9NyQkIjFbJHBRZElvKiopISM7JCIwLEciR1cjNF8mISM7NyQkIjE5RmEzcHJYISohIzskIjEkKikpUiJvT3BBJiEjPDckJCIxT3FTIlEoMyU0KiEjOyQiMmIjM0kyenJRXCEjPTckJCIxdFcqKXk2NVkiKiEjOyQiMCk+b3k4c0pZISM7NyQkIjF0WCJIUUQkKT4qISM7JCIxJSoqek8kKTNsSyUhIzw3JCQiMShSemVuVGVDKiEjOyQiMTsheSkqKik9OTAlISM8NyQkIjE0PE1vPUknSCohIzskIjE3bGNlKXo+dyQhIzw3JCQiMDZBVzNZYk0qISM6JCIyJnpFSCJlbEBbJCEjPTckJCIxYjM8TXQjKilSKiEjOyQiMTlwPjQ1eCI9JCEjPDckJCIxPlJ5Y3A2WCUqISM7JCIybjszMVx6VSNIISM9NyQkIjFSemU8dTspXCohIzskIjJMITQnR2UpSEpFISM9NyQkIjEkXClwUncuWyYqISM7JCIyTEhhMShIYWVCISM9NyQkIjFaI1wpcGhVKGYqISM7JCIxeSVwQGhRNDQjISM8NyQkIjFDWiUqKSlSJm9rKiEjOyQiMmV6RlA8L2MjPSEjPTckJCIxI1J5Y0Juc3AqISM7JCIyJSlvb1AwOHZiIiEjPTckJCIxO0xtS1dxXSgqISM7JCIyLDptO1swaEYiISM9NyQkIjFSeGE0NnEqeiohIzskIjIjSC5dZHFiPzUhIz03JCQiMUdiNUByMVspKiEjOyQiMTAiW3lbbGZxKCEjPTckJCIxKEdkOWZwKCoqKSohIzskIjJOJCpvKipwSiplXSEjPjckJCIwRF0rXmY4JioqISM6JCIyOVduNTheSlcjISM+NyQkIiM1ISIiJCEiISEiIi0lJkNPTE9SRzYmJSRSR0JHJCIiISEiIiQiIiEhIiIkIigzJz5dISIoLSUnQ1VSVkVTRzYkN2R3NyQkIiIhISIiJCIjNSEiIjckJCIxR2M3RF1nZF8hIz0kIjJiZSp5VE4tKzUhIzs3JCQiMUtoQVghPkEkKSohIz0kIjJlLUE3OCMzKzUhIzs3JCQiMShReGE0Jm8oXCIhIzwkIjJtLmRzMCE+KzUhIzs3JCQiMjExN0NbZWIsIyEjPSQiMSZHLW5KVi4rIiEjOjckJCIyJSlvUHZdcTRgIyEjPSQiMCV5YHYqUjArIiEjOTckJCIyUCEzO0tNIykzSSEjPSQiMWFeLHE4dys1ISM6NyQkIjFLa0dkQ2guTiEjPCQiMkovM3koKkg1KyIhIzs3JCQiMXNWKFsoUks6UyEjPCQiMid5YSxlJ1w4KyIhIzs3JCQiMXljOEZXUkRYISM8JCIyeVIrPlk1PCsiISM7NyQkIjJOZDlIZWsrMCYhIz0kIjI5ITQkW0VEQCsiISM7NyQkIjFWJjM8TSU+N2IhIzwkIjInPixZSnJfLTUhIzs3JCQiMXZbKFwqSFdLZyEjPCQiMmEqRytxLS0uNSEjOzckJCIwKWY+UnkjW2InISM7JCIyYik0NmknZU4rIiEjOzckJCIxMDM7S0NDZXEhIzwkIjJGKnBlSCQ9VCsiISM7NyQkIjFqRmI1NlI6diEjPCQiMkI7Ry47aFkrIiEjOzckJCIxUXdfMF4pKmUhKSEjPCQiMW5iJ3pPXGArIiEjOjckJCIxbEloQTBbPiYpISM8JCIyUSk9UyFmb2YrIiEjOzckJCIxWSJIZTtZXjAqISM8JCIyNCFlUyllSW4rIiEjOzckJCIxR2M3RDVJSCYqISM8JCIxYTBEQENXMjUhIzo3JCQiMiNRd18wQyZcKyIhIzwkIjJiXnVxbmojMzUhIzs3JCQiMl4rLC0lKipbYTUhIzwkIjEjW0luIVszNDUhIzo3JCQiMi0tLzM7eGg1IiEjPCQiMmRbV0k9IykqNDUhIzs3JCQiMiIzO0trQGtgNiEjPCQiMjglKik9Y0YlMywiISM7NyQkIjJIZDlIZVJbPyIhIzwkIjJYdUxtOjU9LCIhIzs3JCQiMjlJZz9KPiFlNyEjPCQiMlYkKXA7LmVHLCIhIzs3JCQiMmAxOEVVN1ZJIiEjPCQiMiZ5TTQrZiFRLCIhIzs3JCQiMmpEXi1ENVZOIiEjPCQiMS1mLF5wJ1ssIiEjOjckJCIyQFkjXCkqRydmUyIhIzwkIjJVX3hoJlErOzUhIzs3JCQiMkJXKW9QXFxjOSEjPCQiMmUvTGw+Y3IsIiEjOzckJCIxKWY+UkcoUTA6ISM7JCIyQkJIUiUqMyQ9NSEjOzckJCIyQ1kjXCkqUW5mOiEjPCQiMiRSKEdtXEsnPjUhIzs3JCQiMlghND1PR1gzOyEjPCQiMkIhKjNcKjQnMy0iISM7NyQkIjJjND5Rd00wbSIhIzwkIjI6LlxvdjhBLSIhIzs3JCQiMih5ZDpKKEd4cSIhIzwkIjIpeicpMyZHd00tIiEjOzckJCIyYjI6ST9DJGY8ISM8JCIyXk4mPUJtKlstIiEjOzckJCIydV8wNl9yeSE9ISM8JCIyW3UvRlByaS0iISM7NyQkIjIpPlJ5Y3VoZT0hIzwkIjJYOj8qRyNbeC0iISM7NyQkIjIwNkFXKTNCMz4hIzwkIjJfZjEmUTtCSDUhIzs3JCQiMjE4RV9hciwnPiEjPCQiMiMpKlFkXG0jMy4iISM7NyQkIjFzVihbZCc+NT8hIzskIjJqTyZcTE9TSzUhIzs3JCQiMlYjWydIUmE4MSMhIzwkIjJGNGI3InowTTUhIzs3JCQiMkVZI1wpZikzN0AhIzwkIjI6ViFINi11TjUhIzs3JCQiMTM7S2shMyhlQCEjOyQiMiRwcUJ1R0tQNSEjOzckJCIyJEhlO0wjUkBAIyEjPCQiMlUhXGZiLj1SNSEjOzckJCIyJSlvUHZxRypmQSEjPCQiMi5jcj5NIikzLyIhIzs3JCQiMiVwUXhhQSkzSiMhIzwkIjJ1S2NPU09GLyIhIzs3JCQiMl8tMDVJXidmQiEjPCQiMiUpSGFfQl9YLyIhIzs3JCQiMkVbJ0hmSSFRVCMhIzwkIjJNKVwxYVxoWTUhIzs3JCQiMmEyOkldJXBnQyEjPCQiMmNdP0AoM1dbNSEjOzckJCIxd18wNm4iUl4jISM7JCIyJVsvazgkZTAwIiEjOzckJCIxKFJ6ZShIVWlEISM7JCIxR1tiJDRJRDAiISM6NyQkIjFqRWAxN1s6RSEjOyQiMm4qZVxvSXRhNSEjOzckJCIyLztLa1toN20jISM8JCIyI2U0ZScqR25jNSEjOzckJCIyYS4yOSkpKlI4RiEjPCQiMmp2O2xdRSplNSEjOzckJCIxRFwpcCpId2pGISM7JCIyQ0klcCJmWzYxIiEjOzckJCIyJSp5ZDpAJDQ5RyEjPCQiMlZxTm0nUlRqNSEjOzckJCIxZjxOcSNRVSdHISM7JCIxdEUlRyZlcmw1ISM6NyQkIjFNb090PlQ3SCEjOyQiMHBIQnZwejEiISM5NyQkIjFgMDZBISpba0ghIzskIjJDIWYlZmBgLzIiISM7NyQkIjFUIkdjQUFULCQhIzskIjEpUSs0J28nRzIiISM6NyQkIjIoemU8TillajEkISM8JCIyPWAhWzplWHY1ISM7NyQkIjFWJ0dkYVhPNiQhIzskIjJHYTVgQFZ5MiIhIzs3JCQiMmxLbElAMWY7JCEjPCQiMiN5c3QhZkkwMyIhIzs3JCQiMVQiR2MjRydmQCQhIzskIjImXFZPJj1gSjMiISM7NyQkIjF2XCoqKWYoKmVFJCEjOyQiMiVIZTY0cyJlMyIhIzs3JCQiMSRlO0xtYSE9TCEjOyQiMUNAZy44bCkzIiEjOjckJCIyMjQ9T0EkNG1MISM8JCIyJGZmVF0nMzg0IiEjOzckJCIwLC0vRyJIOk0hIzokIjFgPXQhUXhTNCIhIzo3JCQiMUJYITR5NidwTSEjOyQiMnp4KjRAMD4oNCIhIzs3JCQiMT1Pc1dYej1OISM7JCIxaipRXmZnKzUiISM6NyQkIjIkSGU7TEo0cE4hIzwkIjJvcT5GJ28vLjYhIzs3JCQiMjAwNT9dWC1pJCEjPCQiMjFzWGhSUGg1IiEjOzckJCIyTWQ5SFtrc20kISM8JCIyKlIrLCZSRSE0NiEjOzckJCIyJFwpcFI+JlE8UCEjPCQiMm1hbCYpUmRANiIhIzs3JCQiMXRYIkhRQ3J3JCEjOyQiMiIqM0Q1azxgNiIhIzs3JCQiMWQ4RmEpSC4jUSEjOyQiMiNwKEhST2QoPTYhIzs3JCQiMVolKil5UCJHblEhIzskIjJpbyIqKWZVJT03IiEjOzckJCIxT3NXKm9gOSNSISM7JCIyTCZlc1ptWUQ2ISM7NyQkIjJGZz9ULVMuKFIhIzwkIjIvLzVAOiN6RzYhIzs3JCQiMlojXClwXDUoPVMhIzwkIjIncCIpW3pnOEs2ISM7NyQkIjI6T3NXSEMyMiUhIzwkIjIiZjBgVD96TjYhIzs3JCQiMkRZI1wpXFtINyUhIzwkIjFvKSpca2pfUjYhIzo3JCQiMSdHZDl6ay88JSEjOyQiMk1dISo0OSEpSDkiISM7NyQkIjIlKWY+UilcIzRBJSEjPCQiMldBIWY2c3FZNiEjOzckJCIpI3AsRiUhIikkIjI5Y2AhcFRTXTYhIzs3JCQiMlB1WyhcL2JCViEjPCQiMmBITTRGelc6IiEjOzckJCIxND1Pcyt1cFYhIzskIjImb0NGIilHMWU2ISM7NyQkIjFIZTtMMHpBVyEjOyQiMlF0dltlWEE7IiEjOzckJCIxI1F3X3ZnRVolISM7JCIyWmk/aWdWaTsiISM7NyQkIjJiOEZhR1w/XyUhIzwkIjJ3WFtkL24tPCIhIzs3JCQiMThFXy9yWnJYISM7JCIxYltxRCVlVjwiISM6NyQkIjI5R2M3TiEqPWklISM8JCIyRllvdzMqZnk2ISM7NyQkIjExN0Nbdkt2WSEjOyQiMUBnQlAqcEo9IiEjOjckJCIxR2M3RFVLQ1ohIzskIjJOTDlgZ0l1PSIhIzs3JCQiMTxNb08tcHNaISM7JCIyQUgjKj4hR3EiPiIhIzs3JCQiMmI8TnFxI1JDWyEjPCQiMidmU3BzUE0nPiIhIzs3JCQiMVQiR2NpIylmKFshIzskIjIqPi9zX0AwLDchIzs3JCQiMjIuMTdrKEdBXCEjPCQiMjcyKnoqPlhgPyIhIzs3JCQiMSV5YzhGUnIoXCEjOyQiMjJMVTwqUl41NyEjOzckJCIxJ0hmPWRPSS0mISM7JCIyWFtNcGY0XEAiISM7NyQkIjEtMDU/Jz1uMiYhIzskIjFmRilwd0wsQSIhIzo3JCQiMW5Mbk1IJno3JiEjOyQiMlZdLkRpL19BIiEjOzckJCIxc1YoWzIqcHReISM7JCIyIj5pZWFOISlINyEjOzckJCIwJilwUlJYXkEmISM6JCIyaikpNCg9czBONyEjOzckJCIxO0xtS0YkcEYmISM7JCIyKWYyKD5iTS9DIiEjOzckJCIxemU8TlJaR2AhIzskIjJBU1FjVndlQyIhIzs3JCQiMD5Rd0FmaVAmISM6JCIyLylcNitOK143ISM7NyQkIjFiMjpJIlFkVSYhIzskIjJYeUVSaidSYzchIzs3JCQiMVsmND5HNHBaJiEjOyQiMiVIbEQ7aDFpNyEjOzckJCIxeWM4Rmoiel8mISM7JCItWUdAInlFIiEjNjckJCIxbk5yVUxRIWUmISM7JCIyJ1JKQ1pKI1FGIiEjOzckJCIxbEhmPWpmRWMhIzskIjJ1ajQyby4jejchIzs3JCQiMSlmPlI9QCd5YyEjOyQiMmRyKCpIN2ZgRyIhIzs3JCQiMTQ8TW8nZjN0JiEjOyQiMjgnKlwqSGxrIkgiISM7NyQkIjEiPlF3Nyw3eSYhIzskIjFmXlZzKDN5SCIhIzo3JCQiMSdReGEqZiJwI2UhIzskIjEjXFxbMyVcLjghIzo3JCQiMXVbKFxSdjcpZSEjOyQiMi07IXozdU81OCEjOzckJCIxPE1vT1xLRmYhIzskIjJWOyVcZnlHOzghIzs3JCQiMUVdKyw6KjMpZiEjOyQiMjNSJlImKSoqR0I4ISM7NyQkIjF1WSRwKXBJR2chIzskIjIvaSMzKlwkZkg4ISM7NyQkIjFcKFwqKkdILjMnISM7JCIxLCc9QnVEbUwiISM6NyQkIjE7SmlDbycpSGghIzskIjEoUmEtXlBNTSIhIzo3JCQiMUpoQVhTYiI9JyEjOyQiMkdPOUxXbjFOIiEjOzckJCIxPlB1WyE+IUhpISM7JCIyJkdXSEAkPnVOIiEjOzckJCIxJG9PdFk7LUcnISM7JCIyVmZUKCpbRFtPIiEjOzckJCIxOENbJz4nUkxqISM7JCIyeSNISjBwbHM4ISM7NyQkIjF4Xi4yJCpvemohIzskIjInSENJYjpmejghIzs3JCQiMW1Mbk1yb0hrISM7JCIyeiVcIypbbD8oUSIhIzs3JCQiMXNYIkh5UjhbJyEjOyQiMjNhJCkqKkc4X1IiISM7NyQkIjFgMDZBPSg9YCchIzskIjJfemtUIm89LjkhIzs3JCQiMTM8TW9UdyFlJyEjOyQiMkdLLVMmby42OSEjOzckJCIxdFgiSHldXWonISM7JCIydS0lSFFDIio+OSEjOzckJCIxOklnPyhIUW8nISM7JCIyTTpTeShSLkc5ISM7NyQkIjExN0NbOyJmdCchIzskIjFhNio0NmlvViIhIzo3JCQiMSopeWQ6YzUkeSchIzskIjJlTiRIWlkrWDkhIzs3JCQiMSY9UHUzLFokbyEjOyQiMilcIzMqcGQxYTkhIzs3JCQiMVJ3XzAlW0spbyEjOyQiMVlyaFtwdWk5ISM6NyQkIjAuMTdNJSpSJHAhIzokIjImNCpRQj4nKT5aIiEjOzckJCIxQFUlKW94ZyQpcCEjOyQiMTxTKz5oPSJbIiEjOjckJCIxVSNbJ0glW2IuKCEjOyQiMVIoSER3KSo0XCIhIzo3JCQiMSRbJ0hmTWQmMyghIzskIjIuWjdLMkgxXSIhIzs3JCQiMU1wUXg3dE9yISM7JCIyVj8/KD5WbTU6ISM7NyQkIjF0WCJIW2x1PSghIzskIjImUmBxVXkhM18iISM7NyQkIjE9UHVbXDNNcyEjOyQiMFBUUiQ0SUk6ISM5NyQkIjFSemU8aF4oRyghIzskIjI0IzRJMyMqUVQ6ISM7NyQkIi8pZj5mMGBMKCEjOSQiMlAqRyFwIykqXF46ISM7NyQkIjApZj5SImZpUSghIzokIjJFN2U+MidbaTohIzs3JCQiMU9yVSY9R11WKCEjOyQiMjMqUlJGZT90OiEjOzckJCIxI2Y9UCUqeiIqWyghIzskIjIlZVQvUCZcYGUiISM7NyQkIjEmPVB1UXJnYCghIzskIjJtKD04Q2AyJ2YiISM7NyQkIjEoUXhhZiRIKmUoISM7JCIyYToob0xBXDM7ISM7NyQkIjEyOklnKSp6UHchIzskIjJQJWUhUTdTK2kiISM7NyQkIjF0WiY0NGUzcCghIzskIjJLJEdHczkkSGoiISM7NyQkIjFzVSYzUFFtdCghIzskIjFVJHk7bnlVayIhIzo3JCQiMVgiSGV3dygpeSghIzskIi8neSslPllkOyEjODckJCIxT3FTIikpUiJSeSEjOyQiMmJaWiVHb1lxOyEjOzckJCIvKnpmNHElKil5ISM5JCIyXiVRKCpHbXQkbyIhIzs3JCQiMXBReGFeaFJ6ISM7JCIyXFtTMVdQc3AiISM7NyQkIjFZKil5ZCkpeSgpeiEjOyQiMmFRVmZGeS9yIiEjOzckJCIxa0VgMWYnKVIhKSEjOyQiMSIpPWQ1JSo0RDwhIzo3JCQiMV4tMDUiKlwqMykhIzskIjJHZDV4b1MkUjwhIzs3JCQiMCp6Zj5kdFQiKSEjOiQiMiczeS5kPm1hPCEjOzckJCIxYTI6SUMtKj0pISM7JCIyRUc8ciZcJClvPCEjOzckJCIxUHVbKDQkR1QjKSEjOyQiMjA2XDgpXCVbeSIhIzs3JCQiMV8tMDUoUjhIKSEjOyQiMj1NJ3kqUUowIT0hIzs3JCQiMSczPE1bdTdNKSEjOyQiMSpcZ09fTGwiPSEjOjckJCIxJHBReGFKTVIpISM7JCIxQXhyU3dqTD0hIzo3JCQiMSwtLzMsWlQlKSEjOyQiMnRCamwzYihcPSEjOzckJCIxQFQjWztvMVwpISM7JCIyRUEoUio+Tm0nPSEjOzckJCIxTG1LbCcpKVxhKSEjOyQiMmpsdC8lcHMmKT0hIzs3JCQiMUhkOUg5PCVmKSEjOyQiMG9pbEJRTSE+ISM5NyQkIjAlemU8K1pXJykhIzokIjIkZShmdTYlKT4jPiEjOzckJCIxaEBWJ1FBY3ApISM7JCIyL0gkWyskNDglPiEjOzckJCIxJW9PdE9URXUpISM7JCIyUl8nXGIvXWY+ISM7NyQkIjAnPlJ5P3cjeikhIzokIjI6NyJlJFtlJHo+ISM7NyQkIjElb090RSxEJSkpISM7JCIyWWdQTVZlJioqPiEjOzckJCIxbk1wUW5xJiopKSEjOyQiMVlpWjksdEA/ISM6NyQkIjFlOkppI2VFJSopISM7JCIydCxXc3ooelQ/ISM7NyQkIjFbJHBRZElvKiopISM7JCIxbmx1YiNmYjEjISM6NyQkIjE5RmEzcHJYISohIzskIjBkR3MzI2UoMyMhIzk3JCQiMU9xUyJRKDMlNCohIzskIjJ2bW9mMk4qNEAhIzs3JCQiMXRXKil5NjVZIiohIzskIjFHKmYsSz9ZOCMhIzo3JCQiMXRYIkhRRCQpPiohIzskIjEsLDxeKTMsOyMhIzo3JCQiMShSemVuVGVDKiEjOyQiMjAqKkc9J28kUj0jISM7NyQkIjE0PE1vPUknSCohIzskIjItQ1gsI0gkKjRBISM7NyQkIjA2QVczWWJNKiEjOiQiMXhiXy90LE9BISM6NyQkIjFiMzxNdCMqKVIqISM7JCIybC42ISpmQ15FIyEjOzckJCIxPlJ5Y3A2WCUqISM7JCIyKCpwVU4lei4iSCMhIzs3JCQiMVJ6ZTx1OylcKiEjOyQiMkJrRXVfcDtLIyEjOzckJCIxJFwpcFJ3LlsmKiEjOyQiMSNIRTwnKls4TiMhIzo3JCQiMVojXClwaFUoZiohIzskIjEqZiZwXlRpIlEjISM6NyQkIjFDWiUqKSlSJm9rKiEjOyQiMSQ0JT0yPSVHVCMhIzo3JCQiMSNSeWNCbnNwKiEjOyQiMUJzRVU3blhDISM6NyQkIjE7TG1LV3FdKCohIzskIjIwUz8lPURoIlsjISM7NyQkIjFSeGE0NnEqeiohIzskIjEjM2U3Pl1jXiMhIzo3JCQiMUdiNUByMVspKiEjOyQiMk5uISkqW1tKXUQhIzs3JCQiMShHZDlmcCgqKikqISM7JCIyYk4qKVFtKGYpZSMhIzs3JCQiMERdK15mOCYqKiEjOiQiMig9K0t6UzdHRSEjOzckJCIjNSEiIiQiMmxtbW1tbW1tIyEjOy0lJkNPTE9SRzYmJSRSR0JHJCIpQyllcSUhIikkIiIhISIiJCIoJz4hXCYhIiktJSVWSUVXRzYkOyQiIiEhIiIkIiM1ISIiOyQiIiEhIiIkIiM/ISIiLSYlJl9BWElTRzYjIiIiNictJStfR1JJRExJTkVTRzYnLSUmQ09MT1JHNiYlJFJHQkckIiIhISIiJCIiISEiIiQiIiEhIiItJSpMSU5FU1RZTEVHNiMiIiEtJSpUSElDS05FU1NHNiMiIiEtJS1UUkFOU1BBUkVOQ1lHNiMkIiIhISIiLSUpX1ZJU0lCTEVHNiMiIiEtJSZDT0xPUkc2JiUkUkdCRyQiIiEhIiIkIiIhISIiJCIiISEiIi0lKkxJTkVTVFlMRUc2IyIiIS0lKlRISUNLTkVTU0c2IyIiIS0lLVRSQU5TUEFSRU5DWUc2IyQiIiEhIiItJiUmX0FYSVNHNiMiIiM2Jy0lK19HUklETElORVNHNictJSZDT0xPUkc2JiUkUkdCRyQiIiEhIiIkIiIhISIiJCIiISEiIi0lKkxJTkVTVFlMRUc2IyIiIS0lKlRISUNLTkVTU0c2IyIiIS0lLVRSQU5TUEFSRU5DWUc2IyQiIiEhIiItJSlfVklTSUJMRUc2IyIiIS0lJkNPTE9SRzYmJSRSR0JHJCIiISEiIiQiIiEhIiIkIiIhISIiLSUqTElORVNUWUxFRzYjIiIhLSUqVEhJQ0tORVNTRzYjIiIhLSUtVFJBTlNQQVJFTkNZRzYjJCIiISEiIi0lK0FYRVNMQUJFTFNHNiQtSSNtaUc2Iy9JK21vZHVsZW5hbWVHNiJJLFR5cGVzZXR0aW5nR0koX3N5c2xpYkc2IjY1USJtNiIvJSdmYW1pbHlHUSE2Ii8lJXNpemVHUSMxMDYiLyUlYm9sZEdRJmZhbHNlNiIvJSdpdGFsaWNHUSV0cnVlNiIvJSp1bmRlcmxpbmVHUSZmYWxzZTYiLyUqc3Vic2NyaXB0R1EmZmFsc2U2Ii8lLHN1cGVyc2NyaXB0R1EmZmFsc2U2Ii8lK2ZvcmVncm91bmRHUShbMCwwLDBdNiIvJStiYWNrZ3JvdW5kR1EuWzI1NSwyNTUsMjU1XTYiLyUnb3BhcXVlR1EmZmFsc2U2Ii8lK2V4ZWN1dGFibGVHUSZmYWxzZTYiLyUpcmVhZG9ubHlHUSZmYWxzZTYiLyUpY29tcG9zZWRHUSZmYWxzZTYiLyUqY29udmVydGVkR1EmZmFsc2U2Ii8lK2ltc2VsZWN0ZWRHUSZmYWxzZTYiLyUscGxhY2Vob2xkZXJHUSZmYWxzZTYiLyU2c2VsZWN0aW9uLXBsYWNlaG9sZGVyR1EmZmFsc2U2Ii8lLG1hdGh2YXJpYW50R1EnaXRhbGljNiItSSNtaUc2Iy9JK21vZHVsZW5hbWVHNiJJLFR5cGVzZXR0aW5nR0koX3N5c2xpYkc2IjY1USJxNiIvJSdmYW1pbHlHUSE2Ii8lJXNpemVHUSMxMDYiLyUlYm9sZEdRJmZhbHNlNiIvJSdpdGFsaWNHUSV0cnVlNiIvJSp1bmRlcmxpbmVHUSZmYWxzZTYiLyUqc3Vic2NyaXB0R1EmZmFsc2U2Ii8lLHN1cGVyc2NyaXB0R1EmZmFsc2U2Ii8lK2ZvcmVncm91bmRHUShbMCwwLDBdNiIvJStiYWNrZ3JvdW5kR1EuWzI1NSwyNTUsMjU1XTYiLyUnb3BhcXVlR1EmZmFsc2U2Ii8lK2V4ZWN1dGFibGVHUSZmYWxzZTYiLyUpcmVhZG9ubHlHUSZmYWxzZTYiLyUpY29tcG9zZWRHUSZmYWxzZTYiLyUqY29udmVydGVkR1EmZmFsc2U2Ii8lK2ltc2VsZWN0ZWRHUSZmYWxzZTYiLyUscGxhY2Vob2xkZXJHUSZmYWxzZTYiLyU2c2VsZWN0aW9uLXBsYWNlaG9sZGVyR1EmZmFsc2U2Ii8lLG1hdGh2YXJpYW50R1EnaXRhbGljNiItJSlfVklTSUJMRUc2IyIiIi0lJVJPT1RHNictJSlCT1VORFNfWEc2IyQiJD8mISIiLSUpQk9VTkRTX1lHNiMkIiRJIiEiIi0lLUJPVU5EU19XSURUSEc2IyQiJSFSJCEiIi0lLkJPVU5EU19IRUlHSFRHNiMkIiVTTSEiIi0lKUNISUxEUkVORzYiLSUrQU5OT1RBVElPTkc2Jy0lKUJPVU5EU19YRzYjJCIiISEiIi0lKUJPVU5EU19ZRzYjJCIiISEiIi0lLUJPVU5EU19XSURUSEc2IyQiJStTISIiLSUuQk9VTkRTX0hFSUdIVEc2IyQiJStTISIiLSUpQ0hJTERSRU5HNiI=NiI=</Plot></Text-field>
</Output>
</Group></Presentation-Block><Presentation-Block>
<Group view="presentation" hide-input="false" hide-output="true" inline-output="false" labelreference="L4472" drawlabel="true">
<Input>
<Text-field style="Text" layout="Normal">From these graphs it can be inferred that the second solution for <Equation executable="false" style="2D Math" input-equation="" display="LUklbXJvd0c2Iy9JK21vZHVsZW5hbWVHNiJJLFR5cGVzZXR0aW5nR0koX3N5c2xpYkdGJzYkLUkjbWlHRiQ2JVEicUYnLyUnaXRhbGljR1EldHJ1ZUYnLyUsbWF0aHZhcmlhbnRHUSdpdGFsaWNGJy9GM1Enbm9ybWFsRic=">LUklbXJvd0c2Iy9JK21vZHVsZW5hbWVHNiJJLFR5cGVzZXR0aW5nR0koX3N5c2xpYkdGJzYkLUkjbWlHRiQ2JVEicUYnLyUnaXRhbGljR1EldHJ1ZUYnLyUsbWF0aHZhcmlhbnRHUSdpdGFsaWNGJy9GM1Enbm9ybWFsRic=</Equation> is a spurious one, as it provides values that are larger than 1, whereas it was derived above that for juvenile overcompensation to occur necessarily <Equation executable="false" style="2D Math" input-equation="" display="LUklbXJvd0c2Iy9JK21vZHVsZW5hbWVHNiJJLFR5cGVzZXR0aW5nR0koX3N5c2xpYkdGJzYnLUkjbWlHRiQ2JVEnJiM5NDY7RicvJSdpdGFsaWNHUSZmYWxzZUYnLyUsbWF0aHZhcmlhbnRHUSdub3JtYWxGJy1JI21vR0YkNi1RIjxGJ0YyLyUmZmVuY2VHRjEvJSpzZXBhcmF0b3JHRjEvJSlzdHJldGNoeUdGMS8lKnN5bW1ldHJpY0dGMS8lKGxhcmdlb3BHRjEvJS5tb3ZhYmxlbGltaXRzR0YxLyUnYWNjZW50R0YxLyUnbHNwYWNlR1EsMC4yNzc3Nzc4ZW1GJy8lJ3JzcGFjZUdGSS1GLDYlUScmIzk0NztGJ0YvRjItRiw2I1EhRidGMg==">LUklbXJvd0c2Iy9JK21vZHVsZW5hbWVHNiJJLFR5cGVzZXR0aW5nR0koX3N5c2xpYkdGJzYnLUkjbWlHRiQ2JVEnJiM5NDY7RicvJSdpdGFsaWNHUSZmYWxzZUYnLyUsbWF0aHZhcmlhbnRHUSdub3JtYWxGJy1JI21vR0YkNi1RIjxGJ0YyLyUmZmVuY2VHRjEvJSpzZXBhcmF0b3JHRjEvJSlzdHJldGNoeUdGMS8lKnN5bW1ldHJpY0dGMS8lKGxhcmdlb3BHRjEvJS5tb3ZhYmxlbGltaXRzR0YxLyUnYWNjZW50R0YxLyUnbHNwYWNlR1EsMC4yNzc3Nzc4ZW1GJy8lJ3JzcGFjZUdGSS1GLDYlUScmIzk0NztGJ0YvRjItRiw2I1EhRidGMg==</Equation>, which implies <Equation executable="false" style="2D Math" input-equation="" display="LUklbXJvd0c2Iy9JK21vZHVsZW5hbWVHNiJJLFR5cGVzZXR0aW5nR0koX3N5c2xpYkdGJzYoLUkjbW5HRiQ2JFEiMEYnLyUsbWF0aHZhcmlhbnRHUSdub3JtYWxGJy1JI21vR0YkNi1RIjxGJ0YvLyUmZmVuY2VHUSZmYWxzZUYnLyUqc2VwYXJhdG9yR0Y4LyUpc3RyZXRjaHlHRjgvJSpzeW1tZXRyaWNHRjgvJShsYXJnZW9wR0Y4LyUubW92YWJsZWxpbWl0c0dGOC8lJ2FjY2VudEdGOC8lJ2xzcGFjZUdRLDAuMjc3Nzc3OGVtRicvJSdyc3BhY2VHRkctSSNtaUdGJDYlUSJxRicvJSdpdGFsaWNHUSV0cnVlRicvRjBRJ2l0YWxpY0YnRjItRiw2JFEiMUYnRi9GLw==">LUklbXJvd0c2Iy9JK21vZHVsZW5hbWVHNiJJLFR5cGVzZXR0aW5nR0koX3N5c2xpYkdGJzYoLUkjbW5HRiQ2JFEiMEYnLyUsbWF0aHZhcmlhbnRHUSdub3JtYWxGJy1JI21vR0YkNi1RIjxGJ0YvLyUmZmVuY2VHUSZmYWxzZUYnLyUqc2VwYXJhdG9yR0Y4LyUpc3RyZXRjaHlHRjgvJSpzeW1tZXRyaWNHRjgvJShsYXJnZW9wR0Y4LyUubW92YWJsZWxpbWl0c0dGOC8lJ2FjY2VudEdGOC8lJ2xzcGFjZUdRLDAuMjc3Nzc3OGVtRicvJSdyc3BhY2VHRkctSSNtaUdGJDYlUSJxRicvJSdpdGFsaWNHUSV0cnVlRicvRjBRJ2l0YWxpY0YnRjItRiw2JFEiMUYnRi9GLw==</Equation>. </Text-field>
</Input>
</Group></Presentation-Block><Presentation-Block>
<Group view="presentation" hide-input="false" hide-output="true" inline-output="false" labelreference="L4453" drawlabel="true">
<Input>
<Text-field style="Text" layout="Normal">
This means that the limits to juvenile overcompensation are given by:
</Text-field>
</Input>
</Group></Presentation-Block><Presentation-Block>
<Group view="presentation" hide-input="false" hide-output="true" inline-output="false" labelreference="L4449" drawlabel="true" redirect-target="L4450">
<Input>
<Text-field prompt="&gt; " style="Maple Input" layout="Normal"><Equation executable="true" style="2D Input" input-equation="Jbnd := sols[1]:" display="LUklbXJvd0c2Iy9JK21vZHVsZW5hbWVHNiJJLFR5cGVzZXR0aW5nR0koX3N5c2xpYkdGJzYvLUkjbWlHRiQ2JVElSmJuZEYnLyUnaXRhbGljR1EldHJ1ZUYnLyUsbWF0aHZhcmlhbnRHUSdpdGFsaWNGJy1JI21vR0YkNi1RKiZjb2xvbmVxO0YnL0YzUSdub3JtYWxGJy8lJmZlbmNlR1EmZmFsc2VGJy8lKnNlcGFyYXRvckdGPS8lKXN0cmV0Y2h5R0Y9LyUqc3ltbWV0cmljR0Y9LyUobGFyZ2VvcEdGPS8lLm1vdmFibGVsaW1pdHNHRj0vJSdhY2NlbnRHRj0vJSdsc3BhY2VHUSwwLjI3Nzc3NzhlbUYnLyUncnNwYWNlR0ZMLUY2Ni1RIn5GJ0Y5RjtGPkZARkJGREZGRkgvRktRJjAuMGVtRicvRk5GUy1GLDYlUSVzb2xzRidGL0YyLUkobWZlbmNlZEdGJDYmLUYjNiQtSSNtbkdGJDYkUSIxRidGOUY5RjkvJSVvcGVuR1EiW0YnLyUmY2xvc2VHUSJdRictRjY2LVEiOkYnRjlGO0Y+RkBGQkZERkZGSEZKRk1GTy1GLDYlUSJxRidGL0YyLUY2Ni1RIjxGJ0Y5RjtGPkZARkJGREZGRkhGSkZNRistRjY2LVEiO0YnRjlGOy9GP0YxRkBGQkZERkZGSEZSRk0vJStleGVjdXRhYmxlR0Y9Rjk=">QyY+SSVKYm5kRzYiJkklc29sc0dGJTYjIiIiISIiMkkicUdGJUYkRik=</Equation></Text-field>
</Input>
<Output>
<Text-field superscript="false" placeholder="false" executable="false" selection-placeholder="false" italic="false" size="12" bold="false" subscript="false" family="Times New Roman" opaque="false" underline="false" background="[255,255,255]" readonly="false" foreground="[0,0,0]" alignment="centred" firstindent="0" spacebelow="0" leftmargin="0" linespacing="0.0" initial="0" linebreak="space" rightmargin="0" bulletsuffix="" spaceabove="0" bullet="none" pagebreak-before="false"><Equation executable="false" style="2D Output" display="LUkjbWlHNiMvSSttb2R1bGVuYW1lRzYiSSxUeXBlc2V0dGluZ0dJKF9zeXNsaWJHRic2JVE1b3V0cHV0fnJlZGlyZWN0ZWQuLi5GJy8lJ2l0YWxpY0dRJXRydWVGJy8lLG1hdGh2YXJpYW50R1EnaXRhbGljRic=">LUkjbWlHNiMvSSttb2R1bGVuYW1lRzYiSSxUeXBlc2V0dGluZ0dJKF9zeXNsaWJHRic2JVE1b3V0cHV0fnJlZGlyZWN0ZWQuLi5GJy8lJ2l0YWxpY0dRJXRydWVGJy8lLG1hdGh2YXJpYW50R1EnaXRhbGljRic=</Equation></Text-field>
</Output>
</Group>
<Group view="presentation" hide-input="true" hide-output="false" inline-output="false" labelreference="L4450" drawlabel="true" redirect-source="L4449">
<Input>
<Text-field prompt="&gt; " style="Maple Input" layout="Normal">print(<Label label="L4449" view="label" executable="true"></Label>); # input placeholder</Text-field>
</Input>
<Output>
<Text-field style="2D Output" layout="Maple Output"><Equation executable="false" style="2D Output" display="LUklbXJvd0c2Iy9JK21vZHVsZW5hbWVHNiJJLFR5cGVzZXR0aW5nR0koX3N5c2xpYkdGJzYoLUkjbWlHRiQ2JVEicUYnLyUnaXRhbGljR1EldHJ1ZUYnLyUsbWF0aHZhcmlhbnRHUSdpdGFsaWNGJy1JI21vR0YkNi1RIjxGJy9GM1Enbm9ybWFsRicvJSZmZW5jZUdRJmZhbHNlRicvJSpzZXBhcmF0b3JHRj0vJSlzdHJldGNoeUdGPS8lKnN5bW1ldHJpY0dGPS8lKGxhcmdlb3BHRj0vJS5tb3ZhYmxlbGltaXRzR0Y9LyUnYWNjZW50R0Y9LyUnbHNwYWNlR1EsMC4yNzc3Nzc4ZW1GJy8lJ3JzcGFjZUdGTC1GIzYoLUkmbWZyYWNHRiQ2KC1JI21uR0YkNiRRIjFGJ0Y5LUZVNiRRIjJGJ0Y5LyUubGluZXRoaWNrbmVzc0dGVy8lK2Rlbm9tYWxpZ25HUSdjZW50ZXJGJy8lKW51bWFsaWduR0Zpbi8lKWJldmVsbGVkR0Y9LUY2Ni1RMSZJbnZpc2libGVUaW1lcztGJ0Y5RjtGPkZARkJGREZGRkgvRktRJjAuMGVtRicvRk5GYm8tRlI2KC1GIzYmLUYjNi8tRjY2LVEqJnVtaW51czA7RidGOUY7Rj5GQEZCRkRGRkZIL0ZLUSwwLjIyMjIyMjJlbUYnL0ZORl5wLUYjNiQtSSVtc3VwR0YkNiUtRiw2JVEibUYnRi9GMi1GVTYkUSI0RidGOS8lMXN1cGVyc2NyaXB0c2hpZnRHUSIwRidGOS1GNjYtUSgmbWludXM7RidGOUY7Rj5GQEZCRkRGRkZIRl1wRl9wLUYjNiZGWEZeby1GY3A2JUZlcC1GVTYkUSIzRidGOUZbcUY5LUY2Ni1RIitGJ0Y5RjtGPkZARkJGREZGRkhGXXBGX3AtRiM2JC1GY3A2JUZlcEZYRltxRjlGXnEtRiM2JkZocEZeb0ZlcEY5Rl5xRlhGaHEtRiM2JC1JJm1zcXJ0R0YkNiMtRiM2LC1GIzYkLUZjcDYlRmVwLUZVNiRRIjhGJ0Y5RltxRjlGaHEtRiM2JkZocEZeby1GY3A2JUZlcC1GVTYkUSI3RidGOUZbcUY5Rl5xLUYjNiYtRlU2JFEjNDZGJ0Y5Rl5vLUZjcDYlRmVwLUZVNiRRIjZGJ0Y5RltxRjlGaHEtRiM2Ji1GVTYkUSM2MEYnRjlGXm8tRmNwNiVGZXAtRlU2JFEiNUYnRjlGW3FGOUZocS1GIzYmLUZVNiRRIzQ1RidGOUZeb0ZicEY5RjlGOUY5LyUrZm9yZWdyb3VuZEdRKFswLDAsMF1GJy8lKXJlYWRvbmx5R0Y9RjktRiM2Ji1GIzYsLUYjNiZGaHBGXm9GYnBGOUZecUZhcUZecS1GIzYmRlhGXm9GXXJGOUZecS1GIzYmRlhGXm9GZXBGOUZecUZURjlGX3VGYnVGOUZlbkZnbkZqbkZcb0ZfdUZidUY5Rl91RmJ1Rjk=">MkkicUc2IiwkKiYsLCokSSJtR0YkIiIlRioqJEYpIiIkISIjKiRGKSIiI0YtRilGLSEiIiIiIkYwLC5GKEYwRitGLUYuRjFGKSEiJUYtRjEqJCwsKiRGKSIiKUYxKiRGKSIiKEYqKiRGKSIiJyEjWSokRikiIiYiI2dGKCIjWCNGMUYvRjFGMUZB</Equation></Text-field>
</Output>
</Group></Presentation-Block><Presentation-Block>
<Group view="presentation" hide-input="false" hide-output="true" inline-output="false" labelreference="L4451" drawlabel="true" redirect-target="L4892">
<Input>
<Text-field prompt="&gt; " style="Maple Input" layout="Normal"><Equation executable="true" style="2D Input" input-equation="plot(Jbnd, m = 0 .. 5, view = [0 .. 1, 0 .. 1], labels = [m, q])" display="LUklbXJvd0c2Iy9JK21vZHVsZW5hbWVHNiJJLFR5cGVzZXR0aW5nR0koX3N5c2xpYkdGJzYnLUkjbWlHRiQ2JVElcGxvdEYnLyUnaXRhbGljR1EldHJ1ZUYnLyUsbWF0aHZhcmlhbnRHUSdpdGFsaWNGJy1JKG1mZW5jZWRHRiQ2JC1GIzYzLUYsNiVRJUpibmRGJ0YvRjItSSNtb0dGJDYtUSIsRicvRjNRJ25vcm1hbEYnLyUmZmVuY2VHUSZmYWxzZUYnLyUqc2VwYXJhdG9yR0YxLyUpc3RyZXRjaHlHRkUvJSpzeW1tZXRyaWNHRkUvJShsYXJnZW9wR0ZFLyUubW92YWJsZWxpbWl0c0dGRS8lJ2FjY2VudEdGRS8lJ2xzcGFjZUdRJjAuMGVtRicvJSdyc3BhY2VHUSwwLjMzMzMzMzNlbUYnLUY+Ni1RIn5GJ0ZBRkMvRkdGRUZIRkpGTEZORlBGUi9GVkZULUYsNiVRIm1GJ0YvRjItRj42LVEiPUYnRkFGQ0ZlbkZIRkpGTEZORlAvRlNRLDAuMjc3Nzc3OGVtRicvRlZGXm8tSSNtbkdGJDYkUSIwRidGQS1GPjYtUSMuLkYnRkFGQ0ZlbkZIRkpGTEZORlAvRlNRLDAuMjIyMjIyMmVtRidGZm4tRmFvNiRRIjVGJ0ZBRj1GWC1GLDYlUSV2aWV3RidGL0YyRmpuLUY2NiYtRiM2KkZgb0Zkby1GYW82JFEiMUYnRkFGPUZgb0Zkb0ZjcEZBRkEvJSVvcGVuR1EiW0YnLyUmY2xvc2VHUSJdRidGPS1GIzYnLUYsNiNRIUYnLUYsNiVRJ2xhYmVsc0YnRi9GMkZqbi1GNjYmLUYjNiZGZ25GPS1GLDYlUSJxRidGL0YyRkFGQUZmcEZpcEZBRl5xRkFGQUZecS8lK2V4ZWN1dGFibGVHRkVGQQ==">LUklcGxvdEc2JCUqcHJvdGVjdGVkR0koX3N5c2xpYkc2IjYmSSVKYm5kR0YnL0kibUdGJzsiIiEiIiYvSSV2aWV3R0YnNyQ7Ri0iIiJGMi9JJ2xhYmVsc0dGJzckRitJInFHRic=</Equation></Text-field>
</Input>
<Output>
<Text-field superscript="false" placeholder="false" executable="false" selection-placeholder="false" italic="false" size="12" bold="false" subscript="false" family="Times New Roman" opaque="false" underline="false" background="[255,255,255]" readonly="false" foreground="[0,0,0]" alignment="centred" firstindent="0" spacebelow="0" leftmargin="0" linespacing="0.0" initial="0" linebreak="space" rightmargin="0" bulletsuffix="" spaceabove="0" bullet="none" pagebreak-before="false"><Equation executable="false" style="2D Output" display="LUkjbWlHNiMvSSttb2R1bGVuYW1lRzYiSSxUeXBlc2V0dGluZ0dJKF9zeXNsaWJHRic2JVE1b3V0cHV0fnJlZGlyZWN0ZWQuLi5GJy8lJ2l0YWxpY0dRJXRydWVGJy8lLG1hdGh2YXJpYW50R1EnaXRhbGljRic=">LUkjbWlHNiMvSSttb2R1bGVuYW1lRzYiSSxUeXBlc2V0dGluZ0dJKF9zeXNsaWJHRic2JVE1b3V0cHV0fnJlZGlyZWN0ZWQuLi5GJy8lJ2l0YWxpY0dRJXRydWVGJy8lLG1hdGh2YXJpYW50R1EnaXRhbGljRic=</Equation></Text-field>
</Output>
</Group>
<Group view="presentation" hide-input="true" hide-output="false" inline-output="false" labelreference="L4892" drawlabel="true" redirect-source="L4451">
<Input>
<Text-field prompt="&gt; " style="Maple Input" layout="Normal">%;</Text-field>
</Input>
<Output>
<Text-field style="Maple Plot" layout="Maple Plot"><Plot height="300.0" type="two-dimensional" width="340.0" plot-scale="1.0" plot-xtrans="0.0" plot-ytrans="0.0" gridlinevisibility="1" legendvisibility="false">NiotJSdDVVJWRVNHNiQ3XHg3JCQiIiEhIiIkIiM1ISIiNyQkIjFOcVMiRzE/ZCchIz0kIjFWUF09Y1woKioqISM7NyQkIjEyOUdjN1M5OCEjPCQiMUxScTsheisqKiohIzs3JCQiMjA2QVcpPWdyPiEjPSQiMWIzJj5XJip5KCoqISM7NyQkIjE5R2M3RCEpR0UhIzwkIjB4akdlITRoKiohIzo3JCQiMCV6ZTxnWHNQISM7JCIxXlViakVFQCoqISM7NyQkIjFtSWhBJjRoIlwhIzwkIjEkZT8jZjpsbykqISM7NyQkIjFOcFF4YVUpWyghIzwkIjEtOU9hJm92cSohIzs3JCQiMi4uMTdDengrIiEjPCQiMVd6L2xkciNcKiEjOzckJCIyVyUpb1BEJltsNyEjPCQiMUxAR1gnZVpCKiEjOzckJCIxLS8zOzxULzohIzskIjAjPSg+aSM9aiopISM6NyQkIjJpQFYnR2khPXYiISM8JCIxIipHIilSOGFiJykhIzs3JCQiMSc9UHUpPm0yPyEjOyQiMWlYXyIqR1A6JCkhIzs3JCQiMiJSeWM4c3BpQSEjPCQiMSkqM056bCopZnohIzs3JCQiMmxHZDlIS11fIyEjPCQiMUYnZi5hKG8jZSghIzs3JCQiMjlGYTM8KDRjRiEjPCQiMTdnNV0vbVdzISM7NyQkIjJ1VihbKFxAaSwkISM8JCIxOExHTXpYaG8hIzs3JCQiMCp6Zj5SVHhLISM6JCIxXGkqZTkiR3hrISM7NyQkIjJEUyEzOzc3SE4hIzwkIjE+bVczNVU1aCEjOzckJCIxI1F3X2ImcGRQISM7JCIxJXosVjs3P3kmISM7NyQkIjE+UXdfRFxIUyEjOyQiMUtuRkYwRSpSJiEjOzckJCIyRmAxOEVTKGZVISM8JCIxJzRZaytdRzMmISM7NyQkIjF0WCJIM3R2XyUhIzskIjImelcqW155XHMlISM8NyQkIjE5R2M3MGxrWiEjOyQiMXY3TiUzciE9VyEjOzckJCIxIj5Rdy1pWi0mISM7JCIxQTN0OCp5RDQlISM7NyQkIjFEXSssKFxDRiYhIzskIjJDZyRwajAhUnokISM8NyQkIjEsLC0vZSkzYCYhIzskIjI8dDhuc29UXCQhIzw3JCQiMVQhMzsjM0BvZCEjOyQiMSdmPzMiSG5ISyEjOzckJCIxa0dkOXo+Q2chIzskIi88eXlAJmUmSCEjOTckJCIxMzpJZ2w0IUgnISM7JCIyJWZSJD5UbFFvIyEjPDckJCIxRmAxOEBjQGwhIzskIjIoKVFNcilHQGRDISM8NyQkIjEkR2M3RF46eCchIzskIjF1WEghUUtGQSMhIzs3JCQiMTdCWSNcOSlIcSEjOyQiMSJIcjZ4NjkqPiEjOzckJCIxNkFXKW91Q0coISM7JCIyS2VpXXYjXHY8ISM8NyQkIjAqemY+ayRwXyghIzokIjJjKVxrN0MrdzohIzw3JCQiMTZCWSNccCQpeighIzskIjI9MWRobUtcTyIhIzw3JCQiMUJYITQ9a0EvKSEjOyQiMmhXUC5aYVU9IiEjPDckJCIxemE0PlFuLSQpISM7JCIyLjIhPUw4Sis1ISM8NyQkIjEmKil5ZGxWJ1EmKSEjOyQiMGo8KioqcCVHVCkhIzs3JCQiMXlgMjo1aSd6KSEjOyQiMWVHWCMqW3VgbiEjPDckJCIxUXdfMHdOUiEqISM7JCIxY3gjR3hEXUUmISM8NyQkIjEqZj5SRygzJEgqISM7JCIxLENxQWtMIXkkISM8NyQkIjFgMDZBVzpUJiohIzskIjIzUjpgJHAuJ1IjISM9NyQkIjFgMThFeCYzISkqISM7JCIydypRJTQpSGI5NSEjPTckJCIxJz1QdUcpNDA1ISM6JCEybC43QmIscWAjISM+NyQkIjJBVCNbJz54MS4iISM7JCEyVFdXREJaMVwiISM9NyQkIjI4QlkjKkhXZzAiISM7JCEyJVFFJmVjOC9tIyEjPTckJCIyVSEzO0tTTno1ISM7JCExJGZhJFs5eShvJCEjPDckJCIyWiJIZTsncGc1IiEjOyQhMSNlamlnKTM3WyEjPDckJCIyVSUpb1BOaypINiEjOyQhMSlbbkhpUT54JiEjPDckJCIyWiRwUUY2V2I2ISM7JCEwdmk1YnQsdichIzs3JCQiMkVeLTBsRCl6NiEjOyQhMUFTPywiZVxrKCEjPDckJCIyOENbJ0g6IXA/IiEjOyQhMSJ6JlsoZWtMZikhIzw3JCQiMnlgMjpEWi5CIiEjOyQhMUFNU25JOnkkKiEjPDckJCIyI1F3X2IkZXBEIiEjOyQhMk0mM2Q2JykqSC0iISM8NyQkIjImKXBSels2N0ciISM7JCEyKVszL292Pyg0IiEjPDckJCIyPExtS2dTeEkiISM7JCEyOSwmKipcIkhbPCIhIzw3JCQiMi8zO0t1STFMIiEjOyQhMlE6J3BUYycqUTchIzw3JCQiMndeLjIlKipwYzghIzskITEtajl5YicqMzghIzs3JCQiMkJZI1wpXCIpPVEiISM7JCEyKVs0bFpCbHQ4ISM8NyQkIjJZKil5ZGdZcVMiISM7JCEyL1M0WXppYlYiISM8NyQkIjImemU8TiI+QFYiISM7JCEvaXlGI2ZZXCIhIzk3JCQiMnNUJG8nKWY/YzkhIzskITFlYkolejsiXDohIzs3JCQiMmtGYjVeV0FbIiEjOyQhMlhNNFVeY2JnIiEjPDckJCIyMDI5RzZocV0iISM7JCEyayhSQyoqKjNybCIhIzw3JCQiMipSemU8JXpKYCIhIzskITJrZ153KCk+IjQ8ISM8NyQkIjI7S2tHeEFvYiIhIzskITJ1VW0jUSgzVnYiISM8NyQkIjJNbUtsNWBIZSIhIzskITJ4M0BfRmNBIT0hIzw3JCQiMi8yOUdUIil6ZyIhIzskITI3KSkqXHkmM2olPSEjPDckJCIydVsoXCp6W0hqIiEjOyQhMkwvNnh3NyYpKT0hIzw3JCQiMjxIZTtMRiFmOyEjOyQhMmM6USFlWCMzJD4hIzw3JCQiMl8vND1oWUlvIiEjOyQhMk06dEtPbiNvPiEjPDckJCIyXyssLWtYd3EiISM7JCExJypHeCNcal4rIyEjOzckJCIyOUVfLyplIVt0IiEjOyQhMlo9MDVJdFUvIyEjPDckJCIxND1Pc3NSZjwhIzokITJkLVsjUXBGeT8hIzw3JCQiMlsiSGVtbGEleSIhIzskITJMRlU7W0o8NiMhIzw3JCQiMmAtMDV2QSwiPSEjOyQhMjJcdkFlV1c5IyEjPDckJCIybEdkOUNLTyQ9ISM7JCEyVk1rIm8pKlJ0QCEjPDckJCIyWyNcKXBmI3BlPSEjOyQhMUJaX2ArOS5BISM7NyQkIjJrR2Q5PmlOKT0hIzskITIuPFkvP2E6QiMhIzw3JCQiMid5YzhGXDs1PiEjOyQhMGolKXlmKXlnQSEjOjckJCIyTnNXKilvU08kPiEjOyQhMSc9YSV6SGomRyMhIzs3JCQiMiI9T3NXb3NnPiEjOyQhMW8sTmhfQjhCISM7NyQkIjI6SWc/LHFeKT4hIzskITIwQWkmKVIyc0wjISM8NyQkIjJDWSNcW19OND8hIzskITJMZm5mWikzZ0IhIzw3JCQiMjI9T3M5aWAuIyEjOyQhMlAjZXknKjMhUVEjISM8NyQkIjI3QlkjXFVaaD8hIzskITJLLXJ0JHlyMUMhIzw3JCQiMVYnR2RSS18zIyEjOiQhMiZSRk00WiNvVSMhIzw3JCQiMSp6Zj5caS82IyEjOiQhMi1eMVZTS3VXIyEjPDckJCIyLisrK2clM05AISM7JCEyVWUheUlHJG9ZIyEjPDckJCIxc1YoW0F2PDsjISM6JCEyKClcd2NOLXJbIyEjPDckJCIyWSE0PU8rKFs9IyEjOyQhMEY6KFJ2LS9EISM6NyQkIjE6SGVtX1I2QSEjOiQhMk4mcFk0Q3pBRCEjPDckJCIxIj5Rd1BJakIjISM6JCExUDdUci8hKVJEISM7NyQkIjFvTnJVWS1oQSEjOiQhMndCR1Zba2diIyEjPDckJCIybkloQWJRZEcjISM7JCExSFddYWV5ckQhIzs3JCQiMjI5R2M8WDRKIyEjOyQhMTwvPkcqcHNlIyEjOzckJCIyR2c/VHhqd0wjISM7JCExQUh4aiIqNC5FISM7NyQkIjJWIkdjN0A7aUIhIzskITIkUjJAO2I1PEUhIzw3JCQiMiUzPE09Xk0nUSMhIzskITJYKHArI1J0L2ojISM8NyQkIjEpZTxOTic+N0MhIzokITFNJyk0Jm95VWsjISM7NyQkIjIvMjlHSiIqelYjISM7JCEyQypvXmlMZGRFISM8NyQkIjE6SWc/UTloQyEjOiQhMjJdTkNPNyJwRSEjPDckJCIxI1J5Y2pwJilbIyEjOiQhMmovQWY3PEJvIyEjPDckJCIxWydIZkc9Ol4jISM6JCExO2RrbUwqSHAjISM7NyQkIjFeLTA1JGYkUUQhIzokITI8Oz1hU2xdcSMhIzw3JCQiMk1vT3RZd1JjIyEjOyQhMWInb0Z2JT07RiEjOzckJCIxJz1QdWBcb2UjISM6JCEyWlRiWSVIekRGISM8NyQkIjFEXClwcHNEaCMhIzokITF2RkxCLkRPRiEjOzckJCIyJmU7TG1qWVFFISM7JCEyOnU/dyZ6VFlGISM8NyQkIjAlemVucEJrRSEjOSQhMFRDTGEjPmNGISM6NyQkIjJiND5RaEgiKW8jISM7JCEyUFFFXVVlXHcjISM8NyQkIjF4YDJsIXBHciMhIzokITJZKytUIVt1dEYhIzw3JCQiMk94YTRrYSVRRiEjOyQhMSdwYSx2SkR5IyEjOzckJCIyJVJ5Y2oiZVJ3IyEjOyQhMm5tLiNRdio0eiMhIzw3JCQiMSV5YzhuIj4heiMhIzokITJtJ3BZKD42JSp6IyEjPDckJCIyQlsnSGYiKUg4RyEjOyQhMWE0QDVJZTFHISM7NyQkIjEqemY+ZjUkUkchIzokITEyXVx2ISlSOUchIzs3JCQiMlcmMzxNKUhhJ0chIzskITJrMiVHSCl5PiNHISM8NyQkIjEnND5RYysxKkchIzokITJQcTR6U1MhSEchIzw3JCQiMk9wUXgqelg4SCEjOyQhMnRdKGZOQ0RORyEjPDckJCIydFYoWyhwUDElSCEjOyQhMiYpPV5QIiopUlVHISM8NyQkIjIkMzxNb0NtakghIzskITEpKTRFJ0diI1tHISM7NyQkIjIvNkElNFQweEghIzskITIvR0M5VCFlXkchIzw3JCQiMThEXV1kVyEqSCEjOiQhMUA8P0VzJVsmRyEjOzckJCIyKT1QQydvc2oqSCEjOyQhMmI6cTNzdWkmRyEjPDckJCIyWiNcKT5pKkgtSSEjOyQhMSQpNEoleSY0X0chIzs3JCQiMjI4RXhiRSMzSSEjOyQhMTwnUSYqR2IiUkchIzs3JCQiMm1Mbk1cYFQsJCEjOyQhMkROJUhoOEpFRyEjPDckJCIyVihbKFxraywvJCEjOyQhMnRUa0lUZzV4IyEjPDckJCIyeGI2QlRMXDEkISM7JCEyJ0cpcCopKUczP0YhIzw3JCQiMmAxOEUteDI0JCEjOyQhMWk/NHojPSZvRSEjOzckJCIyKGY9UEMmNFg2JCEjOyQhMTFrYk1oY0FFISM7NyQkIjFVJG9PQjMsOSQhIzokITJ1OCdIWS5XdUQhIzw3JCQiMTE3Qyk0KXBtSiEjOiQhMSg0KikzPW5mXyMhIzs3JCQiMiUpZTxObFcpKj0kISM7JCEyYVtATUJ4XFsjISM8NyQkIjJOb090Y1ZbQCQhIzskITIwP3ImSHMiPlcjISM8NyQkIjJpR2Q5KilwMUMkISM7JCEyJltuXTIscSlSIyEjPDckJCIxeF8wNmYkZkUkISM6JCEyRj9XbSF6aGRCISM8NyQkIjJXJjM8JTMjUSFIJCEjOyQhMnUyPzkiPSYqPUIhIzw3JCQiMShHZDlSRHZKJCEjOiQhMksmMyFSZT1zRiMhIzw3JCQiMnVdLC4nWyI+TSQhIzskITJFJiopUUdUdlNBISM8NyQkIjEuMTdDZSZ6TyQhIzokITJHd2Yyd2ZHPyMhIzw3JCQiMVgqKXkyR2IiUiQhIzokITJDNEhjejklcEAhIzw3JCQiMkZmPVBhXXRUJCEjOyQhMmNcYD9FJ3lMQCEjPDckJCIyJj5Rdy1VaVRNISM7JCExMT9gTUs3LEAhIzs3JCQiMmEsLjE8KCpwWSQhIzskITFUa3d3MiV5MSMhIzs3JCQiMjE2QVcpUSE9XCQhIzskITEtKXleIzM3Tz8hIzs3JCQiMUBUI1tAdXheJCEjOiQhMURyXlsvdi4/ISM7NyQkIjI5Q1snSG55VU4hIzskITFARS56YE50PiEjOzckJCIxbk1wUWNPb04hIzokITI4JypbUkNQSSU+ISM8NyQkIjEoR2Q5dUtQZiQhIzokITE7YkJjITNQIj4hIzs3JCQiMWY9UHVDLzxPISM6JCExPHFwU1FRKCk9ISM7NyQkIjIocFJ6ZSFlUGskISM7JCEyOSk9J0hHRXomPSEjPDckJCIvKnpmel93bSQhIzgkITFBKnpXRS5BJD0hIzs3JCQiMCp6ZnAmSEpwJCEjOSQhMlFyTCdwW1MwPSEjPDckJCIyJW9OciM0OXZyJCEjOyQhMW9JQ1xHTSF5IiEjOzckJCIybEhmPSgqKmVXUCEjOyQhMkNwQkcjZTtgPCEjPDckJCIxJGY9UHBOIW9QISM6JCExeCNSY19vLHQiISM7NyQkIjJOcFF4ellZeiQhIzskITJMUFEpMyhcWXEiISM8NyQkIjFhMjpJKioqKT1RISM6JCEyZShcX1BjIj5vIiEjPDckJCIxKFF4YS9IYSVRISM6JCEyZVAoUUw8Z2Q7ISM8NyQkIjFPclUmPT4kb1EhIzokITJqQGUoUlEyUDshIzw3JCQiMXRYIkhRKVElKlEhIzokITJ1XVEsQCk9OTshIzw3JCQiMT1OcVMqcCY+UiEjOiQhMnoiPSwhemxEZiIhIzw3JCQiMCYqKil6L05aJVIhIzkkITJBUElFQj05ZCIhIzw3JCQiMlkkcFF4diEpcFIhIzskITIoZSh5cCZIel06ISM8NyQkIjF0VyopR1cqUSpSISM6JCEyLzkra0YlUUo6ISM8NyQkIjFLakVgSCQqPlMhIzokITEqKSlRKFxzJDNeIiEjOzckJCIxRV4tYiZcWi8lISM6JCEyM2RBN0tpO1wiISM8NyQkIjEmKiopemZ5JzMyJSEjOiQhMS12XDMhKio9WiIhIzs3JCQiMXhgMjo3XiU0JSEjOiQhMi9dL2RCblZYIiEjPDckJCIxPlB1WzprP1QhIzokITIzKjNpUm5QTjkhIzw3JCQiMUVeLWIpcGM5JSEjOiQhMm8sQSZwZ2I8OSEjPDckJCIxViYzPENQMTwlISM6JCEyN0p3VFFHLFMiISM8NyQkIjFaJHBReDpuPiUhIzokITIncHVCQHdHI1EiISM8NyQkIjEsLC1hXXQ/VSEjOiQhMnNWdkhXdWhPIiEjPDckJCIxaD9UIzNNYEMlISM6JCEydVcnPU8yKSpcOCEjPDckJCIybEpqRUwlXHNVISM7JCEyJEdfOzFQWEs4ISM8NyQkIjFsR2Q5ZDMoSCUhIzokITEnPSs+OyYqb0oiISM7NyQkIjAoUnozXUJBViEjOSQhMWlDcnIzRyw4ISM7NyQkIjEiMztLPjZ5TSUhIzokITIkeW56YDxxJkciISM8NyQkIjFVJG9Pbz84UCUhIzokITEpKWVuPjxrcjchIzs3JCQiMjEpZj5SNVEnUiUhIzskITFYVyg0b0BwRCIhIzs3JCQiMVUkb09qXTdVJSEjOiQhMWlEbiR6ekRDIiEjOzckJCIxTW5NcEwmeVclISM6JCEyRkwqbzhWX0Y3ISM8NyQkIjF6ZDpKIkg4WiUhIzokITJVdXZKIXlaOTchIzw3JCQiMXVZJHBHOiUpXCUhIzokITIzOldCWidwKj4iISM8NyQkIjFkOEZhJWVHXyUhIzokITIpKjMoKTM2LG09IiEjPDckJCIxPU5xIXBWcWElISM6JCEyeWIxMSJlJ1E8IiEjPDckJCIxUHNXKmVdSWQlISM6JCEyMV9VbmM2LzsiISM8NyQkIjEoR2Q5cGkiKmYlISM6JCEyIikpW3JwczlaNiEjPDckJCIxKnBSeiQzI0hpJSEjOiQhMmY0LXRJJ0dONiEjPDckJCIxYjM8TTQ6W1khIzokITI5VUQ2KD0hSDciISM8NyQkIjFiNUBVSXhzWSEjOiQhMnRNIyopPTQtNjYhIzw3JCQiMnZVJjNuT1kqcCUhIzskITIpSC04VF5PKTQiISM8NyQkIjAnPlJ5JWVEcyUhIzkkITJyOWV6XChmKDMiISM8NyQkIjAoUnozUDNcWiEjOSQhMk4nNGpcXlZ2NSEjPDckJCIxWiNcKT4pPVN4JSEjOiQhMnQvLEkpbz5rNSEjPDckJCIxQ1kjXDM4KCl6JSEjOiQhMkJoY3IxXEswIiEjPDckJCIxaUJaJSpwVUJbISM6JCEyMmhCWXBwQy8iISM8NyQkIjEnPlJ5aEwnW1shIzokITJHQlRdKFFsSjUhIzw3JCQiMWY7TDtBTnZbISM6JCEycHlHJlI6UT81ISM8NyQkIjFwUXhhMCYpKipbISM6JCEyJyp5OnIkZUA1NSEjPDckJCIxa0ZiZ04uQ1whIzokITIlejlJcG9MKzUhIzw3JCQiMVcnR2R6JSkpXFwhIzokITF4TDNHJVIlKiopKiEjPDckJCIyYjdEXXZ6YyhcISM7JCExb0c2eVBVKHoqISM8NyQkIiNdISIiJCExQV0qcEBdRnEqISM8LSUmQ09MT1JHNiclJFJHQkckIilDKWVxJSEiKSQiIiEhIiIkIignPiFcJiEiKS0lK19BVFRSSUJVVEVHNiMvJSdzb3VyY2VHJSxtYXRoZGVmYXVsdEctJSVWSUVXRzYkOyQiIiEhIiIkIiM1ISIiOyQiIiEhIiIkIiM1ISIiLSYlJl9BWElTRzYjIiIiNictJStfR1JJRExJTkVTRzYnLSUmQ09MT1JHNiYlJFJHQkckIiIhISIiJCIiISEiIiQiIiEhIiItJSpMSU5FU1RZTEVHNiMiIiEtJSpUSElDS05FU1NHNiMiIiEtJS1UUkFOU1BBUkVOQ1lHNiMkIiIhISIiLSUpX1ZJU0lCTEVHNiMiIiEtJSZDT0xPUkc2JiUkUkdCRyQiIiEhIiIkIiIhISIiJCIiISEiIi0lKkxJTkVTVFlMRUc2IyIiIS0lKlRISUNLTkVTU0c2IyIiIS0lLVRSQU5TUEFSRU5DWUc2IyQiIiEhIiItJiUmX0FYSVNHNiMiIiM2Jy0lK19HUklETElORVNHNictJSZDT0xPUkc2JiUkUkdCRyQiIiEhIiIkIiIhISIiJCIiISEiIi0lKkxJTkVTVFlMRUc2IyIiIS0lKlRISUNLTkVTU0c2IyIiIS0lLVRSQU5TUEFSRU5DWUc2IyQiIiEhIiItJSlfVklTSUJMRUc2IyIiIS0lJkNPTE9SRzYmJSRSR0JHJCIiISEiIiQiIiEhIiIkIiIhISIiLSUqTElORVNUWUxFRzYjIiIhLSUqVEhJQ0tORVNTRzYjIiIhLSUtVFJBTlNQQVJFTkNZRzYjJCIiISEiIi0lK0FYRVNMQUJFTFNHNiQtSSNtaUc2Iy9JK21vZHVsZW5hbWVHNiJJLFR5cGVzZXR0aW5nR0koX3N5c2xpYkc2IjY1USJtNiIvJSdmYW1pbHlHUSE2Ii8lJXNpemVHUSMxMDYiLyUlYm9sZEdRJmZhbHNlNiIvJSdpdGFsaWNHUSV0cnVlNiIvJSp1bmRlcmxpbmVHUSZmYWxzZTYiLyUqc3Vic2NyaXB0R1EmZmFsc2U2Ii8lLHN1cGVyc2NyaXB0R1EmZmFsc2U2Ii8lK2ZvcmVncm91bmRHUShbMCwwLDBdNiIvJStiYWNrZ3JvdW5kR1EuWzI1NSwyNTUsMjU1XTYiLyUnb3BhcXVlR1EmZmFsc2U2Ii8lK2V4ZWN1dGFibGVHUSZmYWxzZTYiLyUpcmVhZG9ubHlHUSZmYWxzZTYiLyUpY29tcG9zZWRHUSZmYWxzZTYiLyUqY29udmVydGVkR1EmZmFsc2U2Ii8lK2ltc2VsZWN0ZWRHUSZmYWxzZTYiLyUscGxhY2Vob2xkZXJHUSZmYWxzZTYiLyU2c2VsZWN0aW9uLXBsYWNlaG9sZGVyR1EmZmFsc2U2Ii8lLG1hdGh2YXJpYW50R1EnaXRhbGljNiItSSNtaUc2Iy9JK21vZHVsZW5hbWVHNiJJLFR5cGVzZXR0aW5nR0koX3N5c2xpYkc2IjY1USJxNiIvJSdmYW1pbHlHUSE2Ii8lJXNpemVHUSMxMDYiLyUlYm9sZEdRJmZhbHNlNiIvJSdpdGFsaWNHUSV0cnVlNiIvJSp1bmRlcmxpbmVHUSZmYWxzZTYiLyUqc3Vic2NyaXB0R1EmZmFsc2U2Ii8lLHN1cGVyc2NyaXB0R1EmZmFsc2U2Ii8lK2ZvcmVncm91bmRHUShbMCwwLDBdNiIvJStiYWNrZ3JvdW5kR1EuWzI1NSwyNTUsMjU1XTYiLyUnb3BhcXVlR1EmZmFsc2U2Ii8lK2V4ZWN1dGFibGVHUSZmYWxzZTYiLyUpcmVhZG9ubHlHUSZmYWxzZTYiLyUpY29tcG9zZWRHUSZmYWxzZTYiLyUqY29udmVydGVkR1EmZmFsc2U2Ii8lK2ltc2VsZWN0ZWRHUSZmYWxzZTYiLyUscGxhY2Vob2xkZXJHUSZmYWxzZTYiLyU2c2VsZWN0aW9uLXBsYWNlaG9sZGVyR1EmZmFsc2U2Ii8lLG1hdGh2YXJpYW50R1EnaXRhbGljNiItJSlfVklTSUJMRUc2IyIiIi0lJVJPT1RHNictJSlCT1VORFNfWEc2IyQiJCFcISIiLSUpQk9VTkRTX1lHNiMkIiRJIiEiIi0lLUJPVU5EU19XSURUSEc2IyQiJT9HISIiLSUuQk9VTkRTX0hFSUdIVEc2IyQiJWdDISIiLSUpQ0hJTERSRU5HNiItJStBTk5PVEFUSU9ORzYnLSUpQk9VTkRTX1hHNiMkIiIhISIiLSUpQk9VTkRTX1lHNiMkIiIhISIiLSUtQk9VTkRTX1dJRFRIRzYjJCIlK1MhIiItJS5CT1VORFNfSEVJR0hURzYjJCIlK1MhIiItJSlDSElMRFJFTkc2Ig==Ig==</Plot></Text-field>
</Output>
</Group></Presentation-Block><Presentation-Block>
<Group view="presentation" hide-input="false" hide-output="true" inline-output="false" labelreference="L4489" drawlabel="true">
<Input>
<Text-field style="Text" layout="Normal">
Now turn to a potential increase in adult density with increasing mortality
</Text-field>
</Input>
</Group></Presentation-Block><Presentation-Block>
<Group view="presentation" hide-input="false" hide-output="true" inline-output="false" labelreference="L4468" drawlabel="true" redirect-target="L4499">
<Input>
<Text-field prompt="&gt; " style="Maple Input" layout="Normal"><Equation executable="true" style="2D Input" input-equation="dCAdmu := collect(dxdmu[3], [diff(f(R), R), C__J, C__A]);" display="LUklbXJvd0c2Iy9JK21vZHVsZW5hbWVHNiJJLFR5cGVzZXR0aW5nR0koX3N5c2xpYkdGJzYrLUkjbWlHRiQ2JVEnZENBZG11RicvJSdpdGFsaWNHUSV0cnVlRicvJSxtYXRodmFyaWFudEdRJ2l0YWxpY0YnLUkjbW9HRiQ2LVEifkYnL0YzUSdub3JtYWxGJy8lJmZlbmNlR1EmZmFsc2VGJy8lKnNlcGFyYXRvckdGPS8lKXN0cmV0Y2h5R0Y9LyUqc3ltbWV0cmljR0Y9LyUobGFyZ2VvcEdGPS8lLm1vdmFibGVsaW1pdHNHRj0vJSdhY2NlbnRHRj0vJSdsc3BhY2VHUSYwLjBlbUYnLyUncnNwYWNlR0ZMLUY2Ni1RKiZjb2xvbmVxO0YnRjlGO0Y+RkBGQkZERkZGSC9GS1EsMC4yNzc3Nzc4ZW1GJy9GTkZTRjUtRiw2JVEoY29sbGVjdEYnRi9GMi1JKG1mZW5jZWRHRiQ2JC1GIzYoLUYsNiNRIUYnLUYjNiUtRiw2JVEmZHhkbXVGJ0YvRjItRlk2Ji1GIzYkLUkjbW5HRiQ2JFEiM0YnRjlGOUY5LyUlb3BlbkdRIltGJy8lJmNsb3NlR1EiXUYnRjlGZ24tRjY2LVEiLEYnRjlGOy9GP0YxRkBGQkZERkZGSEZKL0ZOUSwwLjMzMzMzMzNlbUYnLUZZNiYtRiM2LC1JJm1mcmFjR0YkNigtRjY2LVEwJkRpZmZlcmVudGlhbEQ7RidGOUY7Rj5GQEZCRkRGRkZIRkpGTS1GIzYlRmpwLUYsNiVRIlJGJ0YvRjJGOS8lLmxpbmV0aGlja25lc3NHUSIxRicvJStkZW5vbWFsaWduR1EnY2VudGVyRicvJSludW1hbGlnbkdGZ3EvJSliZXZlbGxlZEdGPUZnbi1JJ21zcGFjZUdGJDYmLyUnaGVpZ2h0R1EmMC4wZXhGJy8lJndpZHRoR1EmMC40ZW1GJy8lJmRlcHRoR0Zhci8lKmxpbmVicmVha0dRJWF1dG9GJy1GLDYlUSJmRidGL0YyLUZZNiRGX3FGOUZdcC1GLDYjUSdgQ19fSmBGJ0ZdcC1GLDYjUSdgQ19fQWBGJ0Y5RjlGZ29Gam9GOUY5LUY2Ni1RIjtGJ0Y5RjtGYHBGQEZCRkRGRkZIRkpGVC8lK2V4ZWN1dGFibGVHRj1GOQ==">QyQ+SSdkQ0FkbXVHNiItSShjb2xsZWN0RzYkJSpwcm90ZWN0ZWRHSShfc3lzbGliR0YlNiQmSSZkeGRtdUdGJTYjIiIkNyUtSSVkaWZmR0YpNiQtSSJmR0YlNiNJIlJHRiVGN0klQ19fSkdGJUklQ19fQUdGJSIiIg==</Equation></Text-field>
</Input>
<Output>
<Text-field superscript="false" placeholder="false" executable="false" selection-placeholder="false" italic="false" size="12" bold="false" subscript="false" family="Times New Roman" opaque="false" underline="false" background="[255,255,255]" readonly="false" foreground="[0,0,0]" alignment="centred" firstindent="0" spacebelow="0" leftmargin="0" linespacing="0.0" initial="0" linebreak="space" rightmargin="0" bulletsuffix="" spaceabove="0" bullet="none" pagebreak-before="false"><Equation executable="false" style="2D Output" display="LUkjbWlHNiMvSSttb2R1bGVuYW1lRzYiSSxUeXBlc2V0dGluZ0dJKF9zeXNsaWJHRic2JVE1b3V0cHV0fnJlZGlyZWN0ZWQuLi5GJy8lJ2l0YWxpY0dRJXRydWVGJy8lLG1hdGh2YXJpYW50R1EnaXRhbGljRic=">LUkjbWlHNiMvSSttb2R1bGVuYW1lRzYiSSxUeXBlc2V0dGluZ0dJKF9zeXNsaWJHRic2JVE1b3V0cHV0fnJlZGlyZWN0ZWQuLi5GJy8lJ2l0YWxpY0dRJXRydWVGJy8lLG1hdGh2YXJpYW50R1EnaXRhbGljRic=</Equation></Text-field>
</Output>
</Group>
<Group view="presentation" hide-input="true" hide-output="false" inline-output="false" labelreference="L4499" drawlabel="true" redirect-source="L4468">
<Input>
<Text-field prompt="&gt; " style="Maple Input" layout="Normal">print(<Label label="L4468" view="label" executable="true"></Label>); # input placeholder</Text-field>
</Input>
<Output>
<Text-field style="2D Output" layout="Maple Output"><Equation executable="false" style="2D Output" display="LUklbXJvd0c2Iy9JK21vZHVsZW5hbWVHNiJJLFR5cGVzZXR0aW5nR0koX3N5c2xpYkdGJzYmLUkobWZlbmNlZEdGJDYkLUYjNigtRiM2Ji1JJW1zdXBHRiQ2JS1JKm1jb21wbGV0ZUdGJDYkLUkjbWlHRiQ2I1EnYENfX0pgRictRjk2JVElQ19fSkYnLyUnaXRhbGljR1EldHJ1ZUYnLyUsbWF0aHZhcmlhbnRHUSdpdGFsaWNGJy1JI21uR0YkNiRRIjJGJy9GQ1Enbm9ybWFsRicvJTFzdXBlcnNjcmlwdHNoaWZ0R1EiMEYnLUkjbW9HRiQ2LVExJkludmlzaWJsZVRpbWVzO0YnRkkvJSZmZW5jZUdRJmZhbHNlRicvJSpzZXBhcmF0b3JHRlQvJSlzdHJldGNoeUdGVC8lKnN5bW1ldHJpY0dGVC8lKGxhcmdlb3BHRlQvJS5tb3ZhYmxlbGltaXRzR0ZULyUnYWNjZW50R0ZULyUnbHNwYWNlR1EmMC4wZW1GJy8lJ3JzcGFjZUdGXW8tRjk2JVEiVEYnRj9GQkZJLUZPNi1RIitGJ0ZJRlJGVUZXRllGZW5GZ25GaW4vRlxvUSwwLjIyMjIyMjJlbUYnL0Zfb0Znby1GIzYoLUYsNiQtRiM2KS1GTzYtUSomdW1pbnVzMDtGJ0ZJRlJGVUZXRllGZW5GZ25GaW5GZm9GaG8tRiM2Ji1GOTYlUScmIzk0NztGJy9GQEZURklGTi1GIzYoLUY5NiVRImZGJ0Y/RkItRk82LVEwJkFwcGx5RnVuY3Rpb247RidGSUZSRlVGV0ZZRmVuRmduRmluRltvRl5vLUYsNiQtRiM2Ji1GOTYlUSJSRidGP0ZCLyUrZm9yZWdyb3VuZEdRKFswLDAsMF1GJy8lKXJlYWRvbmx5R0ZURklGSUZncUZqcUZJRklGY28tRiM2JkZFRk5GYG9GSS1GTzYtUSgmbWludXM7RidGSUZSRlVGV0ZZRmVuRmduRmluRmZvRmhvLUY5NiVRJyYjOTU2O0YnRmdwRklGSUZJRk4tRjY2JC1GOTYjUSdgQ19fQWBGJy1GOTYlUSVDX19BRidGP0ZCRk5GNUZJRmNvLUYjNiYtRiw2JC1GIzYrRl9wRmJwRl5yLUYjNiYtRjk2JVEnJiM5NDY7RidGZ3BGSUZORmhwRklGY29GYG9GXnJGYXJGSUZJRk4tRjM2JUZkckZFRktGSUZJRklGTi1GLDYkLUYjNigtSSZtZnJhY0dGJDYoLUYjNiYtRk82LVEwJkRpZmZlcmVudGlhbEQ7RidGSUZSRlVGV0ZZRmVuRmduRmluRltvRl5vRmdxRmpxRkktRiM2Ji1GIzYnRmJ0RmRxRmdxRmpxRklGZ3FGanFGSS8lLmxpbmV0aGlja25lc3NHUSIxRicvJStkZW5vbWFsaWduR1EnY2VudGVyRicvJSludW1hbGlnbkdGXnUvJSliZXZlbGxlZEdGVEZORmhwRmdxRmpxRklGSUZJ">KiYsKComSSVDX19KRzYiIiIjSSJUR0YmIiIiRikqKCwoKiZJJmdhbW1hRyUqcHJvdGVjdGVkR0YpLUkiZkdGJjYjSSJSR0YmRikhIiJGKEYnSSNtdUdGJkYzRilJJUNfX0FHRiZGKUYlRilGKSomLCpGLEYzKiZJJWJldGFHRiZGKUYvRilGM0YoRilGNEYzRilGNUYnRilGKS1JJWRpZmZHRi42JEYvRjJGKQ==</Equation></Text-field>
</Output>
</Group></Presentation-Block><Presentation-Block>
<Group view="presentation" hide-input="false" hide-output="true" inline-output="false" labelreference="L5183" drawlabel="true">
<Input>
<Text-field style="Text" layout="Normal">The derivative of <Equation executable="false" style="2D Math" input-equation="" display="LUklbXJvd0c2Iy9JK21vZHVsZW5hbWVHNiJJLFR5cGVzZXR0aW5nR0koX3N5c2xpYkdGJzYkLUkjbWlHRiQ2I1EnYENfX0FgRicvJSxtYXRodmFyaWFudEdRJ25vcm1hbEYn">LUklbXJvd0c2Iy9JK21vZHVsZW5hbWVHNiJJLFR5cGVzZXR0aW5nR0koX3N5c2xpYkdGJzYkLUkjbWlHRiQ2I1EnYENfX0FgRicvJSxtYXRodmFyaWFudEdRJ25vcm1hbEYn</Equation> in equilibrium with respect to the mortality rate <Equation executable="false" style="2D Math" input-equation="" display="LUklbXJvd0c2Iy9JK21vZHVsZW5hbWVHNiJJLFR5cGVzZXR0aW5nR0koX3N5c2xpYkdGJzYkLUkjbWlHRiQ2JVEnJiM5NTY7RicvJSdpdGFsaWNHUSZmYWxzZUYnLyUsbWF0aHZhcmlhbnRHUSdub3JtYWxGJ0Yy">LUklbXJvd0c2Iy9JK21vZHVsZW5hbWVHNiJJLFR5cGVzZXR0aW5nR0koX3N5c2xpYkdGJzYkLUkjbWlHRiQ2JVEnJiM5NTY7RicvJSdpdGFsaWNHUSZmYWxzZUYnLyUsbWF0aHZhcmlhbnRHUSdub3JtYWxGJ0Yy</Equation> hence equals:
</Text-field>
</Input>
</Group></Presentation-Block><Presentation-Block>
<Group view="presentation" hide-input="false" hide-output="true" inline-output="false" labelreference="L5182" drawlabel="true" redirect-target="L5184">
<Input>
<Text-field prompt="&gt; " style="Maple Input" layout="Normal"><Equation executable="true" style="2D Input" input-equation="-dCAdmu/D" display="LUklbXJvd0c2Iy9JK21vZHVsZW5hbWVHNiJJLFR5cGVzZXR0aW5nR0koX3N5c2xpYkdGJzYoLUkjbW9HRiQ2LVEqJnVtaW51czA7RicvJSxtYXRodmFyaWFudEdRJ25vcm1hbEYnLyUmZmVuY2VHUSZmYWxzZUYnLyUqc2VwYXJhdG9yR0Y0LyUpc3RyZXRjaHlHRjQvJSpzeW1tZXRyaWNHRjQvJShsYXJnZW9wR0Y0LyUubW92YWJsZWxpbWl0c0dGNC8lJ2FjY2VudEdGNC8lJ2xzcGFjZUdRLDAuMjIyMjIyMmVtRicvJSdyc3BhY2VHRkMtSShtZmVuY2VkR0YkNiQtRiM2JS1JJW1zdXBHRiQ2JS1JI21pR0YkNiVRIkRGJy8lJ2l0YWxpY0dGNEYvLUYjNiZGKy1JI21uR0YkNiRRIjFGJ0YvL0ZTUSV0cnVlRicvRjBRJ2l0YWxpY0YnLyUxc3VwZXJzY3JpcHRzaGlmdEdRIjBGJy8lK2V4ZWN1dGFibGVHRjRGL0YvLUYsNi1RJyZzZG90O0YnRi9GMkY1RjdGOUY7Rj1GPy9GQlEmMC4wZW1GJy9GRUZhby1GTzYlUSdkQ0FkbXVGJ0ZaRmZuRltvRi8=">LCQqJkkiREc2JCUqcHJvdGVjdGVkR0koX3N5c2xpYkc2IiEiIkknZENBZG11R0YoIiIiRik=</Equation></Text-field>
</Input>
<Output>
<Text-field superscript="false" placeholder="false" executable="false" selection-placeholder="false" italic="false" size="12" bold="false" subscript="false" family="Times New Roman" opaque="false" underline="false" background="[255,255,255]" readonly="false" foreground="[0,0,0]" alignment="centred" firstindent="0" spacebelow="0" leftmargin="0" linespacing="0.0" initial="0" linebreak="space" rightmargin="0" bulletsuffix="" spaceabove="0" bullet="none" pagebreak-before="false"><Equation executable="false" style="2D Output" display="LUkjbWlHNiMvSSttb2R1bGVuYW1lRzYiSSxUeXBlc2V0dGluZ0dJKF9zeXNsaWJHRic2JVE1b3V0cHV0fnJlZGlyZWN0ZWQuLi5GJy8lJ2l0YWxpY0dRJXRydWVGJy8lLG1hdGh2YXJpYW50R1EnaXRhbGljRic=">LUkjbWlHNiMvSSttb2R1bGVuYW1lRzYiSSxUeXBlc2V0dGluZ0dJKF9zeXNsaWJHRic2JVE1b3V0cHV0fnJlZGlyZWN0ZWQuLi5GJy8lJ2l0YWxpY0dRJXRydWVGJy8lLG1hdGh2YXJpYW50R1EnaXRhbGljRic=</Equation></Text-field>
</Output>
</Group>
<Group view="presentation" hide-input="true" hide-output="false" inline-output="false" labelreference="L5184" drawlabel="true" redirect-source="L5182">
<Input>
<Text-field prompt="&gt; " style="Maple Input" layout="Normal">print(<Label label="L5182" view="label" executable="true"></Label>); # input placeholder</Text-field>
</Input>
<Output>
<Text-field style="2D Output" layout="Maple Output"><Equation executable="false" style="2D Output" display="LUklbXJvd0c2Iy9JK21vZHVsZW5hbWVHNiJJLFR5cGVzZXR0aW5nR0koX3N5c2xpYkdGJzYnLUkjbW9HRiQ2LVEqJnVtaW51czA7RicvJSxtYXRodmFyaWFudEdRJ25vcm1hbEYnLyUmZmVuY2VHUSZmYWxzZUYnLyUqc2VwYXJhdG9yR0Y0LyUpc3RyZXRjaHlHRjQvJSpzeW1tZXRyaWNHRjQvJShsYXJnZW9wR0Y0LyUubW92YWJsZWxpbWl0c0dGNC8lJ2FjY2VudEdGNC8lJ2xzcGFjZUdRLDAuMjIyMjIyMmVtRicvJSdyc3BhY2VHRkMtSSZtZnJhY0dGJDYoLUYjNigtSShtZmVuY2VkR0YkNiQtRiM2KC1GIzYmLUklbXN1cEdGJDYlLUkqbWNvbXBsZXRlR0YkNiQtSSNtaUdGJDYjUSdgQ19fSmBGJy1GWTYlUSVDX19KRicvJSdpdGFsaWNHUSV0cnVlRicvRjBRJ2l0YWxpY0YnLUkjbW5HRiQ2JFEiMkYnRi8vJTFzdXBlcnNjcmlwdHNoaWZ0R1EiMEYnLUYsNi1RMSZJbnZpc2libGVUaW1lcztGJ0YvRjJGNUY3RjlGO0Y9Rj8vRkJRJjAuMGVtRicvRkVGaW8tRlk2JVEiVEYnRmluRlxvRi8tRiw2LVEiK0YnRi9GMkY1RjdGOUY7Rj1GP0ZBRkQtRiM2KC1GTDYkLUYjNilGKy1GIzYmLUZZNiVRJyYjOTQ3O0YnL0ZqbkY0Ri9GZW8tRiM2KC1GWTYlUSJmRidGaW5GXG8tRiw2LVEwJkFwcGx5RnVuY3Rpb247RidGL0YyRjVGN0Y5RjtGPUY/RmhvRmpvLUZMNiQtRiM2Ji1GWTYlUSJSRidGaW5GXG8vJStmb3JlZ3JvdW5kR1EoWzAsMCwwXUYnLyUpcmVhZG9ubHlHRjRGL0YvRlxyRl9yRi9GL0ZecC1GIzYmRl5vRmVvRltwRi8tRiw2LVEoJm1pbnVzO0YnRi9GMkY1RjdGOUY7Rj1GP0ZBRkQtRlk2JVEnJiM5NTY7RidGXHFGL0YvRi9GZW8tRlY2JC1GWTYjUSdgQ19fQWBGJy1GWTYlUSVDX19BRidGaW5GXG9GZW9GVUYvRl5wLUYjNiYtRkw2JC1GIzYrRitGZ3BGY3ItRiM2Ji1GWTYlUScmIzk0NjtGJ0ZccUYvRmVvRl1xRi9GXnBGW3BGY3JGZnJGL0YvRmVvLUZTNiVGaXJGXm9GYm9GL0YvRi9GZW8tRkw2JC1GIzYoLUZHNigtRiM2Ji1GLDYtUTAmRGlmZmVyZW50aWFsRDtGJ0YvRjJGNUY3RjlGO0Y9Rj9GaG9Gam9GXHJGX3JGLy1GIzYmLUYjNidGZnRGaXFGXHJGX3JGL0ZcckZfckYvLyUubGluZXRoaWNrbmVzc0dRIjFGJy8lK2Rlbm9tYWxpZ25HUSdjZW50ZXJGJy8lKW51bWFsaWduR0ZidS8lKWJldmVsbGVkR0Y0RmVvRl1xRlxyRl9yRi9GL0ZcckZfckYvLUYjNiYtRlk2JVEiREYnRlxxRi9GXHJGX3JGL0ZddUZgdUZjdUZldUZcckZfckYv">LCQqKEkiREc2JCUqcHJvdGVjdGVkR0koX3N5c2xpYkc2IiEiIiwoKiZJJUNfX0pHRigiIiNJIlRHRigiIiJGLyooLCgqJkkmZ2FtbWFHRiZGLy1JImZHRig2I0kiUkdGKEYvRilGLkYtSSNtdUdGKEYpRi9JJUNfX0FHRihGL0YsRi9GLyomLCpGMkYpKiZJJWJldGFHRihGL0Y0Ri9GKUYuRi9GOEYpRi9GOUYtRi9GLy1JJWRpZmZHRiY2JEY0RjdGL0Yp</Equation></Text-field>
</Output>
</Group></Presentation-Block><Presentation-Block>
<Group view="presentation" hide-input="false" hide-output="true" inline-output="false" labelreference="L5181" drawlabel="true">
<Input>
<Text-field style="Text" layout="Normal">
which is positive as long as the following condition holds (notice that <Equation executable="false" style="2D Math" input-equation="" display="LUklbXJvd0c2Iy9JK21vZHVsZW5hbWVHNiJJLFR5cGVzZXR0aW5nR0koX3N5c2xpYkdGJzYmLUkjbWlHRiQ2JVEiREYnLyUnaXRhbGljR1EmZmFsc2VGJy8lLG1hdGh2YXJpYW50R1Enbm9ybWFsRictSSNtb0dGJDYtUSI8RidGMi8lJmZlbmNlR0YxLyUqc2VwYXJhdG9yR0YxLyUpc3RyZXRjaHlHRjEvJSpzeW1tZXRyaWNHRjEvJShsYXJnZW9wR0YxLyUubW92YWJsZWxpbWl0c0dGMS8lJ2FjY2VudEdGMS8lJ2xzcGFjZUdRLDAuMjc3Nzc3OGVtRicvJSdyc3BhY2VHRkktSSNtbkdGJDYkUSIwRidGMkYy">LUklbXJvd0c2Iy9JK21vZHVsZW5hbWVHNiJJLFR5cGVzZXR0aW5nR0koX3N5c2xpYkdGJzYmLUkjbWlHRiQ2JVEiREYnLyUnaXRhbGljR1EmZmFsc2VGJy8lLG1hdGh2YXJpYW50R1Enbm9ybWFsRictSSNtb0dGJDYtUSI8RidGMi8lJmZlbmNlR0YxLyUqc2VwYXJhdG9yR0YxLyUpc3RyZXRjaHlHRjEvJSpzeW1tZXRyaWNHRjEvJShsYXJnZW9wR0YxLyUubW92YWJsZWxpbWl0c0dGMS8lJ2FjY2VudEdGMS8lJ2xzcGFjZUdRLDAuMjc3Nzc3OGVtRicvJSdyc3BhY2VHRkktSSNtbkdGJDYkUSIwRidGMkYy</Equation>):
</Text-field>
</Input>
</Group></Presentation-Block><Presentation-Block>
<Group view="presentation" hide-input="false" hide-output="true" inline-output="false" labelreference="L5186" drawlabel="true" redirect-target="L5187">
<Input>
<Text-field prompt="&gt; " style="Maple Input" layout="Normal"><Equation executable="true" style="2D Input" input-equation="(gamma*f(R)+beta*f(R)-T+mu)*C__A^2+(gamma*f(R)-2*T+mu)*C__A*C__J-C__J^2*T &lt; 0" display="LUklbXJvd0c2Iy9JK21vZHVsZW5hbWVHNiJJLFR5cGVzZXR0aW5nR0koX3N5c2xpYkdGJzYzLUkobWZlbmNlZEdGJDYkLUYjNjQtSSNtaUdGJDYlUScmIzk0NztGJy8lJ2l0YWxpY0dRJmZhbHNlRicvJSxtYXRodmFyaWFudEdRJ25vcm1hbEYnLUkjbW9HRiQ2LVEifkYnRjcvJSZmZW5jZUdGNi8lKnNlcGFyYXRvckdGNi8lKXN0cmV0Y2h5R0Y2LyUqc3ltbWV0cmljR0Y2LyUobGFyZ2VvcEdGNi8lLm1vdmFibGVsaW1pdHNHRjYvJSdhY2NlbnRHRjYvJSdsc3BhY2VHUSYwLjBlbUYnLyUncnNwYWNlR0ZOLUYxNiVRImZGJy9GNVEldHJ1ZUYnL0Y4USdpdGFsaWNGJy1GLDYkLUYjNigtRjE2JVEiUkYnRlRGVi8lK2ZvcmVncm91bmRHUSpbMCwwLDI1NV1GJy8lK2V4ZWN1dGFibGVHRjYvJSlyZWFkb25seUdGVS8lMGZvbnRfc3R5bGVfbmFtZUdRKjJEfk91dHB1dEYnRjdGNy1GOzYtUSIrRidGN0Y+RkBGQkZERkZGSEZKL0ZNUSwwLjIyMjIyMjJlbUYnL0ZQRmdvLUYxNiVRJyYjOTQ2O0YnRjRGN0Y6RlFGWC1GOzYtUSgmbWludXM7RidGN0Y+RkBGQkZERkZGSEZKRmZvRmhvLUYxNiVRIlRGJ0ZURlZGY28tRjE2JVEnJiM5NTY7RidGNEY3RmluRlxvRl5vRmBvRjdGNy1GOzYtUTEmSW52aXNpYmxlVGltZXM7RidGN0Y+RkBGQkZERkZGSEZKRkxGTy1JJW1zdXBHRiQ2JS1GMTYjUSdgQ19fQWBGJy1JI21uR0YkNiRRIjJGJ0Y3LyUxc3VwZXJzY3JpcHRzaGlmdEdRIjBGJ0Zjby1GLDYkLUYjNjFGMEY6RlFGWEZccEZecUY6Rl9wRmNvRmJwRmluRlxvRl5vRmBvRjdGN0ZlcEZbcUZlcC1GMTYjUSdgQ19fSmBGJ0ZccEZfcC1GOzYtUScmc2RvdDtGJ0Y3Rj5GQEZCRkRGRkZIRkpGTEZPLUZpcDYlRmlxLUYjNidGXnFGVEZcby9GYW9RKDJEfk1hdGhGJ0ZWRmJxLUY7Ni1RIjxGJ0Y3Rj5GQEZCRkRGRkZIRkovRk1RLDAuMjc3Nzc3OGVtRicvRlBGaXItRl9xNiRGZHFGN0Zcb0Y3">MiwoKiYsKiomSSZnYW1tYUclKnByb3RlY3RlZEciIiItSSJmRzYiNiNJIlJHRixGKUYpKiZJJWJldGFHRixGKUYqRilGKUkiVEdGLCEiIkkjbXVHRixGKUYpSSVDX19BR0YsIiIjRikqKCwoRiZGKUYxISIjRjNGKUYpRjRGKUklQ19fSkdGLEYpRikqJkY5RjVGMUYpRjIiIiE=</Equation></Text-field>
</Input>
<Output>
<Text-field superscript="false" placeholder="false" executable="false" selection-placeholder="false" italic="false" size="12" bold="false" subscript="false" family="Times New Roman" opaque="false" underline="false" background="[255,255,255]" readonly="false" foreground="[0,0,0]" alignment="centred" firstindent="0" spacebelow="0" leftmargin="0" linespacing="0.0" initial="0" linebreak="space" rightmargin="0" bulletsuffix="" spaceabove="0" bullet="none" pagebreak-before="false"><Equation executable="false" style="2D Output" display="LUkjbWlHNiMvSSttb2R1bGVuYW1lRzYiSSxUeXBlc2V0dGluZ0dJKF9zeXNsaWJHRic2JVE1b3V0cHV0fnJlZGlyZWN0ZWQuLi5GJy8lJ2l0YWxpY0dRJXRydWVGJy8lLG1hdGh2YXJpYW50R1EnaXRhbGljRic=">LUkjbWlHNiMvSSttb2R1bGVuYW1lRzYiSSxUeXBlc2V0dGluZ0dJKF9zeXNsaWJHRic2JVE1b3V0cHV0fnJlZGlyZWN0ZWQuLi5GJy8lJ2l0YWxpY0dRJXRydWVGJy8lLG1hdGh2YXJpYW50R1EnaXRhbGljRic=</Equation></Text-field>
</Output>
</Group>
<Group view="presentation" hide-input="true" hide-output="false" inline-output="false" labelreference="L5187" drawlabel="true" redirect-source="L5186">
<Input>
<Text-field prompt="&gt; " style="Maple Input" layout="Normal">print(<Label label="L5186" view="label" executable="true"></Label>); # input placeholder</Text-field>
</Input>
<Output>
<Text-field style="2D Output" layout="Maple Output"><Equation executable="false" style="2D Output" display="LUklbXJvd0c2Iy9JK21vZHVsZW5hbWVHNiJJLFR5cGVzZXR0aW5nR0koX3N5c2xpYkdGJzYoLUYjNigtRiM2Ji1JKG1mZW5jZWRHRiQ2JC1GIzYqLUYjNiYtSSNtaUdGJDYlUScmIzk0NztGJy8lJ2l0YWxpY0dRJmZhbHNlRicvJSxtYXRodmFyaWFudEdRJ25vcm1hbEYnLUkjbW9HRiQ2LVExJkludmlzaWJsZVRpbWVzO0YnRj0vJSZmZW5jZUdGPC8lKnNlcGFyYXRvckdGPC8lKXN0cmV0Y2h5R0Y8LyUqc3ltbWV0cmljR0Y8LyUobGFyZ2VvcEdGPC8lLm1vdmFibGVsaW1pdHNHRjwvJSdhY2NlbnRHRjwvJSdsc3BhY2VHUSYwLjBlbUYnLyUncnNwYWNlR0ZULUYjNigtRjc2JVEiZkYnL0Y7USV0cnVlRicvRj5RJ2l0YWxpY0YnLUZBNi1RMCZBcHBseUZ1bmN0aW9uO0YnRj1GREZGRkhGSkZMRk5GUEZSRlUtRjA2JC1GIzYmLUY3NiVRIlJGJ0ZmbkZobi8lK2ZvcmVncm91bmRHUShbMCwwLDBdRicvJSlyZWFkb25seUdGPEY9Rj1GZG9GZ29GPUY9LUZBNi1RIitGJ0Y9RkRGRkZIRkpGTEZORlAvRlNRLDAuMjIyMjIyMmVtRicvRlZGXXAtRiM2Ji1GNzYlUScmIzk0NjtGJ0Y6Rj1GQEZXRj0tRkE2LVEoJm1pbnVzO0YnRj1GREZGRkhGSkZMRk5GUEZccEZecC1GNzYlUSJURidGZm5GaG5GaW8tRjc2JVEnJiM5NTY7RidGOkY9Rj1GPUZALUklbXN1cEdGJDYlLUkqbWNvbXBsZXRlR0YkNiQtRjc2I1EnYENfX0FgRictRjc2JVElQ19fQUYnRmZuRmhuLUkjbW5HRiQ2JFEiMkYnRj0vJTFzdXBlcnNjcmlwdHNoaWZ0R1EiMEYnRj1GaW8tRiM2KC1GMDYkLUYjNihGNEZkcC1GIzYmRmlxRkBGZ3BGPUZpb0ZqcEY9Rj1GQEZgcUZALUZhcTYkLUY3NiNRJ2BDX19KYEYnLUY3NiVRJUNfX0pGJ0ZmbkZobkY9RmRwLUYjNiYtRl5xNiVGaHJGaXFGXXJGQEZncEY9Rj0tRkE2LVEiPEYnRj1GREZGRkhGSkZMRk5GUC9GU1EsMC4yNzc3Nzc4ZW1GJy9GVkZocy1GanE2JEZfckY9RmRvRmdvRj0=">MiwoKiYsKiomSSZnYW1tYUclKnByb3RlY3RlZEciIiItSSJmRzYiNiNJIlJHRixGKUYpKiZJJWJldGFHRixGKUYqRilGKUkiVEdGLCEiIkkjbXVHRixGKUYpSSVDX19BR0YsIiIjRikqKCwoRiZGKUYxISIjRjNGKUYpRjRGKUklQ19fSkdGLEYpRikqJkY5RjVGMUYpRjIiIiE=</Equation></Text-field>
</Output>
</Group></Presentation-Block><Presentation-Block>
<Group view="presentation" hide-input="false" hide-output="true" inline-output="false" labelreference="L4488" drawlabel="true">
<Input>
<Text-field style="Text" layout="Normal">Use the relation between the equilibrium values of <Equation executable="false" style="2D Math" input-equation="" display="LUklbXJvd0c2Iy9JK21vZHVsZW5hbWVHNiJJLFR5cGVzZXR0aW5nR0koX3N5c2xpYkdGJzYkLUkjbWlHRiQ2I1EnYENfX0pgRicvJSxtYXRodmFyaWFudEdRJ25vcm1hbEYn">LUklbXJvd0c2Iy9JK21vZHVsZW5hbWVHNiJJLFR5cGVzZXR0aW5nR0koX3N5c2xpYkdGJzYkLUkjbWlHRiQ2I1EnYENfX0pgRicvJSxtYXRodmFyaWFudEdRJ25vcm1hbEYn</Equation> and <Equation executable="false" style="2D Math" input-equation="" display="LUklbXJvd0c2Iy9JK21vZHVsZW5hbWVHNiJJLFR5cGVzZXR0aW5nR0koX3N5c2xpYkdGJzYkLUkjbWlHRiQ2I1EnYENfX0FgRicvJSxtYXRodmFyaWFudEdRJ25vcm1hbEYn">LUklbXJvd0c2Iy9JK21vZHVsZW5hbWVHNiJJLFR5cGVzZXR0aW5nR0koX3N5c2xpYkdGJzYkLUkjbWlHRiQ2I1EnYENfX0FgRicvJSxtYXRodmFyaWFudEdRJ25vcm1hbEYn</Equation>, <Equation executable="false" style="2D Math" input-equation="" display="LUklbXJvd0c2Iy9JK21vZHVsZW5hbWVHNiJJLFR5cGVzZXR0aW5nR0koX3N5c2xpYkdGJzYoLUkjbWlHRiQ2I1EnYENfX0FgRictSSNtb0dGJDYtUSI9RicvJSxtYXRodmFyaWFudEdRJ25vcm1hbEYnLyUmZmVuY2VHUSZmYWxzZUYnLyUqc2VwYXJhdG9yR0Y4LyUpc3RyZXRjaHlHRjgvJSpzeW1tZXRyaWNHRjgvJShsYXJnZW9wR0Y4LyUubW92YWJsZWxpbWl0c0dGOC8lJ2FjY2VudEdGOC8lJ2xzcGFjZUdRLDAuMjc3Nzc3OGVtRicvJSdyc3BhY2VHRkctSSZtZnJhY0dGJDYoLUkobWZlbmNlZEdGJDYkLUYjNiktRiw2JVEnJiM5NDc7RicvJSdpdGFsaWNHRjhGMy1GMDYtUScmc2RvdDtGJ0YzRjZGOUY7Rj1GP0ZBRkMvRkZRJjAuMGVtRicvRklGZW4tRiw2JVEiZkYnL0ZWUSV0cnVlRicvRjRRJ2l0YWxpY0YnLUZONiQtRiM2JC1GLDYlUSJSRidGam5GXG9GM0YzLUYwNi1RKCZtaW51cztGJ0YzRjZGOUY7Rj1GP0ZBRkMvRkZRLDAuMjIyMjIyMmVtRicvRklGaW8tRiw2JVEiVEYnRmpuRlxvRjNGMy1GIzYlLUYsNiVRJyYjOTU2O0YnRlVGM0ZqbkZcby8lLmxpbmV0aGlja25lc3NHUSIxRicvJStkZW5vbWFsaWduR1EnY2VudGVyRicvJSludW1hbGlnbkdGaHAvJSliZXZlbGxlZEdGOEZXLUYsNiNRJ2BDX19KYEYnRjM=">LUklbXJvd0c2Iy9JK21vZHVsZW5hbWVHNiJJLFR5cGVzZXR0aW5nR0koX3N5c2xpYkdGJzYoLUkjbWlHRiQ2I1EnYENfX0FgRictSSNtb0dGJDYtUSI9RicvJSxtYXRodmFyaWFudEdRJ25vcm1hbEYnLyUmZmVuY2VHUSZmYWxzZUYnLyUqc2VwYXJhdG9yR0Y4LyUpc3RyZXRjaHlHRjgvJSpzeW1tZXRyaWNHRjgvJShsYXJnZW9wR0Y4LyUubW92YWJsZWxpbWl0c0dGOC8lJ2FjY2VudEdGOC8lJ2xzcGFjZUdRLDAuMjc3Nzc3OGVtRicvJSdyc3BhY2VHRkctSSZtZnJhY0dGJDYoLUkobWZlbmNlZEdGJDYkLUYjNiktRiw2JVEnJiM5NDc7RicvJSdpdGFsaWNHRjhGMy1GMDYtUScmc2RvdDtGJ0YzRjZGOUY7Rj1GP0ZBRkMvRkZRJjAuMGVtRicvRklGZW4tRiw2JVEiZkYnL0ZWUSV0cnVlRicvRjRRJ2l0YWxpY0YnLUZONiQtRiM2JC1GLDYlUSJSRidGam5GXG9GM0YzLUYwNi1RKCZtaW51cztGJ0YzRjZGOUY7Rj1GP0ZBRkMvRkZRLDAuMjIyMjIyMmVtRicvRklGaW8tRiw2JVEiVEYnRmpuRlxvRjNGMy1GIzYlLUYsNiVRJyYjOTU2O0YnRlVGM0ZqbkZcby8lLmxpbmV0aGlja25lc3NHUSIxRicvJStkZW5vbWFsaWduR1EnY2VudGVyRicvJSludW1hbGlnbkdGaHAvJSliZXZlbGxlZEdGOEZXLUYsNiNRJ2BDX19KYEYnRjM=</Equation>, to eliminate <Equation executable="false" style="2D Math" input-equation="" display="LUklbXJvd0c2Iy9JK21vZHVsZW5hbWVHNiJJLFR5cGVzZXR0aW5nR0koX3N5c2xpYkdGJzYkLUkjbWlHRiQ2I1EnYENfX0pgRicvJSxtYXRodmFyaWFudEdRJ25vcm1hbEYn">LUklbXJvd0c2Iy9JK21vZHVsZW5hbWVHNiJJLFR5cGVzZXR0aW5nR0koX3N5c2xpYkdGJzYkLUkjbWlHRiQ2I1EnYENfX0pgRicvJSxtYXRodmFyaWFudEdRJ25vcm1hbEYn</Equation> from the left-hand side this inequality. This leads to:
</Text-field>
</Input>
</Group></Presentation-Block><Presentation-Block>
<Group view="presentation" hide-input="false" hide-output="true" inline-output="false" labelreference="L4487" drawlabel="true" redirect-target="L4485">
<Input>
<Text-field prompt="&gt; " style="Maple Input" layout="Normal"><Equation executable="true" style="2D Input" input-equation="dCAdmu1 := gamma*f(R)+beta*f(R)-T+mu+mu*(gamma*f(R)-2*T+mu)/(gamma*f(R)-T)-T*mu^2/(gamma*f(R)-T)^2" display="LUklbXJvd0c2Iy9JK21vZHVsZW5hbWVHNiJJLFR5cGVzZXR0aW5nR0koX3N5c2xpYkdGJzYqLUkjbWlHRiQ2JVEoZENBZG11MUYnLyUnaXRhbGljR1EldHJ1ZUYnLyUsbWF0aHZhcmlhbnRHUSdpdGFsaWNGJy1JI21vR0YkNi1RIn5GJy9GM1Enbm9ybWFsRicvJSZmZW5jZUdRJmZhbHNlRicvJSpzZXBhcmF0b3JHRj0vJSlzdHJldGNoeUdGPS8lKnN5bW1ldHJpY0dGPS8lKGxhcmdlb3BHRj0vJS5tb3ZhYmxlbGltaXRzR0Y9LyUnYWNjZW50R0Y9LyUnbHNwYWNlR1EmMC4wZW1GJy8lJ3JzcGFjZUdGTC1GNjYtUSomY29sb25lcTtGJ0Y5RjtGPkZARkJGREZGRkgvRktRLDAuMjc3Nzc3OGVtRicvRk5GU0Y1LUkobWZlbmNlZEdGJDYkLUYjNiktRlY2JC1GIzY0LUYsNiVRJyYjOTQ3O0YnL0YwRj1GOS1GNjYtUTEmSW52aXNpYmxlVGltZXM7RidGOUY7Rj5GQEZCRkRGRkZIRkpGTS1GLDYlUSJmRidGL0YyLUZWNiQtRiM2KC1GLDYlUSJSRidGL0YyLyUrZm9yZWdyb3VuZEdRKlswLDAsMjU1XUYnLyUrZXhlY3V0YWJsZUdGPS8lKXJlYWRvbmx5R0YxLyUwZm9udF9zdHlsZV9uYW1lR1EqMkR+T3V0cHV0RidGOUY5LUY2Ni1RIitGJ0Y5RjtGPkZARkJGREZGRkgvRktRLDAuMjIyMjIyMmVtRicvRk5GZ3AtRiw2JVEnJmJldGE7RidGW29GOUZcb0Zfb0Ziby1GNjYtUSgmbWludXM7RidGOUY7Rj5GQEZCRkRGRkZIRmZwRmhwLUYsNiVRIlRGJ0YvRjJGY3AtRiw2JVEnJiM5NTY7RidGW29GOUZpb0ZccEZecEZgcEY5RjlGY3AtSSZtZnJhY0dGJDYoLUYjNidGYnEtRjY2LVEnJnNkb3Q7RidGOUY7Rj5GQEZCRkRGRkZIRkpGTS1GVjYkLUYjNjFGaG5GXG9GX29GYm9GXHEtSSNtbkdGJDYkUSIyRidGOUY1Rl9xRmNwRmJxRmlvRlxwRl5wRmBwRjlGOUZccEY5LUYjNigtRlY2JC1GIzYrLUYsNiVRKCZnYW1tYTtGJ0Zbb0Y5RmpxRl9vLUZWNiQtRiM2JkZmb0ZccC9GYXBRKDJEfk1hdGhGJ0Y5RjlGXHFGX3FGXHBGYnNGOUY5LUYsNiNRIUYnRi9GXHBGYnNGMi8lLmxpbmV0aGlja25lc3NHUSIxRicvJStkZW5vbWFsaWduR1EnY2VudGVyRicvJSludW1hbGlnbkdGXHQvJSliZXZlbGxlZEdGPUZccS1GZnE2KC1GIzYnRl9xRmpxLUklbXN1cEdGJDYlRmJxLUYjNidGYXJGL0ZccEZic0YyLyUxc3VwZXJzY3JpcHRzaGlmdEdRIjBGJ0ZccEY5LUYjNigtRmZ0NiVGZ3JGaHRGanRGZHNGL0ZccEZic0YyRmdzRmpzRl10Rl90RlxwRjlGOUZkc0ZccEY5">PkkoZENBZG11MUc2IiwuKiZJJmdhbW1hRyUqcHJvdGVjdGVkRyIiIi1JImZHRiQ2I0kiUkdGJEYpRikqJkklYmV0YUdGJEYpRipGKUYpSSJUR0YkISIiSSNtdUdGJEYpKihGMkYpLChGJkYpRjAhIiNGMkYpRiksJkYmRilGMEYxRjFGKSooRjBGKUYyIiIjRjZGNUYx</Equation></Text-field>
</Input>
<Output>
<Text-field superscript="false" placeholder="false" executable="false" selection-placeholder="false" italic="false" size="12" bold="false" subscript="false" family="Times New Roman" opaque="false" underline="false" background="[255,255,255]" readonly="false" foreground="[0,0,0]" alignment="centred" firstindent="0" spacebelow="0" leftmargin="0" linespacing="0.0" initial="0" linebreak="space" rightmargin="0" bulletsuffix="" spaceabove="0" bullet="none" pagebreak-before="false"><Equation executable="false" style="2D Output" display="LUkjbWlHNiMvSSttb2R1bGVuYW1lRzYiSSxUeXBlc2V0dGluZ0dJKF9zeXNsaWJHRic2JVE1b3V0cHV0fnJlZGlyZWN0ZWQuLi5GJy8lJ2l0YWxpY0dRJXRydWVGJy8lLG1hdGh2YXJpYW50R1EnaXRhbGljRic=">LUkjbWlHNiMvSSttb2R1bGVuYW1lRzYiSSxUeXBlc2V0dGluZ0dJKF9zeXNsaWJHRic2JVE1b3V0cHV0fnJlZGlyZWN0ZWQuLi5GJy8lJ2l0YWxpY0dRJXRydWVGJy8lLG1hdGh2YXJpYW50R1EnaXRhbGljRic=</Equation></Text-field>
</Output>
</Group>
<Group view="presentation" hide-input="true" hide-output="false" inline-output="false" labelreference="L4485" drawlabel="true" redirect-source="L4487">
<Input>
<Text-field prompt="&gt; " style="Maple Input" layout="Normal">print(<Label label="L4487" view="label" executable="true"></Label>); # input placeholder</Text-field>
</Input>
<Output>
<Text-field style="2D Output" layout="Maple Output"><Equation executable="false" style="2D Output" display="LUklbXJvd0c2Iy9JK21vZHVsZW5hbWVHNiJJLFR5cGVzZXR0aW5nR0koX3N5c2xpYkdGJzYuLUYjNiYtSSNtaUdGJDYlUScmIzk0NztGJy8lJ2l0YWxpY0dRJmZhbHNlRicvJSxtYXRodmFyaWFudEdRJ25vcm1hbEYnLUkjbW9HRiQ2LVExJkludmlzaWJsZVRpbWVzO0YnRjQvJSZmZW5jZUdGMy8lKnNlcGFyYXRvckdGMy8lKXN0cmV0Y2h5R0YzLyUqc3ltbWV0cmljR0YzLyUobGFyZ2VvcEdGMy8lLm1vdmFibGVsaW1pdHNHRjMvJSdhY2NlbnRHRjMvJSdsc3BhY2VHUSYwLjBlbUYnLyUncnNwYWNlR0ZLLUYjNigtRi42JVEiZkYnL0YyUSV0cnVlRicvRjVRJ2l0YWxpY0YnLUY4Ni1RMCZBcHBseUZ1bmN0aW9uO0YnRjRGO0Y9Rj9GQUZDRkVGR0ZJRkwtSShtZmVuY2VkR0YkNiQtRiM2Ji1GLjYlUSJSRidGU0ZVLyUrZm9yZWdyb3VuZEdRKFswLDAsMF1GJy8lKXJlYWRvbmx5R0YzRjRGNEZcb0Zfb0Y0RjQtRjg2LVEiK0YnRjRGO0Y9Rj9GQUZDRkVGRy9GSlEsMC4yMjIyMjIyZW1GJy9GTUZlby1GIzYmLUYuNiVRJyYjOTQ2O0YnRjFGNEY3Rk5GNC1GODYtUSgmbWludXM7RidGNEY7Rj1GP0ZBRkNGRUZHRmRvRmZvLUYuNiVRIlRGJ0ZTRlVGYW8tRi42JVEnJiM5NTY7RidGMUY0RmFvLUkmbWZyYWNHRiQ2KC1GIzYoRmJwRjctRmVuNiQtRiM2KEYrRlxwLUYjNiYtSSNtbkdGJDYkUSIyRidGNEY3Rl9wRjRGYW9GYnBGNEY0RlxvRl9vRjQtRiM2Ji1GIzYmRitGXHBGX3BGNEZcb0Zfb0Y0LyUubGluZXRoaWNrbmVzc0dRIjFGJy8lK2Rlbm9tYWxpZ25HUSdjZW50ZXJGJy8lKW51bWFsaWduR0Zdci8lKWJldmVsbGVkR0YzRlxwLUZmcDYoLUYjNihGX3BGNy1JJW1zdXBHRiQ2JUZicEZgcS8lMXN1cGVyc2NyaXB0c2hpZnRHUSIwRidGXG9GX29GNC1GIzYmLUZncjYlLUZlbjYkRmZxRjRGYHFGaXJGXG9GX29GNEZocUZbckZeckZgckY0">LC4qJkkmZ2FtbWFHJSpwcm90ZWN0ZWRHIiIiLUkiZkc2IjYjSSJSR0YpRiZGJiomSSViZXRhR0YpRiZGJ0YmRiZJIlRHRikhIiJJI211R0YpRiYqKEYwRiYsKEYjRiZGLiEiI0YwRiZGJiwmRiNGJkYuRi9GL0YmKihGLkYmRjAiIiNGNEYzRi8=</Equation></Text-field>
</Output>
</Group></Presentation-Block><Presentation-Block>
<Group view="presentation" hide-input="false" hide-output="true" inline-output="false" labelreference="L4486" drawlabel="true" redirect-target="L4438">
<Input>
<Text-field prompt="&gt; " style="Maple Input" layout="Normal"><Equation executable="true" style="2D Input" input-equation="simplify(dCAdmu+dCAdmu1*(diff(f(R), R))*C__A^2, {C__A = (gamma*f(R)-T)*C__J/mu})" display="LUklbXJvd0c2Iy9JK21vZHVsZW5hbWVHNiJJLFR5cGVzZXR0aW5nR0koX3N5c2xpYkdGJzYmLUkjbWlHRiQ2JVEpc2ltcGxpZnlGJy8lJ2l0YWxpY0dRJXRydWVGJy8lLG1hdGh2YXJpYW50R1EnaXRhbGljRictSShtZmVuY2VkR0YkNiQtRiM2LS1GLDYlUSdkQ0FkbXVGJ0YvRjItSSNtb0dGJDYtUSIrRicvRjNRJ25vcm1hbEYnLyUmZmVuY2VHUSZmYWxzZUYnLyUqc2VwYXJhdG9yR0ZFLyUpc3RyZXRjaHlHRkUvJSpzeW1tZXRyaWNHRkUvJShsYXJnZW9wR0ZFLyUubW92YWJsZWxpbWl0c0dGRS8lJ2FjY2VudEdGRS8lJ2xzcGFjZUdRLDAuMjIyMjIyMmVtRicvJSdyc3BhY2VHRlQtRiw2JVEoZENBZG11MUYnRi9GMi1GPjYtUScmc2RvdDtGJ0ZBRkNGRkZIRkpGTEZORlAvRlNRJjAuMGVtRicvRlZGaG4tRjY2JC1GIzYnLUkmbWZyYWNHRiQ2KC1GIzYkLUY+Ni1RMCZEaWZmZXJlbnRpYWxEO0YnRkFGQ0ZGRkhGSkZMRk5GUEZnbkZpbkZBLUYjNiYtRiw2I1EhRictRiM2JUZjby1GLDYlUSJSRidGL0YyRkFGaG9GQS8lLmxpbmV0aGlja25lc3NHUSIxRicvJStkZW5vbWFsaWduR1EnY2VudGVyRicvJSludW1hbGlnbkdGZXAvJSliZXZlbGxlZEdGRS1GPjYtUTEmSW52aXNpYmxlVGltZXM7RidGQUZDRkZGSEZKRkxGTkZQRmduRmluLUYjNiYtRiw2JVEiZkYnRi9GMi1GPjYtUTAmQXBwbHlGdW5jdGlvbjtGJ0ZBRkNGRkZIRkpGTEZORlBGZ25GaW4tRjY2JC1GIzYkRl1wRkFGQUZBRmhvRkFGQUZaLUklbXN1cEdGJDYlLUYsNiNRJ2BDX19BYEYnLUYjNiQtSSNtbkdGJDYkUSIyRidGQUZBLyUxc3VwZXJzY3JpcHRzaGlmdEdRIjBGJy1GPjYtUSIsRidGQUZDL0ZHRjFGSEZKRkxGTkZQRmduL0ZWUSwwLjMzMzMzMzNlbUYnLUY2NiYtRiM2J0Zoby1GIzYqRlxyLUY+Ni1RIj1GJ0ZBRkNGRkZIRkpGTEZORlAvRlNRLDAuMjc3Nzc3OGVtRicvRlZGaHMtRl9vNigtRjY2JC1GIzYrLUYsNiVRJyYjOTQ3O0YnL0YwRkVGQUZaRl9xLUY2NiQtRiM2JkZdcC8lK2V4ZWN1dGFibGVHRkUvJTBmb250X3N0eWxlX25hbWVHUSgyRH5NYXRoRidGQUZBLUY+Ni1RKCZtaW51cztGJ0ZBRkNGRkZIRkpGTEZORlBGUkZVLUYsNiVRIlRGJ0YvRjJGaHRGanRGQUZBLUYjNictRiw2JVEnJiM5NTY7RidGY3RGQUYvRmh0Rmp0RjJGYHBGY3BGZnBGaHBGWi1GLDYjUSdgQ19fSmBGJ0ZodEZqdEZBRmhvRmh0RkFGQS8lJW9wZW5HUSJ8ZnJGJy8lJmNsb3NlR1EifGhyRidGaHRGQUZBRmh0RkE=">LUkpc2ltcGxpZnlHNiQlKnByb3RlY3RlZEdJKF9zeXNsaWJHNiI2JCwmSSdkQ0FkbXVHRiciIiIqKEkoZENBZG11MUdGJ0YrLUklZGlmZkdGJTYkLUkiZkdGJzYjSSJSR0YnRjRGK0klQ19fQUdGJyIiI0YrPCMvRjUqKCwmKiZJJmdhbW1hR0YlRitGMUYrRitJIlRHRichIiJGK0klQ19fSkdGJ0YrSSNtdUdGJ0Y+</Equation></Text-field>
</Input>
<Output>
<Text-field superscript="false" placeholder="false" executable="false" selection-placeholder="false" italic="false" size="12" bold="false" subscript="false" family="Times New Roman" opaque="false" underline="false" background="[255,255,255]" readonly="false" foreground="[0,0,0]" alignment="centred" firstindent="0" spacebelow="0" leftmargin="0" linespacing="0.0" initial="0" linebreak="space" rightmargin="0" bulletsuffix="" spaceabove="0" bullet="none" pagebreak-before="false"><Equation executable="false" style="2D Output" display="LUkjbWlHNiMvSSttb2R1bGVuYW1lRzYiSSxUeXBlc2V0dGluZ0dJKF9zeXNsaWJHRic2JVE1b3V0cHV0fnJlZGlyZWN0ZWQuLi5GJy8lJ2l0YWxpY0dRJXRydWVGJy8lLG1hdGh2YXJpYW50R1EnaXRhbGljRic=">LUkjbWlHNiMvSSttb2R1bGVuYW1lRzYiSSxUeXBlc2V0dGluZ0dJKF9zeXNsaWJHRic2JVE1b3V0cHV0fnJlZGlyZWN0ZWQuLi5GJy8lJ2l0YWxpY0dRJXRydWVGJy8lLG1hdGh2YXJpYW50R1EnaXRhbGljRic=</Equation></Text-field>
</Output>
</Group>
<Group view="presentation" hide-input="true" hide-output="false" inline-output="false" labelreference="L4438" drawlabel="true" redirect-source="L4486">
<Input>
<Text-field prompt="&gt; " style="Maple Input" layout="Normal">print(<Label label="L4486" view="label" executable="true"></Label>); # input placeholder</Text-field>
</Input>
<Output>
<Text-field style="2D Output" layout="Maple Output"><Equation executable="false" style="2D Output">IiIh</Equation></Text-field>
</Output>
</Group></Presentation-Block><Presentation-Block>
<Group view="presentation" hide-input="false" hide-output="true" inline-output="false" labelreference="L4443" drawlabel="true">
<Input>
<Text-field style="Text" layout="Normal">Therefore, adult density is increasing with mortality as long as the following inequality holds:
</Text-field>
</Input>
</Group></Presentation-Block><Presentation-Block>
<Group view="presentation" hide-input="false" hide-output="true" inline-output="false" labelreference="L4442" drawlabel="true" redirect-target="L4440">
<Input>
<Text-field prompt="&gt; " style="Maple Input" layout="Normal"><Equation executable="true" style="2D Input" input-equation="dCAdmu1 &lt; 0" display="LUklbXJvd0c2Iy9JK21vZHVsZW5hbWVHNiJJLFR5cGVzZXR0aW5nR0koX3N5c2xpYkdGJzYoLUkjbW9HRiQ2LVEifkYnLyUsbWF0aHZhcmlhbnRHUSdub3JtYWxGJy8lJmZlbmNlR1EmZmFsc2VGJy8lKnNlcGFyYXRvckdGNC8lKXN0cmV0Y2h5R0Y0LyUqc3ltbWV0cmljR0Y0LyUobGFyZ2VvcEdGNC8lLm1vdmFibGVsaW1pdHNHRjQvJSdhY2NlbnRHRjQvJSdsc3BhY2VHUSYwLjBlbUYnLyUncnNwYWNlR0ZDLUkjbWlHRiQ2JVEoZENBZG11MUYnLyUnaXRhbGljR1EldHJ1ZUYnL0YwUSdpdGFsaWNGJy1GLDYtUSI8RidGL0YyRjVGN0Y5RjtGPUY/L0ZCUSwwLjI3Nzc3NzhlbUYnL0ZFRlMtSSNtbkdGJDYkUSIwRidGLy8lK2V4ZWN1dGFibGVHRjRGLw==">MkkoZENBZG11MUc2IiIiIQ==</Equation></Text-field>
</Input>
<Output>
<Text-field superscript="false" placeholder="false" executable="false" selection-placeholder="false" italic="false" size="12" bold="false" subscript="false" family="Times New Roman" opaque="false" underline="false" background="[255,255,255]" readonly="false" foreground="[0,0,0]" alignment="centred" firstindent="0" spacebelow="0" leftmargin="0" linespacing="0.0" initial="0" linebreak="space" rightmargin="0" bulletsuffix="" spaceabove="0" bullet="none" pagebreak-before="false"><Equation executable="false" style="2D Output" display="LUkjbWlHNiMvSSttb2R1bGVuYW1lRzYiSSxUeXBlc2V0dGluZ0dJKF9zeXNsaWJHRic2JVE1b3V0cHV0fnJlZGlyZWN0ZWQuLi5GJy8lJ2l0YWxpY0dRJXRydWVGJy8lLG1hdGh2YXJpYW50R1EnaXRhbGljRic=">LUkjbWlHNiMvSSttb2R1bGVuYW1lRzYiSSxUeXBlc2V0dGluZ0dJKF9zeXNsaWJHRic2JVE1b3V0cHV0fnJlZGlyZWN0ZWQuLi5GJy8lJ2l0YWxpY0dRJXRydWVGJy8lLG1hdGh2YXJpYW50R1EnaXRhbGljRic=</Equation></Text-field>
</Output>
</Group>
<Group view="presentation" hide-input="true" hide-output="false" inline-output="false" labelreference="L4440" drawlabel="true" redirect-source="L4442">
<Input>
<Text-field prompt="&gt; " style="Maple Input" layout="Normal">print(<Label label="L4442" view="label" executable="true"></Label>); # input placeholder</Text-field>
</Input>
<Output>
<Text-field style="2D Output" layout="Maple Output"><Equation executable="false" style="2D Output" display="LUklbXJvd0c2Iy9JK21vZHVsZW5hbWVHNiJJLFR5cGVzZXR0aW5nR0koX3N5c2xpYkdGJzYoLUYjNi4tRiM2Ji1JI21pR0YkNiVRJyYjOTQ3O0YnLyUnaXRhbGljR1EmZmFsc2VGJy8lLG1hdGh2YXJpYW50R1Enbm9ybWFsRictSSNtb0dGJDYtUTEmSW52aXNpYmxlVGltZXM7RidGNi8lJmZlbmNlR0Y1LyUqc2VwYXJhdG9yR0Y1LyUpc3RyZXRjaHlHRjUvJSpzeW1tZXRyaWNHRjUvJShsYXJnZW9wR0Y1LyUubW92YWJsZWxpbWl0c0dGNS8lJ2FjY2VudEdGNS8lJ2xzcGFjZUdRJjAuMGVtRicvJSdyc3BhY2VHRk0tRiM2KC1GMDYlUSJmRicvRjRRJXRydWVGJy9GN1EnaXRhbGljRictRjo2LVEwJkFwcGx5RnVuY3Rpb247RidGNkY9Rj9GQUZDRkVGR0ZJRktGTi1JKG1mZW5jZWRHRiQ2JC1GIzYmLUYwNiVRIlJGJ0ZVRlcvJStmb3JlZ3JvdW5kR1EoWzAsMCwwXUYnLyUpcmVhZG9ubHlHRjVGNkY2Rl5vRmFvRjZGNi1GOjYtUSIrRidGNkY9Rj9GQUZDRkVGR0ZJL0ZMUSwwLjIyMjIyMjJlbUYnL0ZPRmdvLUYjNiYtRjA2JVEnJiM5NDY7RidGM0Y2RjlGUEY2LUY6Ni1RKCZtaW51cztGJ0Y2Rj1GP0ZBRkNGRUZHRklGZm9GaG8tRjA2JVEiVEYnRlVGV0Zjby1GMDYlUScmIzk1NjtGJ0YzRjZGY28tSSZtZnJhY0dGJDYoLUYjNihGZHBGOS1GZ242JC1GIzYoRi1GXnAtRiM2Ji1JI21uR0YkNiRRIjJGJ0Y2RjlGYXBGNkZjb0ZkcEY2RjZGXm9GYW9GNi1GIzYmLUYjNiZGLUZecEZhcEY2Rl5vRmFvRjYvJS5saW5ldGhpY2tuZXNzR1EiMUYnLyUrZGVub21hbGlnbkdRJ2NlbnRlckYnLyUpbnVtYWxpZ25HRl9yLyUpYmV2ZWxsZWRHRjVGXnAtRmhwNigtRiM2KEZhcEY5LUklbXN1cEdGJDYlRmRwRmJxLyUxc3VwZXJzY3JpcHRzaGlmdEdRIjBGJ0Zeb0Zhb0Y2LUYjNiYtRmlyNiUtRmduNiRGaHFGNkZicUZbc0Zeb0Zhb0Y2RmpxRl1yRmByRmJyRjYtRjo2LVEiPEYnRjZGPUY/RkFGQ0ZFRkdGSS9GTFEsMC4yNzc3Nzc4ZW1GJy9GT0Zocy1GY3E2JEZdc0Y2Rl5vRmFvRjY=">MiwuKiZJJmdhbW1hRyUqcHJvdGVjdGVkRyIiIi1JImZHNiI2I0kiUkdGKkYnRicqJkklYmV0YUdGKkYnRihGJ0YnSSJUR0YqISIiSSNtdUdGKkYnKihGMUYnLChGJEYnRi8hIiNGMUYnRicsJkYkRidGL0YwRjBGJyooRi9GJ0YxIiIjRjVGNEYwIiIh</Equation></Text-field>
</Output>
</Group></Presentation-Block><Presentation-Block>
<Group view="presentation" hide-input="false" hide-output="true" inline-output="false" labelreference="L4444" drawlabel="true">
<Input>
<Text-field style="Text" layout="Normal">Rearranging the terms in the left-hand side lead to:
</Text-field>
</Input>
</Group></Presentation-Block><Presentation-Block>
<Group view="presentation" hide-input="false" hide-output="true" inline-output="false" labelreference="L4419" drawlabel="true" redirect-target="L4420">
<Input>
<Text-field prompt="&gt; " style="Maple Input" layout="Normal"><Equation executable="true" style="2D Input" input-equation="gamma*f(R)+2*mu+beta*f(R)-T+(mu^2*(gamma*f(R)-T)-mu*T*(gamma*f(R)-T+mu))/(gamma*f(R)-T)^2 &lt; 0" display="LUklbXJvd0c2Iy9JK21vZHVsZW5hbWVHNiJJLFR5cGVzZXR0aW5nR0koX3N5c2xpYkdGJzY4LUkjbWlHRiQ2JVEnJiM5NDc7RicvJSdpdGFsaWNHUSZmYWxzZUYnLyUsbWF0aHZhcmlhbnRHUSdub3JtYWxGJy1JI21vR0YkNi1RMSZJbnZpc2libGVUaW1lcztGJ0YyLyUmZmVuY2VHRjEvJSpzZXBhcmF0b3JHRjEvJSlzdHJldGNoeUdGMS8lKnN5bW1ldHJpY0dGMS8lKGxhcmdlb3BHRjEvJS5tb3ZhYmxlbGltaXRzR0YxLyUnYWNjZW50R0YxLyUnbHNwYWNlR1EmMC4wZW1GJy8lJ3JzcGFjZUdGSS1GLDYlUSJmRicvRjBRJXRydWVGJy9GM1EnaXRhbGljRictSShtZmVuY2VkR0YkNiQtRiM2KC1GLDYlUSJSRidGT0ZRLyUrZm9yZWdyb3VuZEdRKlswLDAsMjU1XUYnLyUrZXhlY3V0YWJsZUdGMS8lKXJlYWRvbmx5R0ZQLyUwZm9udF9zdHlsZV9uYW1lR1EqMkR+T3V0cHV0RidGMkYyLUY2Ni1RIitGJ0YyRjlGO0Y9Rj9GQUZDRkUvRkhRLDAuMjIyMjIyMmVtRicvRktGY28tSSNtbkdGJDYkUSIyRidGMi1GNjYtUScmc2RvdDtGJ0YyRjlGO0Y9Rj9GQUZDRkVGR0ZKLUYsNiVRJyYjOTU2O0YnRi9GMkZfby1GLDYlUScmIzk0NjtGJ0YvRjJGaW9GTC1GVDYkLUYjNiVGWEZobkYyRjItRjY2LVEoJm1pbnVzO0YnRjJGOUY7Rj1GP0ZBRkNGRUZib0Zkby1GNjYtUSJ+RidGMkY5RjtGPUY/RkFGQ0ZFRkdGSi1GLDYlUSJURidGT0ZRRl9vLUkmbWZyYWNHRiQ2KC1GIzYwLUklbXN1cEdGJDYlRlxwLUYjNiVGZW9GT0ZRLyUxc3VwZXJzY3JpcHRzaGlmdEdRIjBGJ0Zpby1GVDYkLUYjNictRiw2I1EhRictRiM2Jy1GLDYlUSgmZ2FtbWE7RidGL0YyRjUtRiM2JkZMLUY2Ni1RMCZBcHBseUZ1bmN0aW9uO0YnRjJGOUY7Rj1GP0ZBRkNGRUZHRkotRlQ2JC1GIzYkRlhGMkYyRjJGYHJGMkZmcEZccUYyRjJGZnBGXHBGaW9GXHFGaW8tRlQ2JC1GIzYrRitGNUZMRl1zRmZwRlxxRl9vRlxwRjJGMkZlbkZobkZqbkZcb0YyLUYjNigtRmVxNiUtRlQ2JC1GIzYqLUYjNipGZXJGNS1GIzYqRkxGanJGU0ZlbkZobkZqbkZcb0YyRmVuRmhuRmpuRlxvRjJGZnBGXHFGZW5GaG5Gam5GXG9GMkYyRmVvRmlxRmVuRmhuRmpuRlxvRjIvJS5saW5ldGhpY2tuZXNzR1EiMUYnLyUrZGVub21hbGlnbkdRJ2NlbnRlckYnLyUpbnVtYWxpZ25HRmZ0LyUpYmV2ZWxsZWRHRjEtRjY2LVEiPEYnRjJGOUY7Rj1GP0ZBRkNGRS9GSFEsMC4yNzc3Nzc4ZW1GJy9GS0ZfdS1GZm82JEZbckYyRmhuRjI=">MiwsKiZJJmdhbW1hRyUqcHJvdGVjdGVkRyIiIi1JImZHNiI2I0kiUkdGKkYnRidJI211R0YqIiIjKiZJJWJldGFHRipGJ0YoRidGJ0kiVEdGKiEiIiomLCYqJkYtRi4sJkYkRidGMUYyRidGJyooRi1GJ0YxRicsKEYkRidGMUYyRi1GJ0YnRjJGJ0Y2ISIjRiciIiE=</Equation></Text-field>
</Input>
<Output>
<Text-field superscript="false" placeholder="false" executable="false" selection-placeholder="false" italic="false" size="12" bold="false" subscript="false" family="Times New Roman" opaque="false" underline="false" background="[255,255,255]" readonly="false" foreground="[0,0,0]" alignment="centred" firstindent="0" spacebelow="0" leftmargin="0" linespacing="0.0" initial="0" linebreak="space" rightmargin="0" bulletsuffix="" spaceabove="0" bullet="none" pagebreak-before="false"><Equation executable="false" style="2D Output" display="LUkjbWlHNiMvSSttb2R1bGVuYW1lRzYiSSxUeXBlc2V0dGluZ0dJKF9zeXNsaWJHRic2JVE1b3V0cHV0fnJlZGlyZWN0ZWQuLi5GJy8lJ2l0YWxpY0dRJXRydWVGJy8lLG1hdGh2YXJpYW50R1EnaXRhbGljRic=">LUkjbWlHNiMvSSttb2R1bGVuYW1lRzYiSSxUeXBlc2V0dGluZ0dJKF9zeXNsaWJHRic2JVE1b3V0cHV0fnJlZGlyZWN0ZWQuLi5GJy8lJ2l0YWxpY0dRJXRydWVGJy8lLG1hdGh2YXJpYW50R1EnaXRhbGljRic=</Equation></Text-field>
</Output>
</Group>
<Group view="presentation" hide-input="true" hide-output="false" inline-output="false" labelreference="L4420" drawlabel="true" redirect-source="L4419">
<Input>
<Text-field prompt="&gt; " style="Maple Input" layout="Normal">print(<Label label="L4419" view="label" executable="true"></Label>); # input placeholder</Text-field>
</Input>
<Output>
<Text-field style="2D Output" layout="Maple Output"><Equation executable="false" style="2D Output" display="LUklbXJvd0c2Iy9JK21vZHVsZW5hbWVHNiJJLFR5cGVzZXR0aW5nR0koX3N5c2xpYkdGJzYoLUYjNiwtRiM2Ji1JI21pR0YkNiVRJyYjOTQ3O0YnLyUnaXRhbGljR1EmZmFsc2VGJy8lLG1hdGh2YXJpYW50R1Enbm9ybWFsRictSSNtb0dGJDYtUTEmSW52aXNpYmxlVGltZXM7RidGNi8lJmZlbmNlR0Y1LyUqc2VwYXJhdG9yR0Y1LyUpc3RyZXRjaHlHRjUvJSpzeW1tZXRyaWNHRjUvJShsYXJnZW9wR0Y1LyUubW92YWJsZWxpbWl0c0dGNS8lJ2FjY2VudEdGNS8lJ2xzcGFjZUdRJjAuMGVtRicvJSdyc3BhY2VHRk0tRiM2KC1GMDYlUSJmRicvRjRRJXRydWVGJy9GN1EnaXRhbGljRictRjo2LVEwJkFwcGx5RnVuY3Rpb247RidGNkY9Rj9GQUZDRkVGR0ZJRktGTi1JKG1mZW5jZWRHRiQ2JC1GIzYmLUYwNiVRIlJGJ0ZVRlcvJStmb3JlZ3JvdW5kR1EoWzAsMCwwXUYnLyUpcmVhZG9ubHlHRjVGNkY2Rl5vRmFvRjZGNi1GOjYtUSIrRidGNkY9Rj9GQUZDRkVGR0ZJL0ZMUSwwLjIyMjIyMjJlbUYnL0ZPRmdvLUYjNiYtSSNtbkdGJDYkUSIyRidGNkY5LUYwNiVRJyYjOTU2O0YnRjNGNkY2RmNvLUYjNiYtRjA2JVEnJiM5NDY7RidGM0Y2RjlGUEY2LUY6Ni1RKCZtaW51cztGJ0Y2Rj1GP0ZBRkNGRUZHRklGZm9GaG8tRjA2JVEiVEYnRlVGV0Zjby1JJm1mcmFjR0YkNigtRiM2Ji1GIzYmLUYjNiYtSSVtc3VwR0YkNiVGX3BGW3AvJTFzdXBlcnNjcmlwdHNoaWZ0R1EiMEYnRjktRmduNiQtRiM2JkYtRmdwRmpwRjZGNkY2RmdwLUYjNihGX3BGOUZqcEY5LUZnbjYkLUYjNihGLUZncEZqcEZjb0ZfcEY2RjZGNkY2Rl5vRmFvRjYtRiM2Ji1GZ3E2JUZcckZbcEZpcUZeb0Zhb0Y2LyUubGluZXRoaWNrbmVzc0dRIjFGJy8lK2Rlbm9tYWxpZ25HUSdjZW50ZXJGJy8lKW51bWFsaWduR0Zfcy8lKWJldmVsbGVkR0Y1RjYtRjo2LVEiPEYnRjZGPUY/RkFGQ0ZFRkdGSS9GTFEsMC4yNzc3Nzc4ZW1GJy9GT0Zocy1GXHA2JEZbckY2Rl5vRmFvRjY=">MiwsKiZJJmdhbW1hRyUqcHJvdGVjdGVkRyIiIi1JImZHNiI2I0kiUkdGKkYnRidJI211R0YqIiIjKiZJJWJldGFHRipGJ0YoRidGJ0kiVEdGKiEiIiomLCYqJkYtRi4sJkYkRidGMUYyRidGJyooRi1GJ0YxRicsKEYkRidGMUYyRi1GJ0YnRjJGJ0Y2ISIjRiciIiE=</Equation></Text-field>
</Output>
</Group></Presentation-Block><Presentation-Block>
<Group view="presentation" hide-input="false" hide-output="true" inline-output="false" labelreference="L4436" drawlabel="true" redirect-target="L4435">
<Input>
<Text-field prompt="&gt; " style="Maple Input" layout="Normal"><Equation executable="true" style="2D Input" input-equation="simplify(lhs(%)-dCAdmu1, {(beta*f(R)-T)*(gamma*f(R)-T)/mu = gamma*f(R)-T+mu})" display="LUklbXJvd0c2Iy9JK21vZHVsZW5hbWVHNiJJLFR5cGVzZXR0aW5nR0koX3N5c2xpYkdGJzYnLUkjbWlHRiQ2I1EhRictRiM2JS1GLDYlUSlzaW1wbGlmeUYnLyUnaXRhbGljR1EldHJ1ZUYnLyUsbWF0aHZhcmlhbnRHUSdpdGFsaWNGJy1JKG1mZW5jZWRHRiQ2JC1GIzYqLUYsNiVRJGxoc0YnRjRGNy1GOzYkLUYjNiQtRiw2JVEiJUYnRjRGNy9GOFEnbm9ybWFsRidGSS1JI21vR0YkNi1RKCZtaW51cztGJ0ZJLyUmZmVuY2VHUSZmYWxzZUYnLyUqc2VwYXJhdG9yR0ZRLyUpc3RyZXRjaHlHRlEvJSpzeW1tZXRyaWNHRlEvJShsYXJnZW9wR0ZRLyUubW92YWJsZWxpbWl0c0dGUS8lJ2FjY2VudEdGUS8lJ2xzcGFjZUdRLDAuMjIyMjIyMmVtRicvJSdyc3BhY2VHRmpuLUZMNi1RIn5GJ0ZJRk9GUkZURlZGWEZaRmZuL0ZpblEmMC4wZW1GJy9GXG9GYW8tRiw2JVEoZENBZG11MUYnRjRGNy1GTDYtUSIsRidGSUZPL0ZTRjZGVEZWRlhGWkZmbkZgby9GXG9RLDAuMzMzMzMzM2VtRictRjs2Ji1GIzYtLUkmbWZyYWNHRiQ2KC1GIzYmLUY7NiQtRiM2J0YrLUYjNictRiw2JVEnJmJldGE7RicvRjVGUUZJLUZMNi1RMSZJbnZpc2libGVUaW1lcztGJ0ZJRk9GUkZURlZGWEZaRmZuRmBvRmJvLUYjNiYtRiw2JVEiZkYnRjRGNy1GTDYtUTAmQXBwbHlGdW5jdGlvbjtGJ0ZJRk9GUkZURlZGWEZaRmZuRmBvRmJvLUY7NiQtRiM2JC1GLDYlUSJSRidGNEY3RklGSUZJRitGSUZLLUYsNiVRIlRGJ0Y0RjdGSUZJRl9xLUY7NiQtRiM2J0YrLUYjNictRiw2JVEoJmdhbW1hO0YnRl5xRklGX3FGYnFGK0ZJRktGYXJGSUZJRkktRiM2JC1GLDYlUSUmbXU7RidGXnFGSUZJLyUubGluZXRoaWNrbmVzc0dRIjFGJy8lK2Rlbm9tYWxpZ25HUSdjZW50ZXJGJy8lKW51bWFsaWduR0Zncy8lKWJldmVsbGVkR0ZRLUZMNi1RIj1GJ0ZJRk9GUkZURlZGWEZaRmZuL0ZpblEsMC4yNzc3Nzc4ZW1GJy9GXG9GYHRGanJGXW9GZHFGanFGS0Zhci1GTDYtUSIrRidGSUZPRlJGVEZWRlhGWkZmbkZobkZbb0Zfc0ZJRkkvJSVvcGVuR1EifGZyRicvJSZjbG9zZUdRInxockYnRklGSUZJRisvJStleGVjdXRhYmxlR0ZRRkk=">LUkpc2ltcGxpZnlHNiQlKnByb3RlY3RlZEdJKF9zeXNsaWJHNiI2JCwmLUkkbGhzR0YlNiNJIiVHRiciIiJJKGRDQWRtdTFHRichIiI8Iy8qKCwmKiZJJWJldGFHRidGLi1JImZHRic2I0kiUkdGJ0YuRi5JIlRHRidGMEYuLCYqJkkmZ2FtbWFHRiVGLkY3Ri5GLkY7RjBGLkkjbXVHRidGMCwoRj1GLkY7RjBGP0Yu</Equation></Text-field>
</Input>
<Output>
<Text-field superscript="false" placeholder="false" executable="false" selection-placeholder="false" italic="false" size="12" bold="false" subscript="false" family="Times New Roman" opaque="false" underline="false" background="[255,255,255]" readonly="false" foreground="[0,0,0]" alignment="centred" firstindent="0" spacebelow="0" leftmargin="0" linespacing="0.0" initial="0" linebreak="space" rightmargin="0" bulletsuffix="" spaceabove="0" bullet="none" pagebreak-before="false"><Equation executable="false" style="2D Output" display="LUkjbWlHNiMvSSttb2R1bGVuYW1lRzYiSSxUeXBlc2V0dGluZ0dJKF9zeXNsaWJHRic2JVE1b3V0cHV0fnJlZGlyZWN0ZWQuLi5GJy8lJ2l0YWxpY0dRJXRydWVGJy8lLG1hdGh2YXJpYW50R1EnaXRhbGljRic=">LUkjbWlHNiMvSSttb2R1bGVuYW1lRzYiSSxUeXBlc2V0dGluZ0dJKF9zeXNsaWJHRic2JVE1b3V0cHV0fnJlZGlyZWN0ZWQuLi5GJy8lJ2l0YWxpY0dRJXRydWVGJy8lLG1hdGh2YXJpYW50R1EnaXRhbGljRic=</Equation></Text-field>
</Output>
</Group>
<Group view="presentation" hide-input="true" hide-output="false" inline-output="false" labelreference="L4435" drawlabel="true" redirect-source="L4436">
<Input>
<Text-field prompt="&gt; " style="Maple Input" layout="Normal">print(<Label label="L4436" view="label" executable="true"></Label>); # input placeholder</Text-field>
</Input>
<Output>
<Text-field style="2D Output" layout="Maple Output"><Equation executable="false" style="2D Output">IiIh</Equation></Text-field>
</Output>
</Group></Presentation-Block><Presentation-Block>
<Group view="presentation" hide-input="false" hide-output="true" inline-output="false" labelreference="L4446" drawlabel="true">
<Input>
<Text-field style="Text" layout="Normal">The last term of the inequality can furthermore be rewritten using the equilibrium condition that 

<Equation executable="false" style="2D Math" input-equation="" display="LUklbXJvd0c2Iy9JK21vZHVsZW5hbWVHNiJJLFR5cGVzZXR0aW5nR0koX3N5c2xpYkdGJzYtLUkmbWZyYWNHRiQ2KC1GIzYpLUkobWZlbmNlZEdGJDYkLUYjNiktRiM2KS1JI21pR0YkNiVRJyZiZXRhO0YnLyUnaXRhbGljR1EmZmFsc2VGJy8lLG1hdGh2YXJpYW50R1Enbm9ybWFsRictSSNtb0dGJDYtUTEmSW52aXNpYmxlVGltZXM7RidGPi8lJmZlbmNlR0Y9LyUqc2VwYXJhdG9yR0Y9LyUpc3RyZXRjaHlHRj0vJSpzeW1tZXRyaWNHRj0vJShsYXJnZW9wR0Y9LyUubW92YWJsZWxpbWl0c0dGPS8lJ2FjY2VudEdGPS8lJ2xzcGFjZUdRJjAuMGVtRicvJSdyc3BhY2VHRlUtRiM2KS1GODYlUSJmRicvRjxRJXRydWVGJy9GP1EnaXRhbGljRictRkI2LVEwJkFwcGx5RnVuY3Rpb247RidGPkZFRkdGSUZLRk1GT0ZRRlNGVi1GMTYkLUYjNictRjg2JVEiUkYnRmduRmluLyUrZm9yZWdyb3VuZEdRKlswLDAsMjU1XUYnLyUpcmVhZG9ubHlHRmhuLyUwZm9udF9zdHlsZV9uYW1lR1EqMkR+T3V0cHV0RidGPkY+RmVvRmhvRmpvRj5GZW9GaG9Gam9GPi1GQjYtUSgmbWludXM7RidGPkZFRkdGSUZLRk1GT0ZRL0ZUUSwwLjIyMjIyMjJlbUYnL0ZXRmFwLUY4NiVRIlRGJ0ZnbkZpbkZlb0Zob0Zqb0Y+Rj5GQS1GMTYkLUYjNiktRiM2KS1GODYlUSgmZ2FtbWE7RidGO0Y+RkFGWEZlb0Zob0Zqb0Y+Rl1wRmNwRmVvRmhvRmpvRj5GPkZlb0Zob0Zqb0Y+LUYjNictRjg2JVElJm11O0YnRjtGPkZlb0Zob0Zqb0Y+LyUubGluZXRoaWNrbmVzc0dRIjFGJy8lK2Rlbm9tYWxpZ25HUSdjZW50ZXJGJy8lKW51bWFsaWduR0ZpcS8lKWJldmVsbGVkR0Y9LUZCNi1RIj1GJ0Y+RkVGR0ZJRktGTUZPRlEvRlRRLDAuMjc3Nzc3OGVtRicvRldGYnItRjg2JVEnJiM5NDc7RidGO0Y+LUZCNi1RIn5GJ0Y+RkVGR0ZJRktGTUZPRlFGU0ZWRlpGXm9GXXBGY3AtRkI2LVEiK0YnRj5GRUZHRklGS0ZNRk9GUUZgcEZicC1GODYlUScmIzk1NjtGJ0Y7Rj5GPg==">LUklbXJvd0c2Iy9JK21vZHVsZW5hbWVHNiJJLFR5cGVzZXR0aW5nR0koX3N5c2xpYkdGJzYtLUkmbWZyYWNHRiQ2KC1GIzYpLUkobWZlbmNlZEdGJDYkLUYjNiktRiM2KS1JI21pR0YkNiVRJyZiZXRhO0YnLyUnaXRhbGljR1EmZmFsc2VGJy8lLG1hdGh2YXJpYW50R1Enbm9ybWFsRictSSNtb0dGJDYtUTEmSW52aXNpYmxlVGltZXM7RidGPi8lJmZlbmNlR0Y9LyUqc2VwYXJhdG9yR0Y9LyUpc3RyZXRjaHlHRj0vJSpzeW1tZXRyaWNHRj0vJShsYXJnZW9wR0Y9LyUubW92YWJsZWxpbWl0c0dGPS8lJ2FjY2VudEdGPS8lJ2xzcGFjZUdRJjAuMGVtRicvJSdyc3BhY2VHRlUtRiM2KS1GODYlUSJmRicvRjxRJXRydWVGJy9GP1EnaXRhbGljRictRkI2LVEwJkFwcGx5RnVuY3Rpb247RidGPkZFRkdGSUZLRk1GT0ZRRlNGVi1GMTYkLUYjNictRjg2JVEiUkYnRmduRmluLyUrZm9yZWdyb3VuZEdRKlswLDAsMjU1XUYnLyUpcmVhZG9ubHlHRmhuLyUwZm9udF9zdHlsZV9uYW1lR1EqMkR+T3V0cHV0RidGPkY+RmVvRmhvRmpvRj5GZW9GaG9Gam9GPi1GQjYtUSgmbWludXM7RidGPkZFRkdGSUZLRk1GT0ZRL0ZUUSwwLjIyMjIyMjJlbUYnL0ZXRmFwLUY4NiVRIlRGJ0ZnbkZpbkZlb0Zob0Zqb0Y+Rj5GQS1GMTYkLUYjNiktRiM2KS1GODYlUSgmZ2FtbWE7RidGO0Y+RkFGWEZlb0Zob0Zqb0Y+Rl1wRmNwRmVvRmhvRmpvRj5GPkZlb0Zob0Zqb0Y+LUYjNictRjg2JVElJm11O0YnRjtGPkZlb0Zob0Zqb0Y+LyUubGluZXRoaWNrbmVzc0dRIjFGJy8lK2Rlbm9tYWxpZ25HUSdjZW50ZXJGJy8lKW51bWFsaWduR0ZpcS8lKWJldmVsbGVkR0Y9LUZCNi1RIj1GJ0Y+RkVGR0ZJRktGTUZPRlEvRlRRLDAuMjc3Nzc3OGVtRicvRldGYnItRjg2JVEnJiM5NDc7RidGO0Y+LUZCNi1RIn5GJ0Y+RkVGR0ZJRktGTUZPRlFGU0ZWRlpGXm9GXXBGY3AtRkI2LVEiK0YnRj5GRUZHRklGS0ZNRk9GUUZgcEZicC1GODYlUScmIzk1NjtGJ0Y7Rj5GPg==</Equation>. 

This then leads to the following form of the inequality:
</Text-field>
</Input>
</Group></Presentation-Block><Presentation-Block>
<Group view="presentation" hide-input="false" hide-output="true" inline-output="false" labelreference="L4459" drawlabel="true" redirect-target="L4458">
<Input>
<Text-field prompt="&gt; " style="Maple Input" layout="Normal"><Equation executable="true" style="2D Input" input-equation="gamma*f(R)+2*mu+beta*f(R)-T+(mu^2-T*(beta*f(R)-T))/(gamma*f(R)-T) &lt; 0" display="LUklbXJvd0c2Iy9JK21vZHVsZW5hbWVHNiJJLFR5cGVzZXR0aW5nR0koX3N5c2xpYkdGJzY4LUkjbWlHRiQ2JVEnJiM5NDc7RicvJSdpdGFsaWNHUSZmYWxzZUYnLyUsbWF0aHZhcmlhbnRHUSdub3JtYWxGJy1JI21vR0YkNi1RMSZJbnZpc2libGVUaW1lcztGJ0YyLyUmZmVuY2VHRjEvJSpzZXBhcmF0b3JHRjEvJSlzdHJldGNoeUdGMS8lKnN5bW1ldHJpY0dGMS8lKGxhcmdlb3BHRjEvJS5tb3ZhYmxlbGltaXRzR0YxLyUnYWNjZW50R0YxLyUnbHNwYWNlR1EmMC4wZW1GJy8lJ3JzcGFjZUdGSS1GLDYlUSJmRicvRjBRJXRydWVGJy9GM1EnaXRhbGljRictSShtZmVuY2VkR0YkNiQtRiM2KC1GLDYlUSJSRidGT0ZRLyUrZm9yZWdyb3VuZEdRKlswLDAsMjU1XUYnLyUrZXhlY3V0YWJsZUdGMS8lKXJlYWRvbmx5R0ZQLyUwZm9udF9zdHlsZV9uYW1lR1EqMkR+T3V0cHV0RidGMkYyLUY2Ni1RIitGJ0YyRjlGO0Y9Rj9GQUZDRkUvRkhRLDAuMjIyMjIyMmVtRicvRktGY28tSSNtbkdGJDYkUSIyRidGMi1GNjYtUScmc2RvdDtGJ0YyRjlGO0Y9Rj9GQUZDRkVGR0ZKLUY2Ni1RIn5GJ0YyRjlGO0Y9Rj9GQUZDRkVGR0ZKLUYsNiVRJyYjOTU2O0YnRi9GMkZfby1GLDYlUScmIzk0NjtGJ0YvRjJGaW9GTC1GVDYkLUYjNiVGWEZobkYyRjItRjY2LVEqJnVtaW51czA7RidGMkY5RjtGPUY/RkFGQ0ZFRmJvRmRvLUYsNiVRIlRGJ0ZPRlFGX28tSSZtZnJhY0dGJDYoLUYjNiktSSVtc3VwR0YkNiVGX3AtRiM2JUZlb0ZPRlEvJTFzdXBlcnNjcmlwdHNoaWZ0R1EiMEYnLUY2Ni1RKCZtaW51cztGJ0YyRjlGO0Y9Rj9GQUZDRkVGYm9GZG9GXHFGaW8tRlQ2JC1GIzYnLUYsNiNRIUYnLUYjNictRiw2JVEnJmJldGE7RidGL0YyRjUtRiM2JkZMLUY2Ni1RMCZBcHBseUZ1bmN0aW9uO0YnRjJGOUY7Rj1GP0ZBRkNGRUZHRkotRlQ2JC1GIzYkRlhGMkYyRjJGY3JGMkZcckZccUYyRjJGaG5GMi1GIzYoLUZUNiQtRiM2Ki1GIzYqLUYsNiVRKCZnYW1tYTtGJ0YvRjJGNS1GIzYqRkxGXXNGU0ZlbkZobkZqbkZcb0YyRmVuRmhuRmpuRlxvRjJGXHJGXHFGZW5GaG5Gam5GXG9GMkYyRmNyRk9GaG4vRl1vUSgyRH5NYXRoRidGUS8lLmxpbmV0aGlja25lc3NHUSIxRicvJStkZW5vbWFsaWduR1EnY2VudGVyRicvJSludW1hbGlnbkdGaHQvJSliZXZlbGxlZEdGMS1GNjYtUSI8RidGMkY5RjtGPUY/RkFGQ0ZFL0ZIUSwwLjI3Nzc3NzhlbUYnL0ZLRmF1LUZmbzYkRltyRjJGaG5GMg==">MiwsKiZJJmdhbW1hRyUqcHJvdGVjdGVkRyIiIi1JImZHNiI2I0kiUkdGKkYnRidJI211R0YqIiIjKiZJJWJldGFHRipGJ0YoRidGJ0kiVEdGKiEiIiomLCYqJEYtRi5GJyomRjFGJywmRi9GJ0YxRjJGJ0YyRicsJkYkRidGMUYyRjJGJyIiIQ==</Equation></Text-field>
</Input>
<Output>
<Text-field superscript="false" placeholder="false" executable="false" selection-placeholder="false" italic="false" size="12" bold="false" subscript="false" family="Times New Roman" opaque="false" underline="false" background="[255,255,255]" readonly="false" foreground="[0,0,0]" alignment="centred" firstindent="0" spacebelow="0" leftmargin="0" linespacing="0.0" initial="0" linebreak="space" rightmargin="0" bulletsuffix="" spaceabove="0" bullet="none" pagebreak-before="false"><Equation executable="false" style="2D Output" display="LUkjbWlHNiMvSSttb2R1bGVuYW1lRzYiSSxUeXBlc2V0dGluZ0dJKF9zeXNsaWJHRic2JVE1b3V0cHV0fnJlZGlyZWN0ZWQuLi5GJy8lJ2l0YWxpY0dRJXRydWVGJy8lLG1hdGh2YXJpYW50R1EnaXRhbGljRic=">LUkjbWlHNiMvSSttb2R1bGVuYW1lRzYiSSxUeXBlc2V0dGluZ0dJKF9zeXNsaWJHRic2JVE1b3V0cHV0fnJlZGlyZWN0ZWQuLi5GJy8lJ2l0YWxpY0dRJXRydWVGJy8lLG1hdGh2YXJpYW50R1EnaXRhbGljRic=</Equation></Text-field>
</Output>
</Group>
<Group view="presentation" hide-input="true" hide-output="false" inline-output="false" labelreference="L4458" drawlabel="true" redirect-source="L4459">
<Input>
<Text-field prompt="&gt; " style="Maple Input" layout="Normal">print(<Label label="L4459" view="label" executable="true"></Label>); # input placeholder</Text-field>
</Input>
<Output>
<Text-field style="2D Output" layout="Maple Output"><Equation executable="false" style="2D Output" display="LUklbXJvd0c2Iy9JK21vZHVsZW5hbWVHNiJJLFR5cGVzZXR0aW5nR0koX3N5c2xpYkdGJzYoLUYjNiwtRiM2Ji1JI21pR0YkNiVRJyYjOTQ3O0YnLyUnaXRhbGljR1EmZmFsc2VGJy8lLG1hdGh2YXJpYW50R1Enbm9ybWFsRictSSNtb0dGJDYtUTEmSW52aXNpYmxlVGltZXM7RidGNi8lJmZlbmNlR0Y1LyUqc2VwYXJhdG9yR0Y1LyUpc3RyZXRjaHlHRjUvJSpzeW1tZXRyaWNHRjUvJShsYXJnZW9wR0Y1LyUubW92YWJsZWxpbWl0c0dGNS8lJ2FjY2VudEdGNS8lJ2xzcGFjZUdRJjAuMGVtRicvJSdyc3BhY2VHRk0tRiM2KC1GMDYlUSJmRicvRjRRJXRydWVGJy9GN1EnaXRhbGljRictRjo2LVEwJkFwcGx5RnVuY3Rpb247RidGNkY9Rj9GQUZDRkVGR0ZJRktGTi1JKG1mZW5jZWRHRiQ2JC1GIzYmLUYwNiVRIlJGJ0ZVRlcvJStmb3JlZ3JvdW5kR1EoWzAsMCwwXUYnLyUpcmVhZG9ubHlHRjVGNkY2Rl5vRmFvRjZGNi1GOjYtUSIrRidGNkY9Rj9GQUZDRkVGR0ZJL0ZMUSwwLjIyMjIyMjJlbUYnL0ZPRmdvLUYjNiYtSSNtbkdGJDYkUSIyRidGNkY5LUYwNiVRJyYjOTU2O0YnRjNGNkY2RmNvLUYjNiYtRjA2JVEnJiM5NDY7RidGM0Y2RjlGUEY2LUY6Ni1RKCZtaW51cztGJ0Y2Rj1GP0ZBRkNGRUZHRklGZm9GaG8tRjA2JVEiVEYnRlVGV0Zjby1JJm1mcmFjR0YkNigtRiM2Ji1GIzYmLUYjNiQtSSVtc3VwR0YkNiVGX3BGW3AvJTFzdXBlcnNjcmlwdHNoaWZ0R1EiMEYnRjZGZ3AtRiM2JkZqcEY5LUZnbjYkLUYjNiZGYnBGZ3BGanBGNkY2RjZGNkZeb0Zhb0Y2LUYjNiYtRiM2JkYtRmdwRmpwRjZGXm9GYW9GNi8lLmxpbmV0aGlja25lc3NHUSIxRicvJStkZW5vbWFsaWduR1EnY2VudGVyRicvJSludW1hbGlnbkdGW3MvJSliZXZlbGxlZEdGNUY2LUY6Ni1RIjxGJ0Y2Rj1GP0ZBRkNGRUZHRkkvRkxRLDAuMjc3Nzc3OGVtRicvRk9GZHMtRlxwNiRGW3JGNkZeb0Zhb0Y2">MiwsKiZJJmdhbW1hRyUqcHJvdGVjdGVkRyIiIi1JImZHNiI2I0kiUkdGKkYnRidJI211R0YqIiIjKiZJJWJldGFHRipGJ0YoRidGJ0kiVEdGKiEiIiomLCYqJEYtRi5GJyomRjFGJywmRi9GJ0YxRjJGJ0YyRicsJkYkRidGMUYyRjJGJyIiIQ==</Equation></Text-field>
</Output>
</Group></Presentation-Block><Presentation-Block>
<Group view="presentation" hide-input="false" hide-output="true" inline-output="false" labelreference="L4431" drawlabel="true" redirect-target="L4432">
<Input>
<Text-field prompt="&gt; " style="Maple Input" layout="Normal"><Equation executable="true" style="2D Input" input-equation="gamma*f(R)+mu+(2*gamma*f(R)-3*T)*(beta*f(R)-T)/(gamma*f(R)-T) &lt; 0" display="LUklbXJvd0c2Iy9JK21vZHVsZW5hbWVHNiJJLFR5cGVzZXR0aW5nR0koX3N5c2xpYkdGJzYvLUkjbWlHRiQ2JVEoJmdhbW1hO0YnLyUnaXRhbGljR1EmZmFsc2VGJy8lLG1hdGh2YXJpYW50R1Enbm9ybWFsRictSSNtb0dGJDYtUTEmSW52aXNpYmxlVGltZXM7RidGMi8lJmZlbmNlR0YxLyUqc2VwYXJhdG9yR0YxLyUpc3RyZXRjaHlHRjEvJSpzeW1tZXRyaWNHRjEvJShsYXJnZW9wR0YxLyUubW92YWJsZWxpbWl0c0dGMS8lJ2FjY2VudEdGMS8lJ2xzcGFjZUdRJjAuMGVtRicvJSdyc3BhY2VHRkktRiw2JVEiZkYnL0YwUSV0cnVlRicvRjNRJ2l0YWxpY0YnLUkobWZlbmNlZEdGJDYkLUYjNiQtRiw2JVEiUkYnRk9GUUYyRjItRjY2LVEiK0YnRjJGOUY7Rj1GP0ZBRkNGRS9GSFEsMC4yMjIyMjIyZW1GJy9GS0Zpbi1GNjYtUSJ+RidGMkY5RjtGPUY/RkFGQ0ZFRkdGSi1GLDYlUScmIzk1NjtGJ0YvRjJGZW4tSSZtZnJhY0dGJDYoLUYjNidGW28tRlQ2JC1GIzYtLUkjbW5HRiQ2JFEiMkYnRjItRjY2LVEnJnNkb3Q7RidGMkY5RjtGPUY/RkFGQ0ZFRkdGSi1GLDYlUScmIzk0NztGJ0YvRjJGW29GTEZTLUY2Ni1RKCZtaW51cztGJ0YyRjlGO0Y9Rj9GQUZDRkVGaG5Gam4tRltwNiRRIjNGJ0YyRl5wLUYsNiVRIlRGJ0ZPRlFGMkYyRl5wLUZUNiQtRiM2Jy1GLDYjUSFGJy1GIzYnLUYsNiVRJyZiZXRhO0YnRi9GMkY1LUYjNiZGTC1GNjYtUTAmQXBwbHlGdW5jdGlvbjtGJ0YyRjlGO0Y9Rj9GQUZDRkVGR0ZKRlNGMkZhcUYyRmRwRmpwRjJGMkYyLUYjNiUtRlQ2JC1GIzYnRmFxLUYjNidGK0Y1RmlxRmFxRjJGZHBGanBGMkYyRmFxRjIvJS5saW5ldGhpY2tuZXNzR1EiMUYnLyUrZGVub21hbGlnbkdRJ2NlbnRlckYnLyUpbnVtYWxpZ25HRltzLyUpYmV2ZWxsZWRHRjEtRjY2LVEiPEYnRjJGOUY7Rj1GP0ZBRkNGRS9GSFEsMC4yNzc3Nzc4ZW1GJy9GS0Zkcy1GW3A2JFEiMEYnRjIvJStleGVjdXRhYmxlR0YxRjI=">MiwoKiZJJmdhbW1hRyUqcHJvdGVjdGVkRyIiIi1JImZHNiI2I0kiUkdGKkYnRidJI211R0YqRicqKCwmRiQiIiNJIlRHRiohIiRGJywmKiZJJWJldGFHRipGJ0YoRidGJ0YxISIiRicsJkYkRidGMUY2RjZGJyIiIQ==</Equation></Text-field>
</Input>
<Output>
<Text-field superscript="false" placeholder="false" executable="false" selection-placeholder="false" italic="false" size="12" bold="false" subscript="false" family="Times New Roman" opaque="false" underline="false" background="[255,255,255]" readonly="false" foreground="[0,0,0]" alignment="centred" firstindent="0" spacebelow="0" leftmargin="0" linespacing="0.0" initial="0" linebreak="space" rightmargin="0" bulletsuffix="" spaceabove="0" bullet="none" pagebreak-before="false"><Equation executable="false" style="2D Output" display="LUkjbWlHNiMvSSttb2R1bGVuYW1lRzYiSSxUeXBlc2V0dGluZ0dJKF9zeXNsaWJHRic2JVE1b3V0cHV0fnJlZGlyZWN0ZWQuLi5GJy8lJ2l0YWxpY0dRJXRydWVGJy8lLG1hdGh2YXJpYW50R1EnaXRhbGljRic=">LUkjbWlHNiMvSSttb2R1bGVuYW1lRzYiSSxUeXBlc2V0dGluZ0dJKF9zeXNsaWJHRic2JVE1b3V0cHV0fnJlZGlyZWN0ZWQuLi5GJy8lJ2l0YWxpY0dRJXRydWVGJy8lLG1hdGh2YXJpYW50R1EnaXRhbGljRic=</Equation></Text-field>
</Output>
</Group>
<Group view="presentation" hide-input="true" hide-output="false" inline-output="false" labelreference="L4432" drawlabel="true" redirect-source="L4431">
<Input>
<Text-field prompt="&gt; " style="Maple Input" layout="Normal">print(<Label label="L4431" view="label" executable="true"></Label>); # input placeholder</Text-field>
</Input>
<Output>
<Text-field style="2D Output" layout="Maple Output"><Equation executable="false" style="2D Output" display="LUklbXJvd0c2Iy9JK21vZHVsZW5hbWVHNiJJLFR5cGVzZXR0aW5nR0koX3N5c2xpYkdGJzYoLUYjNigtRiM2Ji1JI21pR0YkNiVRJyYjOTQ3O0YnLyUnaXRhbGljR1EmZmFsc2VGJy8lLG1hdGh2YXJpYW50R1Enbm9ybWFsRictSSNtb0dGJDYtUTEmSW52aXNpYmxlVGltZXM7RidGNi8lJmZlbmNlR0Y1LyUqc2VwYXJhdG9yR0Y1LyUpc3RyZXRjaHlHRjUvJSpzeW1tZXRyaWNHRjUvJShsYXJnZW9wR0Y1LyUubW92YWJsZWxpbWl0c0dGNS8lJ2FjY2VudEdGNS8lJ2xzcGFjZUdRJjAuMGVtRicvJSdyc3BhY2VHRk0tRiM2KC1GMDYlUSJmRicvRjRRJXRydWVGJy9GN1EnaXRhbGljRictRjo2LVEwJkFwcGx5RnVuY3Rpb247RidGNkY9Rj9GQUZDRkVGR0ZJRktGTi1JKG1mZW5jZWRHRiQ2JC1GIzYmLUYwNiVRIlJGJ0ZVRlcvJStmb3JlZ3JvdW5kR1EoWzAsMCwwXUYnLyUpcmVhZG9ubHlHRjVGNkY2Rl5vRmFvRjZGNi1GOjYtUSIrRidGNkY9Rj9GQUZDRkVGR0ZJL0ZMUSwwLjIyMjIyMjJlbUYnL0ZPRmdvLUYwNiVRJyYjOTU2O0YnRjNGNkZjby1JJm1mcmFjR0YkNigtRiM2KC1GZ242JC1GIzYmLUYjNigtSSNtbkdGJDYkUSIyRidGNkY5Ri9GOUZQRjYtRjo2LVEoJm1pbnVzO0YnRjZGPUY/RkFGQ0ZFRkdGSUZmb0Zoby1GIzYmLUZocDYkUSIzRidGNkY5LUYwNiVRIlRGJ0ZVRldGNkY2RjZGOS1GZ242JC1GIzYmLUYjNiYtRjA2JVEnJiM5NDY7RidGM0Y2RjlGUEY2RltxRmNxRjZGNkZeb0Zhb0Y2LUYjNiYtRiM2JkYtRltxRmNxRjZGXm9GYW9GNi8lLmxpbmV0aGlja25lc3NHUSIxRicvJStkZW5vbWFsaWduR1EnY2VudGVyRicvJSludW1hbGlnbkdGaHIvJSliZXZlbGxlZEdGNUY2LUY6Ni1RIjxGJ0Y2Rj1GP0ZBRkNGRUZHRkkvRkxRLDAuMjc3Nzc3OGVtRicvRk9GYXMtRmhwNiRRIjBGJ0Y2Rl5vRmFvRjY=">MiwoKiZJJmdhbW1hRyUqcHJvdGVjdGVkRyIiIi1JImZHNiI2I0kiUkdGKkYnRidJI211R0YqRicqKCwmRiQiIiNJIlRHRiohIiRGJywmKiZJJWJldGFHRipGJ0YoRidGJ0YxISIiRicsJkYkRidGMUY2RjZGJyIiIQ==</Equation></Text-field>
</Output>
</Group></Presentation-Block><Presentation-Block>
<Group view="presentation" hide-input="false" hide-output="true" inline-output="false" labelreference="L4464" drawlabel="true">
<Input>
<Text-field style="Text" layout="Normal">Verify the result
</Text-field>
</Input>
</Group></Presentation-Block><Presentation-Block>
<Group view="presentation" hide-input="false" hide-output="true" inline-output="false" labelreference="L4445" drawlabel="true" redirect-target="L4467">
<Input>
<Text-field prompt="&gt; " style="Maple Input" layout="Normal"><Equation executable="true" style="2D Input" input-equation="simplify(lhs(%)-dCAdmu1, {(beta*f(R)-T)*(gamma*f(R)-T)/mu = gamma*f(R)-T+mu})" display="LUklbXJvd0c2Iy9JK21vZHVsZW5hbWVHNiJJLFR5cGVzZXR0aW5nR0koX3N5c2xpYkdGJzYnLUkjbWlHRiQ2I1EhRictRiM2JS1GLDYlUSlzaW1wbGlmeUYnLyUnaXRhbGljR1EldHJ1ZUYnLyUsbWF0aHZhcmlhbnRHUSdpdGFsaWNGJy1JKG1mZW5jZWRHRiQ2JC1GIzYqLUYsNiVRJGxoc0YnRjRGNy1GOzYkLUYjNiQtRiw2JVEiJUYnRjRGNy9GOFEnbm9ybWFsRidGSS1JI21vR0YkNi1RKCZtaW51cztGJ0ZJLyUmZmVuY2VHUSZmYWxzZUYnLyUqc2VwYXJhdG9yR0ZRLyUpc3RyZXRjaHlHRlEvJSpzeW1tZXRyaWNHRlEvJShsYXJnZW9wR0ZRLyUubW92YWJsZWxpbWl0c0dGUS8lJ2FjY2VudEdGUS8lJ2xzcGFjZUdRLDAuMjIyMjIyMmVtRicvJSdyc3BhY2VHRmpuLUZMNi1RIn5GJ0ZJRk9GUkZURlZGWEZaRmZuL0ZpblEmMC4wZW1GJy9GXG9GYW8tRiw2JVEoZENBZG11MUYnRjRGNy1GTDYtUSIsRidGSUZPL0ZTRjZGVEZWRlhGWkZmbkZgby9GXG9RLDAuMzMzMzMzM2VtRictRjs2Ji1GIzYtLUkmbWZyYWNHRiQ2KC1GIzYmLUY7NiQtRiM2J0YrLUYjNictRiw2JVEnJmJldGE7RicvRjVGUUZJLUZMNi1RMSZJbnZpc2libGVUaW1lcztGJ0ZJRk9GUkZURlZGWEZaRmZuRmBvRmJvLUYjNiYtRiw2JVEiZkYnRjRGNy1GTDYtUTAmQXBwbHlGdW5jdGlvbjtGJ0ZJRk9GUkZURlZGWEZaRmZuRmBvRmJvLUY7NiQtRiM2JC1GLDYlUSJSRidGNEY3RklGSUZJRitGSUZLLUYsNiVRIlRGJ0Y0RjdGSUZJRl9xLUY7NiQtRiM2J0YrLUYjNictRiw2JVEoJmdhbW1hO0YnRl5xRklGX3FGYnFGK0ZJRktGYXJGSUZJRkktRiM2JC1GLDYlUSUmbXU7RidGXnFGSUZJLyUubGluZXRoaWNrbmVzc0dRIjFGJy8lK2Rlbm9tYWxpZ25HUSdjZW50ZXJGJy8lKW51bWFsaWduR0Zncy8lKWJldmVsbGVkR0ZRLUZMNi1RIj1GJ0ZJRk9GUkZURlZGWEZaRmZuL0ZpblEsMC4yNzc3Nzc4ZW1GJy9GXG9GYHRGanJGXW9GZHFGanFGS0Zhci1GTDYtUSIrRidGSUZPRlJGVEZWRlhGWkZmbkZobkZbb0Zfc0ZJRkkvJSVvcGVuR1EifGZyRicvJSZjbG9zZUdRInxockYnRklGSUZJRisvJStleGVjdXRhYmxlR0ZRRkk=">LUkpc2ltcGxpZnlHNiQlKnByb3RlY3RlZEdJKF9zeXNsaWJHNiI2JCwmLUkkbGhzR0YlNiNJIiVHRiciIiJJKGRDQWRtdTFHRichIiI8Iy8qKCwmKiZJJWJldGFHRidGLi1JImZHRic2I0kiUkdGJ0YuRi5JIlRHRidGMEYuLCYqJkkmZ2FtbWFHRiVGLkY3Ri5GLkY7RjBGLkkjbXVHRidGMCwoRj1GLkY7RjBGP0Yu</Equation></Text-field>
</Input>
<Output>
<Text-field superscript="false" placeholder="false" executable="false" selection-placeholder="false" italic="false" size="12" bold="false" subscript="false" family="Times New Roman" opaque="false" underline="false" background="[255,255,255]" readonly="false" foreground="[0,0,0]" alignment="centred" firstindent="0" spacebelow="0" leftmargin="0" linespacing="0.0" initial="0" linebreak="space" rightmargin="0" bulletsuffix="" spaceabove="0" bullet="none" pagebreak-before="false"><Equation executable="false" style="2D Output" display="LUkjbWlHNiMvSSttb2R1bGVuYW1lRzYiSSxUeXBlc2V0dGluZ0dJKF9zeXNsaWJHRic2JVE1b3V0cHV0fnJlZGlyZWN0ZWQuLi5GJy8lJ2l0YWxpY0dRJXRydWVGJy8lLG1hdGh2YXJpYW50R1EnaXRhbGljRic=">LUkjbWlHNiMvSSttb2R1bGVuYW1lRzYiSSxUeXBlc2V0dGluZ0dJKF9zeXNsaWJHRic2JVE1b3V0cHV0fnJlZGlyZWN0ZWQuLi5GJy8lJ2l0YWxpY0dRJXRydWVGJy8lLG1hdGh2YXJpYW50R1EnaXRhbGljRic=</Equation></Text-field>
</Output>
</Group>
<Group view="presentation" hide-input="true" hide-output="false" inline-output="false" labelreference="L4467" drawlabel="true" redirect-source="L4445">
<Input>
<Text-field prompt="&gt; " style="Maple Input" layout="Normal">print(<Label label="L4445" view="label" executable="true"></Label>); # input placeholder</Text-field>
</Input>
<Output>
<Text-field style="2D Output" layout="Maple Output"><Equation executable="false" style="2D Output">IiIh</Equation></Text-field>
</Output>
</Group></Presentation-Block><Presentation-Block>
<Group view="presentation" hide-input="false" hide-output="true" inline-output="false" labelreference="L4465" drawlabel="true">
<Input>
<Text-field style="Text" layout="Normal">Given that in equilibrium <Equation executable="false" style="2D Math" input-equation="" display="LUklbXJvd0c2Iy9JK21vZHVsZW5hbWVHNiJJLFR5cGVzZXR0aW5nR0koX3N5c2xpYkdGJzYrLUkjbWlHRiQ2JVEnJmJldGE7RicvJSdpdGFsaWNHUSZmYWxzZUYnLyUsbWF0aHZhcmlhbnRHUSdub3JtYWxGJy1JI21vR0YkNi1RMSZJbnZpc2libGVUaW1lcztGJ0YyLyUmZmVuY2VHRjEvJSpzZXBhcmF0b3JHRjEvJSlzdHJldGNoeUdGMS8lKnN5bW1ldHJpY0dGMS8lKGxhcmdlb3BHRjEvJS5tb3ZhYmxlbGltaXRzR0YxLyUnYWNjZW50R0YxLyUnbHNwYWNlR1EmMC4wZW1GJy8lJ3JzcGFjZUdGSS1GLDYlUSJmRicvRjBRJXRydWVGJy9GM1EnaXRhbGljRictSShtZmVuY2VkR0YkNiQtRiM2Ji1GLDYlUSJSRidGT0ZRLyUrZXhlY3V0YWJsZUdGUC8lMGZvbnRfc3R5bGVfbmFtZUdRKTJEfklucHV0RidGMkYyLUY2Ni1RKCZtaW51cztGJ0YyRjlGO0Y9Rj9GQUZDRkUvRkhRLDAuMjIyMjIyMmVtRicvRktGXm8tRiw2JVEiVEYnRk9GUS1GNjYtUSI+RidGMkY5RjtGPUY/RkFGQ0ZFL0ZIUSwwLjI3Nzc3NzhlbUYnL0ZLRmdvLUkjbW5HRiQ2JFEiMEYnRjJGMg==">LUklbXJvd0c2Iy9JK21vZHVsZW5hbWVHNiJJLFR5cGVzZXR0aW5nR0koX3N5c2xpYkdGJzYrLUkjbWlHRiQ2JVEnJmJldGE7RicvJSdpdGFsaWNHUSZmYWxzZUYnLyUsbWF0aHZhcmlhbnRHUSdub3JtYWxGJy1JI21vR0YkNi1RMSZJbnZpc2libGVUaW1lcztGJ0YyLyUmZmVuY2VHRjEvJSpzZXBhcmF0b3JHRjEvJSlzdHJldGNoeUdGMS8lKnN5bW1ldHJpY0dGMS8lKGxhcmdlb3BHRjEvJS5tb3ZhYmxlbGltaXRzR0YxLyUnYWNjZW50R0YxLyUnbHNwYWNlR1EmMC4wZW1GJy8lJ3JzcGFjZUdGSS1GLDYlUSJmRicvRjBRJXRydWVGJy9GM1EnaXRhbGljRictSShtZmVuY2VkR0YkNiQtRiM2Ji1GLDYlUSJSRidGT0ZRLyUrZXhlY3V0YWJsZUdGUC8lMGZvbnRfc3R5bGVfbmFtZUdRKTJEfklucHV0RidGMkYyLUY2Ni1RKCZtaW51cztGJ0YyRjlGO0Y9Rj9GQUZDRkUvRkhRLDAuMjIyMjIyMmVtRicvRktGXm8tRiw2JVEiVEYnRk9GUS1GNjYtUSI+RidGMkY5RjtGPUY/RkFGQ0ZFL0ZIUSwwLjI3Nzc3NzhlbUYnL0ZLRmdvLUkjbW5HRiQ2JFEiMEYnRjJGMg==</Equation> and <Equation executable="false" style="2D Math" input-equation="" display="LUklbXJvd0c2Iy9JK21vZHVsZW5hbWVHNiJJLFR5cGVzZXR0aW5nR0koX3N5c2xpYkdGJzYrLUkjbWlHRiQ2JVEoJmdhbW1hO0YnLyUnaXRhbGljR1EmZmFsc2VGJy8lLG1hdGh2YXJpYW50R1Enbm9ybWFsRictSSNtb0dGJDYtUTEmSW52aXNpYmxlVGltZXM7RidGMi8lJmZlbmNlR0YxLyUqc2VwYXJhdG9yR0YxLyUpc3RyZXRjaHlHRjEvJSpzeW1tZXRyaWNHRjEvJShsYXJnZW9wR0YxLyUubW92YWJsZWxpbWl0c0dGMS8lJ2FjY2VudEdGMS8lJ2xzcGFjZUdRJjAuMGVtRicvJSdyc3BhY2VHRkktRiw2JVEiZkYnL0YwUSV0cnVlRicvRjNRJ2l0YWxpY0YnLUkobWZlbmNlZEdGJDYkLUYjNictRiw2JVEiUkYnRk9GUS8lK2ZvcmVncm91bmRHUSpbMCwwLDI1NV1GJy8lKXJlYWRvbmx5R0ZQLyUwZm9udF9zdHlsZV9uYW1lR1EqMkR+T3V0cHV0RidGMkYyLUY2Ni1RKCZtaW51cztGJ0YyRjlGO0Y9Rj9GQUZDRkUvRkhRLDAuMjIyMjIyMmVtRicvRktGYW8tRiw2JVEiVEYnRk9GUS1GNjYtUSI+RidGMkY5RjtGPUY/RkFGQ0ZFL0ZIUSwwLjI3Nzc3NzhlbUYnL0ZLRmpvLUkjbW5HRiQ2JFEiMEYnRjJGMg==">LUklbXJvd0c2Iy9JK21vZHVsZW5hbWVHNiJJLFR5cGVzZXR0aW5nR0koX3N5c2xpYkdGJzYrLUkjbWlHRiQ2JVEoJmdhbW1hO0YnLyUnaXRhbGljR1EmZmFsc2VGJy8lLG1hdGh2YXJpYW50R1Enbm9ybWFsRictSSNtb0dGJDYtUTEmSW52aXNpYmxlVGltZXM7RidGMi8lJmZlbmNlR0YxLyUqc2VwYXJhdG9yR0YxLyUpc3RyZXRjaHlHRjEvJSpzeW1tZXRyaWNHRjEvJShsYXJnZW9wR0YxLyUubW92YWJsZWxpbWl0c0dGMS8lJ2FjY2VudEdGMS8lJ2xzcGFjZUdRJjAuMGVtRicvJSdyc3BhY2VHRkktRiw2JVEiZkYnL0YwUSV0cnVlRicvRjNRJ2l0YWxpY0YnLUkobWZlbmNlZEdGJDYkLUYjNictRiw2JVEiUkYnRk9GUS8lK2ZvcmVncm91bmRHUSpbMCwwLDI1NV1GJy8lKXJlYWRvbmx5R0ZQLyUwZm9udF9zdHlsZV9uYW1lR1EqMkR+T3V0cHV0RidGMkYyLUY2Ni1RKCZtaW51cztGJ0YyRjlGO0Y9Rj9GQUZDRkUvRkhRLDAuMjIyMjIyMmVtRicvRktGYW8tRiw2JVEiVEYnRk9GUS1GNjYtUSI+RidGMkY5RjtGPUY/RkFGQ0ZFL0ZIUSwwLjI3Nzc3NzhlbUYnL0ZLRmpvLUkjbW5HRiQ2JFEiMEYnRjJGMg==</Equation> the inequality 

<Equation executable="false" style="2D Math" input-equation="" display="LUklbXJvd0c2Iy9JK21vZHVsZW5hbWVHNiJJLFR5cGVzZXR0aW5nR0koX3N5c2xpYkdGJzYwLUkjbWlHRiQ2JVEoJmdhbW1hO0YnLyUnaXRhbGljR1EmZmFsc2VGJy8lLG1hdGh2YXJpYW50R1Enbm9ybWFsRictSSNtb0dGJDYtUTEmSW52aXNpYmxlVGltZXM7RidGMi8lJmZlbmNlR0YxLyUqc2VwYXJhdG9yR0YxLyUpc3RyZXRjaHlHRjEvJSpzeW1tZXRyaWNHRjEvJShsYXJnZW9wR0YxLyUubW92YWJsZWxpbWl0c0dGMS8lJ2FjY2VudEdGMS8lJ2xzcGFjZUdRJjAuMGVtRicvJSdyc3BhY2VHRkktRiw2JVEiZkYnL0YwUSV0cnVlRicvRjNRJ2l0YWxpY0YnLUkobWZlbmNlZEdGJDYkLUYjNiYtRiw2JVEiUkYnRk9GUS8lK2V4ZWN1dGFibGVHRlAvJTBmb250X3N0eWxlX25hbWVHUSkyRH5JbnB1dEYnRjJGMi1GNjYtUSIrRidGMkY5RjtGPUY/RkFGQ0ZFL0ZIUSwwLjIyMjIyMjJlbUYnL0ZLRl5vLUY2Ni1RIn5GJ0YyRjlGO0Y9Rj9GQUZDRkVGR0ZKLUYsNiVRJSZtdTtGJ0YvRjJGam4tSSZtZnJhY0dGJDYoLUYjNilGYG8tRlQ2JC1GIzYvLUkjbW5HRiQ2JFEiMkYnRjItRjY2LVEnJnNkb3Q7RidGMkY5RjtGPUY/RkFGQ0ZFRkdGSkYrRmBvRkxGUy1GNjYtUSgmbWludXM7RidGMkY5RjtGPUY/RkFGQ0ZFRl1vRl9vLUZgcDYkUSIzRidGMkZjcC1GLDYlUSJURidGT0ZRRmVuRmduRjJGMkZjcC1GVDYkLUYjNiktRiw2I1EhRictRiM2KS1GLDYlUScmYmV0YTtGJ0YvRjJGNS1GIzYoRkwtRjY2LVEwJkFwcGx5RnVuY3Rpb247RidGMkY5RjtGPUY/RkFGQ0ZFRkdGSkZTRmVuRmduRjJGY3FGZW5GZ25GMkZmcEZccUZlbkZnbkYyRjJGZW5GZ25GMi1GIzYnLUZUNiQtRiM2KUZjcS1GIzYpRitGNUZbckZjcUZlbkZnbkYyRmZwRlxxRmVuRmduRjJGMkZjcUZlbkZnbkYyLyUubGluZXRoaWNrbmVzc0dRIjFGJy8lK2Rlbm9tYWxpZ25HUSdjZW50ZXJGJy8lKW51bWFsaWduR0Zdcy8lKWJldmVsbGVkR0YxLUY2Ni1RIjxGJ0YyRjlGO0Y9Rj9GQUZDRkUvRkhRLDAuMjc3Nzc3OGVtRicvRktGZnMtRmBwNiRRIjBGJ0YyRmVuRmduRjI=">LUklbXJvd0c2Iy9JK21vZHVsZW5hbWVHNiJJLFR5cGVzZXR0aW5nR0koX3N5c2xpYkdGJzYwLUkjbWlHRiQ2JVEoJmdhbW1hO0YnLyUnaXRhbGljR1EmZmFsc2VGJy8lLG1hdGh2YXJpYW50R1Enbm9ybWFsRictSSNtb0dGJDYtUTEmSW52aXNpYmxlVGltZXM7RidGMi8lJmZlbmNlR0YxLyUqc2VwYXJhdG9yR0YxLyUpc3RyZXRjaHlHRjEvJSpzeW1tZXRyaWNHRjEvJShsYXJnZW9wR0YxLyUubW92YWJsZWxpbWl0c0dGMS8lJ2FjY2VudEdGMS8lJ2xzcGFjZUdRJjAuMGVtRicvJSdyc3BhY2VHRkktRiw2JVEiZkYnL0YwUSV0cnVlRicvRjNRJ2l0YWxpY0YnLUkobWZlbmNlZEdGJDYkLUYjNiYtRiw2JVEiUkYnRk9GUS8lK2V4ZWN1dGFibGVHRlAvJTBmb250X3N0eWxlX25hbWVHUSkyRH5JbnB1dEYnRjJGMi1GNjYtUSIrRidGMkY5RjtGPUY/RkFGQ0ZFL0ZIUSwwLjIyMjIyMjJlbUYnL0ZLRl5vLUY2Ni1RIn5GJ0YyRjlGO0Y9Rj9GQUZDRkVGR0ZKLUYsNiVRJSZtdTtGJ0YvRjJGam4tSSZtZnJhY0dGJDYoLUYjNilGYG8tRlQ2JC1GIzYvLUkjbW5HRiQ2JFEiMkYnRjItRjY2LVEnJnNkb3Q7RidGMkY5RjtGPUY/RkFGQ0ZFRkdGSkYrRmBvRkxGUy1GNjYtUSgmbWludXM7RidGMkY5RjtGPUY/RkFGQ0ZFRl1vRl9vLUZgcDYkUSIzRidGMkZjcC1GLDYlUSJURidGT0ZRRmVuRmduRjJGMkZjcC1GVDYkLUYjNiktRiw2I1EhRictRiM2KS1GLDYlUScmYmV0YTtGJ0YvRjJGNS1GIzYoRkwtRjY2LVEwJkFwcGx5RnVuY3Rpb247RidGMkY5RjtGPUY/RkFGQ0ZFRkdGSkZTRmVuRmduRjJGY3FGZW5GZ25GMkZmcEZccUZlbkZnbkYyRjJGZW5GZ25GMi1GIzYnLUZUNiQtRiM2KUZjcS1GIzYpRitGNUZbckZjcUZlbkZnbkYyRmZwRlxxRmVuRmduRjJGMkZjcUZlbkZnbkYyLyUubGluZXRoaWNrbmVzc0dRIjFGJy8lK2Rlbm9tYWxpZ25HUSdjZW50ZXJGJy8lKW51bWFsaWduR0Zdcy8lKWJldmVsbGVkR0YxLUY2Ni1RIjxGJ0YyRjlGO0Y9Rj9GQUZDRkUvRkhRLDAuMjc3Nzc3OGVtRicvRktGZnMtRmBwNiRRIjBGJ0YyRmVuRmduRjI=</Equation> 

can only hold if <Equation executable="false" style="2D Math" input-equation="" display="LUklbXJvd0c2Iy9JK21vZHVsZW5hbWVHNiJJLFR5cGVzZXR0aW5nR0koX3N5c2xpYkdGJzYvLUkjbW5HRiQ2JFEiMkYnLyUsbWF0aHZhcmlhbnRHUSdub3JtYWxGJy1JI21vR0YkNi1RJyZzZG90O0YnRi8vJSZmZW5jZUdRJmZhbHNlRicvJSpzZXBhcmF0b3JHRjgvJSlzdHJldGNoeUdGOC8lKnN5bW1ldHJpY0dGOC8lKGxhcmdlb3BHRjgvJS5tb3ZhYmxlbGltaXRzR0Y4LyUnYWNjZW50R0Y4LyUnbHNwYWNlR1EmMC4wZW1GJy8lJ3JzcGFjZUdGRy1JI21pR0YkNiVRJyYjOTQ3O0YnLyUnaXRhbGljR0Y4Ri8tRjM2LVEifkYnRi9GNkY5RjtGPUY/RkFGQ0ZFRkgtRks2JVEiZkYnL0ZPUSV0cnVlRicvRjBRJ2l0YWxpY0YnLUkobWZlbmNlZEdGJDYkLUYjNictRks2JVEiUkYnRlZGWC8lK2ZvcmVncm91bmRHUSpbMCwwLDI1NV1GJy8lKXJlYWRvbmx5R0ZXLyUwZm9udF9zdHlsZV9uYW1lR1EqMkR+T3V0cHV0RidGL0YvLUYzNi1RKCZtaW51cztGJ0YvRjZGOUY7Rj1GP0ZBRkMvRkZRLDAuMjIyMjIyMmVtRicvRklGaG8tRiw2JFEiM0YnRi9GMi1GSzYlUSJURidGVkZYLUYzNi1RIjxGJ0YvRjZGOUY7Rj1GP0ZBRkMvRkZRLDAuMjc3Nzc3OGVtRicvRklGZHAtRiw2JFEiMEYnRi9GLw==">LUklbXJvd0c2Iy9JK21vZHVsZW5hbWVHNiJJLFR5cGVzZXR0aW5nR0koX3N5c2xpYkdGJzYvLUkjbW5HRiQ2JFEiMkYnLyUsbWF0aHZhcmlhbnRHUSdub3JtYWxGJy1JI21vR0YkNi1RJyZzZG90O0YnRi8vJSZmZW5jZUdRJmZhbHNlRicvJSpzZXBhcmF0b3JHRjgvJSlzdHJldGNoeUdGOC8lKnN5bW1ldHJpY0dGOC8lKGxhcmdlb3BHRjgvJS5tb3ZhYmxlbGltaXRzR0Y4LyUnYWNjZW50R0Y4LyUnbHNwYWNlR1EmMC4wZW1GJy8lJ3JzcGFjZUdGRy1JI21pR0YkNiVRJyYjOTQ3O0YnLyUnaXRhbGljR0Y4Ri8tRjM2LVEifkYnRi9GNkY5RjtGPUY/RkFGQ0ZFRkgtRks2JVEiZkYnL0ZPUSV0cnVlRicvRjBRJ2l0YWxpY0YnLUkobWZlbmNlZEdGJDYkLUYjNictRks2JVEiUkYnRlZGWC8lK2ZvcmVncm91bmRHUSpbMCwwLDI1NV1GJy8lKXJlYWRvbmx5R0ZXLyUwZm9udF9zdHlsZV9uYW1lR1EqMkR+T3V0cHV0RidGL0YvLUYzNi1RKCZtaW51cztGJ0YvRjZGOUY7Rj1GP0ZBRkMvRkZRLDAuMjIyMjIyMmVtRicvRklGaG8tRiw2JFEiM0YnRi9GMi1GSzYlUSJURidGVkZYLUYzNi1RIjxGJ0YvRjZGOUY7Rj1GP0ZBRkMvRkZRLDAuMjc3Nzc3OGVtRicvRklGZHAtRiw2JFEiMEYnRi9GLw==</Equation>. Therefore, necessarily adult density can only increase with increasing mortality if:     <Equation executable="false" style="2D Math" input-equation="" display="LUklbXJvd0c2Iy9JK21vZHVsZW5hbWVHNiJJLFR5cGVzZXR0aW5nR0koX3N5c2xpYkdGJzYtLUkjbWlHRiQ2JVEiVEYnLyUnaXRhbGljR1EldHJ1ZUYnLyUsbWF0aHZhcmlhbnRHUSdpdGFsaWNGJy1JI21vR0YkNi1RIjxGJy9GM1Enbm9ybWFsRicvJSZmZW5jZUdRJmZhbHNlRicvJSpzZXBhcmF0b3JHRj0vJSlzdHJldGNoeUdGPS8lKnN5bW1ldHJpY0dGPS8lKGxhcmdlb3BHRj0vJS5tb3ZhYmxlbGltaXRzR0Y9LyUnYWNjZW50R0Y9LyUnbHNwYWNlR1EsMC4yNzc3Nzc4ZW1GJy8lJ3JzcGFjZUdGTC1GLDYlUScmIzk0NztGJy9GMEY9RjktRjY2LVEnJnNkb3Q7RidGOUY7Rj5GQEZCRkRGRkZIL0ZLUSYwLjBlbUYnL0ZORlctRiw2JVEiZkYnRi9GMi1JKG1mZW5jZWRHRiQ2JC1GIzYkLUYsNiVRIlJGJ0YvRjJGOUY5RjUtSSZtZnJhY0dGJDYoLUkjbW5HRiQ2JFEiM0YnRjktRiM2JS1GYm82JFEiMkYnRjlGL0YyLyUubGluZXRoaWNrbmVzc0dRIjFGJy8lK2Rlbm9tYWxpZ25HUSdjZW50ZXJGJy8lKW51bWFsaWduR0ZfcC8lKWJldmVsbGVkR0Y9RlNGK0Y5">LUklbXJvd0c2Iy9JK21vZHVsZW5hbWVHNiJJLFR5cGVzZXR0aW5nR0koX3N5c2xpYkdGJzYtLUkjbWlHRiQ2JVEiVEYnLyUnaXRhbGljR1EldHJ1ZUYnLyUsbWF0aHZhcmlhbnRHUSdpdGFsaWNGJy1JI21vR0YkNi1RIjxGJy9GM1Enbm9ybWFsRicvJSZmZW5jZUdRJmZhbHNlRicvJSpzZXBhcmF0b3JHRj0vJSlzdHJldGNoeUdGPS8lKnN5bW1ldHJpY0dGPS8lKGxhcmdlb3BHRj0vJS5tb3ZhYmxlbGltaXRzR0Y9LyUnYWNjZW50R0Y9LyUnbHNwYWNlR1EsMC4yNzc3Nzc4ZW1GJy8lJ3JzcGFjZUdGTC1GLDYlUScmIzk0NztGJy9GMEY9RjktRjY2LVEnJnNkb3Q7RidGOUY7Rj5GQEZCRkRGRkZIL0ZLUSYwLjBlbUYnL0ZORlctRiw2JVEiZkYnRi9GMi1JKG1mZW5jZWRHRiQ2JC1GIzYkLUYsNiVRIlJGJ0YvRjJGOUY5RjUtSSZtZnJhY0dGJDYoLUkjbW5HRiQ2JFEiM0YnRjktRiM2JS1GYm82JFEiMkYnRjlGL0YyLyUubGluZXRoaWNrbmVzc0dRIjFGJy8lK2Rlbm9tYWxpZ25HUSdjZW50ZXJGJy8lKW51bWFsaWduR0ZfcC8lKWJldmVsbGVkR0Y9RlNGK0Y5</Equation>.

Furthermore, in addition to this condition, the following inequality should hold:
</Text-field>
</Input>
</Group></Presentation-Block><Presentation-Block>
<Group view="presentation" hide-input="false" hide-output="true" inline-output="false" labelreference="L4462" drawlabel="true" redirect-target="L4463">
<Input>
<Text-field prompt="&gt; " style="Maple Input" layout="Normal"><Equation executable="true" style="2D Input" input-equation="(beta*f(R)-T)/(gamma*f(R)-T) &gt; (gamma*f(R)+mu)/(3*T-2*gamma*f(R))" display="LUklbXJvd0c2Iy9JK21vZHVsZW5hbWVHNiJJLFR5cGVzZXR0aW5nR0koX3N5c2xpYkdGJzYoLUkmbWZyYWNHRiQ2KC1GIzYpLUkjbWlHRiQ2JVEnJmJldGE7RicvJSdpdGFsaWNHUSZmYWxzZUYnLyUsbWF0aHZhcmlhbnRHUSdub3JtYWxGJy1JI21vR0YkNi1RIn5GJ0Y3LyUmZmVuY2VHRjYvJSpzZXBhcmF0b3JHRjYvJSlzdHJldGNoeUdGNi8lKnN5bW1ldHJpY0dGNi8lKGxhcmdlb3BHRjYvJS5tb3ZhYmxlbGltaXRzR0Y2LyUnYWNjZW50R0Y2LyUnbHNwYWNlR1EmMC4wZW1GJy8lJ3JzcGFjZUdGTi1GMTYlUSJmRicvRjVRJXRydWVGJy9GOFEnaXRhbGljRictSShtZmVuY2VkR0YkNiQtRiM2JC1GMTYlUSJSRidGVEZWRjdGNy1GOzYtUSgmbWludXM7RidGN0Y+RkBGQkZERkZGSEZKL0ZNUSwwLjIyMjIyMjJlbUYnL0ZQRl5vLUYxNiVRIlRGJ0ZURlZGNy1GIzYoLUYxNiVRKCZnYW1tYTtGJ0Y0RjctRjs2LVExJkludmlzaWJsZVRpbWVzO0YnRjdGPkZARkJGREZGRkhGSkZMRk8tRiM2JkZRLUY7Ni1RMCZBcHBseUZ1bmN0aW9uO0YnRjdGPkZARkJGREZGRkhGSkZMRk9GWEY3RmpuRmBvRjcvJS5saW5ldGhpY2tuZXNzR1EiMUYnLyUrZGVub21hbGlnbkdRJ2NlbnRlckYnLyUpbnVtYWxpZ25HRmVwLyUpYmV2ZWxsZWRHRjYtRjs2LVEiPkYnRjdGPkZARkJGREZGRkhGSi9GTVEsMC4yNzc3Nzc4ZW1GJy9GUEZecS1GLDYoLUYjNilGZW9GOkZRRlgtRjs2LVEiK0YnRjdGPkZARkJGREZGRkhGSkZdb0Zfby1GMTYlUSUmbXU7RidGNEY3RjctRiM2Li1JI21uR0YkNiRRIjNGJ0Y3LUY7Ni1RJyZzZG90O0YnRjdGPkZARkJGREZGRkhGSkZMRk9GYG9Gam4tRl1yNiRRIjJGJ0Y3RmByRjotRjE2JVEnJiM5NDc7RidGNEY3RjpGUUZYRjdGYHBGY3BGZnBGaHAtRjE2I1EhRicvJStleGVjdXRhYmxlR0Y2Rjc=">LUkiPkclKnByb3RlY3RlZEc2JComLCYqJkklYmV0YUc2IiIiIi1JImZHRio2I0kiUkdGKkYrRitJIlRHRiohIiJGKywmKiZJJmdhbW1hR0YkRitGLEYrRitGMEYxRjEqJiwmRjNGK0kjbXVHRipGK0YrLCZGMCIiJEYzISIjRjE=</Equation></Text-field>
</Input>
<Output>
<Text-field superscript="false" placeholder="false" executable="false" selection-placeholder="false" italic="false" size="12" bold="false" subscript="false" family="Times New Roman" opaque="false" underline="false" background="[255,255,255]" readonly="false" foreground="[0,0,0]" alignment="centred" firstindent="0" spacebelow="0" leftmargin="0" linespacing="0.0" initial="0" linebreak="space" rightmargin="0" bulletsuffix="" spaceabove="0" bullet="none" pagebreak-before="false"><Equation executable="false" style="2D Output" display="LUkjbWlHNiMvSSttb2R1bGVuYW1lRzYiSSxUeXBlc2V0dGluZ0dJKF9zeXNsaWJHRic2JVE1b3V0cHV0fnJlZGlyZWN0ZWQuLi5GJy8lJ2l0YWxpY0dRJXRydWVGJy8lLG1hdGh2YXJpYW50R1EnaXRhbGljRic=">LUkjbWlHNiMvSSttb2R1bGVuYW1lRzYiSSxUeXBlc2V0dGluZ0dJKF9zeXNsaWJHRic2JVE1b3V0cHV0fnJlZGlyZWN0ZWQuLi5GJy8lJ2l0YWxpY0dRJXRydWVGJy8lLG1hdGh2YXJpYW50R1EnaXRhbGljRic=</Equation></Text-field>
</Output>
</Group>
<Group view="presentation" hide-input="true" hide-output="false" inline-output="false" labelreference="L4463" drawlabel="true" redirect-source="L4462">
<Input>
<Text-field prompt="&gt; " style="Maple Input" layout="Normal">print(<Label label="L4462" view="label" executable="true"></Label>); # input placeholder</Text-field>
</Input>
<Output>
<Text-field style="2D Output" layout="Maple Output"><Equation executable="false" style="2D Output" display="LUklbXJvd0c2Iy9JK21vZHVsZW5hbWVHNiJJLFR5cGVzZXR0aW5nR0koX3N5c2xpYkdGJzYoLUkmbWZyYWNHRiQ2KC1GIzYmLUYjNiYtRiM2Ji1JI21pR0YkNiVRJyYjOTQ3O0YnLyUnaXRhbGljR1EmZmFsc2VGJy8lLG1hdGh2YXJpYW50R1Enbm9ybWFsRictSSNtb0dGJDYtUTEmSW52aXNpYmxlVGltZXM7RidGOy8lJmZlbmNlR0Y6LyUqc2VwYXJhdG9yR0Y6LyUpc3RyZXRjaHlHRjovJSpzeW1tZXRyaWNHRjovJShsYXJnZW9wR0Y6LyUubW92YWJsZWxpbWl0c0dGOi8lJ2FjY2VudEdGOi8lJ2xzcGFjZUdRJjAuMGVtRicvJSdyc3BhY2VHRlItRiM2KC1GNTYlUSJmRicvRjlRJXRydWVGJy9GPFEnaXRhbGljRictRj82LVEwJkFwcGx5RnVuY3Rpb247RidGO0ZCRkRGRkZIRkpGTEZORlBGUy1JKG1mZW5jZWRHRiQ2JC1GIzYmLUY1NiVRIlJGJ0ZaRmZuLyUrZm9yZWdyb3VuZEdRKFswLDAsMF1GJy8lKXJlYWRvbmx5R0Y6RjtGO0Zjb0Zmb0Y7RjstRj82LVEiK0YnRjtGQkZERkZGSEZKRkxGTi9GUVEsMC4yMjIyMjIyZW1GJy9GVEZccC1GNTYlUScmIzk1NjtGJ0Y4RjtGO0Zjb0Zmb0Y7LUYjNiYtRiM2Ji1GIzYmLUkjbW5HRiQ2JFEiM0YnRjtGPi1GNTYlUSJURidGWkZmbkY7LUY/Ni1RKCZtaW51cztGJ0Y7RkJGREZGRkhGSkZMRk5GW3BGXXAtRiM2KC1GaHA2JFEiMkYnRjtGPkY0Rj5GVUY7RjtGY29GZm9GOy8lLmxpbmV0aGlja25lc3NHUSIxRicvJStkZW5vbWFsaWduR1EnY2VudGVyRicvJSludW1hbGlnbkdGW3IvJSliZXZlbGxlZEdGOi1GPzYtUSI8RidGO0ZCRkRGRkZIRkpGTEZOL0ZRUSwwLjI3Nzc3NzhlbUYnL0ZURmRyLUYsNigtRiM2Ji1GIzYmLUYjNiYtRjU2JVEnJiM5NDY7RidGOEY7Rj5GVUY7Rl5xRltxRjtGY29GZm9GOy1GIzYmLUYjNiZGMkZecUZbcUY7RmNvRmZvRjtGZnFGaXFGXHJGXnJGY29GZm9GOw==">MiomLCYqJkkmZ2FtbWFHJSpwcm90ZWN0ZWRHIiIiLUkiZkc2IjYjSSJSR0YrRihGKEkjbXVHRitGKEYoLCZJIlRHRisiIiRGJSEiIyEiIiomLCYqJkklYmV0YUdGK0YoRilGKEYoRjBGM0YoLCZGJUYoRjBGM0Yz</Equation></Text-field>
</Output>
</Group></Presentation-Block><Presentation-Block>
<Group view="presentation" hide-input="false" hide-output="true" inline-output="false" labelreference="L4423" drawlabel="true" redirect-target="L4426">
<Input>
<Text-field prompt="&gt; " style="Maple Input" layout="Normal"><Equation executable="true" style="2D Input" input-equation="simplify(rhs(%)-lhs(%)-dCAdmu1/(2*gamma*f(R)-3*T), {(beta*f(R)-T)*(gamma*f(R)-T)/mu = gamma*f(R)-T+mu})" display="LUklbXJvd0c2Iy9JK21vZHVsZW5hbWVHNiJJLFR5cGVzZXR0aW5nR0koX3N5c2xpYkdGJzYmLUkjbWlHRiQ2JVEpc2ltcGxpZnlGJy8lJ2l0YWxpY0dRJXRydWVGJy8lLG1hdGh2YXJpYW50R1EnaXRhbGljRictSShtZmVuY2VkR0YkNiQtRiM2LS1GLDYlUSRyaHNGJ0YvRjItRjY2JC1GIzYlLUYsNiVRIiVGJ0YvRjIvJStleGVjdXRhYmxlR1EmZmFsc2VGJy9GM1Enbm9ybWFsRidGRy1JI21vR0YkNi1RKCZtaW51cztGJ0ZHLyUmZmVuY2VHRkYvJSpzZXBhcmF0b3JHRkYvJSlzdHJldGNoeUdGRi8lKnN5bW1ldHJpY0dGRi8lKGxhcmdlb3BHRkYvJS5tb3ZhYmxlbGltaXRzR0ZGLyUnYWNjZW50R0ZGLyUnbHNwYWNlR1EsMC4yMjIyMjIyZW1GJy8lJ3JzcGFjZUdGZ24tRiw2JVEkbGhzRidGL0YyRj0tRko2LVEqJnVtaW51czA7RidGR0ZNRk9GUUZTRlVGV0ZZRmVuRmhuLUkmbWZyYWNHRiQ2KC1GIzYmLUZKNi1RIn5GJ0ZHRk1GT0ZRRlNGVUZXRlkvRmZuUSYwLjBlbUYnL0ZpbkZpby1GLDYlUShkQ0FkbXUxRidGL0YyRkRGRy1GIzYwLUkjbW5HRiQ2JFEiMkYnRkctRko2LVEnJnNkb3Q7RidGR0ZNRk9GUUZTRlVGV0ZZRmhvRmpvRmVvLUYsNiVRJyYjOTQ3O0YnL0YwRkZGR0Zlby1GLDYlUSJmRidGL0YyLUY2NiQtRiM2JC1GLDYlUSJSRidGL0YyRkdGR0ZJLUZhcDYkUSIzRidGR0ZkcEZlby1GLDYlUSJURidGL0YyRi9GMi8lLmxpbmV0aGlja25lc3NHUSIxRicvJStkZW5vbWFsaWduR1EnY2VudGVyRicvJSludW1hbGlnbkdGYHIvJSliZXZlbGxlZEdGRi1GSjYtUSIsRidGR0ZNL0ZQRjFGUUZTRlVGV0ZZRmhvL0ZpblEsMC4zMzMzMzMzZW1GJy1GNjYmLUYjNi4tRmFvNigtRiM2Ki1GNjYkLUYjNiotRiM2Ki1GLDYlUScmYmV0YTtGJ0ZqcEZHLUZKNi1RMSZJbnZpc2libGVUaW1lcztGJ0ZHRk1GT0ZRRlNGVUZXRllGaG9Gam8tRiM2KkZbcS1GSjYtUTAmQXBwbHlGdW5jdGlvbjtGJ0ZHRk1GT0ZRRlNGVUZXRllGaG9Gam8tRjY2JC1GIzYoRmJxLyUrZm9yZWdyb3VuZEdRKlswLDAsMjU1XUYnRkQvJSlyZWFkb25seUdGMS8lMGZvbnRfc3R5bGVfbmFtZUdRKjJEfk91dHB1dEYnRkdGR0ZodEZERlt1Rl11RkdGaHRGREZbdUZddUZHRklGaHFGaHRGREZbdUZddUZHRkdGXHQtRjY2JC1GIzYqLUYjNiotRiw2JVEoJmdhbW1hO0YnRmpwRkdGXHRGX3RGaHRGREZbdUZddUZHRklGaHFGaHRGREZbdUZddUZHRkdGaHRGREZbdUZddUZHLUYjNigtRiw2JVElJm11O0YnRmpwRkdGaHRGREZbdUZddUZHRltyRl5yRmFyRmNyLUZKNi1RIj1GJ0ZHRk1GT0ZRRlNGVUZXRlkvRmZuUSwwLjI3Nzc3NzhlbUYnL0ZpbkZidkZncEZlb0ZbcUZkdEZJRmhxLUZKNi1RIitGJ0ZHRk1GT0ZRRlNGVUZXRllGZW5GaG4tRiw2JVEnJiM5NTY7RidGanBGR0ZERkdGRy8lJW9wZW5HUSJ8ZnJGJy8lJmNsb3NlR1EifGhyRidGREZHRkdGREZH">LUkpc2ltcGxpZnlHNiQlKnByb3RlY3RlZEdJKF9zeXNsaWJHNiI2JCwoLUkkcmhzR0YlNiNJIiVHRiciIiItSSRsaHNHRiVGLCEiIiomSShkQ0FkbXUxR0YnRi4sJiomSSZnYW1tYUdGJUYuLUkiZkdGJzYjSSJSR0YnRi4iIiNJIlRHRichIiRGMUYxPCMvKigsJiomSSViZXRhR0YnRi5GN0YuRi5GPEYxRi4sJkY1Ri5GPEYxRi5JI211R0YnRjEsKEY1Ri5GPEYxRkVGLg==</Equation></Text-field>
</Input>
<Output>
<Text-field superscript="false" placeholder="false" executable="false" selection-placeholder="false" italic="false" size="12" bold="false" subscript="false" family="Times New Roman" opaque="false" underline="false" background="[255,255,255]" readonly="false" foreground="[0,0,0]" alignment="centred" firstindent="0" spacebelow="0" leftmargin="0" linespacing="0.0" initial="0" linebreak="space" rightmargin="0" bulletsuffix="" spaceabove="0" bullet="none" pagebreak-before="false"><Equation executable="false" style="2D Output" display="LUkjbWlHNiMvSSttb2R1bGVuYW1lRzYiSSxUeXBlc2V0dGluZ0dJKF9zeXNsaWJHRic2JVE1b3V0cHV0fnJlZGlyZWN0ZWQuLi5GJy8lJ2l0YWxpY0dRJXRydWVGJy8lLG1hdGh2YXJpYW50R1EnaXRhbGljRic=">LUkjbWlHNiMvSSttb2R1bGVuYW1lRzYiSSxUeXBlc2V0dGluZ0dJKF9zeXNsaWJHRic2JVE1b3V0cHV0fnJlZGlyZWN0ZWQuLi5GJy8lJ2l0YWxpY0dRJXRydWVGJy8lLG1hdGh2YXJpYW50R1EnaXRhbGljRic=</Equation></Text-field>
</Output>
</Group>
<Group view="presentation" hide-input="true" hide-output="false" inline-output="false" labelreference="L4426" drawlabel="true" redirect-source="L4423">
<Input>
<Text-field prompt="&gt; " style="Maple Input" layout="Normal">print(<Label label="L4423" view="label" executable="true"></Label>); # input placeholder</Text-field>
</Input>
<Output>
<Text-field style="2D Output" layout="Maple Output"><Equation executable="false" style="2D Output">IiIh</Equation></Text-field>
</Output>
</Group></Presentation-Block><Presentation-Block>
<Group view="presentation" hide-input="false" hide-output="true" inline-output="false" labelreference="L4428" drawlabel="true">
<Input>
<Text-field style="Text" layout="Normal">Hence, overcompensation in adult density in response to an increase in mortality occurs as long as:
[truncated: 4,391,725 more chars]
